# Supplementary material for: Comparative transcriptomics reveal contrasting strategies between a fungal plant pathogen and an endophyte during initial host colonization
Source: Microbiol Spectr. 2025 Jun 12;13(8):e00226-25. doi: 10.1128/spectrum.00226-25 (PMC12323313; doi:10.1128/spectrum.00226-25)
Supplement: Supplemental material 1 — Tables S1 and S2. [file spectrum.00226-25-s0001.xlsx]

## Sheet: Table S1
Table S1. Differential expression analysis of F. graminearum for each germination stage (Stages 2, 3 and 4) on barley and PDA
The genes with Log2Fold Change (LFC ≥ 2) and adjusted p-value (p-adj) ≤ 0.01 were assigned as upregulated. The genes with LFC ≤ -2 with p-adj ≤0.01 were assigned as down-regulated genes.
Barley															PDA
Stage 2 vs 1					Stage 3 vs 1					Stage 4 vs 1					Stage 2 vs 1					Stage 3 vs 1					Stage 4 vs 1
Gene ID	LFC	p-adj	Product Description		Gene ID	LFC	p-adj	Product Description		Gene ID	LFC	p-adj	Product Description		Gene ID	LFC	p-adj	Product Description		Gene ID	LFC	p-adj	Product Description		Gene ID	LFC	p-adj	Product Description
FGRAMPH1_01G09481	15.8673	1.02404e-23	endoglucanase type C precursor		FGRAMPH1_01G09481	17.0281	4.46e-37	endoglucanase type C precursor		FGRAMPH1_01G21737	17.5862	8.99e-41	endo-1,4-beta-xylanase, Endo-1,4-beta-xylanase		FGRAMPH1_01G22103	14.0681	4.07126e-34	exostoses 3		FGRAMPH1_01G13963	13.1467	3.09014e-23	transporter MCH4		FGRAMPH1_01G13963	12.9584	1.28627e-22	transporter MCH4
FGRAMPH1_01G21085	12.6297	1.92384e-14	endoglucanase-1 precursor		FGRAMPH1_01G21085	14.6397	3.55e-27	endoglucanase-1 precursor		FGRAMPH1_01G20977	16.86	4.27e-38	endo-1,4-beta-xylanase 1 precursor		FGRAMPH1_01G12267	12.9994	1.16209e-53	translation initiation factor IF-2		FGRAMPH1_01G11545	12.8486	3.8146e-29	hypothetical protein		FGRAMPH1_01G21293	12.5396	1.25992e-39	unnamed protein product
FGRAMPH1_01G11755	11.8217	3.58913e-13	pectate lyase		FGRAMPH1_01G11755	13.9118	1.29e-22	pectate lyase		FGRAMPH1_01G21085	16.6183	1.68e-36	endoglucanase-1 precursor		FGRAMPH1_01G08515	12.9968	3.19152e-27	cytochrome c peroxidase		FGRAMPH1_01G22103	12.7991	1.4753e-28	exostoses 3		FGRAMPH1_01G07125	12.4092	1.77546e-20	hypothetical protein
FGRAMPH1_01G13597	10.9284	7.99228e-12	cellobiose dehydrogenase		FGRAMPH1_01G03739	13.7939	7.47e-23	fmn-dependent dehydrogenase		FGRAMPH1_01G13329	16.5396	3.75e-67	exoglucanase-6A precursor		FGRAMPH1_01G21087	12.3739	4.61061e-20	cytochrome p450 oxidoreductase		FGRAMPH1_01G21087	12.7346	1.37152e-21	cytochrome p450 oxidoreductase		FGRAMPH1_01G27447	12.3505	8.40919e-19	unnamed protein product
FGRAMPH1_01G03739	10.907	9.69633e-12	fmn-dependent dehydrogenase		FGRAMPH1_01G21009	13.2628	1.09e-19	endopolygalacturonase 1 precursor		FGRAMPH1_01G09481	16.5331	1.66e-36	endoglucanase type C precursor		FGRAMPH1_01G21293	12.3461	5.81275e-38	unnamed protein product		FGRAMPH1_01G00607	12.6198	3.55459e-21	hypothetical protein		FGRAMPH1_01G21087	12.304	4.67915e-20	cytochrome p450 oxidoreductase
FGRAMPH1_01G22193	10.7266	8.53235e-11	endo-beta-1,4-glucanase D		FGRAMPH1_01G27453	12.7587	8.43e-19	pectate lyase B precursor		FGRAMPH1_01G16469	16.5151	2.74e-36	rhamnogalacturonan acetylesterase precursor		FGRAMPH1_01G11545	12.1165	2.13995e-24	hypothetical protein		FGRAMPH1_01G00357	12.5672	9.90635e-28	Small secreted cysteine-rich protein, putative		FGRAMPH1_01G00357	12.2874	2.30315e-26	Small secreted cysteine-rich protein, putative
FGRAMPH1_01G22187	10.6977	1.7204e-25	endo-1,4-beta-xylanase precursor		FGRAMPH1_01G13597	12.696	1.75e-19	cellobiose dehydrogenase		FGRAMPH1_01G08907	16.497	4.79e-36	endo-beta- -glucanase d		FGRAMPH1_01G13963	12.0216	5.38842e-19	transporter MCH4		FGRAMPH1_01G21293	12.5488	9.86724e-40	unnamed protein product		FGRAMPH1_01G13013	12.2073	2.71378e-12	aristolochene synthase
FGRAMPH1_01G27453	10.6881	3.53948e-12	pectate lyase B precursor		FGRAMPH1_01G16469	12.1925	1.19e-17	rhamnogalacturonan acetylesterase precursor		FGRAMPH1_01G22249	16.2347	1.64e-34	alpha-L-arabinofuranosidase axhA		FGRAMPH1_01G13099	11.9928	3.57984e-12	hypothetical protein		FGRAMPH1_01G07125	12.4917	5.572e-21	hypothetical protein		FGRAMPH1_01G11545	12.1349	1.31993e-24	hypothetical protein
FGRAMPH1_01G12949	10.3685	2.15737e-09	extracellular elastinolytic metalloproteinase precursor		FGRAMPH1_01G22187	12.1547	2.69e-56	endo-1,4-beta-xylanase precursor		FGRAMPH1_01G05661	16.1836	7.24e-35	aldehyde dehydrogenase		FGRAMPH1_01G00357	11.9876	9.29362e-25	Small secreted cysteine-rich protein, putative		FGRAMPH1_01G08515	12.4757	2.66648e-26	cytochrome c peroxidase		FGRAMPH1_01G00607	12.0748	1.17977e-18	hypothetical protein
FGRAMPH1_01G08931	10.1185	9.04576e-11	unspecified product		FGRAMPH1_01G04205	11.9735	3.93e-17	hypothetical protein		FGRAMPH1_01G21479	16.0761	2.28e-34	xyloglucanase		FGRAMPH1_01G05205	11.9132	9.10447e-19	hypothetical protein		FGRAMPH1_01G12267	12.3337	4.11711e-46	translation initiation factor IF-2		FGRAMPH1_01G00055	12.0654	9.54507e-109	hypothetical protein
FGRAMPH1_01G21009	10.0021	1.65671e-09	endopolygalacturonase 1 precursor		FGRAMPH1_01G15729	11.9459	9.9e-17	flavin containing amine		FGRAMPH1_01G16515	15.8166	3.29e-32	pectate lyase		FGRAMPH1_01G00055	11.6664	2.86974e-96	hypothetical protein		FGRAMPH1_01G21301	12.1852	3.69722e-37	hypothetical protein		FGRAMPH1_01G21301	11.9565	5.29419e-35	hypothetical protein
FGRAMPH1_01G13527	9.97865	1.49508e-10	pectate lyase		FGRAMPH1_01G25405	11.9235	7.52e-17	xylosidase glycosyl		FGRAMPH1_01G25405	15.5037	4.72e-32	xylosidase glycosyl		FGRAMPH1_01G08619	11.6076	2.30541e-17	unnamed protein product		FGRAMPH1_01G21347	12.104	2.81348e-19	hypothetical protein		FGRAMPH1_01G16471	11.8281	1.43559e-18	unnamed protein product
FGRAMPH1_01G16765	9.92526	9.307e-08	related to Cupin domain		FGRAMPH1_01G08931	11.9222	9.02e-16	unspecified product		FGRAMPH1_01G14007	15.4469	6.14e-31	pectate lyase precursor		FGRAMPH1_01G07125	11.5059	2.09996e-17	hypothetical protein		FGRAMPH1_01G00055	12.0715	1.10545e-107	hypothetical protein		FGRAMPH1_01G21347	11.748	2.85983e-18	hypothetical protein
FGRAMPH1_01G13319	9.86099	1.56898e-10	endo-1,4-beta-xylanase 2 precursor		FGRAMPH1_01G12989	11.8794	2.17e-16	pectin lyase B precursor		FGRAMPH1_01G21367	15.3381	4.63e-31	pectate lyase precursor		FGRAMPH1_01G21301	11.3487	5.88874e-32	hypothetical protein		FGRAMPH1_01G25577	12.057	4.99925e-19	unnamed protein product		FGRAMPH1_01G16237	11.7121	5.4534e-17	unnamed protein product
FGRAMPH1_01G13069	9.83207	1.08376e-07	related to neutral amino acid permease		FGRAMPH1_01G14009	11.842	6.7e-21	pectate lyase h		FGRAMPH1_01G13089	15.2653	7.63e-31	parallel beta-helix repeat		FGRAMPH1_01G25577	11.3288	1.31727e-16	unnamed protein product		FGRAMPH1_01G08619	12.0343	3.06022e-19	unnamed protein product		FGRAMPH1_01G08515	11.551	7.95945e-22	cytochrome c peroxidase
FGRAMPH1_01G04205	9.77739	1.56273e-09	hypothetical protein		FGRAMPH1_01G13527	11.8222	3.14e-16	pectate lyase		FGRAMPH1_01G13483	15.1127	2.6e-100	related to endoglucanase IV precursor		FGRAMPH1_01G06397	11.2959	1.08172e-21	transporter MCH4, transporter mch4		FGRAMPH1_01G16471	11.8997	7.63193e-19	unnamed protein product		FGRAMPH1_01G01529	11.5477	9.31675e-208	hypothetical protein
FGRAMPH1_01G12833	9.73871	1.23496e-23	choline monooxygenase		FGRAMPH1_01G27865	11.8071	3.34e-15	Small secreted cysteine-rich protein, putative		FGRAMPH1_01G13725	15.0898	1.9e-54	endoglucanase 3 precursor		FGRAMPH1_01G21347	11.0868	7.97216e-16	hypothetical protein		FGRAMPH1_01G12283	11.723	3.86038e-33	polygalacturonase 1 precursor		FGRAMPH1_01G08619	11.3888	4.10365e-17	unnamed protein product
FGRAMPH1_01G05725	9.72658	3.08015e-17	pectate lyase e		FGRAMPH1_01G12949	11.7592	6.2e-09	extracellular elastinolytic metalloproteinase precursor		FGRAMPH1_01G16217	15.0781	5.3e-26	antifungal		FGRAMPH1_01G00607	11.0542	3.84957e-15	hypothetical protein		FGRAMPH1_01G16501	11.6429	3.03232e-34	Small secreted cysteine-rich protein, putative		FGRAMPH1_01G18795	11.3574	1.83508e-120	hypothetical protein
FGRAMPH1_01G22249	9.69326	3.39589e-07	alpha-L-arabinofuranosidase axhA		FGRAMPH1_01G22193	11.698	3e-16	endo-beta-1,4-glucanase D		FGRAMPH1_01G13805	15.0375	8.41e-29	mannose-specific lectin		FGRAMPH1_01G21377	10.9877	2.17708e-28	hypothetical protein		FGRAMPH1_01G15505	11.5928	1.87744e-44	hypothetical protein		FGRAMPH1_01G22103	11.3481	2.09893e-21	exostoses 3
FGRAMPH1_01G21211	9.59262	2.99154e-09	carbonic anhydrase		FGRAMPH1_01G11497	11.6645	9.6e-16	Unsaturated rhamnogalacturonyl hydrolase yteR		FGRAMPH1_01G11667	15.0148	1.48e-29	hypothetical protein		FGRAMPH1_01G16471	10.9877	1.10295e-15	unnamed protein product		FGRAMPH1_01G13307	11.572	7.85938e-59	Small secreted cysteine-rich protein, putative		FGRAMPH1_01G16501	11.3465	1.40198e-31	Small secreted cysteine-rich protein, putative
FGRAMPH1_01G16469	9.59007	2.82068e-08	rhamnogalacturonan acetylesterase precursor		FGRAMPH1_01G21211	11.6329	1.16e-15	carbonic anhydrase		FGRAMPH1_01G25271	14.9594	5.1e-29	xylosidase arabinosidase		FGRAMPH1_01G12805	10.7981	9.73636e-57	AAT family amino acid transporter, aat family amino acid transporter		FGRAMPH1_01G27447	11.4357	4.16951e-16	unnamed protein product		FGRAMPH1_01G00567	11.3047	8.44997e-22	hypothetical protein
FGRAMPH1_01G21081	9.55928	8.0269e-12	feruloyl esterase c		FGRAMPH1_01G13319	11.6151	4.56e-21	endo-1,4-beta-xylanase 2 precursor		FGRAMPH1_01G03739	14.7713	5.72e-28	fmn-dependent dehydrogenase		FGRAMPH1_01G16147	10.7838	6.71971e-84	hypothetical protein		FGRAMPH1_01G22015	11.3033	1.65457e-21	Small secreted cysteine-rich protein, putative		FGRAMPH1_01G15989	11.304	1.80854e-67	aldehyde dehydrogenase
FGRAMPH1_01G25243	9.48252	1.64689e-17	alpha-L-arabinofuranosidase precursor		FGRAMPH1_01G22341	11.5673	5.08e-34	hypothetical protein		FGRAMPH1_01G21111	14.7146	3.88e-28	acetylxylan esterase 1 precursor		FGRAMPH1_01G03929	10.7768	2.00512e-52	pectin lyase B precursor		FGRAMPH1_01G01529	11.2505	6.68164e-214	hypothetical protein		FGRAMPH1_01G15505	11.1309	1.84695e-38	hypothetical protein
FGRAMPH1_01G12585	9.4293	1.71761e-19	alkaline proteinase precursor		FGRAMPH1_01G13329	11.541	1.78e-25	exoglucanase-6A precursor		FGRAMPH1_01G21081	14.6981	1.64e-36	feruloyl esterase c		FGRAMPH1_01G15989	10.7459	3.04878e-72	aldehyde dehydrogenase		FGRAMPH1_01G05205	11.2195	2.08275e-16	hypothetical protein		FGRAMPH1_01G13307	11.1006	1.36848e-57	Small secreted cysteine-rich protein, putative
FGRAMPH1_01G14147	9.40381	3.21007e-09	endo-beta- -glucanase d		FGRAMPH1_01G15685	11.5096	2.11e-15	carbonic anhydrase		FGRAMPH1_01G13319	14.6918	6.81e-36	endo-1,4-beta-xylanase 2 precursor		FGRAMPH1_01G15505	10.6101	4.5046e-36	hypothetical protein		FGRAMPH1_01G00287	11.1202	3.63818e-68	hypothetical protein		FGRAMPH1_01G22343	11.0602	4.03104e-30	hypothetical protein
FGRAMPH1_01G11497	9.39915	1.92764e-07	Unsaturated rhamnogalacturonyl hydrolase yteR		FGRAMPH1_01G21081	11.4549	5.72e-20	feruloyl esterase c		FGRAMPH1_01G11497	14.5898	5.91e-28	Unsaturated rhamnogalacturonyl hydrolase yteR		FGRAMPH1_01G00287	10.5406	1.59137e-58	hypothetical protein		FGRAMPH1_01G21377	11.0956	3.62645e-82	hypothetical protein		FGRAMPH1_01G09385	11.013	5.06486e-304	unnamed protein product
FGRAMPH1_01G21111	9.31392	2.05181e-07	acetylxylan esterase 1 precursor		FGRAMPH1_01G05725	11.4413	1.43e-28	pectate lyase e		FGRAMPH1_01G13287	14.5458	1.05e-27	xylosidase glycosyl hydrolase		FGRAMPH1_01G16501	10.5117	3.75708e-27	Small secreted cysteine-rich protein, putative		FGRAMPH1_01G16147	11.0262	1.98961e-83	hypothetical protein		FGRAMPH1_01G11719	10.9593	1.41372e-15	hypothetical protein
FGRAMPH1_01G21479	9.30105	4.35653e-07	xyloglucanase		FGRAMPH1_01G14007	11.1536	5.55e-14	pectate lyase precursor		FGRAMPH1_01G11755	14.3309	8.13e-26	pectate lyase		FGRAMPH1_01G12091	10.4509	1.82397e-13	hypothetical protein		FGRAMPH1_01G21295	10.8519	1.5999e-108	unnamed protein product		FGRAMPH1_01G12283	10.935	3.31474e-29	polygalacturonase 1 precursor
FGRAMPH1_01G03917	9.27418	2.41858e-07	Triacylglycerol lipase		FGRAMPH1_01G12833	11.1522	4.53e-82	choline monooxygenase		FGRAMPH1_01G20959	14.2539	9.78e-27	non-ribosomal peptide synthetase		FGRAMPH1_01G21295	10.3464	5.72664e-93	unnamed protein product		FGRAMPH1_01G09385	10.8363	0	unnamed protein product		FGRAMPH1_01G04431	10.9247	1.90394e-16	trans-carveol dehydrogenase
FGRAMPH1_01G12989	9.19843	2.12925e-08	pectin lyase B precursor		FGRAMPH1_01G21109	11.1422	2.03e-14	arabinogalactan endo-1,4-beta-galactosidase		FGRAMPH1_01G21109	14.2492	7.98e-27	arabinogalactan endo-1,4-beta-galactosidase		FGRAMPH1_01G09385	10.2632	6.07926e-247	unnamed protein product		FGRAMPH1_01G06397	10.8324	3.4435e-20	transporter MCH4, transporter mch4		FGRAMPH1_01G21295	10.8374	4.42023e-108	unnamed protein product
FGRAMPH1_01G22341	9.17364	3.67671e-17	hypothetical protein		FGRAMPH1_01G13069	11.1207	2.01e-14	related to neutral amino acid permease		FGRAMPH1_01G21889	14.1126	1.24e-25	related to glycosyl hydrolase family 43		FGRAMPH1_01G27447	10.2555	7.09885e-12	unnamed protein product		FGRAMPH1_01G00567	10.8144	1.85018e-19	hypothetical protein		FGRAMPH1_01G16147	10.8345	1.35507e-80	hypothetical protein
FGRAMPH1_01G25405	9.16006	1.38631e-07	xylosidase glycosyl		FGRAMPH1_01G22249	11.1145	5.77e-13	alpha-L-arabinofuranosidase axhA		FGRAMPH1_01G12949	13.9504	3.66e-24	extracellular elastinolytic metalloproteinase precursor		FGRAMPH1_01G01529	10.0818	5.12269e-128	hypothetical protein		FGRAMPH1_01G16237	10.7532	4.09586e-13	unnamed protein product		FGRAMPH1_01G21377	10.7798	6.15674e-75	hypothetical protein
FGRAMPH1_01G14009	9.13936	5.0201e-08	pectate lyase h		FGRAMPH1_01G25243	11.0158	1.41e-37	alpha-L-arabinofuranosidase precursor		FGRAMPH1_01G06193	13.6254	1.37e-43	cel1 precursor		FGRAMPH1_01G21463	10.031	1.97007e-78	hypothetical protein		FGRAMPH1_01G22343	10.7357	7.48985e-28	hypothetical protein		FGRAMPH1_01G00287	10.7595	9.43493e-62	hypothetical protein
FGRAMPH1_01G12283	9.11668	8.04835e-08	polygalacturonase 1 precursor		FGRAMPH1_01G04781	10.9944	5.36e-52	endo- -beta-xylanase		FGRAMPH1_01G03917	13.6009	2.82e-24	Triacylglycerol lipase		FGRAMPH1_01G12283	9.93317	1.33327e-20	polygalacturonase 1 precursor		FGRAMPH1_01G03929	10.6946	2.60335e-53	pectin lyase B precursor		FGRAMPH1_01G06397	10.6723	1.56152e-19	transporter MCH4, transporter mch4
FGRAMPH1_01G08515	9.03399	1.26943e-06	cytochrome c peroxidase		FGRAMPH1_01G22039	10.9284	1.13e-13	feruloyl esterase B, Feruloyl esterase B		FGRAMPH1_01G08533	13.5542	7.5e-24	4-hydroxybenzoate polyprenyl transferase		FGRAMPH1_01G22015	9.87602	6.64411e-16	Small secreted cysteine-rich protein, putative		FGRAMPH1_01G18795	10.6879	8.32076e-117	hypothetical protein		FGRAMPH1_01G22015	10.4757	1.12456e-18	Small secreted cysteine-rich protein, putative
FGRAMPH1_01G12211	9.02316	4.47164e-19	ethanolamine utilization		FGRAMPH1_01G21111	10.9053	3.51e-13	acetylxylan esterase 1 precursor		FGRAMPH1_01G15975	13.4502	1.91e-23	acetylxylan esterase precursor		FGRAMPH1_01G13307	9.86481	9.05553e-43	Small secreted cysteine-rich protein, putative		FGRAMPH1_01G15539	10.5937	5.8571e-28	hypothetical protein		FGRAMPH1_01G22045	10.3998	5.34955e-34	hypothetical protein
FGRAMPH1_01G27865	8.87723	1.48635e-06	Small secreted cysteine-rich protein, putative		FGRAMPH1_01G12283	10.7609	1.1e-13	polygalacturonase 1 precursor		FGRAMPH1_01G22039	13.431	2.04e-23	feruloyl esterase B, Feruloyl esterase B		FGRAMPH1_01G15455	9.72796	4.70842e-29	unnamed protein product		FGRAMPH1_01G22045	10.5516	2.07373e-35	hypothetical protein		FGRAMPH1_01G15539	10.3782	5.68371e-26	hypothetical protein
FGRAMPH1_01G11939	8.86365	1.8046e-06	hypothetical protein		FGRAMPH1_01G12585	10.684	4.84e-09	alkaline proteinase precursor		FGRAMPH1_01G21219	13.4179	3.26e-23	hypothetical protein		FGRAMPH1_01G22045	9.71954	3.0405e-28	hypothetical protein		FGRAMPH1_01G15989	10.5332	8.23418e-70	aldehyde dehydrogenase		FGRAMPH1_01G09453	10.3167	0	Small secreted cysteine-rich protein, putative
FGRAMPH1_01G21625	8.8309	2.66768e-07	endo-1,4-beta-xylanase B, Endo-1,4-beta-xylanase B		FGRAMPH1_01G21843	10.6531	6.39e-17	hypothetical protein		FGRAMPH1_01G22185	13.3803	1.02e-22	tartrate transporter		FGRAMPH1_01G16237	9.61577	9.90813e-11	unnamed protein product		FGRAMPH1_01G21463	10.4444	1.02524e-87	hypothetical protein		FGRAMPH1_01G21463	10.3151	4.4019e-85	hypothetical protein
FGRAMPH1_01G22295	8.81097	1.93393e-19	glycosyl hydrolase family 10		FGRAMPH1_01G13725	10.5905	1.18e-21	endoglucanase 3 precursor		FGRAMPH1_01G25715	13.342	2.82e-23	Isoamyl alcohol oxidase, isoamyl alcohol oxidase		FGRAMPH1_01G09453	9.54078	3.71092e-264	Small secreted cysteine-rich protein, putative		FGRAMPH1_01G25719	10.4369	2.29052e-13	-like family domain-containing 1		FGRAMPH1_01G15807	10.2896	8.74167e-13	agglutinin isolectin 1 precursor
FGRAMPH1_01G08759	8.7716	6.7802e-08	Alkaline protease 1		FGRAMPH1_01G05531	10.5414	3.97e-12	hypothetical protein FPSE_03834		FGRAMPH1_01G21055	13.3359	8.28e-22	lysine n-acyltransferase		FGRAMPH1_01G00567	9.53877	2.18437e-14	hypothetical protein		FGRAMPH1_01G16455	10.2932	1.03509e-30	unnamed protein product		FGRAMPH1_01G25719	10.2804	5.2389e-13	-like family domain-containing 1
FGRAMPH1_01G04781	8.71717	3.5246e-34	endo- -beta-xylanase		FGRAMPH1_01G11939	10.4468	1.7e-12	hypothetical protein		FGRAMPH1_01G16201	13.3345	2.44e-22	alkaline ceramidase		FGRAMPH1_01G13521	9.48917	2.3053e-21	quinate permease		FGRAMPH1_01G09453	10.2921	0	Small secreted cysteine-rich protein, putative		FGRAMPH1_01G12267	10.2582	1.4551e-14	translation initiation factor IF-2
FGRAMPH1_01G15813	8.6158	4.56017e-12	triacylglycerol lipase, Triacylglycerol lipase		FGRAMPH1_01G21773	10.4443	3.64e-21	hypothetical protein		FGRAMPH1_01G21265	13.3058	5.71e-23	hypothetical protein		FGRAMPH1_01G08055	9.45639	1.63555e-10	polyamine transporter 4		FGRAMPH1_01G11719	10.2701	4.92752e-13	hypothetical protein		FGRAMPH1_01G05205	10.127	4.18477e-13	hypothetical protein
FGRAMPH1_01G16533	8.58662	8.26633e-10	cellobiose dehydrogenase		FGRAMPH1_01G14147	10.3564	2.5e-15	endo-beta- -glucanase d		FGRAMPH1_01G00589	13.305	6.75e-23	creatine transporter		FGRAMPH1_01G18795	9.41193	8.91268e-74	hypothetical protein		FGRAMPH1_01G13099	10.2379	3.66518e-12	hypothetical protein		FGRAMPH1_01G12091	10.1243	4.57259e-13	hypothetical protein
FGRAMPH1_01G00585	8.54513	1.29637e-05	membrane dipeptidase		FGRAMPH1_01G12809	10.3363	8.28e-13	pectinesterase precursor		FGRAMPH1_01G21625	13.2948	3.44e-23	endo-1,4-beta-xylanase B, Endo-1,4-beta-xylanase B		FGRAMPH1_01G16455	9.39536	8.01594e-22	unnamed protein product		FGRAMPH1_01G12091	10.1933	3.28931e-13	hypothetical protein		FGRAMPH1_01G03929	10.1199	8.83695e-45	pectin lyase B precursor
FGRAMPH1_01G05531	8.53329	1.75163e-06	hypothetical protein FPSE_03834		FGRAMPH1_01G13097	10.2558	3.68e-12	Rhamnogalacturonan acetyltransferase		FGRAMPH1_01G21211	13.2773	2.62e-22	carbonic anhydrase		FGRAMPH1_01G22343	9.37163	3.23392e-20	hypothetical protein		FGRAMPH1_01G13965	10.0696	3.04774e-120	aminotransferase class-III, aminotransferase class-iii		FGRAMPH1_01G05829	10.071	1.90146e-23	d-isomer specific 2-hydroxyacid dehydrogenase, D-isomer specific 2-hydroxyacid dehydrogenase
FGRAMPH1_01G16771	8.5232	1.51078e-05	cocaine esterase, Cocaine esterase		FGRAMPH1_01G03917	10.2484	3.81e-12	Triacylglycerol lipase		FGRAMPH1_01G16219	13.2048	7.69e-20	hypothetical protein		FGRAMPH1_01G22093	9.28706	7.11948e-93	hypothetical protein		FGRAMPH1_01G11603	10.0561	3.10837e-93	unnamed protein product		FGRAMPH1_01G08055	10.0165	1.32469e-12	polyamine transporter 4
FGRAMPH1_01G21109	8.50665	7.22202e-06	arabinogalactan endo-1,4-beta-galactosidase		FGRAMPH1_01G22295	10.2139	1.12e-51	glycosyl hydrolase family 10		FGRAMPH1_01G12413	13.1882	9.95e-30	nonribosomal peptide synthetase		FGRAMPH1_01G14411	9.2522	4.01216e-10	hypothetical protein		FGRAMPH1_01G14125	9.99394	1.27422e-66	hypothetical protein		FGRAMPH1_01G13965	9.9407	1.52633e-114	aminotransferase class-III, aminotransferase class-iii
FGRAMPH1_01G12921	8.48902	3.5807e-06	small secreted		FGRAMPH1_01G08665	10.1468	1.1e-11	acetylxylan esterase 2 precursor		FGRAMPH1_01G12165	13.1782	8.86e-20	Unsaturated rhamnogalacturonyl hydrolase yteR, unsaturated rhamnogalacturonyl hydrolase yter		FGRAMPH1_01G14125	9.23927	6.75455e-49	hypothetical protein		FGRAMPH1_01G15455	9.96173	1.14208e-31	unnamed protein product		FGRAMPH1_01G25577	9.91003	3.06487e-11	unnamed protein product
FGRAMPH1_01G00587	8.46048	2.71243e-05	DAL5-Allantoate and ureidosuccinate permease		FGRAMPH1_01G25097	10.1365	2.75e-21	hypothetical protein		FGRAMPH1_01G27453	13.1756	3.23e-22	pectate lyase B precursor		FGRAMPH1_01G09333	9.18644	3.14567e-47	short chain dehydrogenase reductase family		FGRAMPH1_01G22167	9.89784	1.05527e-124	aldehyde reductase 2		FGRAMPH1_01G22167	9.82651	7.04956e-138	aldehyde reductase 2
FGRAMPH1_01G12827	8.44926	5.41776e-17	dimethylglycine oxidase		FGRAMPH1_01G05619	10.0642	1.39e-14	hypothetical protein		FGRAMPH1_01G20961	13.1595	1.21e-22	cytochrome p450 family		FGRAMPH1_01G15273	9.12912	2.53714e-09	pectate lyase A		FGRAMPH1_01G13013	9.84623	3.55179e-11	aristolochene synthase		FGRAMPH1_01G15993	9.82627	3.75919e-211	Small secreted cysteine-rich protein, putative
FGRAMPH1_01G13337	8.40284	6.79206e-19	murein transglycosylase		FGRAMPH1_01G21625	10.0552	6.33e-12	endo-1,4-beta-xylanase B, Endo-1,4-beta-xylanase B		FGRAMPH1_01G08523	13.132	1.73e-22	cytochrome p450, cytochrome P450		FGRAMPH1_01G22215	9.12658	3.82769e-34	7 homolog		FGRAMPH1_01G05829	9.63444	1.08375e-21	d-isomer specific 2-hydroxyacid dehydrogenase, D-isomer specific 2-hydroxyacid dehydrogenase		FGRAMPH1_01G16231	9.76725	6.01116e-12	keratin-associated 5-4
FGRAMPH1_01G25763	8.36652	2.43017e-05	nodulation protein L		FGRAMPH1_01G25683	10.0146	4.43e-65	pectate lyase A		FGRAMPH1_01G12341	13.1207	2.69e-21	Ferric reductase transmembrane component 4		FGRAMPH1_01G05725	8.98985	1.8378e-09	pectate lyase e		FGRAMPH1_01G11567	9.62379	1.5329e-75	hypothetical protein		FGRAMPH1_01G08399	9.76703	8.1478e-06	Small secreted cysteine-rich protein, putative
FGRAMPH1_01G10377	8.32023	3.73499e-18	beta-glucosidase		FGRAMPH1_01G21479	9.9471	1.29e-10	xyloglucanase		FGRAMPH1_01G26153	13.1023	2.66e-11	hypothetical protein		FGRAMPH1_01G13013	8.98431	2.31176e-09	aristolochene synthase		FGRAMPH1_01G08055	9.62113	1.93045e-11	polyamine transporter 4		FGRAMPH1_01G11603	9.75016	6.24346e-89	unnamed protein product
FGRAMPH1_01G25459	8.31561	6.57292e-06	mrna 3 -end-processing yth1		FGRAMPH1_01G21265	9.84085	9.24e-10	hypothetical protein		FGRAMPH1_01G13187	13.0408	3.49e-21	probable beta-glucosidase 1 precursor		FGRAMPH1_01G11567	8.96462	2.013e-59	hypothetical protein		FGRAMPH1_01G16503	9.57163	1.94715e-71	hypothetical protein		FGRAMPH1_01G25295	9.73876	4.61517e-190	early nodulin 75 partial
FGRAMPH1_01G13097	8.31049	8.86433e-06	Rhamnogalacturonan acetyltransferase		FGRAMPH1_01G13337	9.80531	4.79e-16	murein transglycosylase		FGRAMPH1_01G10031	13.0095	6.76e-29	excitatory amino acid transporter 2		FGRAMPH1_01G11603	8.88331	9.46542e-66	unnamed protein product		FGRAMPH1_01G15993	9.52524	3.00273e-186	Small secreted cysteine-rich protein, putative		FGRAMPH1_01G16455	9.71777	4.10577e-23	unnamed protein product
FGRAMPH1_01G12115	8.25114	1.89256e-11	antigenic cell wall		FGRAMPH1_01G21737	9.79254	0.00136879	endo-1,4-beta-xylanase, Endo-1,4-beta-xylanase		FGRAMPH1_01G22193	13.0068	5.27e-22	endo-beta-1,4-glucanase D		FGRAMPH1_01G21885	8.83426	2.55067e-79	hypothetical protein		FGRAMPH1_01G21983	9.46379	2.13647e-130	hypothetical protein		FGRAMPH1_01G11567	9.69105	1.12556e-75	hypothetical protein
FGRAMPH1_01G13329	8.23277	5.05859e-08	exoglucanase-6A precursor		FGRAMPH1_01G08443	9.7874	1.86e-20	pfs domain-containing		FGRAMPH1_01G11939	12.993	1.13e-21	hypothetical protein		FGRAMPH1_01G11719	8.83377	8.11316e-09	hypothetical protein		FGRAMPH1_01G12197	9.45359	6.75529e-15	peptidoglycan binding domain containing		FGRAMPH1_01G12805	9.60615	1.15353e-43	AAT family amino acid transporter, aat family amino acid transporter
FGRAMPH1_01G17701	8.2203	2.11217e-23	mfs hexose transporter		FGRAMPH1_01G08759	9.7463	3.27e-11	Alkaline protease 1		FGRAMPH1_01G12207	12.971	3.04e-21	hypothetical protein		FGRAMPH1_01G16503	8.80211	2.21382e-55	hypothetical protein		FGRAMPH1_01G13477	9.41169	1.84966e-10	hypothetical protein		FGRAMPH1_01G14125	9.57899	1.01849e-55	hypothetical protein
FGRAMPH1_01G08995	8.21031	0.000666234	transcription factor		FGRAMPH1_01G12135	9.72819	4.54e-10	pectate lyase		FGRAMPH1_01G21177	12.9347	1.2e-21	MFS transporter		FGRAMPH1_01G15993	8.79703	8.38342e-183	Small secreted cysteine-rich protein, putative		FGRAMPH1_01G25295	9.386	4.83486e-124	early nodulin 75 partial		FGRAMPH1_01G13027	9.53371	1.07529e-11	unnamed protein product
FGRAMPH1_01G15685	8.15354	8.19884e-05	carbonic anhydrase		FGRAMPH1_01G16533	9.69408	2.72e-18	cellobiose dehydrogenase		FGRAMPH1_01G25243	12.9156	9.04e-65	alpha-L-arabinofuranosidase precursor		FGRAMPH1_01G21983	8.78373	1.52739e-115	hypothetical protein		FGRAMPH1_01G23429	9.29582	2.96316e-136	hypothetical protein		FGRAMPH1_01G16503	9.52389	5.24067e-70	hypothetical protein
FGRAMPH1_01G25097	8.12958	9.1291e-12	hypothetical protein		FGRAMPH1_01G27871	9.68721	1.39e-10	related to NADPH-dependent beta-ketoacyl reductase (rhlG)		FGRAMPH1_01G25625	12.8978	1.07e-21	unnamed protein product		FGRAMPH1_01G22085	8.74358	1.9263e-27	hypothetical protein		FGRAMPH1_01G05633	9.13488	1.05716e-25	benzoate 4-monooxygenase cytochrome P450		FGRAMPH1_01G05633	9.35058	2.13933e-27	benzoate 4-monooxygenase cytochrome P450
FGRAMPH1_01G22039	8.0698	4.43814e-05	feruloyl esterase B, Feruloyl esterase B		FGRAMPH1_01G10377	9.67681	4.28e-60	beta-glucosidase		FGRAMPH1_01G21371	12.8779	7.57e-21	trypsin precursor		FGRAMPH1_01G22187	8.71548	4.8896e-09	endo-1,4-beta-xylanase precursor		FGRAMPH1_01G25385	9.11606	1.02663e-09	unnamed protein product		FGRAMPH1_01G12197	9.31849	2.46416e-14	peptidoglycan binding domain containing
FGRAMPH1_01G08665	8.06177	5.05642e-06	acetylxylan esterase 2 precursor		FGRAMPH1_01G11933	9.62706	9.47e-10	alpha-n-arabinofuranosidase 2		FGRAMPH1_01G22295	12.8649	1.16e-102	glycosyl hydrolase family 10		FGRAMPH1_01G15539	8.65666	8.67442e-17	hypothetical protein		FGRAMPH1_01G22085	9.06823	4.53359e-30	hypothetical protein		FGRAMPH1_01G13945	9.29343	5.84901e-11	shikimate dehydrogenase
FGRAMPH1_01G11933	7.99272	6.62499e-05	alpha-n-arabinofuranosidase 2		FGRAMPH1_01G25271	9.54513	3.72e-10	xylosidase arabinosidase		FGRAMPH1_01G05147	12.8394	2.6e-20	high-affinity methionine permease		FGRAMPH1_01G22167	8.63196	2.61843e-74	aldehyde reductase 2		FGRAMPH1_01G22093	9.04058	8.98711e-68	hypothetical protein		FGRAMPH1_01G12737	9.27892	9.92741e-232	large-conductance mechanosensitive channel
FGRAMPH1_01G25715	7.95626	0.000169279	Isoamyl alcohol oxidase, isoamyl alcohol oxidase		FGRAMPH1_01G05661	9.53523	2.23e-09	aldehyde dehydrogenase		FGRAMPH1_01G14009	12.8189	1.78e-26	pectate lyase h		FGRAMPH1_01G13965	8.60467	2.10211e-74	aminotransferase class-III, aminotransferase class-iii		FGRAMPH1_01G12737	9.02828	4.35466e-214	large-conductance mechanosensitive channel		FGRAMPH1_01G21983	9.27465	1.4788e-139	hypothetical protein
FGRAMPH1_01G21843	7.93742	3.97134e-07	hypothetical protein		FGRAMPH1_01G17701	9.52546	2.35e-149	mfs hexose transporter		FGRAMPH1_01G12271	12.8148	3.89e-21	demethylmenaquinone methyltransferase		FGRAMPH1_01G25251	8.47856	4.75303e-105	hypothetical protein		FGRAMPH1_01G05725	9.00867	5.70501e-10	pectate lyase e		FGRAMPH1_01G25259	9.27135	8.61692e-47	hypothetical protein
FGRAMPH1_01G13725	7.93605	7.66228e-07	endoglucanase 3 precursor		FGRAMPH1_01G08415	9.50579	2.9e-09	glycosylhydrolase family 18-6		FGRAMPH1_01G25403	12.7756	2.46e-39	arabinoxylan arabinofuranohydrolase		FGRAMPH1_01G11409	8.4625	2.92224e-11	HET domain-containing		FGRAMPH1_01G18857	9.00751	2.83985e-09	hypothetical protein		FGRAMPH1_01G21135	9.26062	3.18877e-10	hypothetical protein
FGRAMPH1_01G12011	7.917	5.47433e-05	Small secreted cysteine-rich protein, putative		FGRAMPH1_01G12921	9.49257	5.48e-09	small secreted		FGRAMPH1_01G13293	12.7591	1.84e-20	gdsl lipase acylhydrolase		FGRAMPH1_01G14127	8.43415	7.86437e-11	integral membrane PTH11		FGRAMPH1_01G13027	8.98869	5.48521e-10	unnamed protein product		FGRAMPH1_01G05639	9.25507	9.84486e-11	homogentisate 1,2-dioxygenase
FGRAMPH1_01G13779	7.89341	5.92243e-05	WW domain-containing oxidoreductase		FGRAMPH1_01G22389	9.44391	5.09e-114	aldoxime dehydratase		FGRAMPH1_01G25755	12.7443	6.21e-20	serine partial		FGRAMPH1_01G21851	8.37602	2.85187e-07	integral membrane		FGRAMPH1_01G05639	8.96896	4.32216e-10	homogentisate 1,2-dioxygenase		FGRAMPH1_01G15455	9.24688	1.02847e-25	unnamed protein product
FGRAMPH1_01G21763	7.84026	2.19684e-05	cell wall manno		FGRAMPH1_01G25715	9.43725	2.22e-09	Isoamyl alcohol oxidase, isoamyl alcohol oxidase		FGRAMPH1_01G21843	12.7311	2.74e-27	hypothetical protein		FGRAMPH1_01G05633	8.32334	6.39303e-19	benzoate 4-monooxygenase cytochrome P450		FGRAMPH1_01G13729	8.89065	9.20937e-23	transmembrane alpha-helix		FGRAMPH1_01G13729	9.2267	1.94672e-25	transmembrane alpha-helix
FGRAMPH1_01G05143	7.82566	0.0001983	hypothetical protein		FGRAMPH1_01G05143	9.35388	1.23e-09	hypothetical protein		FGRAMPH1_01G08527	12.6859	6.57e-21	fad linked oxidase, FAD linked oxidase		FGRAMPH1_01G25719	8.29341	4.92677e-07	-like family domain-containing 1		FGRAMPH1_01G12825	8.78217	1.00488e-08	zinc-type alcohol dehydrogenase, Zinc-type alcohol dehydrogenase		FGRAMPH1_01G16233	9.21547	3.84139e-10	unnamed protein product
FGRAMPH1_01G11943	7.81256	3.35926e-18	glycoside hydrolase family 93		FGRAMPH1_01G11723	9.35255	1.97e-09	unnamed protein product		FGRAMPH1_01G21967	12.6266	3.53e-20	FAD binding domain-containing		FGRAMPH1_01G12825	8.27887	2.93526e-07	zinc-type alcohol dehydrogenase, Zinc-type alcohol dehydrogenase		FGRAMPH1_01G08637	8.74521	1.7872e-12	unnamed protein product		FGRAMPH1_01G25385	9.16977	4.06258e-10	unnamed protein product
FGRAMPH1_01G09213	7.79829	2.94556e-05	unnamed protein product		FGRAMPH1_01G21763	9.31427	2.96e-09	cell wall manno		FGRAMPH1_01G22341	12.5479	5.56e-47	hypothetical protein		FGRAMPH1_01G08637	8.2333	1.77739e-10	unnamed protein product		FGRAMPH1_01G09333	8.70205	2.69781e-45	short chain dehydrogenase reductase family		FGRAMPH1_01G12855	9.11795	1.85605e-13	amidase
FGRAMPH1_01G08405	7.76946	0.000391579	unnamed protein product		FGRAMPH1_01G22305	9.20347	1.38e-10	fumarylacetoacetase		FGRAMPH1_01G05725	12.4811	6.3e-38	pectate lyase e		FGRAMPH1_01G04331	8.18967	5.29381e-07	geranylgeranyl pyrophosphate synthetase		FGRAMPH1_01G09103	8.68282	6.61252e-118	hypothetical protein		FGRAMPH1_01G21425	9.05629	2.30056e-10	hypothetical protein
FGRAMPH1_01G12809	7.76246	9.79436e-14	pectinesterase precursor		FGRAMPH1_01G21777	9.18136	1.63e-08	choline transport		FGRAMPH1_01G04205	12.4708	3.37e-20	hypothetical protein		FGRAMPH1_01G14413	8.15927	1.48353e-06	hypothetical protein		FGRAMPH1_01G15273	8.63537	2.57628e-08	pectate lyase A		FGRAMPH1_01G23429	8.9225	7.54432e-98	hypothetical protein
FGRAMPH1_01G14427	7.73824	0.00114134	hypothetical protein		FGRAMPH1_01G25477	9.15473	5.79e-12	unnamed protein product		FGRAMPH1_01G05143	12.4574	4.4e-20	hypothetical protein		FGRAMPH1_01G14147	8.15404	9.74743e-08	endo-beta- -glucanase d		FGRAMPH1_01G09095	8.62907	1.36309e-08	unnamed protein product		FGRAMPH1_01G05629	8.91712	2.50649e-09	cutinase precursor
FGRAMPH1_01G08443	7.67834	1.96734e-08	pfs domain-containing		FGRAMPH1_01G06271	9.11881	9.27e-09	hypothetical protein		FGRAMPH1_01G09007	12.3921	8.05e-18	related to zinc-binding oxidoreductase		FGRAMPH1_01G24065	8.13746	6.74326e-87	kinesin family member 1 13 14		FGRAMPH1_01G13945	8.62654	1.0702e-08	shikimate dehydrogenase		FGRAMPH1_01G08637	8.88157	4.56744e-13	unnamed protein product
FGRAMPH1_01G25683	7.6701	4.70224e-18	pectate lyase A		FGRAMPH1_01G22311	9.11387	1.01e-32	bifunctional xylanase deacetylase, Bifunctional xylanase deacetylase		FGRAMPH1_01G25679	12.39	6.35e-20	aminoglycoside phosphotransferase		FGRAMPH1_01G20909	8.13537	5.5542e-166	arginase		FGRAMPH1_01G12855	8.55671	3.50445e-11	amidase		FGRAMPH1_01G00633	8.87686	1.1031e-44	bahd acyltransferase dcr
FGRAMPH1_01G18801	7.6567	0.000490686	cytochrome p450 3a17		FGRAMPH1_01G15893	9.08897	7.67e-19	rhamnogalacturonase A precursor		FGRAMPH1_01G08525	12.3801	8.94e-20	cytochrome P450, cytochrome p450		FGRAMPH1_01G13729	7.96133	1.91614e-17	transmembrane alpha-helix		FGRAMPH1_01G21183	8.54422	5.67074e-62	versicolorin reductase		FGRAMPH1_01G22085	8.86418	9.83705e-29	hypothetical protein
FGRAMPH1_01G22015	7.6492	0.000628416	Small secreted cysteine-rich protein, putative		FGRAMPH1_01G15791	9.08061	1.78e-07	gEgh 16		FGRAMPH1_01G21315	12.3737	8.69e-20	rhamnogalacturonate lyase c		FGRAMPH1_01G18669	7.95275	2.97168e-07	efflux pump antibiotic resistance		FGRAMPH1_01G15671	8.537	6.04721e-08	Short-chain type dehydrogenase reductase		FGRAMPH1_01G13055	8.85272	3.63258e-09	hypothetical protein
FGRAMPH1_01G25271	7.62462	0.000263347	xylosidase arabinosidase		FGRAMPH1_01G12827	9.03231	8.88e-52	dimethylglycine oxidase		FGRAMPH1_01G15497	12.3686	1.15e-25	hypothetical protein		FGRAMPH1_01G02843	7.94747	1.76449e-06	glutathione-dependent formaldehyde-activating		FGRAMPH1_01G14411	8.47726	5.64348e-08	hypothetical protein		FGRAMPH1_01G16239	8.82478	1.41208e-08	beta-carbonic cab
FGRAMPH1_01G22185	7.5977	0.000119118	tartrate transporter		FGRAMPH1_01G09021	9.0099	9.38e-09	unnamed protein product		FGRAMPH1_01G12253	12.3593	8.68e-19	hypothetical protein		FGRAMPH1_01G05639	7.89727	4.72592e-07	homogentisate 1,2-dioxygenase		FGRAMPH1_01G03645	8.46336	3.0572e-68	glucose-6-phosphate 1-epimerase		FGRAMPH1_01G09333	8.80983	2.54742e-46	short chain dehydrogenase reductase family
FGRAMPH1_01G11619	7.57798	5.3015e-31	Alpha-glucosidase 2		FGRAMPH1_01G12115	9.00563	8.51e-21	antigenic cell wall		FGRAMPH1_01G08415	12.3435	2.44e-17	glycosylhydrolase family 18-6		FGRAMPH1_01G25789	7.87602	2.55735e-13	integral membrane		FGRAMPH1_01G13521	8.42612	2.26448e-16	quinate permease		FGRAMPH1_01G13363	8.80439	7.37753e-08	hypothetical protein
FGRAMPH1_01G15975	7.52571	0.000801197	acetylxylan esterase precursor		FGRAMPH1_01G27867	8.97043	1.26e-07	hypothetical protein		FGRAMPH1_01G08633	12.314	1.91e-19	unnamed protein product		FGRAMPH1_01G21451	7.86171	2.12004e-06	epoxide hydrolase 2		FGRAMPH1_01G16203	8.42332	3.94032e-70	hypothetical protein		FGRAMPH1_01G25645	8.76749	0.000468578	unnamed protein product
FGRAMPH1_01G12275	7.49677	1.88997e-17	ethanolamine utilization		FGRAMPH1_01G13293	8.9626	1.38e-08	gdsl lipase acylhydrolase		FGRAMPH1_01G13097	12.296	2.22e-19	Rhamnogalacturonan acetyltransferase		FGRAMPH1_01G09103	7.85829	1.57894e-83	hypothetical protein		FGRAMPH1_01G21425	8.41854	1.96065e-08	hypothetical protein		FGRAMPH1_01G21137	8.73174	1.46229e-08	hypothetical protein
FGRAMPH1_01G20207	7.437	2.80524e-34	endo-beta- -glucanase d		FGRAMPH1_01G12211	8.89069	3.11e-97	ethanolamine utilization		FGRAMPH1_01G21327	12.2928	2.12e-19	hypothetical protein		FGRAMPH1_01G15671	7.85829	2.14907e-06	Short-chain type dehydrogenase reductase		FGRAMPH1_01G25251	8.40156	2.35598e-119	hypothetical protein		FGRAMPH1_01G03645	8.69944	8.94651e-71	glucose-6-phosphate 1-epimerase
FGRAMPH1_01G15633	7.42722	1.97703e-06	Small secreted cysteine-rich protein, putative		FGRAMPH1_01G16017	8.89024	6.92e-58	tyrosinase		FGRAMPH1_01G25677	12.2806	1.08e-18	integral membrane		FGRAMPH1_01G15859	7.848	1.44693e-39	Ubiquinone menaquinone biosynthesis methyltransferase ubiE		FGRAMPH1_01G21161	8.37406	1.76038e-113	hypothetical protein		FGRAMPH1_01G15671	8.66919	9.2764e-09	Short-chain type dehydrogenase reductase
FGRAMPH1_01G22687	7.41779	1.64689e-17	beta-glucosidase 1 precursor		FGRAMPH1_01G11667	8.87768	3.3e-07	hypothetical protein		FGRAMPH1_01G16781	12.2697	2.01e-43	Cyanovirin-N like		FGRAMPH1_01G23429	7.80418	8.58556e-103	hypothetical protein		FGRAMPH1_01G15807	8.35284	4.46117e-08	agglutinin isolectin 1 precursor		FGRAMPH1_01G25125	8.63238	1.85367e-139	GTP-binding protein ypt3
FGRAMPH1_01G15791	7.41579	0.000569193	gEgh 16		FGRAMPH1_01G26153	8.87118	3.01e-08	hypothetical protein		FGRAMPH1_01G16273	12.2178	2.48e-19	endo- -beta-glucanase		FGRAMPH1_01G09445	7.80038	1.923e-87	hypothetical protein		FGRAMPH1_01G25125	8.33569	5.05429e-108	GTP-binding protein ypt3		FGRAMPH1_01G12825	8.60921	1.29315e-08	zinc-type alcohol dehydrogenase, Zinc-type alcohol dehydrogenase
FGRAMPH1_01G27707	7.3686	0.000202578	formate transporter		FGRAMPH1_01G11943	8.86947	1.54e-41	glycoside hydrolase family 93		FGRAMPH1_01G09213	12.2084	3.3e-19	unnamed protein product		FGRAMPH1_01G08635	7.78437	7.83409e-60	unnamed protein product		FGRAMPH1_01G16231	8.27505	1.17304e-07	keratin-associated 5-4		FGRAMPH1_01G05831	8.53882	4.2192e-09	ferri-bacillibactin esterase
FGRAMPH1_01G22269	7.35369	0.000460245	hypothetical protein		FGRAMPH1_01G25459	8.84629	7.02e-08	mrna 3 -end-processing yth1		FGRAMPH1_01G13223	12.1968	5.92e-19	hypothetical protein		FGRAMPH1_01G03877	7.77647	2.66658e-152	membrane ycf1		FGRAMPH1_01G00633	8.25878	1.03783e-33	bahd acyltransferase dcr		FGRAMPH1_01G05725	8.50615	2.93671e-08	pectate lyase e
FGRAMPH1_01G05661	7.35259	0.00203446	aldehyde dehydrogenase		FGRAMPH1_01G22307	8.84333	1.23e-07	Homogentisate 1,2-dioxygenase, homogentisate 1,2-dioxygenase		FGRAMPH1_01G21215	12.1858	5.34e-19	fungistatic metabolite		FGRAMPH1_01G15293	7.74419	6.8275e-215	pectinesterase family		FGRAMPH1_01G00225	8.24354	1.00102e-115	hypothetical protein		FGRAMPH1_01G21161	8.42692	1.5888e-114	hypothetical protein
FGRAMPH1_01G00051	7.34347	1.1104e-06	hypothetical protein		FGRAMPH1_01G08405	8.79399	0.00778056	unnamed protein product		FGRAMPH1_01G12195	12.1583	4.94e-19	Small secreted cysteine-rich protein, putative		FGRAMPH1_01G21161	7.65435	5.31909e-86	hypothetical protein		FGRAMPH1_01G11409	8.24176	7.52519e-11	HET domain-containing		FGRAMPH1_01G18857	8.41786	4.09019e-08	hypothetical protein
FGRAMPH1_01G11723	7.34054	0.000324316	unnamed protein product		FGRAMPH1_01G26195	8.78198	5.5e-08	cyclic amp receptor 2		FGRAMPH1_01G21423	12.1187	3.01e-74	beta- -galactanase		FGRAMPH1_01G05811	7.63531	1.86848e-82	Pisatin demethylase, pisatin demethylase		FGRAMPH1_01G05831	8.21637	3.9047e-08	ferri-bacillibactin esterase		FGRAMPH1_01G16203	8.38833	1.99734e-73	hypothetical protein
FGRAMPH1_01G16049	7.33345	0.000560999	glycoside hydrolase family 95		FGRAMPH1_01G22185	8.70254	8.56e-08	tartrate transporter		FGRAMPH1_01G21531	12.0309	7.08e-18	Small secreted cysteine-rich protein, putative		FGRAMPH1_01G18801	7.61194	2.26914e-06	cytochrome p450 3a17		FGRAMPH1_01G22215	8.20303	6.70834e-24	7 homolog		FGRAMPH1_01G13477	8.3493	4.13875e-08	hypothetical protein
FGRAMPH1_01G21485	7.25038	2.05208e-13	Pectin lyase, pectin lyase		FGRAMPH1_01G27869	8.68993	2.77e-08	short chain dehydrogenase reductase		FGRAMPH1_01G10923	11.9202	4.07e-18	berberine bridge enzyme		FGRAMPH1_01G23077	7.59809	1.39511e-13	haspin kinase		FGRAMPH1_01G09445	8.1361	7.25948e-91	hypothetical protein		FGRAMPH1_01G13521	8.34309	3.30541e-16	quinate permease
FGRAMPH1_01G13223	7.21586	0.00109055	hypothetical protein		FGRAMPH1_01G00071	8.68916	6.14e-07	unnamed protein product		FGRAMPH1_01G22311	11.9164	1.09e-84	bifunctional xylanase deacetylase, Bifunctional xylanase deacetylase		FGRAMPH1_01G19231	7.56825	3.38779e-15	hypothetical protein		FGRAMPH1_01G14127	8.13522	7.07468e-10	integral membrane PTH11		FGRAMPH1_01G25497	8.33987	2.28838e-63	hypothetical protein
FGRAMPH1_01G16017	7.19778	6.78549e-16	tyrosinase		FGRAMPH1_01G16959	8.63761	6.16e-36	Small secreted cysteine-rich protein, putative		FGRAMPH1_01G15633	11.916	2.8e-21	Small secreted cysteine-rich protein, putative		FGRAMPH1_01G00633	7.494	3.09243e-27	bahd acyltransferase dcr		FGRAMPH1_01G08635	8.12316	1.95667e-75	unnamed protein product		FGRAMPH1_01G03877	8.27435	4.06746e-160	membrane ycf1
FGRAMPH1_01G14417	7.18967	4.12935e-12	acetylxylan esterase 2		FGRAMPH1_01G00587	8.59931	1.19e-07	DAL5-Allantoate and ureidosuccinate permease		FGRAMPH1_01G06271	11.9135	1.81e-17	hypothetical protein		FGRAMPH1_01G04367	7.48279	9.85774e-86	glutaminase, Glutaminase		FGRAMPH1_01G03877	8.11731	2.12923e-166	membrane ycf1		FGRAMPH1_01G15273	8.23179	9.3139e-08	pectate lyase A
FGRAMPH1_01G22183	7.15154	0.000783496	succinyl- ligase [ADP-forming] subunit mitochondrial		FGRAMPH1_01G05085	8.55859	2.24e-06	hypothetical protein		FGRAMPH1_01G14115	11.8385	4.74e-18	antigen 1		FGRAMPH1_01G12197	7.45884	5.33473e-08	peptidoglycan binding domain containing		FGRAMPH1_01G04173	8.10063	1.38731e-17	hypothetical protein FLAG1_07084		FGRAMPH1_01G21851	8.22868	9.19765e-08	integral membrane
FGRAMPH1_01G26153	7.09071	0.00203698	hypothetical protein		FGRAMPH1_01G22303	8.535	1.73e-30	stress responsive a b barrel		FGRAMPH1_01G12135	11.8102	1.78e-17	pectate lyase		FGRAMPH1_01G19219	7.45508	2.18667e-05	cellobiose dehydrogenase		FGRAMPH1_01G08071	8.08282	2.54382e-198	diphosphomevalonate decarboxylase		FGRAMPH1_01G25251	8.21709	1.01999e-110	hypothetical protein
FGRAMPH1_01G27871	7.08775	0.00405124	related to NADPH-dependent beta-ketoacyl reductase (rhlG)		FGRAMPH1_01G13089	8.47083	6.63e-07	parallel beta-helix repeat		FGRAMPH1_01G25287	11.7808	1.01e-16	unnamed protein product		FGRAMPH1_01G28069	7.4472	1.36581e-130	hypothetical protein		FGRAMPH1_01G05629	8.06134	5.18758e-07	cutinase precursor		FGRAMPH1_01G21885	8.15681	1.09594e-61	hypothetical protein
FGRAMPH1_01G12703	7.07411	0.000777203	hypothetical protein		FGRAMPH1_01G12703	8.43618	6.38e-07	hypothetical protein		FGRAMPH1_01G08759	11.7403	1.12e-17	Alkaline protease 1		FGRAMPH1_01G08071	7.44463	1.14904e-125	diphosphomevalonate decarboxylase		FGRAMPH1_01G21851	8.04276	7.98428e-07	integral membrane		FGRAMPH1_01G01419	8.14162	1.67915e-07	t-complex 1
FGRAMPH1_01G15815	7.05664	1.82205e-07	tartrate transporter		FGRAMPH1_01G12011	8.43522	2.86e-06	Small secreted cysteine-rich protein, putative		FGRAMPH1_01G11841	11.7356	8.95e-17	mrna 3 -end-processing yth1		FGRAMPH1_01G16239	7.42761	4.61074e-05	beta-carbonic cab		FGRAMPH1_01G14147	8.03107	1.20936e-07	endo-beta- -glucanase d		FGRAMPH1_01G11409	8.1372	1.19948e-10	HET domain-containing
FGRAMPH1_01G21265	7.04421	0.00155924	hypothetical protein		FGRAMPH1_01G13477	8.42772	7.07e-07	hypothetical protein		FGRAMPH1_01G25027	11.6825	1.27e-148	Alcohol oxidase, alcohol oxidase		FGRAMPH1_01G12737	7.4125	7.59316e-144	large-conductance mechanosensitive channel		FGRAMPH1_01G24065	8.0085	8.03017e-89	kinesin family member 1 13 14		FGRAMPH1_01G24065	8.12652	3.71571e-87	kinesin family member 1 13 14
FGRAMPH1_01G12701	6.99807	4.23583e-05	endonuclease exonuclease phosphatase family		FGRAMPH1_01G21367	8.41978	3.46e-06	pectate lyase precursor		FGRAMPH1_01G21247	11.6562	3e-42	Endoglucanase E		FGRAMPH1_01G04205	7.31236	5.29491e-05	hypothetical protein		FGRAMPH1_01G04331	7.99821	6.69212e-07	geranylgeranyl pyrophosphate synthetase		FGRAMPH1_01G09103	8.12353	9.8486e-93	hypothetical protein
FGRAMPH1_01G16769	6.95996	1.53923e-07	3-hydroxybenzoate 6-hydroxylase 1		FGRAMPH1_01G22299	8.40717	1.76e-43	3-hydroxyphenylacetate 6-hydroxylase		FGRAMPH1_01G08529	11.6396	1.94e-17	FAD-binding partial		FGRAMPH1_01G22743	7.30252	1.08717e-28	WD repeat-containing 67		FGRAMPH1_01G02843	7.9817	7.61385e-07	glutathione-dependent formaldehyde-activating		FGRAMPH1_01G12527	8.11132	4.1435e-67	hypothetical protein
FGRAMPH1_01G09021	6.8544	0.0022691	unnamed protein product		FGRAMPH1_01G27877	8.40297	6.72e-15	related to monooxigenase		FGRAMPH1_01G13497	11.61	1.46e-22	o-methylsterigmatocystin oxidoreductase		FGRAMPH1_01G27455	7.30197	3.44665e-11	poly(adp-ribose) glycohydrolase, poly(ADP-ribose) glycohydrolase		FGRAMPH1_01G16239	7.96994	8.45368e-06	beta-carbonic cab		FGRAMPH1_01G11447	8.08761	6.09501e-07	unnamed protein product
FGRAMPH1_01G09007	6.8156	0.0087137	related to zinc-binding oxidoreductase		FGRAMPH1_01G08421	8.38448	2.47e-05	unnamed protein product		FGRAMPH1_01G12833	11.5882	1.79e-82	choline monooxygenase		FGRAMPH1_01G21425	7.29844	7.84752e-06	hypothetical protein		FGRAMPH1_01G21885	7.94947	1.63125e-56	hypothetical protein		FGRAMPH1_01G08635	8.06935	1.37111e-68	unnamed protein product
FGRAMPH1_01G06271	6.77064	0.00986864	hypothetical protein		FGRAMPH1_01G08423	8.36279	4.37e-17	hypothetical protein FPSE_12195		FGRAMPH1_01G15477	11.5532	1.13e-16	small s		FGRAMPH1_01G16203	7.27986	3.11463e-37	hypothetical protein		FGRAMPH1_01G01419	7.94836	1.26609e-06	t-complex 1		FGRAMPH1_01G09445	8.00308	4.85311e-96	hypothetical protein
FGRAMPH1_01G13663	6.76391	0.00086479	eukaryotic phosphomannomutase		FGRAMPH1_01G21247	8.35709	2.36e-17	Endoglucanase E		FGRAMPH1_01G16215	11.5442	5.98e-50	isoamyl alcohol		FGRAMPH1_01G18857	7.2492	8.66539e-05	hypothetical protein		FGRAMPH1_01G25259	7.91722	7.79507e-34	hypothetical protein		FGRAMPH1_01G21895	7.99069	3.59377e-07	mannose-specific lectin
FGRAMPH1_01G08045	6.73905	8.39125e-09	endo- -beta-xylanase		FGRAMPH1_01G05711	8.34602	9.14e-74	electron transport		FGRAMPH1_01G21217	11.5433	1.85e-41	hypothetical protein		FGRAMPH1_01G14419	7.22643	2.18609e-66	unspecified product		FGRAMPH1_01G21895	7.90682	1.4737e-06	mannose-specific lectin		FGRAMPH1_01G00225	7.93085	1.01378e-100	hypothetical protein
FGRAMPH1_01G04425	6.72938	1.99333e-11	aldose 1-epimerase, Aldose 1-epimerase		FGRAMPH1_01G08797	8.32172	1.69e-06	hypothetical protein		FGRAMPH1_01G27061	11.5382	5.23e-17	Bifunctional RIB2		FGRAMPH1_01G00225	7.22459	1.50998e-77	hypothetical protein		FGRAMPH1_01G05309	7.86595	1.19864e-20	hypothetical protein		FGRAMPH1_01G08071	7.91524	4.09611e-169	diphosphomevalonate decarboxylase
FGRAMPH1_01G13903	6.70753	1.16506e-11	L-sorbosone dehydrogenase		FGRAMPH1_01G15633	8.31229	4.85e-10	Small secreted cysteine-rich protein, putative		FGRAMPH1_01G18845	11.5321	2.05e-41	glycoside hydrolase family 43, Glycoside hydrolase family 43		FGRAMPH1_01G22577	7.22029	6.27366e-45	benzoylformate decarboxylase, Benzoylformate decarboxylase		FGRAMPH1_01G21137	7.81008	2.94535e-06	hypothetical protein		FGRAMPH1_01G02843	7.87736	6.81665e-07	glutathione-dependent formaldehyde-activating
FGRAMPH1_01G05085	6.68179	0.00368057	hypothetical protein		FGRAMPH1_01G13715	8.29789	2.03e-06	short chain dehydrogenase		FGRAMPH1_01G21717	11.5205	8.4e-40	nonribosomal peptide synthetase		FGRAMPH1_01G12237	7.17242	3.73162e-55	hypothetical protein		FGRAMPH1_01G09105	7.80564	1.98171e-06	hypothetical protein		FGRAMPH1_01G19219	7.83097	8.80877e-07	cellobiose dehydrogenase
FGRAMPH1_01G22311	6.6743	8.74366e-14	bifunctional xylanase deacetylase, Bifunctional xylanase deacetylase		FGRAMPH1_01G09007	8.28656	7.56e-07	related to zinc-binding oxidoreductase		FGRAMPH1_01G04967	11.5198	6.32e-107	alpha-galactosidase b		FGRAMPH1_01G05309	7.14931	1.72048e-15	hypothetical protein		FGRAMPH1_01G11953	7.78482	1.21338e-43	Small secreted cysteine-rich protein, putative		FGRAMPH1_01G25127	7.78285	2.78925e-12	unnamed protein product
FGRAMPH1_01G16959	6.64548	5.8654e-15	Small secreted cysteine-rich protein, putative		FGRAMPH1_01G22333	8.27693	3.59e-06	coenzyme a synthetase, coenzyme A synthetase		FGRAMPH1_01G21893	11.5197	3.77e-41	lactose permease, Lactose permease		FGRAMPH1_01G05729	7.14291	0.000197	Small secreted cysteine-rich protein, putative		FGRAMPH1_01G20947	7.77385	9.43137e-189	hypothetical protein FPSE_02498		FGRAMPH1_01G22215	7.74149	8.64315e-21	7 homolog
FGRAMPH1_01G12105	6.64132	0.000779154	uracil phosphoribosyltransferase		FGRAMPH1_01G05671	8.2769	1.64e-24	lipolytic enzyme		FGRAMPH1_01G05419	11.5001	9.85e-17	zinc-regulated transporter 1		FGRAMPH1_01G16453	7.09062	4.15881e-70	hypothetical protein		FGRAMPH1_01G11815	7.70668	1.12737e-107	hypothetical protein		FGRAMPH1_01G10659	7.73534	9.73363e-148	transcription factor
FGRAMPH1_01G21247	6.64025	2.69802e-07	Endoglucanase E		FGRAMPH1_01G08995	8.27361	0.000167	transcription factor		FGRAMPH1_01G01945	11.4496	2.82e-16	ctr copper transporter family		FGRAMPH1_01G25381	7.0808	1.50527e-08	hypothetical protein		FGRAMPH1_01G25381	7.70415	3.93019e-10	hypothetical protein		FGRAMPH1_01G06119	7.72969	6.12784e-259	manganese peroxidase 2
FGRAMPH1_01G25477	6.63017	0.000379894	unnamed protein product		FGRAMPH1_01G04425	8.26529	6.28e-36	aldose 1-epimerase, Aldose 1-epimerase		FGRAMPH1_01G04947	11.4406	3.28e-16	hypothetical protein		FGRAMPH1_01G21895	7.06956	0.0002397	mannose-specific lectin		FGRAMPH1_01G10659	7.6998	1.75149e-157	transcription factor		FGRAMPH1_01G14127	7.72006	8.24038e-09	integral membrane PTH11
FGRAMPH1_01G00117	6.6258	0.00479519	ab hydrolase superfamily		FGRAMPH1_01G12745	8.1778	1.87e-06	hypothetical protein		FGRAMPH1_01G08931	11.4298	3.59e-16	unspecified product		FGRAMPH1_01G19137	7.06134	1.3665e-66	hypothetical protein		FGRAMPH1_01G25789	7.68821	4.84305e-13	integral membrane		FGRAMPH1_01G11815	7.71709	3.05559e-99	hypothetical protein
FGRAMPH1_01G25711	6.61631	0.000120748	Anter-specific proline-rich APG		FGRAMPH1_01G13055	8.14355	7.28e-41	hypothetical protein		FGRAMPH1_01G12701	11.4132	7.93e-22	endonuclease exonuclease phosphatase family		FGRAMPH1_01G23607	7.04487	7.3183e-64	serine/threonine-protein kinase 6		FGRAMPH1_01G21345	7.67189	6.07247e-06	lysr family regulatory		FGRAMPH1_01G14147	7.70038	4.84866e-07	endo-beta- -glucanase d
FGRAMPH1_01G12923	6.5974	0.000357048	xylanase 13		FGRAMPH1_01G11877	8.12183	3.49e-06	malic acid transport		FGRAMPH1_01G21961	11.4123	1.4e-16	Asparagine synthase, asparagine synthase		FGRAMPH1_01G00805	7.01703	3.88888e-37	maintenance-ploidy mob1		FGRAMPH1_01G13719	7.62402	1.33483e-111	hypothetical protein		FGRAMPH1_01G09583	7.69441	0.000501569	hypothetical protein
FGRAMPH1_01G05471	6.59568	0.00219816	3-hydroxybutyrate dehydrogenase		FGRAMPH1_01G21523	8.06532	0.000185	hypothetical protein		FGRAMPH1_01G21763	11.3959	4.98e-16	cell wall manno		FGRAMPH1_01G13319	6.99589	6.9444e-16	endo-1,4-beta-xylanase 2 precursor		FGRAMPH1_01G27455	7.61834	1.60299e-12	poly(adp-ribose) glycohydrolase, poly(ADP-ribose) glycohydrolase		FGRAMPH1_01G14465	7.6927	1.24194e-05	cytochrome P450 51
FGRAMPH1_01G13055	6.58789	5.67576e-16	hypothetical protein		FGRAMPH1_01G13903	8.0526	1.6e-22	L-sorbosone dehydrogenase		FGRAMPH1_01G14255	11.3834	3.62e-16	NADH oxidase		FGRAMPH1_01G13747	6.97696	6.81744e-84	bet v1		FGRAMPH1_01G11447	7.60097	2.56864e-05	unnamed protein product		FGRAMPH1_01G05309	7.69103	6.69113e-21	hypothetical protein
FGRAMPH1_01G08423	6.5657	7.7796e-08	hypothetical protein FPSE_12195		FGRAMPH1_01G13779	8.04952	9.65e-07	WW domain-containing oxidoreductase		FGRAMPH1_01G21179	11.3329	3.45e-16	integral membrane		FGRAMPH1_01G14043	6.94769	9.32234e-19	nmra family		FGRAMPH1_01G12527	7.60096	5.19323e-60	hypothetical protein		FGRAMPH1_01G20947	7.68273	1.23636e-175	hypothetical protein FPSE_02498
FGRAMPH1_01G21655	6.51563	0.00195108	hypothetical protein		FGRAMPH1_01G08489	8.04372	7.24e-07	alkaline protease (oryzin)		FGRAMPH1_01G08631	11.2719	1.79e-30	hypothetical protein		FGRAMPH1_01G25259	6.94729	1.27343e-18	hypothetical protein		FGRAMPH1_01G09267	7.59858	8.50148e-25	hypothetical protein		FGRAMPH1_01G04793	7.66782	3.03112e-53	polyamine n-acetyltransferase 1
FGRAMPH1_01G27423	6.4917	4.05333e-11	siderophore biosynthesis		FGRAMPH1_01G12207	8.00419	4.35e-06	hypothetical protein		FGRAMPH1_01G13221	11.2623	3.27e-21	ricin b lectin		FGRAMPH1_01G13719	6.94593	4.61469e-76	hypothetical protein		FGRAMPH1_01G04431	7.58376	1.24626e-14	trans-carveol dehydrogenase		FGRAMPH1_01G13023	7.66626	5.13411e-155	conidial pigment biosynthesis oxidase arb2 brown2
FGRAMPH1_01G22145	6.48235	0.000660851	aac-rich mrna clone aac11		FGRAMPH1_01G22269	7.97073	2.88e-05	hypothetical protein		FGRAMPH1_01G25093	11.2559	3.41e-14	fruit body lectin		FGRAMPH1_01G09267	6.93895	4.95858e-18	hypothetical protein		FGRAMPH1_01G05729	7.57265	1.17404e-05	Small secreted cysteine-rich protein, putative		FGRAMPH1_01G11571	7.651	1.9318e-142	hypothetical protein
FGRAMPH1_01G08933	6.43788	4.12935e-12	bacterial leucyl aminopeptidase		FGRAMPH1_01G16247	7.96906	5.5e-06	aspartic ase yapsin-6		FGRAMPH1_01G21197	11.2509	2.33e-29	Na(+) H(+) antiporter		FGRAMPH1_01G22227	6.93795	4.10489e-15	hypothetical protein		FGRAMPH1_01G12103	7.57167	9.08177e-06	related to heterokaryon incompatibility (het-6OR allele)		FGRAMPH1_01G15859	7.6503	3.4249e-42	Ubiquinone menaquinone biosynthesis methyltransferase ubiE
FGRAMPH1_01G21423	6.42447	1.1104e-06	beta- -galactanase		FGRAMPH1_01G12701	7.95094	1.38e-07	endonuclease exonuclease phosphatase family		FGRAMPH1_01G09109	11.2484	5.27e-15	Heterokaryon incompatibility OR allele		FGRAMPH1_01G13477	6.93658	0.000420238	hypothetical protein		FGRAMPH1_01G11435	7.53835	3.01977e-89	Small secreted cysteine-rich protein, putative		FGRAMPH1_01G21357	7.61243	9.31951e-06	hypothetical protein
FGRAMPH1_01G15547	6.40556	4.20998e-12	oxidoreductase yjhC		FGRAMPH1_01G12105	7.93127	8.82e-09	uracil phosphoribosyltransferase		FGRAMPH1_01G04415	11.2457	7.08e-15	choline transport		FGRAMPH1_01G17033	6.93635	9.78671e-07	abc transporter g family member 24		FGRAMPH1_01G11595	7.529	2.04623e-108	unnamed protein product		FGRAMPH1_01G09267	7.60417	4.29171e-26	hypothetical protein
FGRAMPH1_01G08489	6.39348	0.00247615	alkaline protease (oryzin)		FGRAMPH1_01G12629	7.90454	2.56e-05	Small secreted cysteine-rich protein, putative		FGRAMPH1_01G12585	11.2348	5e-73	alkaline proteinase precursor		FGRAMPH1_01G11953	6.9311	2.68259e-31	Small secreted cysteine-rich protein, putative		FGRAMPH1_01G15803	7.518	4.57706e-12	unnamed protein product		FGRAMPH1_01G12725	7.58019	1.16195e-05	hypothetical protein
FGRAMPH1_01G22093	6.37982	4.59344e-08	hypothetical protein		FGRAMPH1_01G25625	7.90145	5.5e-06	unnamed protein product		FGRAMPH1_01G05471	11.2278	4.24e-15	3-hydroxybutyrate dehydrogenase		FGRAMPH1_01G03645	6.91737	9.81694e-32	glucose-6-phosphate 1-epimerase		FGRAMPH1_01G25497	7.51648	4.61386e-41	hypothetical protein		FGRAMPH1_01G11543	7.57389	4.07534e-06	n-hydroxyarylamine sulfotransferase
FGRAMPH1_01G05515	6.37579	5.75413e-06	Isoflavone reductase like		FGRAMPH1_01G08399	7.89822	1.75e-06	Small secreted cysteine-rich protein, putative		FGRAMPH1_01G27287	11.218	4.3e-15	gEgh 16		FGRAMPH1_01G15461	6.89496	6.23193e-05	c6 finger domain, C6 finger domain		FGRAMPH1_01G08777	7.49387	1.80507e-05	unnamed protein product		FGRAMPH1_01G12449	7.56664	1.20121e-25	NADPH2 dehydrogenase chain OYE2
FGRAMPH1_01G05671	6.37295	7.76916e-09	lipolytic enzyme		FGRAMPH1_01G21655	7.89093	2.18e-06	hypothetical protein		FGRAMPH1_01G13337	11.1953	2.58e-21	murein transglycosylase		FGRAMPH1_01G13027	6.89123	7.91091e-05	unnamed protein product		FGRAMPH1_01G11543	7.49052	1.29652e-05	n-hydroxyarylamine sulfotransferase		FGRAMPH1_01G13719	7.53894	3.83222e-107	hypothetical protein
FGRAMPH1_01G05619	6.33014	0.00738233	hypothetical protein		FGRAMPH1_01G22213	7.88825	4.97e-99	Lactose permease		FGRAMPH1_01G12453	11.1948	1.24e-14	cytochrome P450, cytochrome p450		FGRAMPH1_01G12393	6.86347	2.51482e-66	nadp-dependent leukotriene b4 12-hydroxydehydrogenase		FGRAMPH1_01G19219	7.48978	1.51259e-05	cellobiose dehydrogenase		FGRAMPH1_01G27455	7.53583	2.99926e-12	poly(adp-ribose) glycohydrolase, poly(ADP-ribose) glycohydrolase
FGRAMPH1_01G15893	6.29971	1.09748e-07	rhamnogalacturonase A precursor		FGRAMPH1_01G18445	7.86957	1.5e-11	dynamin family		FGRAMPH1_01G21797	11.1361	1.08e-20	related to methyltransferase		FGRAMPH1_01G19315	6.85496	1.25681e-42	chromosome segregation smc		FGRAMPH1_01G09265	7.48864	3.20282e-72	Pantothenate transporter liz1		FGRAMPH1_01G22093	7.52916	1.58153e-50	hypothetical protein
FGRAMPH1_01G28035	6.27556	2.73283e-13	quinate permease, Quinate permease		FGRAMPH1_01G21889	7.86614	8.77e-05	related to glycosyl hydrolase family 43		FGRAMPH1_01G25349	11.1044	1.46e-13	terpene synthase metal-containing		FGRAMPH1_01G22193	6.84091	0.000610325	endo-beta-1,4-glucanase D		FGRAMPH1_01G21135	7.45119	9.25545e-05	hypothetical protein		FGRAMPH1_01G11595	7.50675	2.15997e-107	unnamed protein product
FGRAMPH1_01G05737	6.26713	3.01891e-09	hypothetical protein		FGRAMPH1_01G13961	7.8412	8.43e-18	1-phosphatidylinositol- -bisphosphate phosphodiesterase 1		FGRAMPH1_01G05619	11.0935	2.76e-20	hypothetical protein		FGRAMPH1_01G20947	6.83302	8.21468e-133	hypothetical protein FPSE_02498		FGRAMPH1_01G09357	7.43994	8.13442e-18	hypothetical protein		FGRAMPH1_01G21345	7.49454	8.27424e-06	lysr family regulatory
FGRAMPH1_01G22213	6.22839	7.86396e-32	Lactose permease		FGRAMPH1_01G08417	7.82854	1.22e-27	hypothetical protein		FGRAMPH1_01G05803	11.058	1.83e-15	hypothetical protein		FGRAMPH1_01G25125	6.82646	1.44476e-60	GTP-binding protein ypt3		FGRAMPH1_01G00805	7.43897	1.23209e-47	maintenance-ploidy mob1		FGRAMPH1_01G20993	7.45274	3.2345e-06	glucan endo-1,3-beta-glucosidase
FGRAMPH1_01G22389	6.14183	1.3744e-10	aldoxime dehydratase		FGRAMPH1_01G25455	7.81429	3.82e-21	vegetative incompatibility het-e-1		FGRAMPH1_01G12809	11.0401	2.95e-19	pectinesterase precursor		FGRAMPH1_01G09357	6.80524	2.04512e-13	hypothetical protein		FGRAMPH1_01G19137	7.4305	3.62424e-76	hypothetical protein		FGRAMPH1_01G11953	7.44856	2.82502e-44	Small secreted cysteine-rich protein, putative
FGRAMPH1_01G10975	6.13523	2.57412e-13	hypothetical protein		FGRAMPH1_01G09593	7.80902	1.72e-05	unnamed protein product		FGRAMPH1_01G11933	11.0367	1.77e-15	alpha-n-arabinofuranosidase 2		FGRAMPH1_01G22105	6.80154	3.29326e-113	hypothetical protein		FGRAMPH1_01G06119	7.39353	6.08697e-211	manganese peroxidase 2		FGRAMPH1_01G25381	7.44357	2.56231e-09	hypothetical protein
FGRAMPH1_01G16103	6.12012	0.00540659	myo-inositol 2-dehydrogenase		FGRAMPH1_01G18323	7.77405	5.04e-05	Small secreted cysteine-rich protein, putative		FGRAMPH1_01G15653	11.0324	4.2e-15	geranylgeranyl pyrophosphate synthetase		FGRAMPH1_01G22341	6.78967	2.61544e-39	hypothetical protein		FGRAMPH1_01G11571	7.37616	1.43342e-138	hypothetical protein		FGRAMPH1_01G19137	7.41059	1.57909e-74	hypothetical protein
FGRAMPH1_01G12905	6.11787	0.00639517	hypothetical protein		FGRAMPH1_01G21485	7.76427	2.53e-24	Pectin lyase, pectin lyase		FGRAMPH1_01G07833	11.001	9.63e-13	pisatin demethylase		FGRAMPH1_01G01419	6.77936	0.000720837	t-complex 1		FGRAMPH1_01G16233	7.37035	7.24969e-05	unnamed protein product		FGRAMPH1_01G18649	7.41045	1.10025e-15	sterol 24-C-methyltransferase
FGRAMPH1_01G15777	6.116	0.00084839	phytanoyl- dioxygenase		FGRAMPH1_01G12271	7.75362	6.08e-05	demethylmenaquinone methyltransferase		FGRAMPH1_01G15659	10.9899	4.12e-15	integral membrane		FGRAMPH1_01G21317	6.7689	0.000246046	hypothetical protein		FGRAMPH1_01G13961	7.33847	4.7579e-05	1-phosphatidylinositol- -bisphosphate phosphodiesterase 1		FGRAMPH1_01G22187	7.39168	3.02938e-06	endo-1,4-beta-xylanase precursor
FGRAMPH1_01G04285	6.09726	2.52993e-22	hydrophobin 1		FGRAMPH1_01G14255	7.73603	2.73e-05	NADH oxidase		FGRAMPH1_01G14147	10.9699	1.87e-19	endo-beta- -glucanase d		FGRAMPH1_01G09095	6.75738	0.000685589	unnamed protein product		FGRAMPH1_01G22187	7.29895	7.79208e-06	endo-1,4-beta-xylanase precursor		FGRAMPH1_01G04297	7.37905	1.00062e-05	conserved domain-containing
FGRAMPH1_01G25401	6.09104	3.59922e-11	unnamed protein product		FGRAMPH1_01G22015	7.73404	4.58e-06	Small secreted cysteine-rich protein, putative		FGRAMPH1_01G00591	10.9682	8.85e-14	unnamed protein product		FGRAMPH1_01G14781	6.73724	0.00120133	conidiation con-6		FGRAMPH1_01G22577	7.29464	1.14414e-36	benzoylformate decarboxylase, Benzoylformate decarboxylase		FGRAMPH1_01G01013	7.36994	4.24024e-59	phosphoglucomutase
FGRAMPH1_01G21717	6.09011	0.000880024	nonribosomal peptide synthetase		FGRAMPH1_01G20207	7.72196	1.5e-67	endo-beta- -glucanase d		FGRAMPH1_01G15763	10.9271	3.03e-06	quinate permease		FGRAMPH1_01G04173	6.72183	1.80764e-10	hypothetical protein FLAG1_07084		FGRAMPH1_01G22743	7.27079	9.44995e-29	WD repeat-containing 67		FGRAMPH1_01G21183	7.35303	6.84581e-46	versicolorin reductase
FGRAMPH1_01G06375	6.08548	2.29211e-07	endoglucanase-5		FGRAMPH1_01G27863	7.71201	3.14e-05	transporter HOL1, transporter hol1		FGRAMPH1_01G15735	10.9253	1.51e-14	serine threonine kinase		FGRAMPH1_01G21183	6.71769	1.25323e-45	versicolorin reductase		FGRAMPH1_01G05811	7.24827	8.28225e-117	Pisatin demethylase, pisatin demethylase		FGRAMPH1_01G15803	7.34496	1.42256e-11	unnamed protein product
FGRAMPH1_01G08989	6.07685	0.00860648	ribose 5-phosphate isomerase B		FGRAMPH1_01G12275	7.69856	1.21e-84	ethanolamine utilization		FGRAMPH1_01G20963	10.9211	3.08e-15	glucose 1-dehydrogenase		FGRAMPH1_01G09359	6.71731	1.91476e-22	hypothetical protein		FGRAMPH1_01G20993	7.21767	9.01393e-06	glucan endo-1,3-beta-glucosidase		FGRAMPH1_01G13415	7.33347	6.07404e-08	microcin c7 self-immunity mccf
FGRAMPH1_01G21773	6.06863	0.00153987	hypothetical protein		FGRAMPH1_01G08045	7.67563	3.03e-23	endo- -beta-xylanase		FGRAMPH1_01G22563	10.9052	1.53e-12	chitin synthase 6		FGRAMPH1_01G13597	6.70612	1.66273e-17	cellobiose dehydrogenase		FGRAMPH1_01G14413	7.21153	5.27246e-05	hypothetical protein		FGRAMPH1_01G15041	7.30114	1.65897e-05	atpase, ATPase
FGRAMPH1_01G25397	6.03689	0.00154074	glucosamine-6-phosphate isomerase		FGRAMPH1_01G21371	7.6485	0.00116849	trypsin precursor		FGRAMPH1_01G27063	10.8876	1.75e-14	unnamed protein product		FGRAMPH1_01G09105	6.70606	0.000956555	hypothetical protein		FGRAMPH1_01G14255	7.18485	6.07601e-05	NADH oxidase		FGRAMPH1_01G21241	7.29963	4.37967e-06	demethylmenaquinone methyltransferase
FGRAMPH1_01G13567	6.00474	3.65932e-05	3-hydroxybenzoate 6-hydroxylase 1		FGRAMPH1_01G21323	7.63029	0.000105	Laminin subunit alpha-3		FGRAMPH1_01G16247	10.8667	8.08e-15	aspartic ase yapsin-6		FGRAMPH1_01G13745	6.70341	0.0008099	hypothetical protein		FGRAMPH1_01G22097	7.16592	6.76992e-05	monophenol monooxygenase (tyrosinase)		FGRAMPH1_01G11435	7.288	4.98358e-80	Small secreted cysteine-rich protein, putative
FGRAMPH1_01G05311	5.9949	1.77128e-14	hypothetical protein		FGRAMPH1_01G15841	7.59643	0.000857	tartrate transporter		FGRAMPH1_01G05469	10.8558	7.81e-13	oxidoreductase yxbg		FGRAMPH1_01G02633	6.69218	2.03102e-151	proliferating cell nuclear antigen		FGRAMPH1_01G20923	7.16407	3.44625e-175	hypothetical protein		FGRAMPH1_01G11893	7.27395	4.10558e-14	unnamed protein product
FGRAMPH1_01G22463	5.97831	1.69188e-14	hypothetical protein		FGRAMPH1_01G27423	7.59449	1.99e-18	siderophore biosynthesis		FGRAMPH1_01G21071	10.8505	2.47e-13	Small secreted cysteine-rich protein, putative		FGRAMPH1_01G12527	6.6864	1.56979e-35	hypothetical protein		FGRAMPH1_01G18801	7.15292	1.22707e-05	cytochrome p450 3a17		FGRAMPH1_01G25429	7.26555	3.33381e-20	hypothetical protein
FGRAMPH1_01G21003	5.95502	4.71948e-07	hypothetical protein		FGRAMPH1_01G22687	7.57891	8.65e-72	beta-glucosidase 1 precursor		FGRAMPH1_01G08819	10.8469	2.67e-13	unnamed protein product		FGRAMPH1_01G10411	6.67706	2.47884e-56	exo-beta- -glucanase		FGRAMPH1_01G15859	7.1516	4.28935e-32	Ubiquinone menaquinone biosynthesis methyltransferase ubiE		FGRAMPH1_01G22049	7.25379	1.53565e-13	unnamed protein product
FGRAMPH1_01G27867	5.94449	0.000196281	hypothetical protein		FGRAMPH1_01G12905	7.52855	1.2e-05	hypothetical protein		FGRAMPH1_01G21105	10.8453	1.07e-14	hypothetical protein		FGRAMPH1_01G00241	6.67623	0.00138489	metallo-beta-lactamase superfamily		FGRAMPH1_01G19231	7.1387	1.02862e-13	hypothetical protein		FGRAMPH1_01G00805	7.23863	9.85004e-45	maintenance-ploidy mob1
FGRAMPH1_01G14149	5.93597	9.04742e-09	hypothetical protein		FGRAMPH1_01G25711	7.52839	1.04e-07	Anter-specific proline-rich APG		FGRAMPH1_01G08489	10.8284	1.21e-14	alkaline protease (oryzin)		FGRAMPH1_01G26999	6.67479	0.00132611	hypothetical protein		FGRAMPH1_01G15665	7.12281	1.37129e-85	unnamed protein product		FGRAMPH1_01G09265	7.23136	1.1476e-69	Pantothenate transporter liz1
FGRAMPH1_01G27877	5.93478	0.000110937	related to monooxigenase		FGRAMPH1_01G00585	7.52776	5.29e-05	membrane dipeptidase		FGRAMPH1_01G00431	10.8185	1e-14	hypothetical protein		FGRAMPH1_01G14005	6.64967	1.24121e-107	hypothetical protein		FGRAMPH1_01G22341	7.11013	5.00353e-59	hypothetical protein		FGRAMPH1_01G21811	7.22375	1.5512e-14	hypothetical protein
FGRAMPH1_01G13565	5.92065	2.23491e-05	hypothetical protein		FGRAMPH1_01G13287	7.47493	0.000628	xylosidase glycosyl hydrolase		FGRAMPH1_01G12703	10.7872	1.03e-14	hypothetical protein		FGRAMPH1_01G14839	6.63067	1.4888e-09	hypothetical protein		FGRAMPH1_01G09093	7.10391	9.02513e-05	hypothetical protein		FGRAMPH1_01G12947	7.22037	1.13607e-11	voltage-gated potassium channel subunit beta
FGRAMPH1_01G13073	5.81081	0.000199244	hypothetical protein		FGRAMPH1_01G22093	7.46453	5.03e-20	hypothetical protein		FGRAMPH1_01G04293	10.7837	1.82e-13	pisatin demethylase		FGRAMPH1_01G11595	6.61529	4.83997e-74	unnamed protein product		FGRAMPH1_01G13365	7.08617	0.000503397	malic acid transport		FGRAMPH1_01G09095	7.22016	4.32627e-05	unnamed protein product
FGRAMPH1_01G21785	5.79987	6.89609e-12	glucoamylase precursor		FGRAMPH1_01G16285	7.43444	0.000119	murein transglycosylase		FGRAMPH1_01G15685	10.7737	1.91e-14	carbonic anhydrase		FGRAMPH1_01G16231	6.59285	0.00201608	keratin-associated 5-4		FGRAMPH1_01G04793	7.06126	5.21091e-41	polyamine n-acetyltransferase 1		FGRAMPH1_01G07411	7.16006	8.35235e-17	hypothetical protein
FGRAMPH1_01G12149	5.76359	1.48547e-07	Benzoylformate decarboxylase		FGRAMPH1_01G21075	7.43444	0.000119	aldehyde dehydrogenase		FGRAMPH1_01G15135	10.7555	1.3e-14	carboxylesterase family		FGRAMPH1_01G20923	6.59021	3.7153e-74	hypothetical protein		FGRAMPH1_01G13479	7.05962	2.5042e-07	hypothetical protein		FGRAMPH1_01G25789	7.15499	3.11546e-10	integral membrane
FGRAMPH1_01G05711	5.74251	1.07611e-13	electron transport		FGRAMPH1_01G21315	7.38447	0.000193	rhamnogalacturonate lyase c		FGRAMPH1_01G13069	10.7553	1.43e-14	related to neutral amino acid permease		FGRAMPH1_01G03181	6.57388	2.05924e-87	aromatic amino acid aminotransferase i, aromatic amino acid aminotransferase I		FGRAMPH1_01G12449	7.05379	1.00574e-18	NADPH2 dehydrogenase chain OYE2		FGRAMPH1_01G13001	7.14549	6.91061e-05	hypothetical protein
FGRAMPH1_01G03929	5.73887	4.23288e-11	pectin lyase B precursor		FGRAMPH1_01G21727	7.38218	0.000167	sterigmatocystin biosynthesis lipase esterase stci		FGRAMPH1_01G05437	10.7498	5.75e-19	hypothetical protein		FGRAMPH1_01G13529	6.56579	9.32448e-55	mannan endo-1,6-alpha-mannosidase DCW1, Mannan endo-1,6-alpha-mannosidase DCW1		FGRAMPH1_01G23077	7.04722	1.50397e-44	haspin kinase		FGRAMPH1_01G05811	7.13901	1.56416e-81	Pisatin demethylase, pisatin demethylase
FGRAMPH1_01G09095	5.73249	0.00165788	unnamed protein product		FGRAMPH1_01G09583	7.35657	0.000135	hypothetical protein		FGRAMPH1_01G18799	10.7352	2.92e-07	cyanide hydratase		FGRAMPH1_01G12889	6.54981	9.92947e-95	hypothetical protein		FGRAMPH1_01G24759	6.97368	5.48799e-143	signal sequence receptor alpha chain		FGRAMPH1_01G12103	7.12674	3.87712e-05	related to heterokaryon incompatibility (het-6OR allele)
FGRAMPH1_01G22305	5.72237	1.7566e-05	fumarylacetoacetase		FGRAMPH1_01G28035	7.32381	5.51e-38	quinate permease, Quinate permease		FGRAMPH1_01G16533	10.7159	8.24e-27	cellobiose dehydrogenase		FGRAMPH1_01G22009	6.54696	0.000280248	unnamed protein product		FGRAMPH1_01G00289	6.95909	0.000228978	carbonic anhydrase		FGRAMPH1_01G09357	7.12299	5.56356e-16	hypothetical protein
FGRAMPH1_01G05175	5.65993	0.00222287	dicarboxylate carrier		FGRAMPH1_01G13699	7.31765	2.49e-06	hypothetical protein		FGRAMPH1_01G22237	10.7085	3.5e-14	hypothetical protein		FGRAMPH1_01G05829	6.53249	5.95987e-08	d-isomer specific 2-hydroxyacid dehydrogenase, D-isomer specific 2-hydroxyacid dehydrogenase		FGRAMPH1_01G12393	6.95836	6.42134e-71	nadp-dependent leukotriene b4 12-hydroxydehydrogenase		FGRAMPH1_01G24759	7.11557	3.52918e-140	signal sequence receptor alpha chain
FGRAMPH1_01G03895	5.65949	0.00917965	phosphate-repressible phosphate permease		FGRAMPH1_01G00117	7.31503	0.000241	ab hydrolase superfamily		FGRAMPH1_01G12921	10.7043	2.11e-14	small secreted		FGRAMPH1_01G21791	6.53231	3.16171e-40	heterokaryon incompatibility		FGRAMPH1_01G09359	6.94282	1.35538e-24	hypothetical protein		FGRAMPH1_01G13209	7.10507	2.12812e-06	dehydrogenase reductase sdr family member 7b
FGRAMPH1_01G13331	5.61475	1.45335e-14	alpha-glucuronidase precursor		FGRAMPH1_01G22385	7.30702	8.22e-27	aliphatic nitrilase, Aliphatic nitrilase		FGRAMPH1_01G01377	10.6871	2.54e-13	GNAT family acetyltransferase, gnat family acetyltransferase		FGRAMPH1_01G04481	6.50659	3.47422e-63	hypothetical protein		FGRAMPH1_01G25801	6.93687	9.19798e-62	3-ketodihydrosphingosine reductase tsc10		FGRAMPH1_01G12393	7.10486	3.80988e-65	nadp-dependent leukotriene b4 12-hydroxydehydrogenase
FGRAMPH1_01G06317	5.60199	3.48869e-14	beta-glucosidase		FGRAMPH1_01G00349	7.30296	4.41e-07	beta- -xylosyltransferase 1		FGRAMPH1_01G10377	10.6798	5.39e-77	beta-glucosidase		FGRAMPH1_01G00289	6.50109	0.00320879	carbonic anhydrase		FGRAMPH1_01G09491	6.92377	1.89826e-10	unnamed protein product		FGRAMPH1_01G19231	7.09025	2.60049e-13	hypothetical protein
FGRAMPH1_01G21729	5.53802	3.77775e-10	short-chain dehydrogenase reductase family 16c member 6		FGRAMPH1_01G13223	7.2873	0.000753	hypothetical protein		FGRAMPH1_01G16209	10.6717	9e-19	hypersensitive response-inducing		FGRAMPH1_01G24835	6.49401	5.55329e-92	hypothetical protein		FGRAMPH1_01G17771	6.92213	5.46064e-08	zinc-type alcohol dehydrogenase, Zinc-type alcohol dehydrogenase		FGRAMPH1_01G04173	7.06184	4.16356e-13	hypothetical protein FLAG1_07084
FGRAMPH1_01G21371	5.51576	6.25824e-06	trypsin precursor		FGRAMPH1_01G22145	7.28085	2.31e-06	aac-rich mrna clone aac11		FGRAMPH1_01G12167	10.6667	1.24e-139	hexose transporter		FGRAMPH1_01G00469	6.48864	0.000394692	unnamed protein product		FGRAMPH1_01G14129	6.90204	6.70666e-76	fungal hydrophobin		FGRAMPH1_01G22341	7.00351	3.42556e-49	hypothetical protein
FGRAMPH1_01G27299	5.50169	2.46108e-11	dimeric dihydrodiol dehydrogenase		FGRAMPH1_01G25163	7.27432	0.00194641	taurine dioxygenase, Taurine dioxygenase		FGRAMPH1_01G22281	10.6581	3.9e-14	archaeal flagellin n-terminal		FGRAMPH1_01G21669	6.48841	9.13222e-21	siderophore iron transporter mirB, siderophore iron transporter mirb		FGRAMPH1_01G16453	6.78469	1.89142e-68	hypothetical protein		FGRAMPH1_01G25801	6.98044	2.4331e-72	3-ketodihydrosphingosine reductase tsc10
FGRAMPH1_01G21139	5.4559	4.15549e-09	Glutathione S-transferase P 10		FGRAMPH1_01G05147	7.26659	0.00195051	high-affinity methionine permease		FGRAMPH1_01G15943	10.6479	1.38e-73	mrna 3 -end-processing yth1		FGRAMPH1_01G05831	6.48248	0.000692411	ferri-bacillibactin esterase		FGRAMPH1_01G15305	6.7802	5.66963e-51	hypothetical protein		FGRAMPH1_01G09359	6.96943	1.05145e-26	hypothetical protein
FGRAMPH1_01G22335	5.43459	2.61275e-08	alpha-N-arabinofuranosidase A, alpha-n-arabinofuranosidase a		FGRAMPH1_01G08583	7.25398	0.000492	carbohydrate esterase family 5		FGRAMPH1_01G16959	10.6282	9.82e-73	Small secreted cysteine-rich protein, putative		FGRAMPH1_01G21357	6.47767	0.00840245	hypothetical protein		FGRAMPH1_01G15293	6.77809	1.64802e-125	pectinesterase family		FGRAMPH1_01G13623	6.91901	5.0672e-59	wsc 2
FGRAMPH1_01G15943	5.41699	1.81397e-08	mrna 3 -end-processing yth1		FGRAMPH1_01G21717	7.24752	4.1e-12	nonribosomal peptide synthetase		FGRAMPH1_01G03895	10.628	2.05e-18	phosphate-repressible phosphate permease		FGRAMPH1_01G10055	6.47722	1.97142e-54	pest phosphatase interacting		FGRAMPH1_01G23607	6.77029	1.12585e-56	serine/threonine-protein kinase 6		FGRAMPH1_01G11497	6.8898	0.000799851	Unsaturated rhamnogalacturonyl hydrolase yteR
FGRAMPH1_01G08671	5.37909	0.000145726	succinate-semialdehyde dehydrogenase		FGRAMPH1_01G25079	7.21669	1.64e-44	dna mismatch repair msh6		FGRAMPH1_01G05421	10.6248	4.18e-27	Small secreted cysteine-rich protein, putative		FGRAMPH1_01G22873	6.47668	3.86144e-133	Suppressor STM1		FGRAMPH1_01G25429	6.76476	8.67913e-16	hypothetical protein		FGRAMPH1_01G23077	6.88817	9.865e-42	haspin kinase
FGRAMPH1_01G08425	5.3774	0.00697617	unnamed protein product		FGRAMPH1_01G00051	7.20207	7.43e-07	hypothetical protein		FGRAMPH1_01G15655	10.6004	6.05e-14	Short-chain dehydrogenase, short-chain dehydrogenase		FGRAMPH1_01G05629	6.46957	0.00247542	cutinase precursor		FGRAMPH1_01G08399	6.74655	0.00050068	Small secreted cysteine-rich protein, putative		FGRAMPH1_01G20909	6.85209	8.62561e-105	arginase
FGRAMPH1_01G22211	5.36086	7.31369e-13	murein transglycosylase		FGRAMPH1_01G03929	7.1799	8.94e-35	pectin lyase B precursor		FGRAMPH1_01G15791	10.5889	1.67e-13	gEgh 16		FGRAMPH1_01G20239	6.46281	1.59996e-40	hypothetical protein		FGRAMPH1_01G21357	6.74353	0.000603289	hypothetical protein		FGRAMPH1_01G14411	6.82761	0.000194265	hypothetical protein
FGRAMPH1_01G13185	5.35424	2.0848e-08	galactose oxidase precursor		FGRAMPH1_01G18845	7.13347	6.2e-12	glycoside hydrolase family 43, Glycoside hydrolase family 43		FGRAMPH1_01G25263	10.5688	5.77e-14	unnamed protein product		FGRAMPH1_01G05455	6.45306	2.39584e-12	plac8 family		FGRAMPH1_01G12887	6.73467	0.000583712	hypothetical protein		FGRAMPH1_01G01057	6.82222	5.12155e-53	acid phosphatase, Acid phosphatase
FGRAMPH1_01G08349	5.34686	0.000842163	ornithine aminotransferase		FGRAMPH1_01G22075	7.12982	0.00115761	hypothetical protein		FGRAMPH1_01G15657	10.5487	8.2e-14	prenyltransferase family		FGRAMPH1_01G19873	6.45229	0.00499788	hypothetical protein		FGRAMPH1_01G04367	6.72957	3.15974e-75	glutaminase, Glutaminase		FGRAMPH1_01G13937	6.8203	3.41888e-05	quinate repressor
FGRAMPH1_01G16195	5.34658	5.263e-11	cytochrome p450 oxidoreductase		FGRAMPH1_01G13909	7.12262	9.02e-16	feruloyl esterase B, feruloyl esterase b		FGRAMPH1_01G07839	10.5287	3.42e-07	sterigmatocystin 8-O-methyltransferase, sterigmatocystin 8-o-methyltransferase		FGRAMPH1_01G21345	6.44486	0.00336397	lysr family regulatory		FGRAMPH1_01G18841	6.72338	0.00158542	hypothetical protein		FGRAMPH1_01G09491	6.80217	9.72448e-11	unnamed protein product
FGRAMPH1_01G21893	5.31726	0.00835638	lactose permease, Lactose permease		FGRAMPH1_01G15815	7.11437	1.86e-09	tartrate transporter		FGRAMPH1_01G13737	10.5243	2.02e-13	tyrosinase central		FGRAMPH1_01G12103	6.44106	0.00291921	related to heterokaryon incompatibility (het-6OR allele)		FGRAMPH1_01G12735	6.69336	0.00161587	dentin sialophospho precursor		FGRAMPH1_01G13443	6.79994	5.47598e-24	hypothetical protein
FGRAMPH1_01G15973	5.31388	9.22949e-09	related to short-chain alcohol dehydrogenase		FGRAMPH1_01G12923	7.1077	2.7e-06	xylanase 13		FGRAMPH1_01G11847	10.5098	1.3e-13	Carboxypeptidase 2		FGRAMPH1_01G09265	6.43249	2.06821e-38	Pantothenate transporter liz1		FGRAMPH1_01G01013	6.69224	7.392e-48	phosphoglucomutase		FGRAMPH1_01G27965	6.79705	7.46351e-19	variant-surface-glyco phospholipase c, Variant-surface-glyco phospholipase C
FGRAMPH1_01G19051	5.31233	1.04583e-11	extracellular lipase		FGRAMPH1_01G14189	7.08348	1.75e-13	zinc-regulated transporter 2		FGRAMPH1_01G00609	10.5089	6.36e-14	aaa family atpase		FGRAMPH1_01G14255	6.39348	0.00487434	NADH oxidase		FGRAMPH1_01G11893	6.68217	1.06865e-10	unnamed protein product		FGRAMPH1_01G04367	6.78046	2.42918e-71	glutaminase, Glutaminase
FGRAMPH1_01G16271	5.27365	0.00672691	unnamed protein product		FGRAMPH1_01G21105	7.07915	0.000177	hypothetical protein		FGRAMPH1_01G12181	10.5067	6.39e-14	Puromycin-sensitive aminopeptidase		FGRAMPH1_01G25295	6.37894	1.59955e-26	early nodulin 75 partial		FGRAMPH1_01G13363	6.66925	0.0037565	hypothetical protein		FGRAMPH1_01G13529	6.77516	1.88787e-66	mannan endo-1,6-alpha-mannosidase DCW1, Mannan endo-1,6-alpha-mannosidase DCW1
FGRAMPH1_01G13129	5.2591	5.06025e-15	hypothetical protein		FGRAMPH1_01G14417	7.06027	5.28e-07	acetylxylan esterase 2		FGRAMPH1_01G00071	10.4909	1.64e-13	unnamed protein product		FGRAMPH1_01G22161	6.36822	7.26826e-21	hypothetical protein		FGRAMPH1_01G12805	6.65731	1.80419e-18	AAT family amino acid transporter, aat family amino acid transporter		FGRAMPH1_01G14413	6.76676	0.000294521	hypothetical protein
FGRAMPH1_01G22079	5.2571	0.000642273	alkylglycerol monooxygenase		FGRAMPH1_01G21423	7.05622	1.84e-13	beta- -galactanase		FGRAMPH1_01G08477	10.4906	8.15e-14	hypothetical protein		FGRAMPH1_01G17977	6.3638	0.00350607	unnamed protein product		FGRAMPH1_01G21811	6.65721	8.53207e-11	hypothetical protein		FGRAMPH1_01G15305	6.76151	6.92156e-43	hypothetical protein
FGRAMPH1_01G22303	5.24861	0.00147533	stress responsive a b barrel		FGRAMPH1_01G12093	7.04409	0.00153467	unnamed protein product		FGRAMPH1_01G04409	10.4712	8.2e-14	hypothetical protein		FGRAMPH1_01G11571	6.36357	5.42341e-64	hypothetical protein		FGRAMPH1_01G02637	6.65638	3.67596e-29	chromosome segregation smc		FGRAMPH1_01G02637	6.75617	5.27473e-31	chromosome segregation smc
FGRAMPH1_01G13961	5.23804	0.000324316	1-phosphatidylinositol- -bisphosphate phosphodiesterase 1		FGRAMPH1_01G18917	7.03582	4.2e-37	murein transglycosylase		FGRAMPH1_01G12115	10.449	1.04e-32	antigenic cell wall		FGRAMPH1_01G15305	6.35453	1.02129e-41	hypothetical protein		FGRAMPH1_01G12889	6.64714	7.28049e-121	hypothetical protein		FGRAMPH1_01G03603	6.75104	6.08631e-32	hypothetical protein
FGRAMPH1_01G21817	5.23634	1.61602e-08	ribokinase		FGRAMPH1_01G18993	7.01509	5.72e-17	peroxisomal -2-hydroxy-acid oxidase		FGRAMPH1_01G11899	10.4415	1.3e-13	choline dehydrogenase, Choline dehydrogenase		FGRAMPH1_01G06119	6.354	3.83408e-97	manganese peroxidase 2		FGRAMPH1_01G07411	6.62462	1.75409e-13	hypothetical protein		FGRAMPH1_01G00609	6.74447	0.000116735	aaa family atpase
FGRAMPH1_01G25351	5.23633	0.000106135	hypothetical protein		FGRAMPH1_01G25403	7.00129	2.38e-08	arabinoxylan arabinofuranohydrolase		FGRAMPH1_01G16427	10.4272	2.22e-13	unnamed protein product		FGRAMPH1_01G14129	6.33773	6.49409e-67	fungal hydrophobin		FGRAMPH1_01G04297	6.62115	0.00123226	conserved domain-containing		FGRAMPH1_01G09351	6.73655	2.19215e-12	hypothetical protein
FGRAMPH1_01G21731	5.23562	3.145e-07	Sterol uptake control 2		FGRAMPH1_01G00609	6.99397	0.000125	aaa family atpase		FGRAMPH1_01G21057	10.4248	4.08e-13	ABC transporter		FGRAMPH1_01G16005	6.32849	0.00401562	unnamed protein product		FGRAMPH1_01G12237	6.60913	3.85043e-43	hypothetical protein		FGRAMPH1_01G15943	6.73501	0.000540342	mrna 3 -end-processing yth1
FGRAMPH1_01G15915	5.22019	5.34328e-08	cu2+-exporting atpase, Cu2+-exporting ATPase		FGRAMPH1_01G08419	6.98974	7.07e-07	unnamed protein product		FGRAMPH1_01G13903	10.4097	2.15e-48	L-sorbosone dehydrogenase		FGRAMPH1_01G05539	6.32232	0.00420897	hypothetical protein		FGRAMPH1_01G12339	6.60097	0.00107829	hypothetical protein		FGRAMPH1_01G26033	6.71338	3.24449e-68	udp-glucose:glyco glucosyltransferase
FGRAMPH1_01G00455	5.2105	4.00983e-17	glycosyl hydrolase family 88		FGRAMPH1_01G15813	6.97418	1.8e-08	triacylglycerol lipase, Triacylglycerol lipase		FGRAMPH1_01G21509	10.4006	5.27e-76	hypothetical protein		FGRAMPH1_01G12887	6.30554	0.00654755	hypothetical protein		FGRAMPH1_01G14839	6.59148	4.05285e-10	hypothetical protein		FGRAMPH1_01G14043	6.7091	5.42846e-20	nmra family
FGRAMPH1_01G18917	5.2059	5.66064e-15	murein transglycosylase		FGRAMPH1_01G05537	6.95753	1.17e-28	aldehyde dehydrogenase (NAD+)		FGRAMPH1_01G16225	10.3654	3.24e-13	integral membrane		FGRAMPH1_01G22097	6.29331	0.00608866	monophenol monooxygenase (tyrosinase)		FGRAMPH1_01G14043	6.55213	3.7327e-18	nmra family		FGRAMPH1_01G03679	6.68575	2.32105e-44	COP9 signalosome complex subunit 7a
FGRAMPH1_01G20441	5.16843	3.57874e-08	glutathione-dependent formaldehyde-activating enzyme		FGRAMPH1_01G21413	6.95076	0.00127824	related to hexose transporter		FGRAMPH1_01G15839	10.3646	0.000375	alpha-ketoglutarate-dependent sulfonate dioxygenase		FGRAMPH1_01G21811	6.28848	5.43746e-09	hypothetical protein		FGRAMPH1_01G12739	6.54937	0.00309445	hypothetical protein		FGRAMPH1_01G05467	6.67629	6.42505e-10	unnamed protein product
FGRAMPH1_01G13251	5.16097	4.29735e-05	BNR Asp-box repeat domain		FGRAMPH1_01G16141	6.94642	1.21e-61	hypothetical protein		FGRAMPH1_01G08475	10.3629	2.08e-13	hypothetical protein		FGRAMPH1_01G11457	6.28613	5.13135e-05	transporter MCH4		FGRAMPH1_01G20909	6.54486	1.82687e-105	arginase		FGRAMPH1_01G18647	6.67115	1.86563e-80	hypothetical protein
FGRAMPH1_01G14189	5.1516	0.000639503	zinc-regulated transporter 2		FGRAMPH1_01G09353	6.9143	7.39e-21	unnamed protein product		FGRAMPH1_01G08995	10.3254	8.51e-09	transcription factor		FGRAMPH1_01G01057	6.27241	6.40254e-37	acid phosphatase, Acid phosphatase		FGRAMPH1_01G13529	6.54455	1.34026e-51	mannan endo-1,6-alpha-mannosidase DCW1, Mannan endo-1,6-alpha-mannosidase DCW1		FGRAMPH1_01G11441	6.66914	7.45689e-11	sterigmatocystin 8-O-methyltransferase, sterigmatocystin 8-o-methyltransferase
FGRAMPH1_01G21719	5.15055	2.6122e-08	enoyl- hydratase		FGRAMPH1_01G15975	6.91241	0.000975	acetylxylan esterase precursor		FGRAMPH1_01G22219	10.2945	3.22e-13	hypothetical protein		FGRAMPH1_01G00569	6.24294	0.00628944	unnamed protein product		FGRAMPH1_01G21241	6.54152	0.000334037	demethylmenaquinone methyltransferase		FGRAMPH1_01G02465	6.65804	4.34719e-09	hypothetical protein
FGRAMPH1_01G25079	5.13885	2.67351e-08	dna mismatch repair msh6		FGRAMPH1_01G04187	6.89611	0.00109856	unnamed protein product		FGRAMPH1_01G13073	10.2798	4.74e-47	hypothetical protein		FGRAMPH1_01G08777	6.23528	0.00544363	unnamed protein product		FGRAMPH1_01G25127	6.53849	1.41621e-07	unnamed protein product		FGRAMPH1_01G20931	6.6565	2.61993e-08	glycolipid 2-alpha-mannosyltransferase
FGRAMPH1_01G12649	5.11014	2.23756e-05	Polyketide synthase, polyketide synthase		FGRAMPH1_01G12149	6.85861	9.04e-19	Benzoylformate decarboxylase		FGRAMPH1_01G05467	10.2772	2.47e-51	unnamed protein product		FGRAMPH1_01G15803	6.22925	1.12776e-06	unnamed protein product		FGRAMPH1_01G15041	6.53096	0.00127784	atpase, ATPase		FGRAMPH1_01G12233	6.62608	8.54248e-33	nadph2:quinone reductase
FGRAMPH1_01G21387	5.10491	1.2921e-07	alpha-galactosidase d		FGRAMPH1_01G27287	6.84738	0.00192409	gEgh 16		FGRAMPH1_01G09471	10.2741	6.34e-13	hypothetical protein		FGRAMPH1_01G13801	6.20354	4.98168e-27	Haloacid dehalogenase-like hydrolase		FGRAMPH1_01G03603	6.52123	8.28869e-30	hypothetical protein		FGRAMPH1_01G22063	6.62326	1.36168e-19	unnamed protein product
FGRAMPH1_01G24223	5.10137	5.53858e-07	exo-alpha-sialidase neuraminidase		FGRAMPH1_01G21253	6.84042	1.84e-24	sulfate transporter		FGRAMPH1_01G04305	10.2649	4.04e-11	Small secreted cysteine-rich protein, putative		FGRAMPH1_01G21987	6.19015	8.96034e-09	hypothetical protein		FGRAMPH1_01G16413	6.51529	2.22934e-75	activator of stress 1		FGRAMPH1_01G16467	6.62177	8.41075e-42	arsenic resistance
FGRAMPH1_01G09623	5.07176	5.29679e-11	hypothetical protein		FGRAMPH1_01G08631	6.83796	1.02e-06	hypothetical protein		FGRAMPH1_01G11927	10.2606	2.88e-24	hypothetical protein		FGRAMPH1_01G14665	6.15928	1.79408e-128	Allergen Asp f 4		FGRAMPH1_01G14419	6.51501	2.12647e-71	unspecified product		FGRAMPH1_01G13319	6.61527	6.55875e-13	endo-1,4-beta-xylanase 2 precursor
FGRAMPH1_01G25455	5.06728	0.000136353	vegetative incompatibility het-e-1		FGRAMPH1_01G13589	6.8368	3.56e-32	related to alcohol oxidase		FGRAMPH1_01G12233	10.2592	5.14e-11	nadph2:quinone reductase		FGRAMPH1_01G11419	6.15138	0.000195674	GNAT family acetyltransferase		FGRAMPH1_01G21561	6.51139	8.3956e-139	hypothetical protein		FGRAMPH1_01G16395	6.60364	5.57407e-06	hypothetical protein
FGRAMPH1_01G21505	5.03201	5.64983e-08	aldehyde reductase 2		FGRAMPH1_01G25027	6.82803	2.01e-29	Alcohol oxidase, alcohol oxidase		FGRAMPH1_01G09583	10.2515	6.75e-13	hypothetical protein		FGRAMPH1_01G22079	6.13243	0.00799107	alkylglycerol monooxygenase		FGRAMPH1_01G09731	6.50956	8.22136e-181	serine hydroxymethyltransferase		FGRAMPH1_01G23607	6.60069	7.25078e-55	serine/threonine-protein kinase 6
FGRAMPH1_01G27945	5.02561	1.45101e-08	hypothetical protein		FGRAMPH1_01G12413	6.82769	0.000143	nonribosomal peptide synthetase		FGRAMPH1_01G08419	10.2482	1.2e-18	unnamed protein product		FGRAMPH1_01G11435	6.11964	3.47825e-35	Small secreted cysteine-rich protein, putative		FGRAMPH1_01G01057	6.48677	1.76823e-45	acid phosphatase, Acid phosphatase		FGRAMPH1_01G09105	6.58753	0.000499386	hypothetical protein
FGRAMPH1_01G15637	5.00376	4.35653e-07	glycoside hydrolase family 76		FGRAMPH1_01G13663	6.81642	0.000401	eukaryotic phosphomannomutase		FGRAMPH1_01G20965	10.2466	2.22e-57	2-isopropylmalate synthase		FGRAMPH1_01G08875	6.08441	0.000126658	hypothetical protein		FGRAMPH1_01G04481	6.47837	1.90578e-69	hypothetical protein		FGRAMPH1_01G15665	6.58619	1.51043e-73	unnamed protein product
FGRAMPH1_01G13093	4.9946	1.32213e-09	hypothetical protein		FGRAMPH1_01G08933	6.77096	1.59e-17	bacterial leucyl aminopeptidase		FGRAMPH1_01G20957	10.2374	2.88e-17	short-chain dehydrogenase reductase		FGRAMPH1_01G27425	6.07157	9.41247e-12	GNAT family N-acetyltransferase, gnat family n-acetyltransferase		FGRAMPH1_01G10411	6.47813	6.0104e-53	exo-beta- -glucanase		FGRAMPH1_01G18801	6.57939	9.49825e-05	cytochrome p450 3a17
FGRAMPH1_01G08417	4.98307	0.00313743	hypothetical protein		FGRAMPH1_01G08779	6.76426	0.0021367	Flavin-containing monooxygenase		FGRAMPH1_01G26889	10.2163	8.89e-17	dihydrodipicolinate synthetase		FGRAMPH1_01G16467	6.06834	6.46623e-31	arsenic resistance		FGRAMPH1_01G03679	6.47072	3.63153e-37	COP9 signalosome complex subunit 7a		FGRAMPH1_01G04331	6.57756	0.00124812	geranylgeranyl pyrophosphate synthetase
FGRAMPH1_01G26439	4.96578	2.35477e-07	prp 4 c		FGRAMPH1_01G16771	6.75785	0.000492	cocaine esterase, Cocaine esterase		FGRAMPH1_01G25683	10.1771	6.52e-88	pectate lyase A		FGRAMPH1_01G09491	6.06511	1.87226e-06	unnamed protein product		FGRAMPH1_01G20239	6.46641	3.48431e-42	hypothetical protein		FGRAMPH1_01G16453	6.57652	3.32252e-61	hypothetical protein
FGRAMPH1_01G21253	4.95085	2.71338e-10	sulfate transporter		FGRAMPH1_01G15371	6.71845	0.00222669	hypothetical protein		FGRAMPH1_01G05671	10.1763	6.16e-50	lipolytic enzyme		FGRAMPH1_01G15665	6.05164	4.35494e-48	unnamed protein product		FGRAMPH1_01G22049	6.45318	2.76378e-09	unnamed protein product		FGRAMPH1_01G25163	6.56849	0.000540342	taurine dioxygenase, Taurine dioxygenase
FGRAMPH1_01G13955	4.93878	2.01429e-09	hypothetical protein		FGRAMPH1_01G21223	6.71019	8.7e-26	unnamed protein product		FGRAMPH1_01G12989	10.1542	1.15e-12	pectin lyase B precursor		FGRAMPH1_01G16075	6.0353	0.00201252	sterol glucosyltransferase		FGRAMPH1_01G03181	6.4517	3.90222e-57	aromatic amino acid aminotransferase i, aromatic amino acid aminotransferase I		FGRAMPH1_01G08873	6.56642	3.96054e-12	unnamed protein product
FGRAMPH1_01G09967	4.90946	1.00164e-09	hypothetical protein FPSE_05656		FGRAMPH1_01G12825	6.69854	0.00342705	zinc-type alcohol dehydrogenase, Zinc-type alcohol dehydrogenase		FGRAMPH1_01G09885	10.1349	7.59e-12	Mitomycin radical oxidase, mitomycin radical oxidase		FGRAMPH1_01G16571	6.03144	1.22532e-46	kinesin family member 18 19		FGRAMPH1_01G18669	6.45113	0.000269664	efflux pump antibiotic resistance		FGRAMPH1_01G04769	6.53772	3.10042e-121	glycolipid transfer
FGRAMPH1_01G15971	4.90056	4.35653e-07	sterigmatocystin biosynthesis monooxygenase stcW		FGRAMPH1_01G22743	6.69737	0.00217089	WD repeat-containing 67		FGRAMPH1_01G25711	10.1074	8.18e-17	Anter-specific proline-rich APG		FGRAMPH1_01G17771	6.02949	1.1157e-05	zinc-type alcohol dehydrogenase, Zinc-type alcohol dehydrogenase		FGRAMPH1_01G19315	6.44267	2.00416e-36	chromosome segregation smc		FGRAMPH1_01G14129	6.53507	4.67945e-81	fungal hydrophobin
FGRAMPH1_01G22719	4.90049	2.52007e-05	aminobenzoyl-glutamate utilization b		FGRAMPH1_01G05499	6.69683	7.52e-20	Choline transport		FGRAMPH1_01G22025	10.0822	2.25e-12	nitric-oxide salivary gland		FGRAMPH1_01G00787	6.02911	5.15655e-85	rho coiled-coil associated kinase alpha		FGRAMPH1_01G13197	6.43146	8.50453e-41	hypothetical protein		FGRAMPH1_01G04481	6.53378	5.48784e-70	hypothetical protein
FGRAMPH1_01G12853	4.89761	5.55376e-07	Lactose permease, lactose permease		FGRAMPH1_01G05633	6.69249	0.00125959	benzoate 4-monooxygenase cytochrome P450		FGRAMPH1_01G05239	10.0461	3.59e-12	hypothetical protein		FGRAMPH1_01G16149	6.01754	1.2426e-21	L-amino-acid oxidase		FGRAMPH1_01G13937	6.42042	0.000302481	quinate repressor		FGRAMPH1_01G13099	6.53317	0.000835911	hypothetical protein
FGRAMPH1_01G21135	4.89295	0.0067139	hypothetical protein		FGRAMPH1_01G14427	6.68279	0.000474	hypothetical protein		FGRAMPH1_01G04375	10.0276	2.07e-12	6-hydroxy-d-nicotine oxidase, 6-hydroxy-D-nicotine oxidase		FGRAMPH1_01G23491	6.01433	9.72248e-53	Polyamine transporter 2, polyamine transporter 2		FGRAMPH1_01G26999	6.38578	0.00239266	hypothetical protein		FGRAMPH1_01G08795	6.51617	0.00407484	hypothetical protein FPSE_06108
FGRAMPH1_01G25115	4.88804	8.04635e-13	Killer toxin subunits alpha beta		FGRAMPH1_01G22463	6.66949	1.34e-47	hypothetical protein		FGRAMPH1_01G13583	10.0236	4.04e-12	siderophore iron transporter mirB		FGRAMPH1_01G07671	6.00716	1.43735e-35	hypothetical protein		FGRAMPH1_01G11419	6.38372	3.24559e-05	GNAT family acetyltransferase		FGRAMPH1_01G27267	6.51564	4.43248e-38	vacuolar sorting-associated vta1
FGRAMPH1_01G21223	4.86968	8.02571e-09	unnamed protein product		FGRAMPH1_01G22025	6.6472	0.00072	nitric-oxide salivary gland		FGRAMPH1_01G15649	10.0108	4.98e-12	o-methyltransferase domain		FGRAMPH1_01G25801	5.97603	1.41623e-41	3-ketodihydrosphingosine reductase tsc10		FGRAMPH1_01G26033	6.38342	1.27216e-60	udp-glucose:glyco glucosyltransferase		FGRAMPH1_01G19223	6.51067	0.000756578	unnamed protein product
FGRAMPH1_01G11593	4.86924	1.56427e-07	cytochrome p450 oxidoreductase		FGRAMPH1_01G14149	6.64163	3.97e-27	hypothetical protein		FGRAMPH1_01G25885	9.99846	6.24e-60	hypothetical protein FPSE_11206		FGRAMPH1_01G20993	5.96672	0.00386889	glucan endo-1,3-beta-glucosidase		FGRAMPH1_01G08969	6.37952	0.00752529	hypothetical protein		FGRAMPH1_01G13731	6.50828	1.01926e-12	peroxisomal biogenesis factor 11
FGRAMPH1_01G09207	4.86813	0.00103522	hypothetical protein		FGRAMPH1_01G04775	6.63874	2.68e-20	hypothetical protein FPSE_09213		FGRAMPH1_01G12283	9.98724	5.44e-12	polygalacturonase 1 precursor		FGRAMPH1_01G03603	5.95953	7.71583e-21	hypothetical protein		FGRAMPH1_01G04125	6.36312	2.40902e-07	hypothetical protein FPSE_11464		FGRAMPH1_01G05729	6.47445	0.00112876	Small secreted cysteine-rich protein, putative
FGRAMPH1_01G12231	4.8648	3.21007e-09	D-malate dehydrogenase		FGRAMPH1_01G10975	6.61898	4.57e-35	hypothetical protein		FGRAMPH1_01G11699	9.98592	1.66e-11	dj-1 family		FGRAMPH1_01G08513	5.95853	0.00339787	hypothetical protein		FGRAMPH1_01G13101	6.35873	0.00240765	trichothecene C-15 esterase		FGRAMPH1_01G09387	6.46657	0.000793379	hypothetical protein
FGRAMPH1_01G08433	4.80897	5.55653e-08	metabolite transport		FGRAMPH1_01G13497	6.59238	2.94e-05	o-methylsterigmatocystin oxidoreductase		FGRAMPH1_01G14817	9.98565	2.77e-12	Sodium- and chloride-dependent GABA transporter 1		FGRAMPH1_01G25497	5.91987	9.72839e-32	hypothetical protein		FGRAMPH1_01G16467	6.35147	2.89518e-35	arsenic resistance		FGRAMPH1_01G08969	6.46068	0.00109178	hypothetical protein
FGRAMPH1_01G12819	4.75545	9.68972e-14	beta-glucosidase k		FGRAMPH1_01G22709	6.59075	6.94e-15	hypothetical protein		FGRAMPH1_01G08797	9.97382	3.27e-12	hypothetical protein		FGRAMPH1_01G02637	5.91945	1.54936e-19	chromosome segregation smc		FGRAMPH1_01G02633	6.35118	3.55805e-161	proliferating cell nuclear antigen		FGRAMPH1_01G10411	6.46026	4.11911e-56	exo-beta- -glucanase
FGRAMPH1_01G22299	4.73999	0.00311328	3-hydroxyphenylacetate 6-hydroxylase		FGRAMPH1_01G00897	6.58963	0.00517208	hypothetical protein		FGRAMPH1_01G11523	9.95207	1.8e-08	unnamed protein product		FGRAMPH1_01G04431	5.91157	1.043e-06	trans-carveol dehydrogenase		FGRAMPH1_01G06635	6.34742	3.08025e-21	related to sialidase		FGRAMPH1_01G15557	6.45591	4.19429e-71	glutathione s-transferase
FGRAMPH1_01G13391	4.70803	9.7075e-13	dehydrogenase s		FGRAMPH1_01G22335	6.58725	7.99e-23	alpha-N-arabinofuranosidase A, alpha-n-arabinofuranosidase a		FGRAMPH1_01G08405	9.95126	3.53e-12	unnamed protein product		FGRAMPH1_01G12413	5.91151	1.07612e-08	nonribosomal peptide synthetase		FGRAMPH1_01G08875	6.3446	3.10905e-05	hypothetical protein		FGRAMPH1_01G20923	6.45479	2.8079e-126	hypothetical protein
FGRAMPH1_01G16689	4.70213	0.000535269	opine oxidase subunit b		FGRAMPH1_01G21719	6.58621	2.15e-19	enoyl- hydratase		FGRAMPH1_01G20985	9.94887	6.48e-12	TOB3 (member of AAA-ATPase family)		FGRAMPH1_01G13197	5.89048	2.03782e-32	hypothetical protein		FGRAMPH1_01G13001	6.33607	0.00296234	hypothetical protein		FGRAMPH1_01G12389	6.44788	2.46241e-25	integral membrane
FGRAMPH1_01G16015	4.67663	0.000201619	integral membrane		FGRAMPH1_01G00431	6.57446	0.0074596	hypothetical protein		FGRAMPH1_01G25613	9.94856	4.84e-12	hypothetical protein		FGRAMPH1_01G11815	5.87779	1.67849e-40	hypothetical protein		FGRAMPH1_01G17033	6.31602	1.96517e-05	abc transporter g family member 24		FGRAMPH1_01G15495	6.43874	2.82385e-55	Sphingoid long-chain base transporter RSB1, sphingoid long-chain base transporter rsb1
FGRAMPH1_01G27789	4.65991	9.42529e-08	beta-glucosidase C		FGRAMPH1_01G08989	6.57217	0.00146612	ribose 5-phosphate isomerase B		FGRAMPH1_01G22235	9.94367	5.23e-12	hypothetical protein		FGRAMPH1_01G15303	5.86969	2.74099e-100	translation machinery-associated 64		FGRAMPH1_01G14005	6.30007	2.73688e-106	hypothetical protein		FGRAMPH1_01G09511	6.4372	0.00142838	related to SPR1-exo-1,3-beta-glucanase precursor
FGRAMPH1_01G12169	4.65867	6.5595e-05	related to glutathione-S-transferases		FGRAMPH1_01G16015	6.57185	9.29e-22	integral membrane		FGRAMPH1_01G00447	9.92797	6.39e-12	ubiquitin family		FGRAMPH1_01G27223	5.86472	1.34079e-88	subtilisin serine protease		FGRAMPH1_01G13747	6.29986	4.50015e-70	bet v1		FGRAMPH1_01G26537	6.43519	2.03118e-31	hypothetical protein
FGRAMPH1_01G12831	4.64709	2.22534e-06	FAD dependent oxidoreductase		FGRAMPH1_01G08651	6.56659	0.00434117	phosphotransferase family		FGRAMPH1_01G15643	9.88864	6.17e-11	unnamed protein product		FGRAMPH1_01G06635	5.84869	4.00383e-16	related to sialidase		FGRAMPH1_01G16149	6.27586	5.37082e-29	L-amino-acid oxidase		FGRAMPH1_01G14839	6.43395	7.82171e-10	hypothetical protein
FGRAMPH1_01G14837	4.63869	0.000368824	L-xylulose reductase		FGRAMPH1_01G12649	6.54598	1.94e-09	Polyketide synthase, polyketide synthase		FGRAMPH1_01G16089	9.88677	4.93e-12	unnamed protein product		FGRAMPH1_01G21623	5.83977	0.00531887	2-amino-3-carboxymuconate-6-semialdehyde decarboxylase		FGRAMPH1_01G18843	6.26676	3.04546e-32	n-acetyltransferase gcn5		FGRAMPH1_01G06635	6.43373	1.189e-23	related to sialidase
FGRAMPH1_01G05527	4.63098	3.58261e-08	alcohol dehydrogenase 5		FGRAMPH1_01G20807	6.5337	1.33e-32	rare lipo a		FGRAMPH1_01G13123	9.88414	1.64e-10	trichothecene biosynthesis gene		FGRAMPH1_01G13337	5.83739	4.43186e-22	murein transglycosylase		FGRAMPH1_01G13415	6.26652	3.21047e-05	microcin c7 self-immunity mccf		FGRAMPH1_01G22227	6.42507	5.29313e-14	hypothetical protein
FGRAMPH1_01G08669	4.62364	2.29836e-05	3-oxoacyl-[acyl-carrier ] reductase		FGRAMPH1_01G12255	6.5187	0.0069564	unnamed protein product		FGRAMPH1_01G08729	9.87035	3.88e-11	unnamed protein product		FGRAMPH1_01G12489	5.82789	4.16846e-31	opt family small oligopeptide transporter, OPT family small oligopeptide transporter		FGRAMPH1_01G13319	6.26045	2.93383e-13	endo-1,4-beta-xylanase 2 precursor		FGRAMPH1_01G15461	6.41746	0.000214855	c6 finger domain, C6 finger domain
FGRAMPH1_01G21821	4.62167	1.13331e-09	quinate permease, Quinate permease		FGRAMPH1_01G13331	6.51845	3.28e-53	alpha-glucuronidase precursor		FGRAMPH1_01G05531	9.86797	9.88e-12	hypothetical protein FPSE_03834		FGRAMPH1_01G03547	5.81902	5.19283e-35	hypothetical protein		FGRAMPH1_01G22227	6.25518	1.06895e-11	hypothetical protein		FGRAMPH1_01G19315	6.36056	2.21581e-35	chromosome segregation smc
FGRAMPH1_01G26193	4.61345	6.61375e-05	lipase 4		FGRAMPH1_01G15901	6.49081	6.73e-05	unnamed protein product		FGRAMPH1_01G08973	9.86166	8.87e-12	extracellular dioxygenase		FGRAMPH1_01G05467	5.80083	2.82643e-05	unnamed protein product		FGRAMPH1_01G12233	6.24928	9.46002e-27	nadph2:quinone reductase		FGRAMPH1_01G15881	6.35677	0.00165963	related to GPI anchored dioxygenase
FGRAMPH1_01G04103	4.60225	9.07546e-07	Beta-glucosidase 4, beta-glucosidase 4		FGRAMPH1_01G06375	6.46928	4.04e-16	endoglucanase-5		FGRAMPH1_01G13253	9.85822	2.22e-11	Small secreted cysteine-rich protein, putative		FGRAMPH1_01G01663	5.79081	4.47897e-74	WD repeat-containing protein slp1		FGRAMPH1_01G15557	6.24107	1.56042e-65	glutathione s-transferase		FGRAMPH1_01G12889	6.35433	7.82712e-106	hypothetical protein
FGRAMPH1_01G12759	4.59583	2.64992e-07	beta-glucosidase M		FGRAMPH1_01G26193	6.45223	2.11e-24	lipase 4		FGRAMPH1_01G13363	9.85592	7.4e-12	hypothetical protein		FGRAMPH1_01G15271	5.78816	3.03793e-29	hypothetical protein		FGRAMPH1_01G25943	6.22863	4.11414e-05	sarcosine oxidase		FGRAMPH1_01G09135	6.35124	0.000263633	unnamed protein product
FGRAMPH1_01G25787	4.59576	1.28554e-05	probable isoamyl alcohol oxidase		FGRAMPH1_01G13259	6.45221	0.00616481	Triacylglycerol lipase		FGRAMPH1_01G04303	9.84281	6.72e-10	WSC2 Glucoamylase III (alpha-1,4-glucan-glucosidase)		FGRAMPH1_01G04955	5.78413	9.53793e-64	kinesin family member C1, kinesin family member c1		FGRAMPH1_01G12947	6.21863	1.79467e-09	voltage-gated potassium channel subunit beta		FGRAMPH1_01G07049	6.35118	0.00252728	pectate lyase
FGRAMPH1_01G15957	4.58943	8.30496e-06	alcohol dehydrogenase		FGRAMPH1_01G05727	6.43287	0.00805913	flavo involved in K+ transport		FGRAMPH1_01G10841	9.82832	2.81e-20	polyketide synthase, Polyketide synthase		FGRAMPH1_01G04343	5.76029	0.00493998	Ferric reductase transmembrane component 4		FGRAMPH1_01G12953	6.20066	3.40027e-20	Fatty acyl- reductase		FGRAMPH1_01G11597	6.34941	8.30421e-30	unnamed protein product
FGRAMPH1_01G11251	4.58907	3.6628e-09	xylosidase/arabinosidase		FGRAMPH1_01G13101	6.43032	0.00199646	trichothecene C-15 esterase		FGRAMPH1_01G21485	9.82247	6.24e-60	Pectin lyase, pectin lyase		FGRAMPH1_01G05833	5.75458	0.00520979	hypothetical protein		FGRAMPH1_01G21505	6.19047	1.37525e-25	aldehyde reductase 2		FGRAMPH1_01G27911	6.34892	0.00718701	related to ankyrin
FGRAMPH1_01G15989	4.58753	0.00313743	aldehyde dehydrogenase		FGRAMPH1_01G09207	6.42249	9.07e-13	hypothetical protein		FGRAMPH1_01G28035	9.8151	8.84e-94	quinate permease, Quinate permease		FGRAMPH1_01G13855	5.74872	2.28406e-38	7-alpha-hydroxycholest-4-en-3-one 12-alpha-hydroxylase		FGRAMPH1_01G10055	6.19011	1.45402e-47	pest phosphatase interacting		FGRAMPH1_01G17033	6.3374	1.05881e-05	abc transporter g family member 24
FGRAMPH1_01G06423	4.58142	0.000243024	glycosyltransferase family 32		FGRAMPH1_01G15915	6.41006	1.7e-20	cu2+-exporting atpase, Cu2+-exporting ATPase		FGRAMPH1_01G16589	9.81225	1.04e-11	unnamed protein product		FGRAMPH1_01G12291	5.74784	0.00711759	hypothetical protein		FGRAMPH1_01G11597	6.17522	7.17921e-27	unnamed protein product		FGRAMPH1_01G05859	6.33565	1.44895e-79	sporulation-specific sps2p
FGRAMPH1_01G12033	4.57551	0.000229851	unnamed protein product		FGRAMPH1_01G21893	6.40614	5.05e-07	lactose permease, Lactose permease		FGRAMPH1_01G01375	9.80902	9.16e-26	siderophore iron transporter mirB		FGRAMPH1_01G05089	5.74436	0.00595267	Cholesterol 7-alpha-monooxygenase		FGRAMPH1_01G24835	6.17429	3.24893e-118	hypothetical protein		FGRAMPH1_01G17771	6.33498	1.27699e-06	zinc-type alcohol dehydrogenase, Zinc-type alcohol dehydrogenase
FGRAMPH1_01G08987	4.56417	0.000167361	tagatose 1,6-diphosphate aldolase		FGRAMPH1_01G05501	6.39069	1.05e-37	copper amine oxidase 1		FGRAMPH1_01G08727	9.8061	9.4e-11	Membrane attack complex component perforin (MACPF) domain		FGRAMPH1_01G12233	5.73408	1.97296e-14	nadph2:quinone reductase		FGRAMPH1_01G22873	6.15651	5.04459e-129	Suppressor STM1		FGRAMPH1_01G13375	6.33488	2.15647e-22	hypothetical protein
FGRAMPH1_01G22905	4.56072	8.07825e-06	S-formylglutathione hydrolase		FGRAMPH1_01G05311	6.38316	3.74e-40	hypothetical protein		FGRAMPH1_01G12133	9.79276	1.64e-10	hypothetical protein		FGRAMPH1_01G20189	5.73207	2.53482e-58	DASH complex subunit dad4, dash complex subunit dad4		FGRAMPH1_01G13443	6.15503	1.76586e-19	hypothetical protein		FGRAMPH1_01G15523	6.32183	0.0014996	unnamed protein product
FGRAMPH1_01G17967	4.55659	2.16603e-10	hypothetical protein		FGRAMPH1_01G21169	6.3819	0.00413003	unnamed protein product		FGRAMPH1_01G11877	9.77737	4.17e-11	malic acid transport		FGRAMPH1_01G25795	5.73168	3.96114e-09	12-oxophytodienoate reductase 1		FGRAMPH1_01G22009	6.1507	0.00139343	unnamed protein product		FGRAMPH1_01G13689	6.29958	0.00195215	hypothetical protein
FGRAMPH1_01G16141	4.55311	4.56178e-08	hypothetical protein		FGRAMPH1_01G03895	6.37625	0.000162	phosphate-repressible phosphate permease		FGRAMPH1_01G22041	9.74958	4.22e-10	patatin phospholipase		FGRAMPH1_01G15483	5.72754	2.34027e-24	unnamed protein product		FGRAMPH1_01G21451	6.14214	0.00602392	epoxide hydrolase 2		FGRAMPH1_01G10055	6.29237	1.69402e-45	pest phosphatase interacting
FGRAMPH1_01G04267	4.54998	0.0028558	hypothetical protein		FGRAMPH1_01G18795	6.36312	0.000121	hypothetical protein		FGRAMPH1_01G22187	9.71268	6.55e-36	endo-1,4-beta-xylanase precursor		FGRAMPH1_01G23595	5.72415	1.81456e-75	methionyl aminopeptidase		FGRAMPH1_01G16075	6.1419	0.000921138	sterol glucosyltransferase		FGRAMPH1_01G22097	6.27728	0.00171174	monophenol monooxygenase (tyrosinase)
FGRAMPH1_01G13589	4.54904	0.000269936	related to alcohol oxidase		FGRAMPH1_01G14369	6.33873	0.000461	extracellular cellulase allergen asp f7		FGRAMPH1_01G21959	9.70744	4.88e-11	nonribosomal peptide synthetase		FGRAMPH1_01G16055	5.70292	2.42713e-11	unnamed protein product		FGRAMPH1_01G05089	6.13724	0.00136159	Cholesterol 7-alpha-monooxygenase		FGRAMPH1_01G19873	6.27663	0.00175023	hypothetical protein
FGRAMPH1_01G18993	4.54753	0.000128625	peroxisomal -2-hydroxy-acid oxidase		FGRAMPH1_01G00589	6.3157	0.00240958	creatine transporter		FGRAMPH1_01G12239	9.70374	3.25e-26	hypothetical protein		FGRAMPH1_01G07735	5.6848	1.29954e-118	cellular nucleic acid-binding		FGRAMPH1_01G19873	6.13685	0.00607045	hypothetical protein		FGRAMPH1_01G12953	6.27651	2.41508e-21	Fatty acyl- reductase
FGRAMPH1_01G04775	4.534	0.00123278	hypothetical protein FPSE_09213		FGRAMPH1_01G19051	6.30317	5.98e-38	extracellular lipase		FGRAMPH1_01G22293	9.70154	6.21e-11	longiborneol synthase		FGRAMPH1_01G11363	5.67249	0.00830575	hypothetical protein		FGRAMPH1_01G12031	6.12201	5.57916e-07	integral membrane		FGRAMPH1_01G12413	6.26956	8.1683e-12	nonribosomal peptide synthetase
FGRAMPH1_01G12071	4.53235	2.38385e-07	unnamed protein product		FGRAMPH1_01G08877	6.26865	3.68e-08	hypothetical protein		FGRAMPH1_01G16067	9.68781	1.71e-09	Small secreted cysteine-rich protein, putative		FGRAMPH1_01G04883	5.67095	1.13114e-07	unnamed protein product		FGRAMPH1_01G27965	6.12086	2.9574e-11	variant-surface-glyco phospholipase c, Variant-surface-glyco phospholipase C		FGRAMPH1_01G16413	6.26276	1.21443e-69	activator of stress 1
FGRAMPH1_01G07549	4.53225	1.76475e-06	dihydrodipicolinate synthetase family		FGRAMPH1_01G16195	6.26349	3.04e-45	cytochrome p450 oxidoreductase		FGRAMPH1_01G17701	9.68295	1.2e-86	mfs hexose transporter		FGRAMPH1_01G24739	5.65955	1.30948e-28	hypothetical protein		FGRAMPH1_01G13209	6.10869	0.000152015	dehydrogenase reductase sdr family member 7b		FGRAMPH1_01G08777	6.26135	0.00283783	unnamed protein product
FGRAMPH1_01G22309	4.52072	0.00623124	Levanbiose-producing levanase		FGRAMPH1_01G27933	6.2582	2.18e-21	unnamed protein product		FGRAMPH1_01G27943	9.67879	2.57e-34	hypothetical protein		FGRAMPH1_01G17195	5.64429	1.5163e-79	spo12 partial		FGRAMPH1_01G22161	6.10496	2.82184e-18	hypothetical protein		FGRAMPH1_01G04301	6.25952	7.49212e-10	hypothetical protein
FGRAMPH1_01G20807	4.51671	1.9499e-07	rare lipo a		FGRAMPH1_01G06193	6.23808	9.85e-05	cel1 precursor		FGRAMPH1_01G15789	9.67473	1.11e-09	hypothetical protein		FGRAMPH1_01G13623	5.6435	3.91231e-32	wsc 2		FGRAMPH1_01G18767	6.10072	7.16469e-05	Transcriptional activator partial		FGRAMPH1_01G07825	6.24538	0.00443457	hypothetical protein
FGRAMPH1_01G15775	4.51168	4.62039e-05	cocaine esterase, Cocaine esterase		FGRAMPH1_01G04359	6.23103	0.00369426	muconate cycloisomerase 1		FGRAMPH1_01G00343	9.66406	1.56e-10	ankyrin repeat		FGRAMPH1_01G11893	5.62619	1.59606e-06	unnamed protein product		FGRAMPH1_01G20189	6.09712	1.99799e-72	DASH complex subunit dad4, dash complex subunit dad4		FGRAMPH1_01G05823	6.22769	0.00307123	hypothetical protein
FGRAMPH1_01G16899	4.50304	9.28925e-09	hypothetical protein		FGRAMPH1_01G21537	6.21758	2.61e-40	GMC oxidoreductase		FGRAMPH1_01G06275	9.66239	2.74e-10	hypothetical protein FPSE_11909		FGRAMPH1_01G10659	5.58738	1.98402e-36	transcription factor		FGRAMPH1_01G08873	6.09194	1.96719e-09	unnamed protein product		FGRAMPH1_01G12887	6.22104	0.00278519	hypothetical protein
FGRAMPH1_01G11733	4.50071	0.00213092	carbonic anhydrase		FGRAMPH1_01G13769	6.19334	0.000567	alpha-N-arabinofuranosidase precursor		FGRAMPH1_01G27861	9.65942	7.49e-11	Zinc ZZ-type		FGRAMPH1_01G26507	5.58222	3.99603e-124	FKBP_GIBZE ame: Full		FGRAMPH1_01G05859	6.08697	7.89987e-70	sporulation-specific sps2p		FGRAMPH1_01G21165	6.20626	3.83384e-144	demethylmenaquinone methyltransferase
FGRAMPH1_01G08795	4.47678	6.8218e-05	hypothetical protein FPSE_06108		FGRAMPH1_01G16205	6.18708	8.57e-06	RALF-like 33		FGRAMPH1_01G27963	9.63322	1.06e-116	cellobiose dehydrogenase, Cellobiose dehydrogenase		FGRAMPH1_01G19037	5.57734	3.34793e-59	hypothetical protein FLAG1_01208		FGRAMPH1_01G17063	6.0794	8.12161e-148	murein transglycosylase		FGRAMPH1_01G18767	6.1933	2.58929e-05	Transcriptional activator partial
FGRAMPH1_01G11823	4.46679	0.0099799	alpha-N-arabinofuranosidase alpha-L-arabinofuranosidase		FGRAMPH1_01G13955	6.16585	3.07e-32	hypothetical protein		FGRAMPH1_01G08933	9.60757	2.5e-46	bacterial leucyl aminopeptidase		FGRAMPH1_01G08449	5.55204	0.000141453	brefeldin a resistance, Brefeldin A resistance		FGRAMPH1_01G21791	6.07547	7.67086e-34	heterokaryon incompatibility		FGRAMPH1_01G28221	6.19108	4.69797e-10	hypothetical protein
FGRAMPH1_01G20923	4.45998	9.92637e-07	hypothetical protein		FGRAMPH1_01G26199	6.14815	0.00572195	Glycoside hydrolase family 43		FGRAMPH1_01G13225	9.60585	1.28e-10	hypothetical protein		FGRAMPH1_01G04125	5.53624	7.0266e-05	hypothetical protein FPSE_11464		FGRAMPH1_01G09451	6.06674	5.40751e-34	solute carrier family 35 member E3		FGRAMPH1_01G02633	6.18998	9.51469e-133	proliferating cell nuclear antigen
FGRAMPH1_01G16717	4.45817	1.22366e-06	beta-glucosidase G, beta-glucosidase g		FGRAMPH1_01G20887	6.13296	5.78e-18	glucose N-acetyltransferase		FGRAMPH1_01G21317	9.5995	3.3e-11	hypothetical protein		FGRAMPH1_01G09623	5.53558	1.21688e-78	hypothetical protein		FGRAMPH1_01G26439	6.05415	5.26972e-158	prp 4 c		FGRAMPH1_01G00569	6.17805	0.00533776	unnamed protein product
FGRAMPH1_01G12031	4.45503	0.000391249	integral membrane		FGRAMPH1_01G19827	6.11973	1.07e-39	quinate permease		FGRAMPH1_01G13773	9.57855	4.3e-11	unnamed protein product		FGRAMPH1_01G19191	5.53204	4.07468e-68	nucleoside diphosphate kinase		FGRAMPH1_01G13597	6.05319	4.33174e-14	cellobiose dehydrogenase		FGRAMPH1_01G01895	6.17805	7.8575e-128	related to septum formation maf
FGRAMPH1_01G22067	4.45314	0.00720016	1-aminocyclopropane-1-carboxylate oxidase		FGRAMPH1_01G08097	6.11871	3.15e-07	hypothetical protein		FGRAMPH1_01G08417	9.57712	4.11e-46	hypothetical protein		FGRAMPH1_01G10115	5.53187	8.06882e-31	hypothetical protein		FGRAMPH1_01G07671	6.05171	3.75031e-39	hypothetical protein		FGRAMPH1_01G24903	6.16556	4.71076e-98	uracil phosphoribosyltransferase
FGRAMPH1_01G24399	4.44327	1.09836e-08	probable beta-glucosidase		FGRAMPH1_01G25351	6.11797	2.32e-09	hypothetical protein		FGRAMPH1_01G15523	9.57491	7.54e-11	unnamed protein product		FGRAMPH1_01G08925	5.51736	1.62548e-12	unnamed protein product		FGRAMPH1_01G02465	6.0324	2.00799e-06	hypothetical protein		FGRAMPH1_01G00289	6.16051	0.00307659	carbonic anhydrase
FGRAMPH1_01G08577	4.43196	2.60529e-06	6-hydroxy-D-nicotine oxidase, 6-hydroxy-d-nicotine oxidase		FGRAMPH1_01G15151	6.11079	7.85e-07	hypothetical protein		FGRAMPH1_01G21001	9.56777	6.78e-22	Choline dehydrogenase, choline dehydrogenase		FGRAMPH1_01G14845	5.50459	7.11826e-67	ribonuclease H2 subunit C		FGRAMPH1_01G05439	6.02814	3.04746e-85	fad fmn-containing dehydrogenase		FGRAMPH1_01G08875	6.15976	3.40524e-05	hypothetical protein
FGRAMPH1_01G13297	4.42568	2.08536e-07	gpi anchor		FGRAMPH1_01G05823	6.10842	0.00458509	hypothetical protein		FGRAMPH1_01G13527	9.54173	5.43e-11	pectate lyase		FGRAMPH1_01G16921	5.49319	6.22777e-12	hypothetical protein		FGRAMPH1_01G21987	6.02492	2.14245e-08	hypothetical protein		FGRAMPH1_01G26439	6.14544	3.02384e-148	prp 4 c
FGRAMPH1_01G08911	4.42218	0.00936769	hypothetical protein		FGRAMPH1_01G06317	6.10786	5.5e-52	beta-glucosidase		FGRAMPH1_01G15645	9.52454	6.65e-10	wd-40 repeat		FGRAMPH1_01G27309	5.48886	1.52353e-08	transcription factor		FGRAMPH1_01G09351	5.99783	4.28376e-09	hypothetical protein		FGRAMPH1_01G09731	6.1443	1.00861e-130	serine hydroxymethyltransferase
FGRAMPH1_01G09025	4.419	2.07931e-07	related to dehydrogenases and related s		FGRAMPH1_01G15943	6.08664	1.68e-11	mrna 3 -end-processing yth1		FGRAMPH1_01G16049	9.51548	1.9e-10	glycoside hydrolase family 95		FGRAMPH1_01G01083	5.47901	6.09295e-129	ser-thr- gpi-anchored family		FGRAMPH1_01G25193	5.99615	0.00886157	related to 2`-hydroxyisoflavone reductase		FGRAMPH1_01G24835	6.14408	4.86554e-101	hypothetical protein
FGRAMPH1_01G22149	4.41869	0.00360767	minor extracellular protease vpr		FGRAMPH1_01G00235	6.06807	0.00936505	n amino acid transport system		FGRAMPH1_01G15651	9.49815	1.23e-10	averantin oxidoreductase		FGRAMPH1_01G24903	5.45486	3.49414e-72	uracil phosphoribosyltransferase		FGRAMPH1_01G04769	5.99384	3.25887e-95	glycolipid transfer		FGRAMPH1_01G18843	6.13481	1.22668e-25	n-acetyltransferase gcn5
FGRAMPH1_01G11989	4.39092	1.70225e-09	1-pyrroline-5-carboxylate dehydrogenase		FGRAMPH1_01G21387	6.05547	3.96e-14	alpha-galactosidase d		FGRAMPH1_01G14407	9.48518	8.64e-40	Small secreted cysteine-rich protein, putative		FGRAMPH1_01G01385	5.45043	7.87954e-92	cell division cycle 14		FGRAMPH1_01G13623	5.99343	1.13649e-41	wsc 2		FGRAMPH1_01G13959	6.12897	2.56392e-38	unnamed protein product
FGRAMPH1_01G25391	4.36326	1.35511e-07	TPA_inf: intracellular beta-galactosidase		FGRAMPH1_01G08433	6.04709	2.46e-21	metabolite transport		FGRAMPH1_01G21727	9.47979	8.19e-11	sterigmatocystin biosynthesis lipase esterase stci		FGRAMPH1_01G00857	5.44766	6.01518e-34	dash complex subunit dad1		FGRAMPH1_01G21139	5.96643	8.92602e-06	Glutathione S-transferase P 10		FGRAMPH1_01G17063	6.12744	4.22991e-145	murein transglycosylase
FGRAMPH1_01G21987	4.35545	0.000630722	hypothetical protein		FGRAMPH1_01G21785	6.03715	7.87e-33	glucoamylase precursor		FGRAMPH1_01G08807	9.47809	6.18e-09	cytochrome p450 pisatin		FGRAMPH1_01G25127	5.44674	0.000176418	unnamed protein product		FGRAMPH1_01G26507	5.9587	1.15032e-263	FKBP_GIBZE ame: Full		FGRAMPH1_01G13983	6.12603	0.00411828	hypothetical protein
FGRAMPH1_01G16047	4.35271	0.00504534	related to monophenol monooxygenase (tyrosinase)		FGRAMPH1_01G22211	6.02512	2.61e-40	murein transglycosylase		FGRAMPH1_01G04909	9.45839	9.89e-11	6-hydroxy-D-nicotine oxidase		FGRAMPH1_01G02117	5.44184	5.92992e-13	60s ribosomal l15		FGRAMPH1_01G11675	5.95276	6.75603e-09	Triacylglycerol lipase		FGRAMPH1_01G04125	6.12416	3.23963e-07	hypothetical protein FPSE_11464
FGRAMPH1_01G22709	4.35221	0.00829506	hypothetical protein		FGRAMPH1_01G25645	6.01839	1.2e-06	unnamed protein product		FGRAMPH1_01G21615	9.42313	1.91e-32	A Chain Crystal Structure Of Gh29 Family Alpha-l-fucosidase From Fusarium Graminearum In The Closed Form		FGRAMPH1_01G01755	5.43035	7.12055e-59	kinesin family member 11		FGRAMPH1_01G24903	5.95008	4.40175e-92	uracil phosphoribosyltransferase		FGRAMPH1_01G22743	6.12031	2.18479e-17	WD repeat-containing 67
FGRAMPH1_01G05639	4.34732	8.75579e-06	homogentisate 1,2-dioxygenase		FGRAMPH1_01G24223	6.01405	8.08e-16	exo-alpha-sialidase neuraminidase		FGRAMPH1_01G25597	9.4201	1.94e-08	trichothecene c-15 hydroxylase, trichothecene C-15 hydroxylase		FGRAMPH1_01G26439	5.42402	6.61086e-88	prp 4 c		FGRAMPH1_01G27267	5.94849	3.14238e-29	vacuolar sorting-associated vta1		FGRAMPH1_01G12591	6.11444	9.59561e-31	3-oxoacyl-[acyl-carrier ] reductase
FGRAMPH1_01G11691	4.32733	0.000202995	Feruloyl esterase		FGRAMPH1_01G04285	6.00919	6.57e-37	hydrophobin 1		FGRAMPH1_01G04345	9.40501	1.21e-10	Polyketide synthase, polyketide synthase		FGRAMPH1_01G21081	5.42354	0.00239364	feruloyl esterase c		FGRAMPH1_01G11107	5.94289	0.00217116	unnamed protein product		FGRAMPH1_01G20239	6.11408	9.9133e-41	hypothetical protein
FGRAMPH1_01G00169	4.2892	2.52007e-05	hypothetical protein		FGRAMPH1_01G04295	6.00047	2.41e-11	unnamed protein product		FGRAMPH1_01G12629	9.39842	1.84e-10	Small secreted cysteine-rich protein, putative		FGRAMPH1_01G12031	5.42102	8.96082e-05	integral membrane		FGRAMPH1_01G04301	5.93679	4.31547e-08	hypothetical protein		FGRAMPH1_01G05439	6.11034	1.28875e-99	fad fmn-containing dehydrogenase
FGRAMPH1_01G19545	4.28342	0.000120748	formate dehydrogenase		FGRAMPH1_01G21003	5.99557	0.000553	hypothetical protein		FGRAMPH1_01G08491	9.39149	1.26e-10	heterokaryon incompatibility, HETEROKARYON incompatibility		FGRAMPH1_01G21561	5.40935	8.47288e-65	hypothetical protein		FGRAMPH1_01G28221	5.91188	1.29279e-08	hypothetical protein		FGRAMPH1_01G13197	6.10597	2.19453e-41	hypothetical protein
FGRAMPH1_01G06277	4.27596	8.5537e-06	probable alpha beta fold family hydrolase		FGRAMPH1_01G25115	5.99275	5.3e-35	Killer toxin subunits alpha beta		FGRAMPH1_01G22157	9.37022	0.00685367	Pantothenate transporter liz1		FGRAMPH1_01G21505	5.39612	9.7535e-16	aldehyde reductase 2		FGRAMPH1_01G01083	5.8925	7.66385e-217	ser-thr- gpi-anchored family		FGRAMPH1_01G00351	6.10327	0.000736277	cytochrome P450
FGRAMPH1_01G21929	4.26801	9.92175e-11	unnamed protein product		FGRAMPH1_01G13221	5.99212	0.00122124	ricin b lectin		FGRAMPH1_01G04401	9.36549	6.19e-05	leucyl aminopeptidase		FGRAMPH1_01G18767	5.37918	0.00225025	Transcriptional activator partial		FGRAMPH1_01G05447	5.89	0.00621372	fusarubin cluster-esterase		FGRAMPH1_01G22873	6.10077	5.85719e-120	Suppressor STM1
FGRAMPH1_01G27255	4.24655	3.70171e-05	alpha-glucosides permease mph2 3		FGRAMPH1_01G15129	5.99138	2.17e-11	hypothetical protein		FGRAMPH1_01G12825	9.36321	1.95e-10	zinc-type alcohol dehydrogenase, Zinc-type alcohol dehydrogenase		FGRAMPH1_01G16413	5.37344	1.66391e-33	activator of stress 1		FGRAMPH1_01G21485	5.88622	2.33083e-46	Pectin lyase, pectin lyase		FGRAMPH1_01G11919	6.08715	0.00609931	hypothetical protein
FGRAMPH1_01G25339	4.24555	8.48184e-05	carboxypeptidase 2, Carboxypeptidase 2		FGRAMPH1_01G13185	5.9812	5.05e-15	galactose oxidase precursor		FGRAMPH1_01G05799	9.35475	2.51e-10	unnamed protein product		FGRAMPH1_01G09451	5.36361	1.44085e-22	solute carrier family 35 member E3		FGRAMPH1_01G13337	5.86747	5.41045e-27	murein transglycosylase		FGRAMPH1_01G07671	6.07285	5.36895e-33	hypothetical protein
FGRAMPH1_01G13139	4.22398	0.00208522	unspecified product		FGRAMPH1_01G09589	5.98074	8.32e-06	hypothetical protein		FGRAMPH1_01G25081	9.35317	2.66e-10	unnamed protein product		FGRAMPH1_01G12953	5.36291	7.56295e-12	Fatty acyl- reductase		FGRAMPH1_01G15495	5.86343	1.27711e-39	Sphingoid long-chain base transporter RSB1, sphingoid long-chain base transporter rsb1		FGRAMPH1_01G01083	6.05349	7.37615e-164	ser-thr- gpi-anchored family
FGRAMPH1_01G19389	4.21704	2.37918e-13	aldose 1-epimerase, Aldose 1-epimerase		FGRAMPH1_01G15547	5.9295	8.19e-12	oxidoreductase yjhC		FGRAMPH1_01G24235	9.34751	5.28e-118	pot family proton-dependent oligopeptide transporter		FGRAMPH1_01G12087	5.36133	1.16927e-34	hypothetical protein		FGRAMPH1_01G01895	5.86238	5.07456e-101	related to septum formation maf		FGRAMPH1_01G21561	6.03941	1.18871e-97	hypothetical protein
FGRAMPH1_01G16849	4.2123	3.55963e-07	hypothetical protein		FGRAMPH1_01G21711	5.92543	2.07e-05	hypothetical protein		FGRAMPH1_01G11823	9.34646	4.76e-59	alpha-N-arabinofuranosidase alpha-L-arabinofuranosidase		FGRAMPH1_01G21535	5.35445	1.12798e-27	Lipase B		FGRAMPH1_01G26537	5.8614	4.32778e-21	hypothetical protein		FGRAMPH1_01G09263	6.03613	6.22196e-77	unnamed protein product
FGRAMPH1_01G19827	4.1855	0.000204122	quinate permease		FGRAMPH1_01G21729	5.91211	1.18e-16	short-chain dehydrogenase reductase family 16c member 6		FGRAMPH1_01G12323	9.34511	7.31e-10	triacylglycerol lipase FGL4		FGRAMPH1_01G14775	5.34378	1.48706e-06	hypothetical protein		FGRAMPH1_01G00469	5.85041	0.00268476	unnamed protein product		FGRAMPH1_01G00503	6.02514	0.000103129	xylanase 1
FGRAMPH1_01G15549	4.18392	1.09748e-07	glucosamine 6-phosphate N-acetyltransferase, Glucosamine 6-phosphate N-acetyltransferase		FGRAMPH1_01G12033	5.88204	1.3e-12	unnamed protein product		FGRAMPH1_01G21451	9.33402	1.78e-09	epoxide hydrolase 2		FGRAMPH1_01G03353	5.33722	4.43681e-70	uroporphyrinogen decarboxylase		FGRAMPH1_01G12591	5.82735	1.48358e-29	3-oxoacyl-[acyl-carrier ] reductase		FGRAMPH1_01G13337	6.02024	7.05249e-25	murein transglycosylase
FGRAMPH1_01G18451	4.18184	6.58238e-09	Bifunctional xylanase deacetylase		FGRAMPH1_01G27789	5.87642	2.96e-43	beta-glucosidase C		FGRAMPH1_01G09401	9.30669	5.27e-10	gaba transport		FGRAMPH1_01G02991	5.32545	2.97879e-55	hypothetical protein		FGRAMPH1_01G16571	5.82445	2.79537e-46	kinesin family member 18 19		FGRAMPH1_01G21623	6.01626	0.00121272	2-amino-3-carboxymuconate-6-semialdehyde decarboxylase
FGRAMPH1_01G28045	4.18162	1.96769e-06	adenosylmethionine-8-amino-7-oxononanoate aminotransferase		FGRAMPH1_01G19055	5.85413	1.18e-33	hypothetical protein		FGRAMPH1_01G25905	9.30453	1.23e-36	dehydrogenase reductase		FGRAMPH1_01G01629	5.32202	1.22553e-72	transport uso1		FGRAMPH1_01G25889	5.82084	3.75935e-29	5-methyltetrahydropteroyltriglutamate-homocysteine methyltransferase		FGRAMPH1_01G17173	6.01395	4.46554e-13	D-galacturonic acid reductase, d-galacturonic acid reductase
FGRAMPH1_01G27891	4.17376	0.00261412	hypothetical protein		FGRAMPH1_01G05515	5.84503	1.31e-06	Isoflavone reductase like		FGRAMPH1_01G26195	9.2938	1.68e-10	cyclic amp receptor 2		FGRAMPH1_01G06615	5.31479	4.54803e-33	Autophagy-related 3		FGRAMPH1_01G20931	5.79934	3.84071e-15	glycolipid 2-alpha-mannosyltransferase		FGRAMPH1_01G16005	6.01215	0.00566211	unnamed protein product
FGRAMPH1_01G12313	4.1678	0.000520595	Retinol dehydrogenase 12		FGRAMPH1_01G13483	5.83445	3.99e-07	related to endoglucanase IV precursor		FGRAMPH1_01G11845	9.28785	3.13e-10	hypothetical protein		FGRAMPH1_01G22659	5.30675	7.77705e-63	unnamed protein product		FGRAMPH1_01G09733	5.7864	1.73473e-26	glycine cleavage system H protein		FGRAMPH1_01G25943	6.00001	9.55632e-05	sarcosine oxidase
FGRAMPH1_01G27929	4.16364	0.00343225	para-nitrobenzyl esterase		FGRAMPH1_01G05527	5.82457	7.08e-37	alcohol dehydrogenase 5		FGRAMPH1_01G16849	9.27362	8.96e-181	hypothetical protein		FGRAMPH1_01G17245	5.30338	6.85562e-83	high-affinity iron transporter		FGRAMPH1_01G05705	5.7855	3.54919e-29	hypothetical protein		FGRAMPH1_01G06427	5.98971	4.92968e-84	crumbs 3
FGRAMPH1_01G25295	4.15919	0.00274594	early nodulin 75 partial		FGRAMPH1_01G15989	5.80949	0.00436422	aldehyde dehydrogenase		FGRAMPH1_01G12011	9.26989	2.61e-10	Small secreted cysteine-rich protein, putative		FGRAMPH1_01G10401	5.30222	2.45962e-30	dsba thioredoxin		FGRAMPH1_01G22169	5.78383	1.36688e-05	quinate permease		FGRAMPH1_01G09093	5.98933	0.0053621	hypothetical protein
FGRAMPH1_01G12417	4.15765	8.76417e-09	glycerol kinase		FGRAMPH1_01G11619	5.78938	8.22e-25	Alpha-glucosidase 2		FGRAMPH1_01G15847	9.26954	5.72e-10	nad-dependent aldehyde dehydrogenase, NAD-dependent aldehyde dehydrogenase		FGRAMPH1_01G05273	5.30107	2.9824e-05	unnamed protein product		FGRAMPH1_01G05919	5.77815	1.81302e-48	aminotransferase family		FGRAMPH1_01G12773	5.98435	2.48173e-16	Gluconolactonase
FGRAMPH1_01G15551	4.12251	1.3744e-10	maltose permease MAL31, Maltose permease MAL31		FGRAMPH1_01G21139	5.78187	1.64e-23	Glutathione S-transferase P 10		FGRAMPH1_01G22335	9.26239	8.1e-82	alpha-N-arabinofuranosidase A, alpha-n-arabinofuranosidase a		FGRAMPH1_01G01015	5.25604	1.66695e-59	rex2- 3`-5` exonuclease		FGRAMPH1_01G21535	5.77106	6.39721e-41	Lipase B		FGRAMPH1_01G13747	5.9842	3.95336e-60	bet v1
FGRAMPH1_01G23913	4.12167	3.99878e-05	lipase 2		FGRAMPH1_01G15637	5.7709	8.39e-17	glycoside hydrolase family 76		FGRAMPH1_01G21147	9.25946	1.93e-84	mannan endo-1,4-beta-mannosidase C		FGRAMPH1_01G18627	5.25465	1.02603e-36	unnamed protein product		FGRAMPH1_01G21165	5.76864	4.03208e-89	demethylmenaquinone methyltransferase		FGRAMPH1_01G05719	5.97676	0.00113233	adenosine deaminase
FGRAMPH1_01G12097	4.12011	0.000137784	major facilitator superfamily transporter		FGRAMPH1_01G22079	5.77065	3.18e-09	alkylglycerol monooxygenase		FGRAMPH1_01G16355	9.25399	9.95e-10	Small secreted cysteine-rich protein, putative		FGRAMPH1_01G25337	5.23935	5.60084e-22	hypothetical protein		FGRAMPH1_01G15271	5.76838	1.47638e-29	hypothetical protein		FGRAMPH1_01G00473	5.94323	5.21547e-85	glycosyl hydrolase family 16
FGRAMPH1_01G07361	4.11936	1.65466e-09	related to SRP40 Suppressor of mutant AC40 of RNA polymerase I and III		FGRAMPH1_01G17967	5.75961	8.04e-33	hypothetical protein		FGRAMPH1_01G27877	9.24061	1.23e-18	related to monooxigenase		FGRAMPH1_01G03679	5.22633	1.90996e-16	COP9 signalosome complex subunit 7a		FGRAMPH1_01G01663	5.76732	3.23672e-78	WD repeat-containing protein slp1		FGRAMPH1_01G21505	5.93806	1.24729e-22	aldehyde reductase 2
FGRAMPH1_01G04535	4.11294	1.4617e-09	malate dehydrogenase		FGRAMPH1_01G11691	5.75791	3.08e-13	Feruloyl esterase		FGRAMPH1_01G13477	9.21376	5.96e-10	hypothetical protein		FGRAMPH1_01G03651	5.19748	1.72999e-76	hypothetical protein		FGRAMPH1_01G01281	5.76706	8.20633e-35	Hexokinase, hexokinase		FGRAMPH1_01G07199	5.9346	5.93405e-33	fmn-dependent 2-nitropropane dioxygenase, FMN-dependent 2-nitropropane dioxygenase
FGRAMPH1_01G21997	4.11197	0.00157317	leucine aminopeptidase 2		FGRAMPH1_01G02483	5.74003	1.69e-24	rhamnogalacturonase B precursor		FGRAMPH1_01G08685	9.19452	2.36e-09	alcohol dehydrogenase		FGRAMPH1_01G27983	5.19359	1.42626e-19	unnamed protein product		FGRAMPH1_01G13959	5.7458	1.99469e-33	unnamed protein product		FGRAMPH1_01G22577	5.92931	5.54368e-29	benzoylformate decarboxylase, Benzoylformate decarboxylase
FGRAMPH1_01G11953	4.09173	0.000874135	Small secreted cysteine-rich protein, putative		FGRAMPH1_01G16431	5.7299	0.00213858	hypothetical protein		FGRAMPH1_01G12255	9.16822	6.72e-10	unnamed protein product		FGRAMPH1_01G21095	5.19329	3.18668e-34	hypothetical protein		FGRAMPH1_01G23595	5.73691	2.62031e-77	methionyl aminopeptidase		FGRAMPH1_01G20189	5.92639	7.16025e-77	DASH complex subunit dad4, dash complex subunit dad4
FGRAMPH1_01G15959	4.08395	7.80065e-05	short-chain alcohol dehydrogenase		FGRAMPH1_01G12853	5.72544	3.36e-20	Lactose permease, lactose permease		FGRAMPH1_01G08439	9.16098	0.000589	hypothetical protein		FGRAMPH1_01G13297	5.18963	4.48958e-20	gpi anchor		FGRAMPH1_01G17173	5.71988	2.69252e-11	D-galacturonic acid reductase, d-galacturonic acid reductase		FGRAMPH1_01G26507	5.92214	6.92964e-213	FKBP_GIBZE ame: Full
FGRAMPH1_01G25027	4.0704	7.14525e-05	Alcohol oxidase, alcohol oxidase		FGRAMPH1_01G27707	5.72063	0.00510459	formate transporter		FGRAMPH1_01G13107	9.14028	1.55e-08	trichodiene oxygenase		FGRAMPH1_01G05665	5.18243	1.48611e-07	n amino acid transport system		FGRAMPH1_01G00473	5.70649	5.70084e-72	glycosyl hydrolase family 16		FGRAMPH1_01G05447	5.92105	0.00602764	fusarubin cluster-esterase
FGRAMPH1_01G11125	4.05716	2.69118e-06	initiation-specific alpha-mannosyltransferase		FGRAMPH1_01G12759	5.69529	1.21e-47	beta-glucosidase M		FGRAMPH1_01G22129	9.12877	1.5e-09	unnamed protein product		FGRAMPH1_01G17063	5.17946	3.62368e-55	murein transglycosylase		FGRAMPH1_01G03547	5.69206	5.57323e-40	hypothetical protein		FGRAMPH1_01G18841	5.91211	0.00665925	hypothetical protein
FGRAMPH1_01G27079	4.04474	9.24367e-06	hypothetical protein		FGRAMPH1_01G11989	5.69502	4.49e-36	1-pyrroline-5-carboxylate dehydrogenase		FGRAMPH1_01G05727	9.10955	7.82e-10	flavo involved in K+ transport		FGRAMPH1_01G12389	5.17436	1.94784e-14	integral membrane		FGRAMPH1_01G06427	5.67761	1.28335e-70	crumbs 3		FGRAMPH1_01G05563	5.91059	0.00850002	Small secreted cysteine-rich protein, putative
FGRAMPH1_01G28061	4.02519	0.00222965	homoserine o-acetyltransferase, homoserine O-acetyltransferase		FGRAMPH1_01G21731	5.6801	5.67e-11	Sterol uptake control 2		FGRAMPH1_01G22075	9.10076	1.25e-09	hypothetical protein		FGRAMPH1_01G15035	5.17038	9.48439e-66	lysine n-acyltransferase		FGRAMPH1_01G02991	5.65635	8.68092e-74	hypothetical protein		FGRAMPH1_01G05743	5.89603	0.000175094	Heterokaryon incompatibility OR allele
FGRAMPH1_01G13557	4.02412	0.00118639	DHA14-like major facilitator efflux transporter (MFS transporter)		FGRAMPH1_01G21693	5.67726	9.34e-24	hypothetical protein		FGRAMPH1_01G16087	9.09048	8.15e-10	hypothetical protein		FGRAMPH1_01G13479	5.16932	0.00874545	hypothetical protein		FGRAMPH1_01G12087	5.64074	9.60945e-41	hypothetical protein		FGRAMPH1_01G13025	5.8862	0.00793606	serine threonine kinase
FGRAMPH1_01G03095	4.01051	0.000265957	beta-glucosidase btge		FGRAMPH1_01G18451	5.66456	1.47e-52	Bifunctional xylanase deacetylase		FGRAMPH1_01G13661	9.07657	9.12e-10	hypothetical protein		FGRAMPH1_01G12927	5.16652	3.16077e-23	cutinase precursor		FGRAMPH1_01G13731	5.61175	1.15727e-07	peroxisomal biogenesis factor 11		FGRAMPH1_01G27265	5.88275	5.60774e-39	disulfide isomerase-related A
FGRAMPH1_01G18905	4.00107	0.00118658	infection structure specific		FGRAMPH1_01G25787	5.65621	1.61e-12	probable isoamyl alcohol oxidase		FGRAMPH1_01G00503	9.04915	4.81e-10	xylanase 1		FGRAMPH1_01G09287	5.16363	0.000686653	hypothetical protein		FGRAMPH1_01G07199	5.60038	4.44626e-27	fmn-dependent 2-nitropropane dioxygenase, FMN-dependent 2-nitropropane dioxygenase		FGRAMPH1_01G09451	5.87534	2.73511e-31	solute carrier family 35 member E3
FGRAMPH1_01G11595	3.99441	0.00330801	unnamed protein product		FGRAMPH1_01G27299	5.63632	3.68e-31	dimeric dihydrodiol dehydrogenase		FGRAMPH1_01G27871	9.04657	3.16e-09	related to NADPH-dependent beta-ketoacyl reductase (rhlG)		FGRAMPH1_01G07411	5.15824	1.26444e-05	hypothetical protein		FGRAMPH1_01G00787	5.58068	2.83798e-74	rho coiled-coil associated kinase alpha		FGRAMPH1_01G21139	5.87376	9.91866e-06	Glutathione S-transferase P 10
FGRAMPH1_01G25255	3.98299	4.84931e-11	Lactose permease, lactose permease		FGRAMPH1_01G00455	5.62888	2.56e-44	glycosyl hydrolase family 88		FGRAMPH1_01G22269	9.0363	1.13e-09	hypothetical protein		FGRAMPH1_01G21485	5.14245	4.46015e-28	Pectin lyase, pectin lyase		FGRAMPH1_01G05455	5.56042	2.36491e-09	plac8 family		FGRAMPH1_01G21313	5.86138	4.36933e-23	dimeric dihydrodiol dehydrogenase
FGRAMPH1_01G13375	3.98174	0.00105143	hypothetical protein		FGRAMPH1_01G08349	5.61986	6.15e-06	ornithine aminotransferase		FGRAMPH1_01G13117	9.017	2.49e-09	isotrichodermin C-15 hydroxylase		FGRAMPH1_01G13443	5.14008	3.07703e-08	hypothetical protein		FGRAMPH1_01G19037	5.54796	1.62987e-65	hypothetical protein FLAG1_01208		FGRAMPH1_01G22089	5.84763	0.00849232	beta transducin
FGRAMPH1_01G28043	3.96104	3.70171e-05	acetyltransferase		FGRAMPH1_01G13073	5.61815	1.58e-07	hypothetical protein		FGRAMPH1_01G22049	8.98034	2.41e-09	unnamed protein product		FGRAMPH1_01G05439	5.13728	5.18842e-50	fad fmn-containing dehydrogenase		FGRAMPH1_01G22063	5.54429	2.81548e-10	unnamed protein product		FGRAMPH1_01G14005	5.83643	6.53575e-80	hypothetical protein
FGRAMPH1_01G12393	3.95243	3.1016e-07	nadp-dependent leukotriene b4 12-hydroxydehydrogenase		FGRAMPH1_01G25343	5.61644	3.34e-11	hypothetical protein		FGRAMPH1_01G11665	8.97585	3.38e-09	hypothetical protein		FGRAMPH1_01G02793	5.13679	1.69266e-117	translation machinery-associated 22		FGRAMPH1_01G15461	5.54255	0.00781531	c6 finger domain, C6 finger domain		FGRAMPH1_01G12237	5.81383	1.4225e-23	hypothetical protein
FGRAMPH1_01G08749	3.95047	0.0039635	exopolygalacturonase precursor		FGRAMPH1_01G11733	5.60085	1.52e-05	carbonic anhydrase		FGRAMPH1_01G13961	8.9747	1.45e-32	1-phosphatidylinositol- -bisphosphate phosphodiesterase 1		FGRAMPH1_01G26643	5.13532	2.54087e-43	hypothetical protein		FGRAMPH1_01G05719	5.53065	0.0082323	adenosine deaminase		FGRAMPH1_01G21535	5.81169	3.44414e-45	Lipase B
FGRAMPH1_01G22215	3.93876	1.01241e-06	7 homolog		FGRAMPH1_01G25397	5.59323	0.00805913	glucosamine-6-phosphate isomerase		FGRAMPH1_01G25097	8.97427	3.46e-18	hypothetical protein		FGRAMPH1_01G00473	5.13393	1.36171e-44	glycosyl hydrolase family 16		FGRAMPH1_01G14665	5.52308	6.81495e-146	Allergen Asp f 4		FGRAMPH1_01G05705	5.80357	6.51378e-32	hypothetical protein
FGRAMPH1_01G12111	3.90627	0.00468986	pectin lyase precursor		FGRAMPH1_01G15279	5.59195	1.61e-05	glutathione s-transferase, glutathione S-transferase		FGRAMPH1_01G00281	8.97066	2.43e-17	hypothetical protein		FGRAMPH1_01G13415	5.12869	0.00850642	microcin c7 self-immunity mccf		FGRAMPH1_01G15303	5.50393	1.41165e-91	translation machinery-associated 64		FGRAMPH1_01G05089	5.79683	0.00381489	Cholesterol 7-alpha-monooxygenase
FGRAMPH1_01G14843	3.90043	4.87321e-05	oxidoreductase yusz		FGRAMPH1_01G13479	5.58042	0.00428202	hypothetical protein		FGRAMPH1_01G25417	8.9615	8.57e-08	Small secreted cysteine-rich protein, putative		FGRAMPH1_01G18425	5.12389	1.60872e-29	hypothetical protein		FGRAMPH1_01G12927	5.47179	4.61326e-29	cutinase precursor		FGRAMPH1_01G21485	5.79294	5.30009e-43	Pectin lyase, pectin lyase
FGRAMPH1_01G22827	3.89936	1.57684e-05	calcium homeostasis		FGRAMPH1_01G27943	5.57539	8.32e-06	hypothetical protein		FGRAMPH1_01G05445	8.95521	3.61e-09	hypothetical protein		FGRAMPH1_01G20891	5.09778	1.87141e-17	integral membrane		FGRAMPH1_01G27425	5.465	1.16802e-06	GNAT family N-acetyltransferase, gnat family n-acetyltransferase		FGRAMPH1_01G01663	5.78915	3.78261e-65	WD repeat-containing protein slp1
FGRAMPH1_01G08991	3.89912	0.000331071	D-arabinitol 2-dehydrogenase		FGRAMPH1_01G12665	5.57159	0.00650853	tyrosinase		FGRAMPH1_01G04377	8.94697	4.04e-09	hypothetical protein		FGRAMPH1_01G22063	5.09618	3.75631e-09	unnamed protein product		FGRAMPH1_01G22659	5.46315	1.81956e-77	unnamed protein product		FGRAMPH1_01G10933	5.7851	9.05212e-06	transcriptional regulatory
FGRAMPH1_01G16761	3.8985	0.00957142	aldehyde dehydrogenase family 3 member b1		FGRAMPH1_01G13391	5.57075	3.7e-34	dehydrogenase s		FGRAMPH1_01G00441	8.94244	0.00211699	high affinity methionine permease		FGRAMPH1_01G09351	5.08888	1.45569e-14	hypothetical protein		FGRAMPH1_01G12389	5.44362	7.38101e-18	integral membrane		FGRAMPH1_01G14085	5.77921	0.00289993	hypothetical protein
FGRAMPH1_01G06361	3.88847	4.79029e-10	endo- -beta-glucanase		FGRAMPH1_01G12071	5.56269	1.16e-18	unnamed protein product		FGRAMPH1_01G25757	8.94223	3.98e-09	hypothetical protein		FGRAMPH1_01G05859	5.07217	1.35079e-30	sporulation-specific sps2p		FGRAMPH1_01G24017	5.43622	3.38902e-31	dna topoisomerase 3-alpha		FGRAMPH1_01G18669	5.76514	0.00237827	efflux pump antibiotic resistance
FGRAMPH1_01G16193	3.8884	5.92243e-05	Small secreted cysteine-rich protein, putative		FGRAMPH1_01G11991	5.55531	2.66e-07	hypothetical protein		FGRAMPH1_01G01453	8.93955	5.17e-168	exoglucanase 1 precursor		FGRAMPH1_01G01895	5.06276	7.1776e-62	related to septum formation maf		FGRAMPH1_01G13055	5.43209	8.61073e-07	hypothetical protein		FGRAMPH1_01G02991	5.75222	1.41419e-80	hypothetical protein
FGRAMPH1_01G19765	3.8735	9.76664e-12	murein transglycosylase		FGRAMPH1_01G21183	5.54571	0.00540713	versicolorin reductase		FGRAMPH1_01G28055	8.91572	1.3e-08	unnamed protein product		FGRAMPH1_01G02891	5.04685	1.40795e-16	pms1 1		FGRAMPH1_01G21313	5.42097	4.60843e-08	dimeric dihydrodiol dehydrogenase		FGRAMPH1_01G01281	5.75006	1.96873e-33	Hexokinase, hexokinase
FGRAMPH1_01G22547	3.85749	4.87321e-05	leucine aminopeptidase 2		FGRAMPH1_01G20889	5.53993	3.97e-13	hypothetical protein		FGRAMPH1_01G16011	8.90721	7.27e-12	unnamed protein product		FGRAMPH1_01G07379	5.04611	1.73263e-105	tryptophanyl-tRNA synthetase, tryptophanyl-trna synthetase		FGRAMPH1_01G00017	5.40846	6.10364e-12	kinetochore partial		FGRAMPH1_01G16149	5.69606	1.32904e-22	L-amino-acid oxidase
FGRAMPH1_01G17063	3.85511	0.000585263	murein transglycosylase		FGRAMPH1_01G10031	5.52543	0.00611126	excitatory amino acid transporter 2		FGRAMPH1_01G16787	8.88506	5.44e-09	hypothetical protein		FGRAMPH1_01G20361	5.04573	1.09386e-63	mfs sp general alpha glucoside:h+ symporter, MFS SP general alpha glucoside:H+ symporter		FGRAMPH1_01G19119	5.40773	3.15915e-19	carboxyphosphonoenolpyruvate phosphonomutase		FGRAMPH1_01G16571	5.6894	7.92568e-39	kinesin family member 18 19
FGRAMPH1_01G21165	3.85219	6.5595e-05	demethylmenaquinone methyltransferase		FGRAMPH1_01G16849	5.49844	2.38e-46	hypothetical protein		FGRAMPH1_01G15513	8.87342	1.01e-08	related to TOB3 (member of AAA-ATPase family)		FGRAMPH1_01G19435	5.02556	1.17196e-10	hypothetical protein		FGRAMPH1_01G22105	5.40657	6.58845e-63	hypothetical protein		FGRAMPH1_01G25889	5.68623	5.46848e-27	5-methyltetrahydropteroyltriglutamate-homocysteine methyltransferase
FGRAMPH1_01G09149	3.83689	0.000603405	hypothetical protein		FGRAMPH1_01G23771	5.48567	4.33e-17	hypothetical protein		FGRAMPH1_01G11901	8.85902	2.9e-09	major allergen alt		FGRAMPH1_01G24759	5.01952	9.37412e-33	signal sequence receptor alpha chain		FGRAMPH1_01G04955	5.38855	1.92981e-59	kinesin family member C1, kinesin family member c1		FGRAMPH1_01G10767	5.67586	0.00367298	hypothetical protein
FGRAMPH1_01G01949	3.81258	0.000529536	hypothetical protein FPSE_09240		FGRAMPH1_01G09967	5.48196	4.03e-26	hypothetical protein FPSE_05656		FGRAMPH1_01G13663	8.85443	3.1e-09	eukaryotic phosphomannomutase		FGRAMPH1_01G12841	5.00571	1.13397e-21	related to QDE3 (involved in gene silencing)		FGRAMPH1_01G13375	5.38796	1.43688e-16	hypothetical protein		FGRAMPH1_01G12729	5.65076	4.33111e-24	short chain dehydrogenase reductase
FGRAMPH1_01G09869	3.81118	7.42685e-06	rna polymerase ii transcription initiation nucleotide excision repair factor tfiih		FGRAMPH1_01G11597	5.46302	2.6e-05	unnamed protein product		FGRAMPH1_01G11963	8.85304	3.17e-09	unnamed protein product		FGRAMPH1_01G24017	4.99277	1.16959e-19	dna topoisomerase 3-alpha		FGRAMPH1_01G27309	5.38292	1.64531e-09	transcription factor		FGRAMPH1_01G08851	5.64792	1.33929e-05	hypothetical protein
FGRAMPH1_01G15859	3.8102	0.00307356	Ubiquinone menaquinone biosynthesis methyltransferase ubiE		FGRAMPH1_01G15777	5.4421	0.00880795	phytanoyl- dioxygenase		FGRAMPH1_01G00733	8.84953	8.04e-08	unnamed protein product		FGRAMPH1_01G15557	4.97501	2.55022e-38	glutathione s-transferase		FGRAMPH1_01G03353	5.38238	2.51108e-82	uroporphyrinogen decarboxylase		FGRAMPH1_01G11503	5.63102	2.32031e-13	multidrug resistant
FGRAMPH1_01G15807	3.80714	0.00460536	agglutinin isolectin 1 precursor		FGRAMPH1_01G21797	5.4376	0.00697052	related to methyltransferase		FGRAMPH1_01G13779	8.83673	8.94e-09	WW domain-containing oxidoreductase		FGRAMPH1_01G13023	4.96952	2.7998e-31	conidial pigment biosynthesis oxidase arb2 brown2		FGRAMPH1_01G12729	5.37376	4.6518e-22	short chain dehydrogenase reductase		FGRAMPH1_01G25041	5.62784	3.73123e-32	peroxiredoxin PRX1
FGRAMPH1_01G15967	3.80032	2.77819e-05	hypothetical protein		FGRAMPH1_01G14131	5.42935	0.00800982	aat family amino acid transporter		FGRAMPH1_01G16369	8.82755	2.73e-12	hypothetical protein		FGRAMPH1_01G19119	4.96524	3.18568e-22	carboxyphosphonoenolpyruvate phosphonomutase		FGRAMPH1_01G16055	5.32943	1.59621e-09	unnamed protein product		FGRAMPH1_01G25895	5.62147	2.88675e-16	proline dehydrogenase, Proline dehydrogenase
FGRAMPH1_01G12737	3.79577	0.000393299	large-conductance mechanosensitive channel		FGRAMPH1_01G22215	5.42173	3.77e-20	7 homolog		FGRAMPH1_01G08521	8.80533	3.29e-40	FAD linked oxidase, fad linked oxidase		FGRAMPH1_01G26033	4.95924	1.86161e-19	udp-glucose:glyco glucosyltransferase		FGRAMPH1_01G13801	5.32853	3.88277e-20	Haloacid dehalogenase-like hydrolase		FGRAMPH1_01G00787	5.62146	1.96811e-64	rho coiled-coil associated kinase alpha
FGRAMPH1_01G01965	3.79397	0.00140177	acetylxylan esterase 2		FGRAMPH1_01G08577	5.41993	1.61e-17	6-hydroxy-D-nicotine oxidase, 6-hydroxy-d-nicotine oxidase		FGRAMPH1_01G13607	8.79983	9.24e-11	nonribosomal peptide synthetase		FGRAMPH1_01G22013	4.95449	2.39421e-38	related to transmembrane transporter Liz1p		FGRAMPH1_01G27539	5.32506	8.5792e-23	mandelate racemase		FGRAMPH1_01G03547	5.62127	2.31523e-37	hypothetical protein
FGRAMPH1_01G15817	3.78832	8.30496e-06	D-threonine aldolase		FGRAMPH1_01G12239	5.40532	5.77e-05	hypothetical protein		FGRAMPH1_01G08133	8.78707	1.12e-08	unnamed protein product		FGRAMPH1_01G25907	4.95155	2.38377e-35	arylamine n-acetyltransferase 3		FGRAMPH1_01G23617	5.32054	8.28373e-55	related to TIP41-negatively regulates the TOR signaling pathway		FGRAMPH1_01G05825	5.60812	0.006914	unnamed protein product
FGRAMPH1_01G00097	3.78207	0.000795086	Beta-lactamase domain-containing 2		FGRAMPH1_01G21929	5.40452	1.27e-29	unnamed protein product		FGRAMPH1_01G15841	8.78369	3.11e-06	tartrate transporter		FGRAMPH1_01G17113	4.94749	9.60114e-57	structural maintenance-chromosome 2		FGRAMPH1_01G14223	5.31679	2.04728e-53	signal peptidase complex catalytic subunit SEC11		FGRAMPH1_01G22161	5.60118	8.91844e-15	hypothetical protein
FGRAMPH1_01G17169	3.76838	4.32702e-05	dihydrodipicolinate synthetase		FGRAMPH1_01G27885	5.39107	0.00653512	unnamed protein product		FGRAMPH1_01G15627	8.78118	1.05e-07	ATP binding cassette transporter		FGRAMPH1_01G23617	4.93674	3.15417e-43	related to TIP41-negatively regulates the TOR signaling pathway		FGRAMPH1_01G25907	5.30849	1.1598e-42	arylamine n-acetyltransferase 3		FGRAMPH1_01G12101	5.59421	0.00148306	hypothetical protein
FGRAMPH1_01G12419	3.75799	7.66228e-07	aquaglyceroporin like other eukaryote		FGRAMPH1_01G27255	5.38425	2.83e-23	alpha-glucosides permease mph2 3		FGRAMPH1_01G13111	8.7801	9.27e-07	trichodiene synthase		FGRAMPH1_01G25415	4.93471	1.44897e-22	hypothetical protein		FGRAMPH1_01G01005	5.30693	1.63295e-26	hypothetical protein		FGRAMPH1_01G01629	5.59205	3.78714e-70	transport uso1
FGRAMPH1_01G23877	3.73705	2.59788e-05	transcriptional regulatory protein pro-1		FGRAMPH1_01G27963	5.37517	1.24e-16	cellobiose dehydrogenase, Cellobiose dehydrogenase		FGRAMPH1_01G16017	8.77486	4.2e-55	tyrosinase		FGRAMPH1_01G10061	4.92009	1.95025e-54	nuclear transport factor 2		FGRAMPH1_01G18627	5.30675	2.45687e-40	unnamed protein product		FGRAMPH1_01G02461	5.58163	4.42796e-30	aldehyde dehydrogenase
FGRAMPH1_01G04427	3.72081	0.000642273	hypothetical protein		FGRAMPH1_01G09359	5.36886	0.00589472	hypothetical protein		FGRAMPH1_01G16357	8.77074	1.3e-07	unnamed protein product		FGRAMPH1_01G11857	4.91371	1.39595e-61	murein transglycosylase		FGRAMPH1_01G01629	5.30108	1.64914e-50	transport uso1		FGRAMPH1_01G16827	5.57374	3.38331e-28	GNAT family acetyltransferase, gnat family acetyltransferase
FGRAMPH1_01G13409	3.70027	3.45428e-06	hypothetical protein		FGRAMPH1_01G13487	5.36086	6.92e-08	monosaccharide transporter		FGRAMPH1_01G08839	8.75025	7.76e-102	Small secreted cysteine-rich protein, putative		FGRAMPH1_01G10427	4.90859	4.76497e-53	ring-h2 finger		FGRAMPH1_01G02971	5.29235	2.06815e-64	20S proteasome subunit beta 7, 20s proteasome subunit beta 7		FGRAMPH1_01G00119	5.56746	5.03733e-26	hypothetical protein
FGRAMPH1_01G08435	3.69768	0.000533248	O-methylsterigmatocystin oxidoreductase		FGRAMPH1_01G26439	5.33937	1.36e-11	prp 4 c		FGRAMPH1_01G12209	8.74246	5.42e-08	unnamed protein product		FGRAMPH1_01G01005	4.90581	2.39437e-20	hypothetical protein		FGRAMPH1_01G27265	5.28301	2.81088e-26	disulfide isomerase-related A		FGRAMPH1_01G21907	5.56723	0.000892867	Small secreted cysteine-rich protein, putative
FGRAMPH1_01G18189	3.69572	0.000223468	trans-enoyl- isomerase		FGRAMPH1_01G08749	5.33927	5.7e-14	exopolygalacturonase precursor		FGRAMPH1_01G16505	8.73196	5.36e-09	vegetative incompatibility het-e-1		FGRAMPH1_01G09795	4.89928	4.70937e-22	nad dependent epimerase		FGRAMPH1_01G00097	5.27856	6.46057e-29	Beta-lactamase domain-containing 2		FGRAMPH1_01G13479	5.56008	0.000669281	hypothetical protein
FGRAMPH1_01G18593	3.69191	0.00110496	lactose permease, Lactose permease		FGRAMPH1_01G04535	5.33755	3.25e-40	malate dehydrogenase		FGRAMPH1_01G21253	8.71339	2.7e-61	sulfate transporter		FGRAMPH1_01G27267	4.89311	3.07207e-11	vacuolar sorting-associated vta1		FGRAMPH1_01G20083	5.2491	2.29036e-82	related to 28 kDa heat-and acid-stable phospho		FGRAMPH1_01G05561	5.5542	2.94019e-09	D-serine dehydratase
FGRAMPH1_01G06517	3.69154	1.61889e-06	hypothetical protein		FGRAMPH1_01G16899	5.33583	3.49e-17	hypothetical protein		FGRAMPH1_01G00535	8.71011	1.04e-08	hypothetical protein		FGRAMPH1_01G12899	4.88087	9.16334e-05	related to 24-dehydrocholesterol reductase precursor		FGRAMPH1_01G00247	5.24519	0.000513515	triacylglycerol lipase v precursor		FGRAMPH1_01G00097	5.55215	1.33876e-41	Beta-lactamase domain-containing 2
FGRAMPH1_01G27933	3.67132	0.00145756	unnamed protein product		FGRAMPH1_01G12653	5.32845	2.92e-06	lipase esterase		FGRAMPH1_01G14189	8.70991	1.22e-25	zinc-regulated transporter 2		FGRAMPH1_01G20931	4.8768	1.77379e-09	glycolipid 2-alpha-mannosyltransferase		FGRAMPH1_01G09263	5.24059	2.3509e-42	unnamed protein product		FGRAMPH1_01G11107	5.55115	0.00558936	unnamed protein product
FGRAMPH1_01G11693	3.66657	5.47208e-05	hypothetical protein		FGRAMPH1_01G13129	5.32108	2.81e-20	hypothetical protein		FGRAMPH1_01G14139	8.70786	3.31e-09	polyketide synthase, Polyketide synthase		FGRAMPH1_01G21395	4.86069	3.85197e-17	isoflavone reductase		FGRAMPH1_01G11441	5.23996	3.0171e-07	sterigmatocystin 8-O-methyltransferase, sterigmatocystin 8-o-methyltransferase		FGRAMPH1_01G19037	5.53245	2.24656e-63	hypothetical protein FLAG1_01208
FGRAMPH1_01G15963	3.65917	0.000204122	related to monooxigenase		FGRAMPH1_01G15921	5.31087	0.00500083	major facilitator superfamily transporter		FGRAMPH1_01G12179	8.69763	7.57e-35	aminoglycoside phosphotransferase		FGRAMPH1_01G06663	4.85868	1.41243e-11	hypothetical protein		FGRAMPH1_01G13855	5.23977	1.52306e-30	7-alpha-hydroxycholest-4-en-3-one 12-alpha-hydroxylase		FGRAMPH1_01G11675	5.52014	5.56336e-06	Triacylglycerol lipase
FGRAMPH1_01G13813	3.65784	0.00274594	FAD-dependent oxidoreductase		FGRAMPH1_01G04103	5.29246	9.56e-16	Beta-glucosidase 4, beta-glucosidase 4		FGRAMPH1_01G13235	8.68295	2.56e-51	42 kDa endochitinase precursor		FGRAMPH1_01G10947	4.85728	0.00258889	hypothetical protein		FGRAMPH1_01G08925	5.23555	3.07212e-10	unnamed protein product		FGRAMPH1_01G04373	5.51482	4.8192e-73	Cytosine deaminase
FGRAMPH1_01G07527	3.64207	0.000986927	S-(hydroxymethyl)glutathione dehydrogenase		FGRAMPH1_01G13761	5.29136	3.28e-14	heterokaryon incompatibility		FGRAMPH1_01G00339	8.68266	1.58e-08	unnamed protein product		FGRAMPH1_01G20083	4.85301	1.23321e-56	related to 28 kDa heat-and acid-stable phospho		FGRAMPH1_01G05665	5.23402	1.80124e-08	n amino acid transport system		FGRAMPH1_01G08925	5.51389	3.87548e-13	unnamed protein product
FGRAMPH1_01G05781	3.63356	4.76698e-05	alcohol dehydrogenase		FGRAMPH1_01G07235	5.27512	0.000119	hard surface induced 3		FGRAMPH1_01G08045	8.67749	7.36e-38	endo- -beta-xylanase		FGRAMPH1_01G07573	4.84316	2.03844e-17	dna repair and recombination rad26		FGRAMPH1_01G11801	5.21793	6.06311e-18	hypothetical protein		FGRAMPH1_01G22009	5.50877	0.00570913	unnamed protein product
FGRAMPH1_01G26217	3.62577	0.000801197	nadph2 dehydrogenase, NADPH2 dehydrogenase		FGRAMPH1_01G09573	5.26767	2.97e-20	deuterolysin metalloprotease family		FGRAMPH1_01G26199	8.67566	4.32e-09	Glycoside hydrolase family 43		FGRAMPH1_01G14779	4.82708	1.81803e-14	hypothetical protein		FGRAMPH1_01G05561	5.21305	1.41139e-06	D-serine dehydratase		FGRAMPH1_01G16771	5.50415	2.95341e-05	cocaine esterase, Cocaine esterase
FGRAMPH1_01G11615	3.61809	0.000804853	Pepsin A		FGRAMPH1_01G20441	5.26429	7.79e-54	glutathione-dependent formaldehyde-activating enzyme		FGRAMPH1_01G11723	8.6615	1.15e-08	unnamed protein product		FGRAMPH1_01G02973	4.82172	8.18889e-84	Transcription factor mitochondrial		FGRAMPH1_01G07247	5.20929	1.40436e-63	signal peptide		FGRAMPH1_01G09753	5.49917	2.04916e-30	gnat family acetyltransferase, GNAT family acetyltransferase
FGRAMPH1_01G21167	3.61498	0.000132844	4-coumarate-- ligase 7		FGRAMPH1_01G25339	5.24048	2.25e-13	carboxypeptidase 2, Carboxypeptidase 2		FGRAMPH1_01G06405	8.65268	2.18e-11	ent-kaurene oxidase		FGRAMPH1_01G14855	4.81573	8.14665e-40	dna polymerase delta subunit 3		FGRAMPH1_01G12841	5.20927	1.18725e-28	related to QDE3 (involved in gene silencing)		FGRAMPH1_01G06361	5.49627	1.71655e-89	endo- -beta-glucanase
FGRAMPH1_01G12301	3.61481	5.59044e-05	Lipase partial		FGRAMPH1_01G08795	5.23828	1.68e-12	hypothetical protein FPSE_06108		FGRAMPH1_01G11493	8.65102	3.07e-08	hypothetical protein		FGRAMPH1_01G00017	4.81487	9.13546e-07	kinetochore partial		FGRAMPH1_01G05701	5.20679	4.58927e-13	unnamed protein product		FGRAMPH1_01G01231	5.49348	0.000754179	hypothetical protein
FGRAMPH1_01G20143	3.61119	1.06133e-06	hypothetical protein		FGRAMPH1_01G12819	5.23553	3.04e-31	beta-glucosidase k		FGRAMPH1_01G13955	8.64304	3.47e-91	hypothetical protein		FGRAMPH1_01G18183	4.79721	2.90734e-29	camk kinase		FGRAMPH1_01G21095	5.20406	5.24595e-27	hypothetical protein		FGRAMPH1_01G23595	5.48998	1.92601e-65	methionyl aminopeptidase
FGRAMPH1_01G13571	3.60911	5.62725e-05	hypothetical protein		FGRAMPH1_01G21509	5.2336	7.15e-11	hypothetical protein		FGRAMPH1_01G00611	8.64105	1.55e-08	hypothetical protein		FGRAMPH1_01G08877	4.79293	0.000150615	hypothetical protein		FGRAMPH1_01G09623	5.20092	1.30887e-76	hypothetical protein		FGRAMPH1_01G27309	5.47799	8.1572e-11	transcription factor
FGRAMPH1_01G07435	3.57234	0.000166584	related to DUF124 domain		FGRAMPH1_01G05639	5.2291	4.4e-13	homogentisate 1,2-dioxygenase		FGRAMPH1_01G21323	8.63444	3.37e-08	Laminin subunit alpha-3		FGRAMPH1_01G01237	4.7891	9.88878e-18	dna replication complex gins sld5		FGRAMPH1_01G16585	5.19784	1.28103e-65	barwin-like endoglucanase		FGRAMPH1_01G04525	5.45798	2.57496e-28	ent-kaurene oxidase
FGRAMPH1_01G21619	3.55087	7.01312e-05	endonuclease exonuclease phosphatase family		FGRAMPH1_01G24399	5.229	2.84e-37	probable beta-glucosidase		FGRAMPH1_01G21387	8.63195	4.34e-40	alpha-galactosidase d		FGRAMPH1_01G21647	4.77971	0.000268613	heterokaryon incompatibility (het-6OR allele)		FGRAMPH1_01G00857	5.18694	1.28899e-30	dash complex subunit dad1		FGRAMPH1_01G15271	5.44889	1.54896e-24	hypothetical protein
FGRAMPH1_01G02483	3.54788	0.00123732	rhamnogalacturonase B precursor		FGRAMPH1_01G11125	5.17788	1.47e-18	initiation-specific alpha-mannosyltransferase		FGRAMPH1_01G00341	8.61926	7.68e-08	hypothetical protein		FGRAMPH1_01G10321	4.77402	1.94815e-46	endochitinase 2 precursor		FGRAMPH1_01G14031	5.18523	3.69977e-96	pyrroline-5-carboxylate reductase		FGRAMPH1_01G14031	5.44465	1.20614e-73	pyrroline-5-carboxylate reductase
FGRAMPH1_01G27313	3.5474	0.000560999	Tartrate dehydrogenase, tartrate dehydrogenase		FGRAMPH1_01G27941	5.16999	0.00226599	hypothetical protein		FGRAMPH1_01G11655	8.6045	4.27e-08	Small secreted cysteine-rich protein, putative		FGRAMPH1_01G21011	4.76771	7.538e-33	hypothetical protein		FGRAMPH1_01G19191	5.17811	9.79759e-62	nucleoside diphosphate kinase		FGRAMPH1_01G03181	5.43693	1.7689e-47	aromatic amino acid aminotransferase i, aromatic amino acid aminotransferase I
FGRAMPH1_01G16399	3.53516	7.19574e-05	hypothetical protein		FGRAMPH1_01G27891	5.15829	9.38e-10	hypothetical protein		FGRAMPH1_01G16083	8.59406	1.53e-08	related to integral membrane PTH11		FGRAMPH1_01G02989	4.76641	1.23432e-49	replication factor C subunit 2		FGRAMPH1_01G00119	5.16015	3.99346e-18	hypothetical protein		FGRAMPH1_01G27303	5.43451	4.29489e-06	hypothetical protein
FGRAMPH1_01G14795	3.53106	4.81209e-06	glycoside hydrolase family 75		FGRAMPH1_01G11593	5.13982	8.75e-23	cytochrome p450 oxidoreductase		FGRAMPH1_01G12827	8.58945	1.42e-50	dimethylglycine oxidase		FGRAMPH1_01G22091	4.76121	1.0119e-05	hypothetical protein		FGRAMPH1_01G12773	5.15307	1.59646e-09	Gluconolactonase		FGRAMPH1_01G05273	5.42604	5.84929e-06	unnamed protein product
FGRAMPH1_01G05501	3.52693	0.000616184	copper amine oxidase 1		FGRAMPH1_01G05737	5.13857	4.25e-06	hypothetical protein		FGRAMPH1_01G13183	8.58519	6.28e-42	sterigmatocystin 8-O-methyltransferase, Sterigmatocystin 8-O-methyltransferase		FGRAMPH1_01G21165	4.75777	1.18442e-62	demethylmenaquinone methyltransferase		FGRAMPH1_01G12877	5.13263	2.78793e-36	sterigmatocystin biosynthesis peroxidase stcc, sterigmatocystin biosynthesis peroxidase stcC		FGRAMPH1_01G11419	5.42426	0.00123792	GNAT family acetyltransferase
FGRAMPH1_01G01871	3.52221	0.000387209	nadph oxidase		FGRAMPH1_01G13323	5.138	1.3e-08	NADPH-dependent FMN reductase, nadph-dependent fmn reductase		FGRAMPH1_01G18445	8.57093	2.96e-16	dynamin family		FGRAMPH1_01G25115	4.74913	1.34886e-37	Killer toxin subunits alpha beta		FGRAMPH1_01G26643	5.13254	9.38625e-49	hypothetical protein		FGRAMPH1_01G27999	5.41023	2.3142e-06	hypothetical protein
FGRAMPH1_01G16539	3.51911	0.00282076	hypothetical protein		FGRAMPH1_01G01949	5.13003	2.53e-12	hypothetical protein FPSE_09240		FGRAMPH1_01G08423	8.56984	1.32e-07	hypothetical protein FPSE_12195		FGRAMPH1_01G17459	4.74226	2.0451e-38	lysine acetyltransferase		FGRAMPH1_01G27189	5.12317	6.46064e-91	oligosaccharyltransferase subunit ribophorin II, oligosaccharyltransferase subunit ribophorin ii		FGRAMPH1_01G04917	5.41001	2.1146e-26	Small secreted cysteine-rich protein, putative
FGRAMPH1_01G19451	3.51273	0.000645948	unnamed protein product		FGRAMPH1_01G27945	5.12862	2.89e-15	hypothetical protein		FGRAMPH1_01G27869	8.56819	9.07e-09	short chain dehydrogenase reductase		FGRAMPH1_01G00603	4.74168	1.99486e-21	drug proton antiporter yhk8		FGRAMPH1_01G02817	5.11372	8.32814e-46	phosphoacetylglucosamine mutase, Phosphoacetylglucosamine mutase		FGRAMPH1_01G23877	5.40841	1.22065e-26	transcriptional regulatory protein pro-1
FGRAMPH1_01G21153	3.51063	0.00745529	hypothetical protein		FGRAMPH1_01G09063	5.09495	7.1e-12	nadh-dependent flavin oxidoreductase, NADH-dependent flavin oxidoreductase		FGRAMPH1_01G04403	8.54687	9.89e-09	zeaxanthin chloroplastic		FGRAMPH1_01G13029	4.73786	1.39363e-33	hypothetical protein		FGRAMPH1_01G25337	5.11039	1.21114e-20	hypothetical protein		FGRAMPH1_01G27063	5.40423	0.0080626	unnamed protein product
FGRAMPH1_01G15965	3.50411	0.000823122	hypothetical protein		FGRAMPH1_01G06277	5.06392	1.69e-11	probable alpha beta fold family hydrolase		FGRAMPH1_01G13067	8.54046	4.77e-08	hypothetical protein		FGRAMPH1_01G06987	4.72595	7.3151e-70	imidazole glycerol phosphate synthase hisHF		FGRAMPH1_01G09795	5.10874	2.50201e-25	nad dependent epimerase		FGRAMPH1_01G12031	5.40342	4.4919e-05	integral membrane
FGRAMPH1_01G09351	3.4986	0.00100016	hypothetical protein		FGRAMPH1_01G13013	5.05644	0.00428202	aristolochene synthase		FGRAMPH1_01G21369	8.5374	2.05e-29	succinyl- :3-ketoacid-coenzyme a mitochondrial precursor		FGRAMPH1_01G15033	4.72082	1.22887e-36	long-chain acyl- synthetase		FGRAMPH1_01G02117	5.1067	3.79871e-12	60s ribosomal l15		FGRAMPH1_01G24017	5.38837	1.88229e-31	dna topoisomerase 3-alpha
FGRAMPH1_01G05083	3.4774	0.00249758	unnamed protein product		FGRAMPH1_01G13251	5.04993	0.00436422	BNR Asp-box repeat domain		FGRAMPH1_01G16279	8.47621	2.37e-07	ankyrin-1 isoform x6		FGRAMPH1_01G17273	4.7146	1.06614e-31	Kinetochore mis15		FGRAMPH1_01G09287	5.10394	0.000622865	hypothetical protein		FGRAMPH1_01G28069	5.38599	7.22538e-67	hypothetical protein
FGRAMPH1_01G17753	3.47682	0.00112083	hypothetical protein		FGRAMPH1_01G25407	5.04263	1.77e-05	hypothetical protein		FGRAMPH1_01G10565	8.45786	1.41e-51	uvsb pi-3 kinase		FGRAMPH1_01G00119	4.69784	3.0659e-17	hypothetical protein		FGRAMPH1_01G09427	5.09964	1.15018e-24	cupin 2 conserved barrel		FGRAMPH1_01G27539	5.37941	1.21978e-23	mandelate racemase
FGRAMPH1_01G00167	3.47633	1.85212e-05	aryl-alcohol dehydrogenase		FGRAMPH1_01G13967	5.03998	9e-20	allantoate permease		FGRAMPH1_01G21719	8.4508	4.47e-42	enoyl- hydratase		FGRAMPH1_01G05895	4.69682	2.64274e-16	Quinidine resistance 1		FGRAMPH1_01G01385	5.09593	1.96246e-89	cell division cycle 14		FGRAMPH1_01G11861	5.37746	0.00127638	related to selenocysteine lyase
FGRAMPH1_01G21897	3.46488	1.45161e-06	Alcohol Dehydrogenease I-ADH1		FGRAMPH1_01G18807	5.03987	2.54e-12	hypothetical protein		FGRAMPH1_01G11943	8.44118	1.16e-41	glycoside hydrolase family 93		FGRAMPH1_01G08873	4.66842	0.00129339	unnamed protein product		FGRAMPH1_01G14715	5.09158	0.0077953	hypothetical protein		FGRAMPH1_01G04955	5.37029	1.20852e-49	kinesin family member C1, kinesin family member c1
FGRAMPH1_01G04481	3.44924	0.000238671	hypothetical protein		FGRAMPH1_01G15451	5.03603	2.6e-05	hypothetical protein		FGRAMPH1_01G12639	8.42684	2.06e-06	hypothetical protein		FGRAMPH1_01G12877	4.66335	1.56998e-25	sterigmatocystin biosynthesis peroxidase stcc, sterigmatocystin biosynthesis peroxidase stcC		FGRAMPH1_01G28047	5.08222	1.74011e-16	hypothetical protein		FGRAMPH1_01G03295	5.36157	3.20874e-07	hypothetical protein
FGRAMPH1_01G28063	3.43568	0.00829506	indoleamine 2,3-dioxygenase		FGRAMPH1_01G12111	5.00181	1.5e-06	pectin lyase precursor		FGRAMPH1_01G08687	8.40687	8.37e-08	unnamed protein product		FGRAMPH1_01G14913	4.65501	1.09533e-41	tRNA nucleotidyltransferase		FGRAMPH1_01G01257	5.08196	4.24398e-48	Calnexin like		FGRAMPH1_01G27189	5.3526	7.07373e-88	oligosaccharyltransferase subunit ribophorin II, oligosaccharyltransferase subunit ribophorin ii
FGRAMPH1_01G22239	3.42861	0.00100016	unnamed protein product		FGRAMPH1_01G03859	4.99186	1.72e-08	hypothetical protein		FGRAMPH1_01G08421	8.39205	1.12e-05	unnamed protein product		FGRAMPH1_01G22135	4.65481	2.23913e-36	cell wall glyco		FGRAMPH1_01G10115	5.07713	5.86189e-26	hypothetical protein		FGRAMPH1_01G07247	5.34827	1.51889e-61	signal peptide
FGRAMPH1_01G27935	3.39693	0.00621946	alcohol dehydrogenase		FGRAMPH1_01G19451	4.99025	2.49e-20	unnamed protein product		FGRAMPH1_01G13597	8.39144	5.14e-08	cellobiose dehydrogenase		FGRAMPH1_01G03087	4.65382	2.6949e-85	threonyl-tRNA synthetase		FGRAMPH1_01G12101	5.06564	0.00485053	hypothetical protein		FGRAMPH1_01G03353	5.31933	7.67161e-77	uroporphyrinogen decarboxylase
FGRAMPH1_01G11883	3.3888	0.00270312	aminopeptidase Y		FGRAMPH1_01G27935	4.98999	5.26e-16	alcohol dehydrogenase		FGRAMPH1_01G25459	8.39054	4.94e-08	mrna 3 -end-processing yth1		FGRAMPH1_01G14003	4.65219	2.1862e-22	class I alpha-mannosidase 1B		FGRAMPH1_01G06361	5.05754	3.05625e-60	endo- -beta-glucanase		FGRAMPH1_01G09325	5.31894	1.27751e-07	7-alpha-hydroxycholest-4-en-3-one 12-alpha-hydroxylase
FGRAMPH1_01G16927	3.38166	2.29836e-05	1-aminocyclopropane-1-carboxylate deaminase		FGRAMPH1_01G08435	4.96413	3.59e-12	O-methylsterigmatocystin oxidoreductase		FGRAMPH1_01G13815	8.38416	6.79e-11	hypothetical protein		FGRAMPH1_01G17455	4.64679	3.07826e-51	dna replication complex gins psf2		FGRAMPH1_01G19483	5.0533	2.19436e-11	Argininosuccinate synthase, argininosuccinate synthase		FGRAMPH1_01G14419	5.31253	5.50451e-39	unspecified product
FGRAMPH1_01G10305	3.3715	1.12139e-07	ferric reductase		FGRAMPH1_01G09095	4.9474	1.64e-05	unnamed protein product		FGRAMPH1_01G08443	8.38288	1.59e-15	pfs domain-containing		FGRAMPH1_01G14763	4.64642	6.69872e-34	N-acetyltransferase ats1		FGRAMPH1_01G01755	5.04787	2.69717e-45	kinesin family member 11		FGRAMPH1_01G00017	5.30936	5.07471e-12	kinetochore partial
FGRAMPH1_01G17173	3.37135	0.00408091	D-galacturonic acid reductase, d-galacturonic acid reductase		FGRAMPH1_01G21061	4.94712	0.00148618	Ferric reductase transmembrane component 5		FGRAMPH1_01G27863	8.37069	8.04e-08	transporter HOL1, transporter hol1		FGRAMPH1_01G01843	4.64318	7.89341e-22	related to Het-c		FGRAMPH1_01G16257	5.04607	8.79968e-47	thymocyte nuclear 1		FGRAMPH1_01G13855	5.29693	4.91986e-30	7-alpha-hydroxycholest-4-en-3-one 12-alpha-hydroxylase
FGRAMPH1_01G07763	3.37016	0.000531161	Short-chain dehydrogenase, short-chain dehydrogenase		FGRAMPH1_01G09351	4.93435	8.66e-14	hypothetical protein		FGRAMPH1_01G10413	8.36941	4.94e-20	williams-beuren syndrome chromosomal region 27		FGRAMPH1_01G11597	4.63476	2.3128e-09	unnamed protein product		FGRAMPH1_01G06615	5.04397	6.25218e-30	Autophagy-related 3		FGRAMPH1_01G14665	5.27459	4.8157e-102	Allergen Asp f 4
FGRAMPH1_01G23771	3.36312	0.0014535	hypothetical protein		FGRAMPH1_01G25255	4.92105	4.19e-51	Lactose permease, lactose permease		FGRAMPH1_01G14421	8.36369	1.75e-10	hypothetical protein		FGRAMPH1_01G25429	4.63138	0.000124409	hypothetical protein		FGRAMPH1_01G14779	5.03948	1.87549e-21	hypothetical protein		FGRAMPH1_01G21791	5.26958	5.88117e-19	heterokaryon incompatibility
FGRAMPH1_01G13569	3.34879	0.00773893	cocaine esterase		FGRAMPH1_01G19389	4.91763	3.16e-38	aldose 1-epimerase, Aldose 1-epimerase		FGRAMPH1_01G03585	8.34923	7.51e-24	hypothetical protein		FGRAMPH1_01G21453	4.62292	6.7985e-33	hypothetical protein		FGRAMPH1_01G01843	5.037	1.66124e-28	related to Het-c		FGRAMPH1_01G08591	5.26311	3.62898e-08	Peptidase S9 prolyl oligopeptidase catalytic domain
FGRAMPH1_01G14755	3.34594	0.0014198	glutathione-independent formaldehyde dehydrogenase		FGRAMPH1_01G00567	4.913	0.00152279	hypothetical protein		FGRAMPH1_01G04261	8.34476	1.76e-06	hypothetical protein		FGRAMPH1_01G17457	4.62229	2.6096e-96	prolyl-trna synthetase		FGRAMPH1_01G19883	5.03653	3.01283e-51	glyceraldehyde 3-phosphate dehydrogenase		FGRAMPH1_01G01843	5.25836	7.718e-31	related to Het-c
FGRAMPH1_01G11241	3.3433	2.5772e-08	GCY protein		FGRAMPH1_01G11823	4.89032	3.36e-08	alpha-N-arabinofuranosidase alpha-L-arabinofuranosidase		FGRAMPH1_01G08867	8.33705	7.58e-15	hypothetical protein		FGRAMPH1_01G12371	4.61796	7.37706e-36	vacuolar calcium ion transporter		FGRAMPH1_01G17737	5.02526	1.22898e-127	proteasome subunit alpha type 4		FGRAMPH1_01G21933	5.24667	0.00317651	unnamed protein product
FGRAMPH1_01G16389	3.33884	0.00188517	hypothetical protein		FGRAMPH1_01G09623	4.88591	2.9e-09	hypothetical protein		FGRAMPH1_01G12211	8.32452	1.65e-79	ethanolamine utilization		FGRAMPH1_01G12111	4.61711	4.66549e-09	pectin lyase precursor		FGRAMPH1_01G09753	5.01812	3.51909e-36	gnat family acetyltransferase, GNAT family acetyltransferase		FGRAMPH1_01G22169	5.2434	0.000495207	quinate permease
FGRAMPH1_01G19521	3.33882	5.66969e-05	rhamnogalacturonate lyase precursor		FGRAMPH1_01G24235	4.88075	3.13e-16	pot family proton-dependent oligopeptide transporter		FGRAMPH1_01G12105	8.32279	7.58e-11	uracil phosphoribosyltransferase		FGRAMPH1_01G20569	4.61201	0.00272983	hypothetical protein		FGRAMPH1_01G10407	5.0013	7.9591e-32	F-actin capping protein subunit alpha		FGRAMPH1_01G27889	5.22417	0.00035977	hypothetical protein
FGRAMPH1_01G10379	3.32861	4.50225e-05	alpha-d-xyloside xylohydrolase		FGRAMPH1_01G11729	4.87715	1.02e-15	hypothetical protein		FGRAMPH1_01G00349	8.32263	1.17e-10	beta- -xylosyltransferase 1		FGRAMPH1_01G03987	4.61159	3.90378e-42	hypothetical protein		FGRAMPH1_01G17195	5.00027	3.46369e-59	spo12 partial		FGRAMPH1_01G09733	5.21736	1.06064e-20	glycine cleavage system H protein
FGRAMPH1_01G22745	3.31723	5.92066e-11	alcohol dehydrogenase (NADP+)		FGRAMPH1_01G21505	4.87341	2e-16	aldehyde reductase 2		FGRAMPH1_01G27931	8.30484	2.38e-07	hypothetical protein		FGRAMPH1_01G06335	4.60709	5.88761e-31	mitotic spindle checkpoint component MAD2		FGRAMPH1_01G09785	4.99679	1.00879e-45	hypothetical protein		FGRAMPH1_01G04433	5.20631	3.96963e-13	cation-transporting ATPase 4
FGRAMPH1_01G08137	3.30487	0.006007	NADH oxidase		FGRAMPH1_01G14407	4.85316	3.73e-05	Small secreted cysteine-rich protein, putative		FGRAMPH1_01G27941	8.29382	3.58e-14	hypothetical protein		FGRAMPH1_01G23215	4.5938	1.40064e-53	5 -3 exoribonuclease 1		FGRAMPH1_01G05467	4.994	0.000687831	unnamed protein product		FGRAMPH1_01G02971	5.20053	2.51521e-62	20S proteasome subunit beta 7, 20s proteasome subunit beta 7
FGRAMPH1_01G16553	3.28236	4.14237e-06	unnamed protein product		FGRAMPH1_01G09831	4.81922	0.00369426	hypothetical protein		FGRAMPH1_01G12923	8.28186	1.03e-10	xylanase 13		FGRAMPH1_01G13607	4.59256	4.03967e-16	nonribosomal peptide synthetase		FGRAMPH1_01G03295	4.9828	3.3378e-05	hypothetical protein		FGRAMPH1_01G20083	5.20043	1.07938e-71	related to 28 kDa heat-and acid-stable phospho
FGRAMPH1_01G03723	3.27842	9.32479e-09	NAD(P)H-dependent D-xylose reductase		FGRAMPH1_01G11145	4.8017	1.23e-25	endoglucanase C		FGRAMPH1_01G25813	8.27423	5.41e-08	Sugar transporter partial		FGRAMPH1_01G20023	4.58366	3.20668e-58	related to domain		FGRAMPH1_01G25895	4.97821	9.3235e-10	proline dehydrogenase, Proline dehydrogenase		FGRAMPH1_01G25907	5.1957	4.02831e-40	arylamine n-acetyltransferase 3
FGRAMPH1_01G21395	3.27798	0.00666414	isoflavone reductase		FGRAMPH1_01G12831	4.79821	2.75e-39	FAD dependent oxidoreductase		FGRAMPH1_01G25187	8.26877	1.37e-07	hypothetical protein		FGRAMPH1_01G17783	4.58214	3.76768e-12	unnamed protein product		FGRAMPH1_01G10427	4.97754	8.81242e-62	ring-h2 finger		FGRAMPH1_01G21081	5.19015	0.00354113	feruloyl esterase c
FGRAMPH1_01G20591	3.2754	0.00430105	hypothetical protein		FGRAMPH1_01G21699	4.78274	0.000215	repressible alkaline phosphatase, Repressible alkaline phosphatase		FGRAMPH1_01G27759	8.24314	1.87e-19	hypothetical protein		FGRAMPH1_01G23527	4.56535	2.02188e-58	Adenosine kinase		FGRAMPH1_01G23383	4.97256	9.5353e-48	glycosidase CRH1		FGRAMPH1_01G23617	5.18802	6.35092e-54	related to TIP41-negatively regulates the TOR signaling pathway
FGRAMPH1_01G09573	3.26696	2.19684e-05	deuterolysin metalloprotease family		FGRAMPH1_01G08987	4.75969	6.4e-08	tagatose 1,6-diphosphate aldolase		FGRAMPH1_01G16431	8.24002	3.66e-10	hypothetical protein		FGRAMPH1_01G04785	4.56251	1.54249e-07	Succinate dehydrogenase cytochrome B mitochondrial		FGRAMPH1_01G06987	4.96498	6.13895e-81	imidazole glycerol phosphate synthase hisHF		FGRAMPH1_01G25203	5.18676	1.72458e-06	unnamed protein product
FGRAMPH1_01G16257	3.26508	0.00377733	thymocyte nuclear 1		FGRAMPH1_01G11251	4.73131	1.13e-46	xylosidase/arabinosidase		FGRAMPH1_01G15273	8.23866	1.18e-10	pectate lyase A		FGRAMPH1_01G23213	4.56024	1.17631e-70	histone acetyltransferase type B subunit 2, histone acetyltransferase type b subunit 2		FGRAMPH1_01G05273	4.96089	0.00040873	unnamed protein product		FGRAMPH1_01G13801	5.18655	9.03808e-18	Haloacid dehalogenase-like hydrolase
FGRAMPH1_01G22141	3.25449	1.56409e-05	xylosidase/arabinosidase		FGRAMPH1_01G23913	4.7276	1.91e-08	lipase 2		FGRAMPH1_01G02197	8.23171	4.43e-08	hypothetical protein		FGRAMPH1_01G27755	4.54743	0.000563854	related to ankyrin		FGRAMPH1_01G04783	4.95828	6.2644e-28	gnat family		FGRAMPH1_01G12087	5.17663	1.91057e-27	hypothetical protein
FGRAMPH1_01G09327	3.25227	0.00269067	ab hydrolase superfamily		FGRAMPH1_01G16245	4.71899	1.64e-08	retinol dehydrogenase		FGRAMPH1_01G13511	8.22931	4.35e-07	hypothetical protein		FGRAMPH1_01G16257	4.54549	9.82302e-30	thymocyte nuclear 1		FGRAMPH1_01G15779	4.9555	0.00770495	transcription partial		FGRAMPH1_01G23383	5.1731	1.85171e-51	glycosidase CRH1
FGRAMPH1_01G11453	3.22948	0.00368057	acyl- thioesterase		FGRAMPH1_01G16689	4.7136	4.43e-05	opine oxidase subunit b		FGRAMPH1_01G22559	8.2217	3e-10	vi polysaccharide biosynthesis vipa tvib		FGRAMPH1_01G00927	4.54532	1.27044e-108	histone chaperone asf1		FGRAMPH1_01G25203	4.95199	1.57554e-05	unnamed protein product		FGRAMPH1_01G06925	5.17124	3.66825e-32	37s ribosomal
FGRAMPH1_01G11587	3.22595	0.00339837	isoflavone reductase		FGRAMPH1_01G04399	4.71225	2.4e-06	mfs general substrate transporter		FGRAMPH1_01G13957	8.19987	4.43e-07	neurofilament medium polypeptide		FGRAMPH1_01G06427	4.53111	3.80528e-29	crumbs 3		FGRAMPH1_01G26549	4.94794	4.49069e-20	Monoterpene epsilon-lactone hydrolase		FGRAMPH1_01G21987	5.15188	3.59878e-06	hypothetical protein
FGRAMPH1_01G10933	3.22144	0.000263347	transcriptional regulatory		FGRAMPH1_01G13183	4.69143	7.67e-06	sterigmatocystin 8-O-methyltransferase, Sterigmatocystin 8-O-methyltransferase		FGRAMPH1_01G09063	8.18492	2.33e-44	nadh-dependent flavin oxidoreductase, NADH-dependent flavin oxidoreductase		FGRAMPH1_01G03951	4.5245	8.6691e-16	major facilitator superfamily transporter		FGRAMPH1_01G16771	4.94612	0.00119728	cocaine esterase, Cocaine esterase		FGRAMPH1_01G10407	5.14372	6.89704e-33	F-actin capping protein subunit alpha
FGRAMPH1_01G14803	3.20762	0.000447164	hypothetical protein		FGRAMPH1_01G12393	4.67475	1.73e-11	nadp-dependent leukotriene b4 12-hydroxydehydrogenase		FGRAMPH1_01G16467	8.17138	2.23e-10	arsenic resistance		FGRAMPH1_01G07587	4.5174	8.17316e-49	dCMP deaminase		FGRAMPH1_01G03651	4.94268	9.7783e-72	hypothetical protein		FGRAMPH1_01G12231	5.14133	2.45767e-09	D-malate dehydrogenase
FGRAMPH1_01G23383	3.19253	0.000752784	glycosidase CRH1		FGRAMPH1_01G12737	4.66491	8.09e-10	large-conductance mechanosensitive channel		FGRAMPH1_01G08879	8.16394	1.89e-07	hypothetical protein		FGRAMPH1_01G17277	4.51421	1.6048e-76	ribonucleoside-diphosphate reductase large chain		FGRAMPH1_01G01231	4.9423	0.00957371	hypothetical protein		FGRAMPH1_01G26643	5.14074	5.65398e-44	hypothetical protein
FGRAMPH1_01G27169	3.17211	0.000148656	G2-specific protein kinase nim-1		FGRAMPH1_01G22309	4.66413	0.00186873	Levanbiose-producing levanase		FGRAMPH1_01G15297	8.15518	1.29e-06	multidrug transporter		FGRAMPH1_01G09785	4.50161	4.33094e-24	hypothetical protein		FGRAMPH1_01G14003	4.93514	4.05949e-37	class I alpha-mannosidase 1B		FGRAMPH1_01G17737	5.1288	2.11045e-137	proteasome subunit alpha type 4
FGRAMPH1_01G11675	3.15097	0.00738233	Triacylglycerol lipase		FGRAMPH1_01G25611	4.61474	2.06e-13	nicotinamide mononucleotide permease		FGRAMPH1_01G08857	8.15457	4.75e-37	hypothetical protein		FGRAMPH1_01G07247	4.4981	1.79454e-39	signal peptide		FGRAMPH1_01G28069	4.93371	2.90811e-29	hypothetical protein		FGRAMPH1_01G01005	5.11771	3.30822e-23	hypothetical protein
FGRAMPH1_01G20401	3.14226	0.000493619	lustrin a		FGRAMPH1_01G12661	4.61089	1.28e-05	general amidase		FGRAMPH1_01G15637	8.136	2.88e-44	glycoside hydrolase family 76		FGRAMPH1_01G05447	4.49558	0.000641674	fusarubin cluster-esterase		FGRAMPH1_01G08967	4.91625	3.53179e-14	hypothetical protein		FGRAMPH1_01G28047	5.11698	3.53244e-19	hypothetical protein
FGRAMPH1_01G12903	3.13267	0.00785423	Small secreted cysteine-rich protein, putative		FGRAMPH1_01G19521	4.59185	5.34e-17	rhamnogalacturonate lyase precursor		FGRAMPH1_01G09047	8.1211	8.37e-08	hypothetical protein		FGRAMPH1_01G13599	4.48184	1.46727e-34	ferri-bacillibactin esterase		FGRAMPH1_01G14763	4.91561	9.15583e-36	N-acetyltransferase ats1		FGRAMPH1_01G18627	5.11656	1.84668e-39	unnamed protein product
FGRAMPH1_01G13967	3.1258	0.000946135	allantoate permease		FGRAMPH1_01G19825	4.59058	1.98e-19	hypothetical protein		FGRAMPH1_01G05827	8.12027	4.04e-07	phosphate-repressible phosphate permease		FGRAMPH1_01G20859	4.47987	1.39846e-30	structural maintenance-chromosome 4		FGRAMPH1_01G13023	4.89281	1.19335e-50	conidial pigment biosynthesis oxidase arb2 brown2		FGRAMPH1_01G14223	5.11417	4.97732e-51	signal peptidase complex catalytic subunit SEC11
FGRAMPH1_01G01057	3.10734	0.000357048	acid phosphatase, Acid phosphatase		FGRAMPH1_01G11693	4.58717	2.32e-14	hypothetical protein		FGRAMPH1_01G03929	8.1069	3.19e-57	pectin lyase B precursor		FGRAMPH1_01G15495	4.47199	7.01946e-22	Sphingoid long-chain base transporter RSB1, sphingoid long-chain base transporter rsb1		FGRAMPH1_01G07735	4.87732	3.36429e-80	cellular nucleic acid-binding		FGRAMPH1_01G14837	5.11369	2.44737e-17	L-xylulose reductase
FGRAMPH1_01G15611	3.08042	0.00335017	phosphomutase pmu1		FGRAMPH1_01G12097	4.58333	1.2e-14	major facilitator superfamily transporter		FGRAMPH1_01G14427	8.08917	1.42e-07	hypothetical protein		FGRAMPH1_01G25075	4.46444	5.70009e-44	dna mismatch repair msh6		FGRAMPH1_01G12489	4.87272	7.94994e-24	opt family small oligopeptide transporter, OPT family small oligopeptide transporter		FGRAMPH1_01G14779	5.10822	2.01557e-23	hypothetical protein
FGRAMPH1_01G13837	3.07866	3.19588e-06	Alpha-amylase A type-1 2		FGRAMPH1_01G27079	4.57947	1.37e-10	hypothetical protein		FGRAMPH1_01G16623	8.08903	2.29e-112	related to beta-glucosidase		FGRAMPH1_01G14777	4.46274	6.21016e-18	kinetochore complex sim4 subunit fta1		FGRAMPH1_01G01399	4.87229	8.90604e-23	fanconi anemia group m		FGRAMPH1_01G05919	5.09704	2.0272e-41	aminotransferase family
FGRAMPH1_01G28059	3.06358	0.00342778	formamidase		FGRAMPH1_01G22719	4.57493	3.16e-07	aminobenzoyl-glutamate utilization b		FGRAMPH1_01G21537	8.089	2.6e-87	GMC oxidoreductase		FGRAMPH1_01G04301	4.45972	0.00373151	hypothetical protein		FGRAMPH1_01G01015	4.87153	1.76267e-52	rex2- 3`-5` exonuclease		FGRAMPH1_01G25743	5.08633	1.4563e-07	unnamed protein product
FGRAMPH1_01G25303	3.0428	0.00314766	pisatin demethylase cytochrome P450		FGRAMPH1_01G16539	4.5682	2.81e-10	hypothetical protein		FGRAMPH1_01G13105	8.08431	2.84e-05	15-O-acetyltransferase		FGRAMPH1_01G28063	4.43829	1.63472e-14	indoleamine 2,3-dioxygenase		FGRAMPH1_01G01237	4.86722	5.64932e-21	dna replication complex gins sld5		FGRAMPH1_01G11457	5.08283	0.00349414	transporter MCH4
FGRAMPH1_01G11863	3.01369	0.0069428	Pyruvate decarboxylase, pyruvate decarboxylase		FGRAMPH1_01G04267	4.53668	1.79e-05	hypothetical protein		FGRAMPH1_01G11441	8.07662	6.64e-10	sterigmatocystin 8-O-methyltransferase, sterigmatocystin 8-o-methyltransferase		FGRAMPH1_01G26537	4.43323	9.66449e-08	hypothetical protein		FGRAMPH1_01G01009	4.85005	4.29189e-87	nucleosome binding		FGRAMPH1_01G22659	5.07725	3.33917e-52	unnamed protein product
FGRAMPH1_01G23311	3.01089	4.87321e-05	hypothetical protein		FGRAMPH1_01G22547	4.53283	6.06e-09	leucine aminopeptidase 2		FGRAMPH1_01G20207	8.07525	4.51e-108	endo-beta- -glucanase d		FGRAMPH1_01G01399	4.4278	1.27095e-17	fanconi anemia group m		FGRAMPH1_01G02891	4.84887	1.60121e-16	pms1 1		FGRAMPH1_01G22071	5.07706	0.000486522	Kynurenine formamidase
FGRAMPH1_01G01083	2.99323	0.00609842	ser-thr- gpi-anchored family		FGRAMPH1_01G08671	4.50076	4.76e-06	succinate-semialdehyde dehydrogenase		FGRAMPH1_01G13769	8.0751	7.84e-10	alpha-N-arabinofuranosidase precursor		FGRAMPH1_01G14031	4.42407	2.31863e-56	pyrroline-5-carboxylate reductase		FGRAMPH1_01G17525	4.83705	1.14261e-82	rho gdp-dissociation inhibitor, Rho GDP-dissociation inhibitor		FGRAMPH1_01G19883	5.05541	2.85462e-46	glyceraldehyde 3-phosphate dehydrogenase
FGRAMPH1_01G16813	2.99197	1.58606e-05	alcohol dehydrogenase		FGRAMPH1_01G15927	4.50017	1.04e-25	unspecified product		FGRAMPH1_01G15729	8.07252	3.06e-07	flavin containing amine		FGRAMPH1_01G26581	4.42249	7.77705e-63	translation initiation factor 1a if-1		FGRAMPH1_01G21669	4.83097	5.28026e-10	siderophore iron transporter mirB, siderophore iron transporter mirb		FGRAMPH1_01G21685	5.05234	4.58874e-12	ent-kaurene oxidase
FGRAMPH1_01G11995	2.98664	0.00950964	probable aspartate cytoplasmic		FGRAMPH1_01G13027	4.49194	0.00222264	unnamed protein product		FGRAMPH1_01G09589	8.07229	1.73e-16	hypothetical protein		FGRAMPH1_01G16701	4.42097	4.62242e-18	cyclin-supressing kinase		FGRAMPH1_01G12413	4.82812	5.41451e-05	nonribosomal peptide synthetase		FGRAMPH1_01G11801	5.04867	2.83745e-18	hypothetical protein
FGRAMPH1_01G10765	2.96904	0.00368057	hypothetical protein		FGRAMPH1_01G00169	4.48998	1.07e-11	hypothetical protein		FGRAMPH1_01G05663	8.0572	4.35e-07	aldehyde dehydrogenase (NAD+)		FGRAMPH1_01G24181	4.41612	1.9674e-71	zinc finger 76 (expressed in testis)		FGRAMPH1_01G26307	4.80892	4.24745e-47	gmf family		FGRAMPH1_01G05701	5.04783	5.30679e-18	unnamed protein product
FGRAMPH1_01G01619	2.96104	0.000204122	spore coat sp96 precursor		FGRAMPH1_01G13567	4.48434	0.000316	3-hydroxybenzoate 6-hydroxylase 1		FGRAMPH1_01G21731	8.05368	5.92e-34	Sterol uptake control 2		FGRAMPH1_01G04793	4.41193	5.91256e-07	polyamine n-acetyltransferase 1		FGRAMPH1_01G08987	4.80656	5.21763e-07	tagatose 1,6-diphosphate aldolase		FGRAMPH1_01G01257	5.02938	2.36142e-45	Calnexin like
FGRAMPH1_01G04863	2.92801	0.00121691	chlorogenic acid esterase precursor		FGRAMPH1_01G06517	4.48001	1.24e-15	hypothetical protein		FGRAMPH1_01G08583	8.05167	1e-06	carbohydrate esterase family 5		FGRAMPH1_01G03295	4.41159	0.00348592	hypothetical protein		FGRAMPH1_01G23557	4.80632	2.0127e-65	peroxisomal biogenesis factor 3		FGRAMPH1_01G01385	5.02901	5.70864e-73	cell division cycle 14
FGRAMPH1_01G12729	2.92081	0.00254569	short chain dehydrogenase reductase		FGRAMPH1_01G25401	4.46391	2.18e-05	unnamed protein product		FGRAMPH1_01G25169	8.05111	8.97e-07	beta-glucuronidase		FGRAMPH1_01G10705	4.40967	1.58066e-26	serologically defined colon cancer antigen 1		FGRAMPH1_01G15483	4.80565	5.6219e-14	unnamed protein product		FGRAMPH1_01G01755	5.02388	2.12789e-45	kinesin family member 11
FGRAMPH1_01G12123	2.91434	0.00738233	hypothetical protein		FGRAMPH1_01G12169	4.45804	3.34e-06	related to glutathione-S-transferases		FGRAMPH1_01G09961	8.04258	1.08e-28	hypothetical protein		FGRAMPH1_01G12799	4.40835	8.31613e-16	general amidase		FGRAMPH1_01G04373	4.79972	6.31661e-46	Cytosine deaminase		FGRAMPH1_01G02817	5.02353	1.43705e-42	phosphoacetylglucosamine mutase, Phosphoacetylglucosamine mutase
FGRAMPH1_01G18859	2.89684	0.005688	glutathione s-transferase		FGRAMPH1_01G09081	4.45595	1.79e-19	benzoate 4-monooxygenase		FGRAMPH1_01G00537	8.04002	3.96e-07	hypothetical protein		FGRAMPH1_01G05705	4.40656	1.51051e-10	hypothetical protein		FGRAMPH1_01G04917	4.7845	5.15132e-18	Small secreted cysteine-rich protein, putative		FGRAMPH1_01G08967	5.02166	1.68843e-18	hypothetical protein
FGRAMPH1_01G22083	2.87996	0.00323533	hypothetical protein		FGRAMPH1_01G16193	4.44807	1.73e-09	Small secreted cysteine-rich protein, putative		FGRAMPH1_01G05575	8.03066	1.89e-06	nonribosomal peptide synthetase		FGRAMPH1_01G01009	4.40221	2.19056e-66	nucleosome binding		FGRAMPH1_01G06925	4.78061	5.04269e-25	37s ribosomal		FGRAMPH1_01G06375	5.01935	4.0535e-14	endoglucanase-5
FGRAMPH1_01G05519	2.87767	0.000496856	acyl- oxidase		FGRAMPH1_01G21107	4.43917	0.000103	Small secreted cysteine-rich protein, putative		FGRAMPH1_01G25123	8.02579	1.76e-05	hypothetical protein		FGRAMPH1_01G09427	4.39267	2.26935e-14	cupin 2 conserved barrel		FGRAMPH1_01G27509	4.77832	2.00554e-41	transporter SEC13		FGRAMPH1_01G09795	5.01842	8.11672e-25	nad dependent epimerase
FGRAMPH1_01G09233	2.86621	0.000535269	hypothetical protein		FGRAMPH1_01G12167	4.43829	1.82e-10	hexose transporter		FGRAMPH1_01G20949	8.01673	4.95e-40	Alcohol oxidase, alcohol oxidase		FGRAMPH1_01G25889	4.38368	9.52167e-13	5-methyltetrahydropteroyltriglutamate-homocysteine methyltransferase		FGRAMPH1_01G02551	4.77418	8.67434e-36	dipeptidyl-peptidase iii		FGRAMPH1_01G18861	5.00847	8.05769e-17	aldehyde dehydrogenase
FGRAMPH1_01G06927	2.86225	6.51147e-05	aldehyde dimeric nadp-preferring		FGRAMPH1_01G01965	4.43506	5.43e-07	acetylxylan esterase 2		FGRAMPH1_01G00235	7.99515	3.05e-07	n amino acid transport system		FGRAMPH1_01G05721	4.38183	8.27562e-05	transcription factor		FGRAMPH1_01G19745	4.75812	1.30423e-30	related to brt1		FGRAMPH1_01G12927	5.00811	6.77803e-18	cutinase precursor
FGRAMPH1_01G12353	2.85449	8.765e-08	alcohol dehydrogenase (NADP+)		FGRAMPH1_01G17169	4.43031	2.48e-27	dihydrodipicolinate synthetase		FGRAMPH1_01G25289	7.96772	7.13e-07	hypothetical protein		FGRAMPH1_01G17241	4.37948	2.08275e-41	iron transport multicopper oxidase FET3 precursor		FGRAMPH1_01G04883	4.75502	0.000148931	unnamed protein product		FGRAMPH1_01G26953	5.00729	2.7136e-27	hypothetical protein
FGRAMPH1_01G21329	2.8507	0.00957142	General alpha-glucoside permease, general alpha-glucoside permease		FGRAMPH1_01G14797	4.429	3.65e-10	hypothetical protein		FGRAMPH1_01G27945	7.95564	5.12e-40	hypothetical protein		FGRAMPH1_01G25383	4.37531	1.49556e-22	dimethylaniline monooxygenase		FGRAMPH1_01G12799	4.75446	1.18405e-19	general amidase		FGRAMPH1_01G21975	5.00142	9.35877e-05	hypothetical protein FPSE_03313
FGRAMPH1_01G12947	2.84895	0.000361704	voltage-gated potassium channel subunit beta		FGRAMPH1_01G03959	4.41391	1.88e-16	endoglucanase 3 precursor		FGRAMPH1_01G11521	7.95367	9.44e-07	hypothetical protein		FGRAMPH1_01G18839	4.36787	0.000340176	Heterokaryon incompatibility OR allele		FGRAMPH1_01G20891	4.75305	3.02611e-13	integral membrane		FGRAMPH1_01G25891	4.97865	1.34622e-10	MFS metabolite:H+ symporter
FGRAMPH1_01G27831	2.8444	0.00291047	related to gamma-glutamyltransferase		FGRAMPH1_01G11995	4.41322	1.89e-15	probable aspartate cytoplasmic		FGRAMPH1_01G15479	7.94423	2.52e-06	ankyrin repeat		FGRAMPH1_01G19969	4.36105	1.0258e-45	prefoldin subunit 3		FGRAMPH1_01G01279	4.75241	1.61213e-08	unspecified product		FGRAMPH1_01G00247	4.96946	0.00123973	triacylglycerol lipase v precursor
FGRAMPH1_01G14215	2.84122	0.000251155	kinesin motor		FGRAMPH1_01G21389	4.40757	0.00721643	is able to hydrolyze alpha-1		FGRAMPH1_01G09461	7.93572	9.67e-06	hypothetical protein		FGRAMPH1_01G13185	4.35813	8.91806e-64	galactose oxidase precursor		FGRAMPH1_01G05721	4.74219	4.13289e-06	transcription factor		FGRAMPH1_01G22091	4.96177	1.93727e-09	hypothetical protein
FGRAMPH1_01G01991	2.81322	0.000162386	expression library immunization antigen 1		FGRAMPH1_01G15903	4.39983	3.36e-08	hypothetical protein		FGRAMPH1_01G16667	7.92871	9.25e-40	hypothetical protein		FGRAMPH1_01G05701	4.35691	1.52728e-07	unnamed protein product		FGRAMPH1_01G22091	4.7407	2.50798e-07	hypothetical protein		FGRAMPH1_01G20401	4.95919	2.4074e-83	lustrin a
FGRAMPH1_01G27669	2.77781	0.00355877	related to NPL3-nucleolar		FGRAMPH1_01G12313	4.39453	1.11e-08	Retinol dehydrogenase 12		FGRAMPH1_01G12569	7.92832	3.45e-16	related to oxidoreductase		FGRAMPH1_01G01111	4.3477	2.15921e-15	pyridoxal reductase 2		FGRAMPH1_01G19351	4.73905	1.63428e-25	hypothetical protein		FGRAMPH1_01G15779	4.95444	0.00740505	transcription partial
FGRAMPH1_01G24227	2.77512	3.70171e-05	hypothetical protein		FGRAMPH1_01G08991	4.38771	5.23e-05	D-arabinitol 2-dehydrogenase		FGRAMPH1_01G11639	7.92731	2.42e-07	unnamed protein product		FGRAMPH1_01G24021	4.34331	0.000127796	hypothetical protein		FGRAMPH1_01G01197	4.73692	5.39087e-77	related to inosine-uridine preferring nucleoside hydrolase		FGRAMPH1_01G26307	4.94982	3.56782e-51	gmf family
FGRAMPH1_01G19465	2.76306	0.00204626	acetoacetate- ligase		FGRAMPH1_01G21615	4.38073	0.000528	A Chain Crystal Structure Of Gh29 Family Alpha-l-fucosidase From Fusarium Graminearum In The Closed Form		FGRAMPH1_01G22333	7.92483	1.79e-06	coenzyme a synthetase, coenzyme A synthetase		FGRAMPH1_01G02817	4.34117	2.81738e-24	phosphoacetylglucosamine mutase, Phosphoacetylglucosamine mutase		FGRAMPH1_01G01575	4.72569	4.91694e-21	DNA polymerase IV, dna polymerase iv		FGRAMPH1_01G16257	4.94455	4.66806e-40	thymocyte nuclear 1
FGRAMPH1_01G12227	2.75533	0.00524777	family inorganic phosphate transporter		FGRAMPH1_01G14803	4.37556	4.59e-14	hypothetical protein		FGRAMPH1_01G08371	7.91953	0.00103099	Small secreted cysteine-rich protein, putative		FGRAMPH1_01G01917	4.33985	1.93193e-46	RNA recognition motif domain partial		FGRAMPH1_01G18425	4.71666	3.13344e-24	hypothetical protein		FGRAMPH1_01G14715	4.94228	0.006855	hypothetical protein
FGRAMPH1_01G11511	2.74755	0.00041839	4-coumarate-- ligase 7		FGRAMPH1_01G07361	4.37266	1.16e-14	related to SRP40 Suppressor of mutant AC40 of RNA polymerase I and III		FGRAMPH1_01G25351	7.91678	1.61e-17	hypothetical protein		FGRAMPH1_01G27169	4.33789	1.10602e-41	G2-specific protein kinase nim-1		FGRAMPH1_01G10749	4.70636	9.1788e-125	glucan -beta-glucosidase		FGRAMPH1_01G22905	4.94202	4.7393e-57	S-formylglutathione hydrolase
FGRAMPH1_01G11383	2.72638	0.000759989	hypothetical protein		FGRAMPH1_01G09025	4.36541	4.45e-13	related to dehydrogenases and related s		FGRAMPH1_01G22023	7.90723	7.82e-07	phosphatidylserine decarboxylase, Phosphatidylserine decarboxylase		FGRAMPH1_01G01281	4.33183	5.22646e-14	Hexokinase, hexokinase		FGRAMPH1_01G21011	4.70279	3.26281e-36	hypothetical protein		FGRAMPH1_01G10427	4.93443	4.77207e-60	ring-h2 finger
FGRAMPH1_01G11367	2.72193	3.78532e-06	hypothetical protein		FGRAMPH1_01G18593	4.36465	6.53e-11	lactose permease, Lactose permease		FGRAMPH1_01G22267	7.90441	2.85e-06	hypothetical protein		FGRAMPH1_01G26549	4.32785	2.73828e-10	Monoterpene epsilon-lactone hydrolase		FGRAMPH1_01G10401	4.69719	1.91388e-23	dsba thioredoxin		FGRAMPH1_01G10115	4.93339	5.02129e-23	hypothetical protein
FGRAMPH1_01G02191	2.71031	0.00733215	hypothetical protein		FGRAMPH1_01G05441	4.36113	1.6e-07	d-arabinono-1,4-lactone oxidase, D-arabinono-1,4-lactone oxidase		FGRAMPH1_01G13333	7.90063	1.17e-20	hypothetical protein		FGRAMPH1_01G14929	4.32563	1.78938e-33	histone partial		FGRAMPH1_01G07379	4.69112	2.44572e-101	tryptophanyl-tRNA synthetase, tryptophanyl-trna synthetase		FGRAMPH1_01G08987	4.93319	7.69862e-09	tagatose 1,6-diphosphate aldolase
FGRAMPH1_01G09081	2.64462	0.00615697	benzoate 4-monooxygenase		FGRAMPH1_01G19545	4.36016	1.84e-13	formate dehydrogenase		FGRAMPH1_01G12753	7.8992	1.78e-13	exopolygalacturonase B		FGRAMPH1_01G23591	4.32484	2.0599e-35	sister chromatid cohesion pds5		FGRAMPH1_01G06069	4.6881	6.13648e-81	lectin family integral membrane		FGRAMPH1_01G19191	4.93199	1.48969e-54	nucleoside diphosphate kinase
FGRAMPH1_01G02791	2.63102	0.00496745	related to verprolin		FGRAMPH1_01G13485	4.34558	1.16e-05	salicylate hydroxylase		FGRAMPH1_01G21267	7.89615	1.63e-06	hypothetical protein		FGRAMPH1_01G14401	4.31271	1.34813e-51	translation machinery-associated protein 20		FGRAMPH1_01G23527	4.68327	2.23908e-75	Adenosine kinase		FGRAMPH1_01G05665	4.93145	4.93835e-09	n amino acid transport system
FGRAMPH1_01G03987	2.62464	0.00917965	hypothetical protein		FGRAMPH1_01G19765	4.34409	1.13e-21	murein transglycosylase		FGRAMPH1_01G25477	7.89537	3.35e-09	unnamed protein product		FGRAMPH1_01G19351	4.3099	4.40791e-14	hypothetical protein		FGRAMPH1_01G03987	4.68293	4.62436e-44	hypothetical protein		FGRAMPH1_01G01279	4.93124	8.89479e-10	unspecified product
FGRAMPH1_01G14557	2.54454	0.00349232	hypothetical protein		FGRAMPH1_01G12031	4.31459	1.43e-07	integral membrane		FGRAMPH1_01G12649	7.89221	4.89e-25	Polyketide synthase, polyketide synthase		FGRAMPH1_01G25205	4.30746	7.92564e-44	hypothetical protein		FGRAMPH1_01G17783	4.67261	8.841e-14	unnamed protein product		FGRAMPH1_01G09785	4.93079	2.74394e-46	hypothetical protein
FGRAMPH1_01G03141	2.5388	0.00250118	hypothetical protein FPSE_00423		FGRAMPH1_01G01991	4.31373	8.65e-12	expression library immunization antigen 1		FGRAMPH1_01G19219	7.89086	6.12e-09	cellobiose dehydrogenase		FGRAMPH1_01G15375	4.3044	1.49377e-30	neutral amino acid permease		FGRAMPH1_01G08851	4.67039	0.00734752	hypothetical protein		FGRAMPH1_01G25115	4.92809	5.13298e-54	Killer toxin subunits alpha beta
FGRAMPH1_01G01637	2.5235	0.0094572	hypothetical protein FPSE_04721		FGRAMPH1_01G10305	4.31248	3.29e-24	ferric reductase		FGRAMPH1_01G21951	7.89021	8.76e-07	hypothetical protein		FGRAMPH1_01G20195	4.30177	2.91691e-78	probable profilin		FGRAMPH1_01G06337	4.66954	9.57689e-56	ubiquitin thiolesterase		FGRAMPH1_01G15303	4.90842	2.41078e-65	translation machinery-associated 64
FGRAMPH1_01G07345	2.51845	0.00641847	clock-controlled 6		FGRAMPH1_01G05353	4.30516	6.04e-13	aldehyde dehydrogenase		FGRAMPH1_01G14149	7.88343	3.23e-41	hypothetical protein		FGRAMPH1_01G06247	4.28973	6.26843e-14	histone H3		FGRAMPH1_01G17455	4.66502	3.2088e-56	dna replication complex gins psf2		FGRAMPH1_01G13943	4.90354	1.83742e-17	3-dehydroshikimate dehydratase
FGRAMPH1_01G01663	2.49014	0.00318633	WD repeat-containing protein slp1		FGRAMPH1_01G17173	4.291	3.07e-29	D-galacturonic acid reductase, d-galacturonic acid reductase		FGRAMPH1_01G21059	7.8816	9.53e-30	Siderophore iron transporter 3		FGRAMPH1_01G03781	4.28075	4.62933e-43	dash complex subunit dad2		FGRAMPH1_01G13297	4.66156	2.06937e-13	gpi anchor		FGRAMPH1_01G17783	4.89439	1.69335e-16	unnamed protein product
FGRAMPH1_01G24233	2.46554	0.00588358	exo-alpha-sialidase neuraminidase		FGRAMPH1_01G20843	4.28895	2.53e-12	hypothetical protein		FGRAMPH1_01G09021	7.87964	1.85e-06	unnamed protein product		FGRAMPH1_01G08879	4.27995	4.99072e-07	hypothetical protein		FGRAMPH1_01G26729	4.66074	5.16882e-36	unnamed protein product		FGRAMPH1_01G17525	4.8923	7.95677e-81	rho gdp-dissociation inhibitor, Rho GDP-dissociation inhibitor
FGRAMPH1_01G14825	2.44528	0.00323533	3-ketoacyl-CoA thiolase		FGRAMPH1_01G05467	4.28812	0.00346814	unnamed protein product		FGRAMPH1_01G25171	7.87333	3.3e-06	maltose permease, Maltose permease		FGRAMPH1_01G02971	4.2742	1.14153e-28	20S proteasome subunit beta 7, 20s proteasome subunit beta 7		FGRAMPH1_01G10765	4.65434	1.69274e-39	hypothetical protein		FGRAMPH1_01G26549	4.89209	1.57619e-20	Monoterpene epsilon-lactone hydrolase
FGRAMPH1_01G19391	2.44504	0.00783156	Ferric reductase transmembrane component 5, ferric reductase transmembrane component 5		FGRAMPH1_01G00555	4.28423	0.000146	hypothetical protein		FGRAMPH1_01G22209	7.85741	2.91e-06	hypothetical protein		FGRAMPH1_01G01189	4.26922	4.6943e-31	hypothetical protein		FGRAMPH1_01G15371	4.64293	0.00163246	hypothetical protein		FGRAMPH1_01G02117	4.89057	7.1192e-11	60s ribosomal l15
FGRAMPH1_01G06515	2.43893	1.04743e-05	Dihydroxy-acid dehydratase, dihydroxy-acid dehydratase		FGRAMPH1_01G14843	4.27466	4.33e-10	oxidoreductase yusz		FGRAMPH1_01G08503	7.84624	3.37e-07	hypothetical protein		FGRAMPH1_01G01279	4.26916	1.21199e-05	unspecified product		FGRAMPH1_01G19435	4.63762	2.02114e-07	hypothetical protein		FGRAMPH1_01G01237	4.88171	1.60084e-21	dna replication complex gins sld5
FGRAMPH1_01G03363	2.39582	0.00633408	calcium channel subunit Cch1		FGRAMPH1_01G16773	4.26321	0.000184	Small secreted cysteine-rich protein, putative		FGRAMPH1_01G24465	7.84552	3.76e-07	unnamed protein product		FGRAMPH1_01G22107	4.26526	2.4491e-28	hypothetical protein		FGRAMPH1_01G20361	4.63379	2.96603e-61	mfs sp general alpha glucoside:h+ symporter, MFS SP general alpha glucoside:H+ symporter		FGRAMPH1_01G23557	4.87713	4.24768e-68	peroxisomal biogenesis factor 3
FGRAMPH1_01G02141	2.35315	0.00126435	succinate-semialdehyde dehydrogenase		FGRAMPH1_01G11895	4.26062	4.48e-29	heavy metal tolerance		FGRAMPH1_01G21963	7.83674	2.57e-15	GA4 desaturase		FGRAMPH1_01G23383	4.25887	1.45747e-24	glycosidase CRH1		FGRAMPH1_01G16811	4.62899	1.73433e-12	transcription factor		FGRAMPH1_01G01197	4.87017	3.14453e-77	related to inosine-uridine preferring nucleoside hydrolase
FGRAMPH1_01G14929	2.34972	0.0058256	histone partial		FGRAMPH1_01G15973	4.24925	1.92e-14	related to short-chain alcohol dehydrogenase		FGRAMPH1_01G00703	7.83605	1.28e-06	unnamed protein product		FGRAMPH1_01G15747	4.25214	1.56312e-16	hypothetical protein FPSE_08092		FGRAMPH1_01G23215	4.625	4.89727e-62	5 -3 exoribonuclease 1		FGRAMPH1_01G02551	4.86564	1.80509e-36	dipeptidyl-peptidase iii
FGRAMPH1_01G26109	2.23189	0.00126211	histone H2A, Histone H2A		FGRAMPH1_01G14795	4.24596	1.89e-13	glycoside hydrolase family 75		FGRAMPH1_01G09831	7.8244	2.11e-16	hypothetical protein		FGRAMPH1_01G19319	4.25071	1.5313e-54	replication factor C subunit 3		FGRAMPH1_01G21395	4.61984	1.5355e-15	isoflavone reductase		FGRAMPH1_01G09287	4.86472	0.000924533	hypothetical protein
FGRAMPH1_01G02009	2.21929	0.00454704	Nucleoside diphosphate-linked moiety X motif mitochondrial		FGRAMPH1_01G12379	4.24452	0.000719	hypothetical protein		FGRAMPH1_01G15489	7.82353	2.28e-13	hypothetical protein		FGRAMPH1_01G27281	4.24879	2.38897e-26	N amino acid transport system protein		FGRAMPH1_01G10933	4.61579	0.00533708	transcriptional regulatory		FGRAMPH1_01G12841	4.86448	1.2321e-23	related to QDE3 (involved in gene silencing)
FGRAMPH1_01G04729	2.17363	0.00523418	cytochrome P450 61		FGRAMPH1_01G08141	4.23924	5.27e-06	unnamed protein product		FGRAMPH1_01G09079	7.82016	3.33e-06	myroilysin precursor		FGRAMPH1_01G26729	4.24674	2.09561e-27	unnamed protein product		FGRAMPH1_01G10283	4.61553	8.27172e-19	esterase lipase thioesterase		FGRAMPH1_01G00857	4.86137	1.67485e-26	dash complex subunit dad1
FGRAMPH1_01G26111	2.0003	0.00760169	histone H2B, Histone H2B		FGRAMPH1_01G21657	4.23808	0.00130778	sterigmatocystin biosynthesis monooxygenase stcW		FGRAMPH1_01G12093	7.81885	1.66e-06	unnamed protein product		FGRAMPH1_01G24495	4.24629	1.12168e-33	Bud site selection BUD4		FGRAMPH1_01G09449	4.60888	1.85658e-42	epimerase hydratase		FGRAMPH1_01G18839	4.86019	1.47836e-06	Heterokaryon incompatibility OR allele
FGRAMPH1_01G10021	-2.15658	0.0037077	sarcosine oxidase		FGRAMPH1_01G28063	4.2347	2.01e-06	indoleamine 2,3-dioxygenase		FGRAMPH1_01G27895	7.81673	6.54e-69	hypothetical protein		FGRAMPH1_01G03669	4.24524	8.87729e-43	IQ domain-containing containing GTPase activating		FGRAMPH1_01G21909	4.58721	4.27e-07	hypothetical protein FPSE_02907		FGRAMPH1_01G16811	4.85917	1.12952e-14	transcription factor
FGRAMPH1_01G00531	-2.24019	0.000751598	transcription factor		FGRAMPH1_01G04427	4.23038	3.11e-12	hypothetical protein		FGRAMPH1_01G00247	7.81577	2.09e-06	triacylglycerol lipase v precursor		FGRAMPH1_01G06661	4.24488	2.29239e-25	hypothetical protein		FGRAMPH1_01G02973	4.58578	1.55113e-79	Transcription factor mitochondrial		FGRAMPH1_01G12489	4.84659	5.04807e-23	opt family small oligopeptide transporter, OPT family small oligopeptide transporter
FGRAMPH1_01G23891	-2.33171	0.0085872	aldehyde dehydrogenase		FGRAMPH1_01G13093	4.22915	4.94e-16	hypothetical protein		FGRAMPH1_01G04187	7.81536	3.38e-06	unnamed protein product		FGRAMPH1_01G03783	4.23916	2.31814e-34	hypothetical protein		FGRAMPH1_01G16921	4.5857	8.28363e-08	hypothetical protein		FGRAMPH1_01G15431	4.84318	1.89359e-14	unnamed protein product
FGRAMPH1_01G13819	-2.48405	0.0098232	low-affinity potassium transport		FGRAMPH1_01G21997	4.21293	0.000101	leucine aminopeptidase 2		FGRAMPH1_01G11565	7.80102	3.62e-06	unnamed protein product		FGRAMPH1_01G09731	4.2384	1.22554e-18	serine hydroxymethyltransferase		FGRAMPH1_01G27999	4.58503	0.00154003	hypothetical protein		FGRAMPH1_01G28045	4.84245	8.03552e-44	adenosylmethionine-8-amino-7-oxononanoate aminotransferase
FGRAMPH1_01G00659	-2.49158	0.00829795	catechol o-methyltransferase		FGRAMPH1_01G22745	4.21209	6.49e-28	alcohol dehydrogenase (NADP+)		FGRAMPH1_01G14369	7.79767	7.51e-08	extracellular cellulase allergen asp f7		FGRAMPH1_01G07357	4.23439	1.99033e-34	kinetoplast-associated KAP		FGRAMPH1_01G15221	4.58401	8.09341e-80	proteasome component Y7		FGRAMPH1_01G14075	4.83823	0.00103052	amidase
FGRAMPH1_01G02703	-2.51677	0.00570438	J domain-containing		FGRAMPH1_01G21725	4.20302	1.25e-05	fad-containing monooxygenase		FGRAMPH1_01G13099	7.79647	2.09e-07	hypothetical protein		FGRAMPH1_01G11801	4.22953	5.55632e-09	hypothetical protein		FGRAMPH1_01G27223	4.58357	3.05073e-56	subtilisin serine protease		FGRAMPH1_01G12705	4.83017	3.35515e-33	hypothetical protein
FGRAMPH1_01G07967	-2.55337	0.0032324	hypothetical protein		FGRAMPH1_01G13099	4.20057	0.00511434	hypothetical protein		FGRAMPH1_01G13603	7.78613	3.78e-38	related to aerobactin siderophore biosynthesis iucB		FGRAMPH1_01G17737	4.22202	9.49485e-61	proteasome subunit alpha type 4		FGRAMPH1_01G17457	4.58221	2.46148e-123	prolyl-trna synthetase		FGRAMPH1_01G27509	4.82727	8.28956e-44	transporter SEC13
FGRAMPH1_01G18785	-2.55782	0.00376835	amidohydrolase family		FGRAMPH1_01G21147	4.19663	1.37e-05	mannan endo-1,4-beta-mannosidase C		FGRAMPH1_01G14815	7.7843	2.07e-19	d-alanyl-d-alanine carboxypeptidase		FGRAMPH1_01G10749	4.2118	9.7359e-80	glucan -beta-glucosidase		FGRAMPH1_01G14855	4.57799	2.79308e-32	dna polymerase delta subunit 3		FGRAMPH1_01G11569	4.82034	9.67132e-08	heterokaryon incompatibility
FGRAMPH1_01G10719	-2.63519	0.000630722	glucose repressible grg1		FGRAMPH1_01G10379	4.18789	1.29e-23	alpha-d-xyloside xylohydrolase		FGRAMPH1_01G08543	7.77297	9.02e-05	chitin synthase class IV		FGRAMPH1_01G19883	4.20748	2.84236e-31	glyceraldehyde 3-phosphate dehydrogenase		FGRAMPH1_01G28045	4.57622	8.51185e-35	adenosylmethionine-8-amino-7-oxononanoate aminotransferase		FGRAMPH1_01G04997	4.82009	6.84467e-21	related to acetyltransferase
FGRAMPH1_01G06509	-2.6531	0.00863383	hypothetical protein		FGRAMPH1_01G22239	4.1858	1.11e-07	unnamed protein product		FGRAMPH1_01G05311	7.77271	2.56e-67	hypothetical protein		FGRAMPH1_01G16881	4.18437	3.44325e-36	lymphoid-specific helicase		FGRAMPH1_01G02031	4.57242	6.43576e-36	hypothetical protein		FGRAMPH1_01G10565	4.81855	1.7546e-14	uvsb pi-3 kinase
FGRAMPH1_01G17583	-2.71361	0.000986927	hypothetical protein		FGRAMPH1_01G11615	4.15888	1.06e-07	Pepsin A		FGRAMPH1_01G15299	7.7611	6.03e-06	taurine catabolism dioxygenase		FGRAMPH1_01G08207	4.18315	2.53351e-25	mediator complex subunit med18		FGRAMPH1_01G22113	4.57089	4.5126e-43	mmf1		FGRAMPH1_01G24465	4.81236	2.09779e-06	unnamed protein product
FGRAMPH1_01G13519	-2.80662	4.97696e-05	oxidoreductase		FGRAMPH1_01G13297	4.15776	1.67e-08	gpi anchor		FGRAMPH1_01G15815	7.74485	8.98e-13	tartrate transporter		FGRAMPH1_01G09583	4.17695	0.00452638	hypothetical protein		FGRAMPH1_01G04525	4.57039	3.51189e-10	ent-kaurene oxidase		FGRAMPH1_01G01575	4.81231	3.85807e-24	DNA polymerase IV, dna polymerase iv
FGRAMPH1_01G06573	-2.8123	0.00826345	hypothetical protein		FGRAMPH1_01G00167	4.14987	5.22e-22	aryl-alcohol dehydrogenase		FGRAMPH1_01G15671	7.73927	1.81e-06	Short-chain type dehydrogenase reductase		FGRAMPH1_01G17203	4.17598	1.25334e-27	hypothetical protein		FGRAMPH1_01G01423	4.56516	2.37058e-77	26S protease regulatory subunit 7		FGRAMPH1_01G08349	4.80325	3.17243e-08	ornithine aminotransferase
FGRAMPH1_01G04329	-2.83695	0.00245196	organic hydroperoxide resistance		FGRAMPH1_01G21181	4.14971	6.53e-06	zeaxanthin chloroplastic		FGRAMPH1_01G13041	7.736	3.28e-06	integral membrane		FGRAMPH1_01G24587	4.17543	1.14223e-27	serine/threonine-protein kinase 24		FGRAMPH1_01G14845	4.55223	1.81062e-35	ribonuclease H2 subunit C		FGRAMPH1_01G03651	4.79578	3.06222e-48	hypothetical protein
FGRAMPH1_01G15087	-2.84409	0.00165726	mitochondrial carrier pet8		FGRAMPH1_01G16553	4.14345	2.12e-16	unnamed protein product		FGRAMPH1_01G00187	7.71518	2.23e-06	unnamed protein product		FGRAMPH1_01G03991	4.17218	4.10192e-11	hypothetical protein		FGRAMPH1_01G17203	4.5519	4.94832e-45	hypothetical protein		FGRAMPH1_01G06987	4.7943	8.53577e-77	imidazole glycerol phosphate synthase hisHF
FGRAMPH1_01G22163	-2.85874	0.00285042	hypothetical protein		FGRAMPH1_01G07549	4.13286	2.52e-13	dihydrodipicolinate synthetase family		FGRAMPH1_01G00323	7.70818	2.22e-06	Small secreted cysteine-rich protein, putative		FGRAMPH1_01G23759	4.16981	2.40343e-37	DNA polymerase alpha subunit B		FGRAMPH1_01G08591	4.55062	2.32735e-05	Peptidase S9 prolyl oligopeptidase catalytic domain		FGRAMPH1_01G10765	4.79354	6.75551e-38	hypothetical protein
FGRAMPH1_01G21461	-2.87902	0.00609842	hypothetical protein		FGRAMPH1_01G27929	4.114	0.00959987	para-nitrobenzyl esterase		FGRAMPH1_01G09403	7.70593	7.85e-07	integral membrane		FGRAMPH1_01G26111	4.16568	7.12055e-59	histone H2B, Histone H2B		FGRAMPH1_01G24739	4.54601	3.48314e-17	hypothetical protein		FGRAMPH1_01G06337	4.78851	1.00923e-62	ubiquitin thiolesterase
FGRAMPH1_01G18549	-2.88016	2.70171e-05	qutG protein		FGRAMPH1_01G22141	4.10896	1.58e-20	xylosidase/arabinosidase		FGRAMPH1_01G08887	7.6911	4.07e-06	hypothetical protein		FGRAMPH1_01G22297	4.16509	3.15495e-29	unnamed protein product		FGRAMPH1_01G12705	4.54232	1.46058e-30	hypothetical protein		FGRAMPH1_01G10401	4.78681	1.06442e-28	dsba thioredoxin
FGRAMPH1_01G10195	-2.88181	0.00254414	Transforming growth factor-beta-induced ig-h3		FGRAMPH1_01G21447	4.10515	2.15e-15	phenol 2-monooxygenase		FGRAMPH1_01G15813	7.67413	9.63e-13	triacylglycerol lipase, Triacylglycerol lipase		FGRAMPH1_01G07199	4.16294	7.63663e-08	fmn-dependent 2-nitropropane dioxygenase, FMN-dependent 2-nitropropane dioxygenase		FGRAMPH1_01G14929	4.54035	1.98562e-37	histone partial		FGRAMPH1_01G01015	4.78259	5.32147e-49	rex2- 3`-5` exonuclease
FGRAMPH1_01G05623	-2.91335	0.000665822	beta-fructofuranosidase		FGRAMPH1_01G12179	4.10403	0.00275691	aminoglycoside phosphotransferase		FGRAMPH1_01G26193	7.66429	9.31e-44	lipase 4		FGRAMPH1_01G17173	4.15582	0.00326769	D-galacturonic acid reductase, d-galacturonic acid reductase		FGRAMPH1_01G25383	4.52475	2.41657e-26	dimethylaniline monooxygenase		FGRAMPH1_01G18425	4.78258	4.10725e-23	hypothetical protein
FGRAMPH1_01G12755	-2.919	0.000243024	30 kda heat shock		FGRAMPH1_01G13813	4.09899	2.69e-05	FAD-dependent oxidoreductase		FGRAMPH1_01G15709	7.64543	7.25e-19	hypothetical protein		FGRAMPH1_01G25235	4.14644	3.38574e-22	demethylmenaquinone methyltransferase		FGRAMPH1_01G07659	4.52391	8.43356e-102	proteasome component C7-alpha		FGRAMPH1_01G28063	4.77729	5.13234e-16	indoleamine 2,3-dioxygenase
FGRAMPH1_01G24269	-2.9508	0.00353067	hypothetical protein FPSE_03159		FGRAMPH1_01G15971	4.08153	1.77e-17	sterigmatocystin biosynthesis monooxygenase stcW		FGRAMPH1_01G00443	7.6384	0.00350525	related to family oxidoreductase		FGRAMPH1_01G11441	4.14157	0.00503133	sterigmatocystin 8-O-methyltransferase, sterigmatocystin 8-o-methyltransferase		FGRAMPH1_01G25115	4.52347	7.8185e-45	Killer toxin subunits alpha beta		FGRAMPH1_01G15617	4.77553	3.53482e-15	hypothetical protein
FGRAMPH1_01G08181	-2.98704	0.00129001	hypothetical protein		FGRAMPH1_01G08137	4.07133	3.23e-11	NADH oxidase		FGRAMPH1_01G25265	7.63433	1.85e-12	fad-containing monooxygenase		FGRAMPH1_01G19631	4.13696	2.58482e-30	Spindle pole body component alp4		FGRAMPH1_01G23591	4.52251	1.05363e-44	sister chromatid cohesion pds5		FGRAMPH1_01G21395	4.77234	1.58215e-19	isoflavone reductase
FGRAMPH1_01G13943	-2.98971	0.000538432	3-dehydroshikimate dehydratase		FGRAMPH1_01G21165	4.06166	4.19e-09	demethylmenaquinone methyltransferase		FGRAMPH1_01G27857	7.62385	4.43e-12	intracellular serine protease		FGRAMPH1_01G10179	4.13541	4.46465e-31	DUF207 domain		FGRAMPH1_01G01277	4.52048	1.31843e-83	oligosaccharyl transferase complex subunit ost4		FGRAMPH1_01G15923	4.77135	7.46885e-30	zinc-type alcohol dehydrogenase, Zinc-type alcohol dehydrogenase
FGRAMPH1_01G08339	-3.04017	0.00777674	mnn4-regulates the mannosylphosphorylation		FGRAMPH1_01G21897	4.0545	9.79e-15	Alcohol Dehydrogenease I-ADH1		FGRAMPH1_01G04243	7.61626	1.44e-11	demethylmenaquinone methyltransferase		FGRAMPH1_01G13793	4.13486	1.47892e-07	hypothetical protein		FGRAMPH1_01G04997	4.51948	7.90416e-17	related to acetyltransferase		FGRAMPH1_01G21011	4.7687	3.30307e-38	hypothetical protein
FGRAMPH1_01G19551	-3.04275	0.000340171	hypothetical protein		FGRAMPH1_01G19211	4.04455	0.000648	glyoxal oxidase precursor		FGRAMPH1_01G00239	7.61558	5.09e-06	alcohol dehydrogenase		FGRAMPH1_01G00097	4.12972	5.91218e-14	Beta-lactamase domain-containing 2		FGRAMPH1_01G10273	4.51899	1.12648e-34	unnamed protein product		FGRAMPH1_01G11469	4.76112	1.59518e-13	hypothetical protein FLAG1_09994
FGRAMPH1_01G26653	-3.04412	0.00369757	hypothetical protein		FGRAMPH1_01G06361	4.02806	2.33e-10	endo- -beta-glucanase		FGRAMPH1_01G13513	7.61022	1.6e-06	hypothetical protein		FGRAMPH1_01G27551	4.12958	7.13198e-45	hypothetical protein		FGRAMPH1_01G02881	4.51724	1.70699e-67	phosphatidylinositol 4-kinase		FGRAMPH1_01G02891	4.75486	1.8053e-15	pms1 1
FGRAMPH1_01G02589	-3.05638	4.60405e-05	WSC domain-containing 2		FGRAMPH1_01G15807	4.0247	0.000146	agglutinin isolectin 1 precursor		FGRAMPH1_01G18451	7.60993	3.06e-126	Bifunctional xylanase deacetylase		FGRAMPH1_01G10407	4.12769	2.6905e-16	F-actin capping protein subunit alpha		FGRAMPH1_01G18285	4.51398	3.8873e-117	cyclopropane-fatty-acyl-phospholipid synthase		FGRAMPH1_01G03987	4.75144	8.09836e-46	hypothetical protein
FGRAMPH1_01G26769	-3.06963	5.5343e-05	Small secreted cysteine-rich protein, putative		FGRAMPH1_01G28045	4.01804	1.31e-14	adenosylmethionine-8-amino-7-oxononanoate aminotransferase		FGRAMPH1_01G14465	7.60339	5.55e-06	cytochrome P450 51		FGRAMPH1_01G26883	4.12411	3.75418e-14	GNAT family acetyltransferase, gnat family acetyltransferase		FGRAMPH1_01G09325	4.5126	0.000299316	7-alpha-hydroxycholest-4-en-3-one 12-alpha-hydroxylase		FGRAMPH1_01G12877	4.74145	1.28298e-23	sterigmatocystin biosynthesis peroxidase stcc, sterigmatocystin biosynthesis peroxidase stcC
FGRAMPH1_01G09023	-3.07933	0.00245382	quinate utilization oxidoreductase		FGRAMPH1_01G14727	4.01699	3.3e-12	hypothetical protein		FGRAMPH1_01G21241	7.60111	3.17e-15	demethylmenaquinone methyltransferase		FGRAMPH1_01G03597	4.11127	2.61805e-31	trna wybutosine-synthesizing 2		FGRAMPH1_01G01189	4.50924	4.54041e-40	hypothetical protein		FGRAMPH1_01G21559	4.72702	5.5169e-15	hypothetical protein
FGRAMPH1_01G25819	-3.09424	0.00164505	short-chain dehydrogenase reductase family		FGRAMPH1_01G04481	4.01071	4.42e-09	hypothetical protein		FGRAMPH1_01G20375	7.59846	7.05e-19	hypothetical protein		FGRAMPH1_01G26761	4.11013	5.27131e-37	elongation factor 2		FGRAMPH1_01G11673	4.50792	0.000728263	haloacid type ii, haloacid type II		FGRAMPH1_01G01277	4.72529	2.13522e-98	oligosaccharyl transferase complex subunit ost4
FGRAMPH1_01G02873	-3.10375	6.25824e-06	30 kDa heat shock protein		FGRAMPH1_01G06763	4.0104	8.2e-08	hypothetical protein		FGRAMPH1_01G00449	7.59785	4.03e-06	hypothetical protein		FGRAMPH1_01G06361	4.1087	7.67164e-21	endo- -beta-glucanase		FGRAMPH1_01G09027	4.50412	1.12777e-29	thioredoxin clot		FGRAMPH1_01G15293	4.72391	1.39534e-20	pectinesterase family
FGRAMPH1_01G18349	-3.11075	0.00846115	hypothetical protein		FGRAMPH1_01G11997	4.00856	0.000125	aspartate cytoplasmic		FGRAMPH1_01G04425	7.59368	2.81e-27	aldose 1-epimerase, Aldose 1-epimerase		FGRAMPH1_01G12449	4.10687	0.00178668	NADPH2 dehydrogenase chain OYE2		FGRAMPH1_01G23845	4.50314	1.86269e-37	ARP2/3 complex 34 kDa subunit		FGRAMPH1_01G07757	4.72133	1.17408e-27	peroxiredoxin q bcp
FGRAMPH1_01G00061	-3.12761	0.000101648	hypothetical protein FPSE_07861		FGRAMPH1_01G13401	3.98939	0.000883	Nitrosoguanidine resistance SNG1		FGRAMPH1_01G22127	7.58142	5.65e-06	hypothetical protein		FGRAMPH1_01G10441	4.10038	3.89542e-36	serine/threonine-protein kinase sid2		FGRAMPH1_01G17273	4.49991	6.31804e-27	Kinetochore mis15		FGRAMPH1_01G25337	4.71627	7.12282e-19	hypothetical protein
FGRAMPH1_01G07401	-3.13037	6.6242e-05	pH-response regulator palI RIM9		FGRAMPH1_01G21817	3.98927	5.18e-10	ribokinase		FGRAMPH1_01G13515	7.57856	8.77e-26	Aromatic peroxygenase		FGRAMPH1_01G27997	4.09902	8.22569e-15	related to monocarboxylate transporter 2		FGRAMPH1_01G26883	4.49932	8.00112e-24	GNAT family acetyltransferase, gnat family acetyltransferase		FGRAMPH1_01G27669	4.7088	5.36766e-27	related to NPL3-nucleolar
FGRAMPH1_01G07507	-3.18376	0.000441214	hypothetical protein		FGRAMPH1_01G05447	3.98516	0.00572831	fusarubin cluster-esterase		FGRAMPH1_01G15647	7.57661	5.33e-08	Polyketide synthase, polyketide synthase		FGRAMPH1_01G19433	4.09631	6.83674e-44	aspartyl-tRNA(Asn) glutamyl-tRNA (Gln) amidotransferase subunit B		FGRAMPH1_01G10061	4.49903	2.60683e-45	nuclear transport factor 2		FGRAMPH1_01G12959	4.70538	0.000732467	pyrethroid hydrolase
FGRAMPH1_01G22671	-3.20416	0.00311791	GPI anchored serine-threonine rich		FGRAMPH1_01G13375	3.98084	1.25e-05	hypothetical protein		FGRAMPH1_01G09101	7.57446	2.76e-05	major facilitator		FGRAMPH1_01G26637	4.08805	5.42209e-51	diphthine synthase, Diphthine synthase		FGRAMPH1_01G08349	4.49167	8.55e-07	ornithine aminotransferase		FGRAMPH1_01G15221	4.69979	4.24282e-74	proteasome component Y7
FGRAMPH1_01G04641	-3.21503	0.00321162	kinase-like domain		FGRAMPH1_01G11241	3.96026	1.69e-18	GCY protein		FGRAMPH1_01G13181	7.5268	3.33e-69	Phosphoethanolamine N-methyltransferase 3		FGRAMPH1_01G14223	4.08708	3.18774e-23	signal peptidase complex catalytic subunit SEC11		FGRAMPH1_01G18945	4.4875	3.70304e-55	regulatory subunit for Glc7p		FGRAMPH1_01G06069	4.69878	4.30882e-69	lectin family integral membrane
FGRAMPH1_01G21749	-3.23016	0.00219816	vegetative incompatibility het-e-1		FGRAMPH1_01G16345	3.95974	0.000316	hypothetical protein		FGRAMPH1_01G25483	7.52486	0.000926	major facilitator superfamily transporter		FGRAMPH1_01G23457	4.08665	5.93637e-21	WD repeat-containing WRAP73		FGRAMPH1_01G20195	4.48699	1.19255e-103	probable profilin		FGRAMPH1_01G04923	4.69461	0.0002944	related to tol
FGRAMPH1_01G10429	-3.23573	0.00112454	hypothetical protein		FGRAMPH1_01G11587	3.94514	2.07e-14	isoflavone reductase		FGRAMPH1_01G15537	7.52014	2.48e-27	Lactose permease, lactose permease		FGRAMPH1_01G04577	4.08596	3.33698e-09	Oxidoreductase NAD-binding domain-containing 1		FGRAMPH1_01G02793	4.48622	3.61107e-84	translation machinery-associated 22		FGRAMPH1_01G23845	4.69273	8.19361e-40	ARP2/3 complex 34 kDa subunit
FGRAMPH1_01G01099	-3.27592	0.00920843	hypothetical protein		FGRAMPH1_01G24233	3.94208	2.44e-18	exo-alpha-sialidase neuraminidase		FGRAMPH1_01G15843	7.51018	5.07e-08	3-octaprenyl-4-hydroxybenzoate carboxy-lyase		FGRAMPH1_01G17893	4.07345	3.79242e-51	eukaryotic translation initiation factor 6		FGRAMPH1_01G24067	4.48605	1.51665e-57	hypothetical protein FPSE_04108		FGRAMPH1_01G04751	4.6916	4.21432e-30	inositol monophosphatase 2
FGRAMPH1_01G11885	-3.28702	0.000201619	hypothetical protein		FGRAMPH1_01G00215	3.94079	7.14e-11	Lactose permease		FGRAMPH1_01G11949	7.508	3.15e-05	unnamed protein product		FGRAMPH1_01G07191	4.07337	8.95729e-28	yebR protein		FGRAMPH1_01G23877	4.48418	4.16258e-15	transcriptional regulatory protein pro-1		FGRAMPH1_01G01339	4.68261	2.47935e-22	UTP-glucose-1-phosphate uridylyltransferase
FGRAMPH1_01G10715	-3.29014	3.70171e-05	sterigmatocystin 8-o-methyltransferase, sterigmatocystin 8-O-methyltransferase		FGRAMPH1_01G21821	3.93949	1.56e-11	quinate permease, Quinate permease		FGRAMPH1_01G20967	7.5034	2.15e-06	A Chain Structure Of Ankyrin Repeat		FGRAMPH1_01G16827	4.07248	1.89639e-08	GNAT family acetyltransferase, gnat family acetyltransferase		FGRAMPH1_01G14837	4.48064	6.54368e-10	L-xylulose reductase		FGRAMPH1_01G23527	4.67748	4.58555e-70	Adenosine kinase
FGRAMPH1_01G01273	-3.29826	0.0071659	sphingolipid long chain base-responsive lsp1		FGRAMPH1_01G09869	3.93143	9.19e-13	rna polymerase ii transcription initiation nucleotide excision repair factor tfiih		FGRAMPH1_01G00233	7.48361	1.73e-05	related to phthalate 4,5-dioxygenase oxygenase reductase subunit		FGRAMPH1_01G10515	4.06929	7.71389e-40	High osmolarity sensitivity 3		FGRAMPH1_01G12371	4.47722	2.35597e-36	vacuolar calcium ion transporter		FGRAMPH1_01G02881	4.67656	1.26216e-81	phosphatidylinositol 4-kinase
FGRAMPH1_01G18269	-3.30166	4.08021e-05	hypothetical protein		FGRAMPH1_01G16717	3.9222	7.95e-15	beta-glucosidase G, beta-glucosidase g		FGRAMPH1_01G05145	7.4834	3.6e-06	hypothetical protein		FGRAMPH1_01G15755	4.06518	4.75839e-10	related to tol		FGRAMPH1_01G00755	4.47618	1.7672e-34	cell cycle checkpoint		FGRAMPH1_01G04783	4.66815	7.68079e-28	gnat family
FGRAMPH1_01G13173	-3.31076	7.19926e-05	unspecified product		FGRAMPH1_01G27893	3.91769	3.21e-05	hypothetical protein		FGRAMPH1_01G25347	7.47925	3.31e-07	transcription factor		FGRAMPH1_01G24059	4.06424	4.21113e-25	unnamed protein product		FGRAMPH1_01G12111	4.47087	1.65194e-08	pectin lyase precursor		FGRAMPH1_01G01399	4.66648	5.29266e-23	fanconi anemia group m
FGRAMPH1_01G14377	-3.31712	6.8939e-06	hypothetical protein		FGRAMPH1_01G16257	3.91112	5.78e-07	thymocyte nuclear 1		FGRAMPH1_01G11549	7.47094	7.1e-06	cutinase-1 precursor		FGRAMPH1_01G18843	4.06421	8.73307e-07	n-acetyltransferase gcn5		FGRAMPH1_01G16827	4.47082	6.88585e-14	GNAT family acetyltransferase, gnat family acetyltransferase		FGRAMPH1_01G15203	4.65944	5.56599e-27	urease accessory protein ureG, urease accessory protein UreG
FGRAMPH1_01G14097	-3.33366	1.06133e-06	related to thioredoxin		FGRAMPH1_01G11985	3.89699	0.000154	L-saccharopine oxidase		FGRAMPH1_01G25327	7.45289	9.51e-06	integral membrane		FGRAMPH1_01G10765	4.06416	1.57342e-20	hypothetical protein		FGRAMPH1_01G27307	4.4667	3.93594e-08	c6 finger		FGRAMPH1_01G16585	4.65663	6.06492e-50	barwin-like endoglucanase
FGRAMPH1_01G15555	-3.33782	6.00277e-05	carboxypeptidase cpdS, Carboxypeptidase cpdS		FGRAMPH1_01G04967	3.89109	0.000472	alpha-galactosidase b		FGRAMPH1_01G21223	7.43861	5.8e-45	unnamed protein product		FGRAMPH1_01G14359	4.06363	5.06319e-15	hypothetical protein		FGRAMPH1_01G10321	4.45123	3.63153e-37	endochitinase 2 precursor		FGRAMPH1_01G22113	4.65491	1.83576e-24	mmf1
FGRAMPH1_01G04877	-3.34474	0.000208908	lipid phosphate phosphatase 2		FGRAMPH1_01G01453	3.88768	3.67e-08	exoglucanase 1 precursor		FGRAMPH1_01G22097	7.4339	9.47e-23	monophenol monooxygenase (tyrosinase)		FGRAMPH1_01G20473	4.05971	3.49176e-33	structure-specific endonuclease RAD27		FGRAMPH1_01G13793	4.43866	5.93623e-10	hypothetical protein		FGRAMPH1_01G18285	4.65211	3.37602e-90	cyclopropane-fatty-acyl-phospholipid synthase
FGRAMPH1_01G23131	-3.36882	0.00116341	DNA photolyase		FGRAMPH1_01G01871	3.88763	4.14e-09	nadph oxidase		FGRAMPH1_01G14353	7.42358	1.5e-05	hypothetical protein		FGRAMPH1_01G12271	4.05086	6.6935e-09	demethylmenaquinone methyltransferase		FGRAMPH1_01G23749	4.43662	6.06653e-74	glycosyl hydrolase family 76		FGRAMPH1_01G07379	4.64846	2.61885e-87	tryptophanyl-tRNA synthetase, tryptophanyl-trna synthetase
FGRAMPH1_01G18145	-3.37038	0.00670691	hypothetical protein		FGRAMPH1_01G24869	3.87975	4.67e-10	cyanate hydratase		FGRAMPH1_01G08097	7.41963	1.04e-14	hypothetical protein		FGRAMPH1_01G12705	4.0508	3.14693e-19	hypothetical protein		FGRAMPH1_01G06663	4.4337	1.39404e-10	hypothetical protein		FGRAMPH1_01G26729	4.64174	1.37535e-36	unnamed protein product
FGRAMPH1_01G21981	-3.39201	0.00977586	oryzin precursor		FGRAMPH1_01G03363	3.87915	2.61e-10	calcium channel subunit Cch1		FGRAMPH1_01G16363	7.416	1.14e-05	hypothetical protein		FGRAMPH1_01G09449	4.04811	4.8426e-28	epimerase hydratase		FGRAMPH1_01G07573	4.41858	4.99654e-13	dna repair and recombination rad26		FGRAMPH1_01G10749	4.63989	1.66076e-88	glucan -beta-glucosidase
FGRAMPH1_01G06339	-3.42216	0.000441214	glucose transporter rco-3		FGRAMPH1_01G23383	3.87321	2.67e-09	glycosidase CRH1		FGRAMPH1_01G25759	7.40016	2.11e-07	unnamed protein product		FGRAMPH1_01G23797	4.04756	0.000338272	hypothetical protein		FGRAMPH1_01G13185	4.39576	1.60972e-71	galactose oxidase precursor		FGRAMPH1_01G21163	4.63933	1.18723e-16	d-aminopeptidase
FGRAMPH1_01G25309	-3.44191	0.00053407	unnamed protein product		FGRAMPH1_01G27207	3.86551	1.82e-09	circumsporozoite precursor		FGRAMPH1_01G02019	7.39663	1.47e-51	alkaline proteinase precursor		FGRAMPH1_01G21139	4.03991	3.48859e-05	Glutathione S-transferase P 10		FGRAMPH1_01G03745	4.3829	7.40426e-82	dolichyl-phosphate-mannose-protein mannosyltransferase 2		FGRAMPH1_01G23749	4.62768	1.9935e-79	glycosyl hydrolase family 76
FGRAMPH1_01G26655	-3.49174	0.00498728	unnamed protein product		FGRAMPH1_01G17063	3.85649	2.39e-05	murein transglycosylase		FGRAMPH1_01G18793	7.39502	1.16e-45	major facilitator superfamily transporter		FGRAMPH1_01G01197	4.03376	1.64511e-40	related to inosine-uridine preferring nucleoside hydrolase		FGRAMPH1_01G14775	4.38092	0.00296139	hypothetical protein		FGRAMPH1_01G09027	4.61877	9.18443e-34	thioredoxin clot
FGRAMPH1_01G00213	-3.49681	2.10297e-06	hypothetical protein		FGRAMPH1_01G13701	3.8534	1.78e-12	alpha beta hydrolase fold		FGRAMPH1_01G13735	7.39485	1.45e-05	integral membrane		FGRAMPH1_01G16703	4.03225	5.20627e-07	unnamed protein product		FGRAMPH1_01G22107	4.3746	3.83337e-26	hypothetical protein		FGRAMPH1_01G19119	4.61514	9.55423e-20	carboxyphosphonoenolpyruvate phosphonomutase
FGRAMPH1_01G14259	-3.51751	0.0076294	endo- -beta-glucanase		FGRAMPH1_01G10931	3.84578	2.86e-05	unnamed protein product		FGRAMPH1_01G04781	7.38552	2.74e-27	endo- -beta-xylanase		FGRAMPH1_01G20385	4.03119	2.04888e-49	arginine n-methyltransferase 5		FGRAMPH1_01G25235	4.36913	1.75144e-26	demethylmenaquinone methyltransferase		FGRAMPH1_01G17203	4.60537	5.4887e-48	hypothetical protein
FGRAMPH1_01G07685	-3.54549	0.00461051	transcription factor		FGRAMPH1_01G13891	3.83855	9.61e-13	hc-toxin efflux carrier toxa		FGRAMPH1_01G18609	7.37964	0.000313	hypothetical protein		FGRAMPH1_01G04917	4.02984	1.65261e-08	Small secreted cysteine-rich protein, putative		FGRAMPH1_01G15923	4.36515	5.06593e-27	zinc-type alcohol dehydrogenase, Zinc-type alcohol dehydrogenase		FGRAMPH1_01G13185	4.60382	2.94992e-74	galactose oxidase precursor
FGRAMPH1_01G13847	-3.56639	0.000412693	lipase 4		FGRAMPH1_01G14005	3.82274	3.96e-05	hypothetical protein		FGRAMPH1_01G09959	7.37805	9.56e-11	hypothetical protein		FGRAMPH1_01G01283	4.02932	1.61044e-47	arginine N-methyltransferase 2		FGRAMPH1_01G15617	4.36346	6.54868e-10	hypothetical protein		FGRAMPH1_01G09623	4.60342	9.80336e-52	hypothetical protein
FGRAMPH1_01G09897	-3.56971	0.000212205	myo-inositol 2-dehydrogenase		FGRAMPH1_01G20923	3.81821	2.33e-11	hypothetical protein		FGRAMPH1_01G06535	7.37602	1.59e-35	hypothetical protein		FGRAMPH1_01G07929	4.02588	8.43837e-38	related to UPF0662		FGRAMPH1_01G02461	4.359	2.81816e-17	aldehyde dehydrogenase		FGRAMPH1_01G14003	4.59533	3.65509e-30	class I alpha-mannosidase 1B
FGRAMPH1_01G21947	-3.58276	0.000990877	hypothetical protein FPSE_11025		FGRAMPH1_01G03095	3.81436	3.58e-05	beta-glucosidase btge		FGRAMPH1_01G23771	7.37254	1.78e-63	hypothetical protein		FGRAMPH1_01G08209	4.02538	1.20061e-40	bifunctional polynucleotide phosphatase kinase		FGRAMPH1_01G06375	4.35858	1.78906e-08	endoglucanase-5		FGRAMPH1_01G05327	4.59384	1.00751e-07	unnamed protein product
FGRAMPH1_01G22775	-3.60635	0.00161566	hypothetical protein		FGRAMPH1_01G03481	3.80155	0.000135	low temperature requirement a		FGRAMPH1_01G08989	7.36771	4.89e-06	ribose 5-phosphate isomerase B		FGRAMPH1_01G22705	4.02299	6.85965e-11	hypothetical protein		FGRAMPH1_01G22905	4.35509	2.96123e-33	S-formylglutathione hydrolase		FGRAMPH1_01G01009	4.59371	3.3414e-70	nucleosome binding
FGRAMPH1_01G04889	-3.61363	7.01312e-05	hypothetical protein		FGRAMPH1_01G22827	3.801	9.55e-16	calcium homeostasis		FGRAMPH1_01G13331	7.36057	3.32e-88	alpha-glucuronidase precursor		FGRAMPH1_01G27189	4.02177	1.01538e-38	oligosaccharyltransferase subunit ribophorin II, oligosaccharyltransferase subunit ribophorin ii		FGRAMPH1_01G10515	4.35412	1.38479e-44	High osmolarity sensitivity 3		FGRAMPH1_01G20361	4.58902	2.96748e-57	mfs sp general alpha glucoside:h+ symporter, MFS SP general alpha glucoside:H+ symporter
FGRAMPH1_01G13163	-3.63292	0.00348892	integral membrane		FGRAMPH1_01G20143	3.79909	3.11e-12	hypothetical protein		FGRAMPH1_01G20887	7.34405	6.33e-36	glucose N-acetyltransferase		FGRAMPH1_01G08987	4.01669	0.00107383	tagatose 1,6-diphosphate aldolase		FGRAMPH1_01G00927	4.35323	3.30398e-81	histone chaperone asf1		FGRAMPH1_01G22067	4.5824	7.69005e-05	1-aminocyclopropane-1-carboxylate oxidase
FGRAMPH1_01G22169	-3.63528	1.1104e-06	quinate permease		FGRAMPH1_01G12231	3.79069	4.47e-08	D-malate dehydrogenase		FGRAMPH1_01G13113	7.34326	3.42e-20	regulatory		FGRAMPH1_01G24067	4.01597	7.25947e-44	hypothetical protein FPSE_04108		FGRAMPH1_01G18421	4.35301	1.01081e-96	related to hyp1		FGRAMPH1_01G17195	4.58226	2.53288e-55	spo12 partial
FGRAMPH1_01G11395	-3.67319	0.00461051	Lysophospholipase 2		FGRAMPH1_01G08761	3.78763	1.02e-15	lipase 2		FGRAMPH1_01G16081	7.34052	3.89e-12	related to Tri201-trichothecene 3-O-acetyltransferase		FGRAMPH1_01G20401	4.01181	1.65842e-40	lustrin a		FGRAMPH1_01G24587	4.35066	3.93206e-37	serine/threonine-protein kinase 24		FGRAMPH1_01G00603	4.58158	2.18629e-24	drug proton antiporter yhk8
FGRAMPH1_01G10193	-3.70687	0.00232083	glucan -beta-glucosidase		FGRAMPH1_01G22261	3.78364	0.000544	hypothetical protein		FGRAMPH1_01G16765	7.33798	6.99e-05	related to Cupin domain		FGRAMPH1_01G01013	4.01128	9.19635e-09	phosphoglucomutase		FGRAMPH1_01G11569	4.34723	8.07687e-05	heterokaryon incompatibility		FGRAMPH1_01G25235	4.58031	4.60956e-29	demethylmenaquinone methyltransferase
FGRAMPH1_01G11973	-3.71163	0.00343225	bifunctional lycopene cyclase phytoene synthase		FGRAMPH1_01G12301	3.78269	5.24e-07	Lipase partial		FGRAMPH1_01G15807	7.32837	4.24e-40	agglutinin isolectin 1 precursor		FGRAMPH1_01G23971	4.00718	3.2553e-43	DNA replication licensing factor mcm7		FGRAMPH1_01G14777	4.33437	7.86088e-18	kinetochore complex sim4 subunit fta1		FGRAMPH1_01G19827	4.57259	0.000194246	quinate permease
FGRAMPH1_01G05593	-3.71426	0.0067139	polyketide synthase, Polyketide synthase		FGRAMPH1_01G09439	3.78048	0.000532	unnamed protein product		FGRAMPH1_01G25325	7.32146	1.93e-19	unnamed protein product		FGRAMPH1_01G16543	4.00687	1.1335e-05	unnamed protein product		FGRAMPH1_01G06247	4.33303	2.04733e-14	histone H3		FGRAMPH1_01G20781	4.56961	8.15568e-16	udp-glucosyltransferase yojk
FGRAMPH1_01G13237	-3.72374	0.00586721	hypothetical protein		FGRAMPH1_01G09149	3.7796	3.81e-06	hypothetical protein		FGRAMPH1_01G28085	7.31824	2.32e-05	Small secreted cysteine-rich protein, putative		FGRAMPH1_01G07647	4.00619	3.47217e-16	hydrolase		FGRAMPH1_01G20401	4.32699	1.17793e-55	lustrin a		FGRAMPH1_01G01423	4.56815	5.66969e-76	26S protease regulatory subunit 7
FGRAMPH1_01G13239	-3.73282	0.0004596	hypothetical protein		FGRAMPH1_01G05475	3.77711	1.01e-06	hypothetical protein		FGRAMPH1_01G05371	7.31397	5.95e-06	glutamyl-trna amidotransferase subunit a		FGRAMPH1_01G02037	4.00472	5.29973e-36	peptide methionine sulfoxide reductase msrA 1		FGRAMPH1_01G17113	4.32309	1.19169e-41	structural maintenance-chromosome 2		FGRAMPH1_01G23215	4.56757	3.56179e-59	5 -3 exoribonuclease 1
FGRAMPH1_01G27463	-3.74466	0.000441214	MUC1-Extracellular alpha-1,4-glucan glucosidase		FGRAMPH1_01G15551	3.7664	1.08e-13	maltose permease MAL31, Maltose permease MAL31		FGRAMPH1_01G16591	7.31341	2.28e-05	pectinesterase pectinesterase inhibitor 58		FGRAMPH1_01G12055	4.0041	2.60898e-06	unnamed protein product		FGRAMPH1_01G19631	4.32285	1.26388e-47	Spindle pole body component alp4		FGRAMPH1_01G04391	4.56352	0.000698562	4-hydroxy-2-oxoglutarate mitochondrial
FGRAMPH1_01G12441	-3.76635	0.00441313	thioredoxin reductase		FGRAMPH1_01G15967	3.75684	4.03e-11	hypothetical protein		FGRAMPH1_01G16429	7.31041	5.73e-06	unnamed protein product		FGRAMPH1_01G23557	3.99931	3.15162e-32	peroxisomal biogenesis factor 3		FGRAMPH1_01G07647	4.32116	1.08541e-22	hydrolase		FGRAMPH1_01G12411	4.56347	7.15974e-09	enoyl- hydratase
FGRAMPH1_01G12525	-3.76919	0.000456693	Small secreted cysteine-rich protein, putative		FGRAMPH1_01G14837	3.75189	2.05e-05	L-xylulose reductase		FGRAMPH1_01G16063	7.30863	2.31e-11	hypothetical protein		FGRAMPH1_01G14221	3.989	1.34e-25	hypothetical protein		FGRAMPH1_01G27551	4.31741	1.04173e-62	hypothetical protein		FGRAMPH1_01G10975	4.5575	1.04168e-28	hypothetical protein
FGRAMPH1_01G28003	-3.77318	0.00132587	hydrophobin 3 precursor		FGRAMPH1_01G19823	3.74681	3.86e-10	hypothetical protein		FGRAMPH1_01G21729	7.29603	2e-36	short-chain dehydrogenase reductase family 16c member 6		FGRAMPH1_01G05327	3.98474	0.000266878	unnamed protein product		FGRAMPH1_01G17459	4.31467	1.05992e-31	lysine acetyltransferase		FGRAMPH1_01G12649	4.54892	0.00604414	Polyketide synthase, polyketide synthase
FGRAMPH1_01G24087	-3.79769	0.00254569	probable glucose repressible Grg1		FGRAMPH1_01G10565	3.74163	0.00305247	uvsb pi-3 kinase		FGRAMPH1_01G09405	7.29512	4.81e-06	related to promoter binding RUSH-1alpha		FGRAMPH1_01G25183	3.98099	2.66001e-05	hypothetical protein		FGRAMPH1_01G11857	4.31423	4.81565e-57	murein transglycosylase		FGRAMPH1_01G17455	4.54616	8.0692e-54	dna replication complex gins psf2
FGRAMPH1_01G20819	-3.81149	0.00112575	hypothetical protein		FGRAMPH1_01G21153	3.74154	0.000761	hypothetical protein		FGRAMPH1_01G08519	7.2921	2.75e-45	short-chain dehydrogenase reductase family		FGRAMPH1_01G17473	3.9801	1.3976e-25	Guanine nucleotide-binding negative regulator 1		FGRAMPH1_01G06335	4.31234	3.05113e-27	mitotic spindle checkpoint component MAD2		FGRAMPH1_01G03991	4.54601	5.96094e-16	hypothetical protein
FGRAMPH1_01G00965	-3.81721	0.00110812	hypothetical protein FPSE_00025		FGRAMPH1_01G22085	3.74076	0.00137128	hypothetical protein		FGRAMPH1_01G12213	7.28692	1.61e-78	unnamed protein product		FGRAMPH1_01G10283	3.97978	7.74043e-11	esterase lipase thioesterase		FGRAMPH1_01G22135	4.31224	5.48405e-33	cell wall glyco		FGRAMPH1_01G22521	4.53648	1.12811e-30	peptidyl-prolyl cis-trans isomerase ssp-1
FGRAMPH1_01G15559	-3.84433	6.02028e-10	hypothetical protein		FGRAMPH1_01G24227	3.73787	8.67e-20	hypothetical protein		FGRAMPH1_01G25713	7.2817	1.8e-05	22kda glyco		FGRAMPH1_01G09027	3.97896	2.65741e-20	thioredoxin clot		FGRAMPH1_01G08207	4.31007	8.05576e-30	mediator complex subunit med18		FGRAMPH1_01G19435	4.5356	2.1043e-08	hypothetical protein
FGRAMPH1_01G22133	-3.85529	3.06612e-05	hypothetical protein		FGRAMPH1_01G25273	3.73325	0.000135	sorbose reductase SOU1		FGRAMPH1_01G21181	7.27525	2.82e-41	zeaxanthin chloroplastic		FGRAMPH1_01G07949	3.9776	1.96771e-29	hypothetical protein		FGRAMPH1_01G26879	4.309	6.49e-46	spermine spermidine synthase		FGRAMPH1_01G11979	4.53437	1.60783e-12	dihydrodipicolinate synthetase family
FGRAMPH1_01G04149	-3.85831	2.23756e-05	flotillin		FGRAMPH1_01G08839	3.73315	3.2e-08	Small secreted cysteine-rich protein, putative		FGRAMPH1_01G00117	7.25974	2.56e-05	ab hydrolase superfamily		FGRAMPH1_01G00485	3.97665	1.31051e-20	ADP-ribose pyrophosphatase		FGRAMPH1_01G04631	4.3063	9.93321e-57	transporter SEC23		FGRAMPH1_01G06779	4.53189	7.85773e-33	cytosolic nonspecific dipeptidase
FGRAMPH1_01G04827	-3.8596	0.00710166	phosphatidylserine decarboxylase, Phosphatidylserine decarboxylase		FGRAMPH1_01G13623	3.7322	1.59e-07	wsc 2		FGRAMPH1_01G20895	7.25949	2.36e-48	prostaglandin-endoperoxide synthase 1		FGRAMPH1_01G18629	3.97481	4.68407e-06	major facilitator superfamily transporter		FGRAMPH1_01G02859	4.3043	1.70505e-18	Aminomethyltransferase, aminomethyltransferase		FGRAMPH1_01G14845	4.52672	8.0537e-29	ribonuclease H2 subunit C
FGRAMPH1_01G26639	-3.8621	0.00275904	probable blue-light-inducible Bli-3		FGRAMPH1_01G19297	3.72398	0.00032	necrosis inducing		FGRAMPH1_01G25929	7.25545	2.25e-05	Small secreted cysteine-rich protein, putative		FGRAMPH1_01G10587	3.97391	1.89555e-20	pls1 tetraspanin		FGRAMPH1_01G18183	4.30422	2.11824e-21	camk kinase		FGRAMPH1_01G13199	4.52558	2.81919e-12	tripeptidyl aminopeptidase
FGRAMPH1_01G12671	-3.86691	0.000348727	hypothetical protein		FGRAMPH1_01G16623	3.72066	1.43e-14	related to beta-glucosidase		FGRAMPH1_01G16771	7.25542	2.63e-05	cocaine esterase, Cocaine esterase		FGRAMPH1_01G05943	3.97336	3.37177e-46	uridine kinase		FGRAMPH1_01G07359	4.29948	4.69118e-55	amidohydrolase family		FGRAMPH1_01G22691	4.52299	6.26993e-52	Delta(14)-sterol reductase
FGRAMPH1_01G09893	-3.88184	0.000569193	nadph-ferrihemo reductase		FGRAMPH1_01G12297	3.71737	5.77e-05	phenol hydroxylase		FGRAMPH1_01G25163	7.24893	0.00322442	taurine dioxygenase, Taurine dioxygenase		FGRAMPH1_01G17525	3.96721	1.82989e-36	rho gdp-dissociation inhibitor, Rho GDP-dissociation inhibitor		FGRAMPH1_01G11469	4.29867	4.25136e-08	hypothetical protein FLAG1_09994		FGRAMPH1_01G27823	4.52192	4.40978e-06	fad dependent oxidoreductase superfamily
FGRAMPH1_01G07163	-3.99164	0.00374256	period circadian		FGRAMPH1_01G10933	3.6991	8.99e-09	transcriptional regulatory		FGRAMPH1_01G22539	7.24183	3.37e-05	integral membrane		FGRAMPH1_01G07831	3.96458	2.70021e-05	-like family domain-containing 1		FGRAMPH1_01G20569	4.29717	0.00986181	hypothetical protein		FGRAMPH1_01G20591	4.5219	1.94892e-14	hypothetical protein
FGRAMPH1_01G20679	-4.00178	0.00965396	hypothetical protein		FGRAMPH1_01G16145	3.69836	0.000277	Heterokaryon incompatibility OR allele		FGRAMPH1_01G21107	7.24165	1e-27	Small secreted cysteine-rich protein, putative		FGRAMPH1_01G03297	3.96082	2.47209e-40	origin recognition complex subunit 1		FGRAMPH1_01G07587	4.28695	8.14003e-48	dCMP deaminase		FGRAMPH1_01G00071	4.51199	0.000164732	unnamed protein product
FGRAMPH1_01G07581	-4.03539	0.00848408	hypothetical protein FPSE_03649		FGRAMPH1_01G11623	3.69574	0.00167405	mfs-type transporter, MFS-type transporter		FGRAMPH1_01G04801	7.21964	3.15e-52	related to monophenol monooxygenase (tyrosinase)		FGRAMPH1_01G13305	3.95883	2.3616e-16	hypothetical protein		FGRAMPH1_01G04751	4.28277	1.4615e-24	inositol monophosphatase 2		FGRAMPH1_01G18945	4.5098	6.824e-52	regulatory subunit for Glc7p
FGRAMPH1_01G00309	-4.10474	8.13027e-10	quinate permease		FGRAMPH1_01G11953	3.69405	0.00386438	Small secreted cysteine-rich protein, putative		FGRAMPH1_01G21881	7.21672	2.78e-05	riboflavin transporter mch5, Riboflavin transporter MCH5		FGRAMPH1_01G19823	3.95778	1.51913e-12	hypothetical protein		FGRAMPH1_01G01339	4.27918	7.70379e-18	UTP-glucose-1-phosphate uridylyltransferase		FGRAMPH1_01G11813	4.49125	6.15257e-06	drug proton antiporter yhk8
FGRAMPH1_01G06197	-4.12203	2.19684e-05	hypothetical protein FPSE_08705		FGRAMPH1_01G27211	3.69227	0.000196	unnamed protein product		FGRAMPH1_01G27859	7.20673	1.36e-10	hypothetical protein		FGRAMPH1_01G10175	3.95011	4.35823e-24	ferric reductase		FGRAMPH1_01G18305	4.27654	4.02311e-39	signal peptidase		FGRAMPH1_01G02859	4.4809	1.70302e-21	Aminomethyltransferase, aminomethyltransferase
FGRAMPH1_01G21549	-4.14539	0.000411455	sorbose reductase SOU1		FGRAMPH1_01G03723	3.6815	1.3e-21	NAD(P)H-dependent D-xylose reductase		FGRAMPH1_01G25245	7.18831	1.31e-10	heterokaryon incompatibility		FGRAMPH1_01G10975	3.94674	2.10688e-22	hypothetical protein		FGRAMPH1_01G08879	4.27617	5.0286e-06	hypothetical protein		FGRAMPH1_01G20919	4.48087	2.33621e-09	hypothetical protein
FGRAMPH1_01G15071	-4.1528	0.00143585	hypothetical protein		FGRAMPH1_01G25969	3.68039	9.3e-05	hypothetical protein		FGRAMPH1_01G08241	7.18612	1.11e-07	unnamed protein product		FGRAMPH1_01G01575	3.9454	7.92606e-10	DNA polymerase IV, dna polymerase iv		FGRAMPH1_01G03087	4.27513	1.38235e-86	threonyl-tRNA synthetase		FGRAMPH1_01G17457	4.47977	3.16456e-97	prolyl-trna synthetase
FGRAMPH1_01G18551	-4.23833	1.44782e-07	catabolic 3-dehydroquinase		FGRAMPH1_01G15611	3.67613	1.18e-07	phosphomutase pmu1		FGRAMPH1_01G21997	7.18402	9.42e-18	leucine aminopeptidase 2		FGRAMPH1_01G26307	3.94115	3.97978e-20	gmf family		FGRAMPH1_01G06779	4.25615	4.62724e-30	cytosolic nonspecific dipeptidase		FGRAMPH1_01G09427	4.47601	2.99216e-19	cupin 2 conserved barrel
FGRAMPH1_01G28019	-4.25896	0.000495799	flavin-containing amine oxidasedehydrogenase		FGRAMPH1_01G27887	3.67489	9.44e-05	aaa family atpase		FGRAMPH1_01G21585	7.18163	3.04e-05	cytochrome P450 monooxygenase		FGRAMPH1_01G04373	3.94078	5.97194e-27	Cytosine deaminase		FGRAMPH1_01G01117	4.2553	3.57143e-76	dolichyl-diphosphooligosaccharide- glycosyltransferase		FGRAMPH1_01G25443	4.47541	0.00259135	hypothetical protein
FGRAMPH1_01G17991	-4.26917	0.00271494	aspartic-type endopeptidase opsb		FGRAMPH1_01G04907	3.66006	0.00344129	n amino acid transport system		FGRAMPH1_01G27059	7.17504	3.17e-19	nacht and wd		FGRAMPH1_01G05685	3.93141	0.00203477	sterigmatocystin biosynthesis		FGRAMPH1_01G23491	4.25494	6.61064e-18	Polyamine transporter 2, polyamine transporter 2		FGRAMPH1_01G07735	4.47342	1.00236e-72	cellular nucleic acid-binding
FGRAMPH1_01G05585	-4.28014	9.52089e-06	transcription factor		FGRAMPH1_01G11571	3.65766	0.000731	hypothetical protein		FGRAMPH1_01G27885	7.16067	8e-07	unnamed protein product		FGRAMPH1_01G18917	3.92818	9.94431e-14	murein transglycosylase		FGRAMPH1_01G27983	4.25249	2.49806e-12	unnamed protein product		FGRAMPH1_01G13597	4.47203	6.59556e-06	cellobiose dehydrogenase
FGRAMPH1_01G09891	-4.30658	0.000258008	cytochrome p450 oxidoreductase		FGRAMPH1_01G15495	3.63941	4.85e-14	Sphingoid long-chain base transporter RSB1, sphingoid long-chain base transporter rsb1		FGRAMPH1_01G05515	7.15967	2.04e-13	Isoflavone reductase like		FGRAMPH1_01G28047	3.92667	2.5525e-06	hypothetical protein		FGRAMPH1_01G15375	4.25205	4.99624e-33	neutral amino acid permease		FGRAMPH1_01G14775	4.47162	0.000567293	hypothetical protein
FGRAMPH1_01G11971	-4.33488	2.52007e-05	phytoene dehydrogenase		FGRAMPH1_01G13409	3.63834	1.77e-07	hypothetical protein		FGRAMPH1_01G19051	7.15776	2.95e-110	extracellular lipase		FGRAMPH1_01G16869	3.92268	6.65874e-20	GMP synthase (glutamine-hydrolysing)		FGRAMPH1_01G07485	4.2506	1.95192e-18	RNA polymerase II transcriptional coactivator		FGRAMPH1_01G19823	4.46629	6.15741e-23	hypothetical protein
FGRAMPH1_01G17261	-4.34507	7.70226e-06	hypothetical protein		FGRAMPH1_01G22905	3.63334	7.76e-09	S-formylglutathione hydrolase		FGRAMPH1_01G02389	7.15394	1.51e-07	unnamed protein product		FGRAMPH1_01G17509	3.9213	3.85642e-25	mitotic spindle assembly checkpoint mad2		FGRAMPH1_01G22955	4.2479	7.25889e-39	Triosephosphate isomerase, triosephosphate isomerase		FGRAMPH1_01G06663	4.46197	1.20549e-11	hypothetical protein
FGRAMPH1_01G25673	-4.41987	1.29637e-05	unspecified product		FGRAMPH1_01G07763	3.63116	7.71e-07	Short-chain dehydrogenase, short-chain dehydrogenase		FGRAMPH1_01G15939	7.15381	3.19e-28	Small secreted cysteine-rich protein, putative		FGRAMPH1_01G25011	3.91398	1.10036e-41	hypothetical protein		FGRAMPH1_01G23079	4.24737	7.15729e-88	UPF0674 endoplasmic reticulum membrane		FGRAMPH1_01G02031	4.46007	2.41799e-45	hypothetical protein
FGRAMPH1_01G18561	-4.42098	2.29211e-07	quinate permease		FGRAMPH1_01G07803	3.62708	2.44e-10	hypothetical protein		FGRAMPH1_01G00223	7.14815	4.01e-20	Calonectrin oxygenase		FGRAMPH1_01G12199	3.91388	0.000134271	C6 transcription factor		FGRAMPH1_01G13199	4.23867	6.49198e-09	tripeptidyl aminopeptidase		FGRAMPH1_01G14763	4.45553	4.06036e-26	N-acetyltransferase ats1
FGRAMPH1_01G22337	-4.43689	4.95122e-06	sugar transporter stl1, sugar transporter STL1		FGRAMPH1_01G19391	3.62698	5.21e-15	Ferric reductase transmembrane component 5, ferric reductase transmembrane component 5		FGRAMPH1_01G08757	7.14461	5.35e-05	hypothetical protein		FGRAMPH1_01G09355	3.91005	1.07885e-11	hypothetical protein		FGRAMPH1_01G20143	4.23489	2.59951e-52	hypothetical protein		FGRAMPH1_01G19151	4.45386	1.46869e-36	gamma-butyrobetaine dioxygenase
FGRAMPH1_01G05587	-4.44113	1.37843e-07	6-hydroxy-d-nicotine oxidase, 6-hydroxy-D-nicotine oxidase		FGRAMPH1_01G21987	3.62506	0.000203	hypothetical protein		FGRAMPH1_01G09353	7.14426	1.16e-24	unnamed protein product		FGRAMPH1_01G11691	3.9082	1.139e-08	Feruloyl esterase		FGRAMPH1_01G19823	4.23019	8.13441e-17	hypothetical protein		FGRAMPH1_01G17273	4.44865	2.21763e-29	Kinetochore mis15
FGRAMPH1_01G08679	-4.49252	0.000307484	membrane primary amine oxidase		FGRAMPH1_01G21329	3.59682	6.26e-08	General alpha-glucoside permease, general alpha-glucoside permease		FGRAMPH1_01G13439	7.13859	4.58e-15	filamentous hemagglutinin adhesin		FGRAMPH1_01G12137	3.90734	8.38459e-24	cell division control protein 2		FGRAMPH1_01G06661	4.22904	9.00421e-29	hypothetical protein		FGRAMPH1_01G27281	4.4475	6.53732e-29	N amino acid transport system protein
FGRAMPH1_01G15341	-4.57466	3.82192e-06	transcription factor		FGRAMPH1_01G16395	3.59316	0.00522789	hypothetical protein		FGRAMPH1_01G16141	7.1382	8.86e-66	hypothetical protein		FGRAMPH1_01G14813	3.90694	7.82659e-31	dna repair rad26		FGRAMPH1_01G26281	4.22528	0.00493859	sporulation-specific 5		FGRAMPH1_01G23459	4.44493	6.86211e-09	unnamed protein product
FGRAMPH1_01G13335	-4.5921	0.000891973	unnamed protein product		FGRAMPH1_01G13859	3.58525	4.98e-09	peroxidase/catalase 2		FGRAMPH1_01G21037	7.13237	1.47e-05	Methyltransferase		FGRAMPH1_01G01619	3.90191	2.31366e-31	spore coat sp96 precursor		FGRAMPH1_01G20641	4.22002	3.47117e-66	actin 3		FGRAMPH1_01G15483	4.44429	3.35307e-12	unnamed protein product
FGRAMPH1_01G19777	-4.60994	7.05707e-09	hypothetical protein		FGRAMPH1_01G21149	3.58443	0.00116106	hypothetical protein		FGRAMPH1_01G22213	7.12539	2.01e-90	Lactose permease		FGRAMPH1_01G22901	3.88466	5.32808e-41	myosin regulatory light chain 1		FGRAMPH1_01G18839	4.21902	0.000685555	Heterokaryon incompatibility OR allele		FGRAMPH1_01G14855	4.4396	2.86217e-31	dna polymerase delta subunit 3
FGRAMPH1_01G11969	-4.62531	0.000231176	unnamed protein product		FGRAMPH1_01G17753	3.57677	2.14e-15	hypothetical protein		FGRAMPH1_01G19297	7.12335	6.44e-34	necrosis inducing		FGRAMPH1_01G07485	3.8799	5.43066e-14	RNA polymerase II transcriptional coactivator		FGRAMPH1_01G01343	4.2168	2.29736e-62	dihydroneopterin aldolase family		FGRAMPH1_01G05523	4.43325	1.13499e-19	altered inheritance of mitochondria 6
FGRAMPH1_01G12915	-4.63575	1.79609e-05	2`-hydroxyisoflavone reductase		FGRAMPH1_01G21735	3.57073	0.00853314	cytochrome p450 3a13		FGRAMPH1_01G05821	7.11934	4.19e-05	hypothetical protein		FGRAMPH1_01G12767	3.87926	7.11035e-05	fungal specific transcription factor domain-containing		FGRAMPH1_01G16701	4.21594	2.32896e-18	cyclin-supressing kinase		FGRAMPH1_01G13821	4.43263	8.25599e-31	mrna 3 -end-processing yth1
FGRAMPH1_01G06195	-4.65889	0.000331071	unnamed protein product		FGRAMPH1_01G11511	3.56893	1.06e-15	4-coumarate-- ligase 7		FGRAMPH1_01G21903	7.10095	7.82e-05	hypothetical protein		FGRAMPH1_01G11371	3.87579	1.69944e-61	wd containing		FGRAMPH1_01G22521	4.21319	5.0842e-26	peptidyl-prolyl cis-trans isomerase ssp-1		FGRAMPH1_01G01341	4.43156	1.15093e-14	hypothetical protein
FGRAMPH1_01G12733	-4.66038	0.000818802	L-fucose permease		FGRAMPH1_01G12151	3.55844	0.00333851	D-lactate dehydrogenase (cytochrome)		FGRAMPH1_01G11559	7.10019	5.53e-05	hypothetical protein		FGRAMPH1_01G16341	3.87393	1.56964e-06	C6 finger domain		FGRAMPH1_01G09699	4.20761	1.10005e-67	aminopeptidase 2		FGRAMPH1_01G03745	4.43123	4.5943e-84	dolichyl-phosphate-mannose-protein mannosyltransferase 2
FGRAMPH1_01G01717	-4.68142	4.79999e-09	hypothetical protein FPSE_00654		FGRAMPH1_01G12007	3.55789	6.22e-11	hypothetical protein		FGRAMPH1_01G00077	7.0935	0.00141705	mfs sugar transporter		FGRAMPH1_01G23103	3.87316	2.10975e-56	structural maintenance-chromosome 3 (chondroitin sulfate proteoglycan 6)		FGRAMPH1_01G09873	4.20459	0.00389967	dna helicase ii atp-dependent dna helicase		FGRAMPH1_01G04883	4.42974	0.000564086	unnamed protein product
FGRAMPH1_01G05355	-4.7265	3.1739e-05	unspecified product		FGRAMPH1_01G21395	3.5519	0.000344	isoflavone reductase		FGRAMPH1_01G13309	7.08953	0.000551	hypothetical protein		FGRAMPH1_01G14843	3.87279	2.0436e-14	oxidoreductase yusz		FGRAMPH1_01G24495	4.20454	8.91785e-35	Bud site selection BUD4		FGRAMPH1_01G10305	4.42459	1.50679e-21	ferric reductase
FGRAMPH1_01G15517	-4.75875	1.83911e-06	Carboxypeptidase S1, carboxypeptidase S1		FGRAMPH1_01G12417	3.54955	3.77e-14	glycerol kinase		FGRAMPH1_01G21233	7.08913	5.32e-05	related to monophenol monooxygenase (tyrosinase)		FGRAMPH1_01G00303	3.87241	0.00238788	cadmium resistance		FGRAMPH1_01G23179	4.20256	2.29122e-66	farnesyl pyrophosphate synthetase		FGRAMPH1_01G22297	4.42454	1.79918e-26	unnamed protein product
FGRAMPH1_01G25671	-4.78811	6.29285e-11	hypothetical protein		FGRAMPH1_01G24699	3.54221	7.88e-08	apoptosis-inducing factor 2		FGRAMPH1_01G04309	7.08524	5.56e-05	2`-hydroxyisoflavone reductase		FGRAMPH1_01G12729	3.8724	5.96766e-08	short chain dehydrogenase reductase		FGRAMPH1_01G11053	4.20155	1.00114e-54	translocation complex subunit Sss1, translocation complex subunit sss1		FGRAMPH1_01G10283	4.42392	9.87391e-18	esterase lipase thioesterase
FGRAMPH1_01G27005	-4.79508	1.29637e-05	hypothetical protein		FGRAMPH1_01G01619	3.53059	7.24e-11	spore coat sp96 precursor		FGRAMPH1_01G09005	7.08506	6.34e-05	Arylsulfatase, arylsulfatase		FGRAMPH1_01G28217	3.87128	2.49736e-37	porphobilinogen deaminase		FGRAMPH1_01G21767	4.20125	0.00235201	n-acetyltransferase ats1, N-acetyltransferase ats1		FGRAMPH1_01G17113	4.42024	1.29247e-39	structural maintenance-chromosome 2
FGRAMPH1_01G12717	-4.83003	3.70171e-05	hypothetical protein		FGRAMPH1_01G25161	3.52511	6.45e-09	unnamed protein product		FGRAMPH1_01G20921	7.06208	1.78e-05	magnesium and cobalt transport		FGRAMPH1_01G14379	3.87056	7.74086e-13	hypothetical protein		FGRAMPH1_01G14537	4.1951	4.15019e-43	integral membrane		FGRAMPH1_01G00755	4.41875	3.54334e-36	cell cycle checkpoint
FGRAMPH1_01G18555	-4.8982	9.45483e-10	quinate dehydrogenase		FGRAMPH1_01G28043	3.52391	1.56e-06	acetyltransferase		FGRAMPH1_01G13479	7.05929	5.94e-07	hypothetical protein		FGRAMPH1_01G02551	3.86903	6.53862e-18	dipeptidyl-peptidase iii		FGRAMPH1_01G26863	4.177	2.74062e-35	3 (2 ),5 -bisphosphate nucleotidase		FGRAMPH1_01G10273	4.41858	2.83794e-33	unnamed protein product
FGRAMPH1_01G13831	-4.92272	5.19358e-06	spore coat sp96 precursor		FGRAMPH1_01G17625	3.52119	1.97e-08	hypothetical protein		FGRAMPH1_01G21555	7.05417	6.31e-05	phospholipase C		FGRAMPH1_01G09699	3.86486	1.9147e-42	aminopeptidase 2		FGRAMPH1_01G08209	4.17646	6.97107e-51	bifunctional polynucleotide phosphatase kinase		FGRAMPH1_01G07659	4.41611	3.7815e-89	proteasome component C7-alpha
FGRAMPH1_01G25135	-5.00743	1.06133e-06	3-dehydroquinate synthase		FGRAMPH1_01G25303	3.51991	7.4e-16	pisatin demethylase cytochrome P450		FGRAMPH1_01G04413	7.04669	0.000159	hypothetical protein		FGRAMPH1_01G07495	3.86125	4.0162e-49	leukotriene A-4 hydrolase, leukotriene a-4 hydrolase		FGRAMPH1_01G12899	4.17579	0.00717711	related to 24-dehydrocholesterol reductase precursor		FGRAMPH1_01G15817	4.41185	1.85698e-06	D-threonine aldolase
FGRAMPH1_01G09887	-5.0495	1.65249e-07	myo-inositol transporter		FGRAMPH1_01G19393	3.51959	2.8e-07	ctr copper transporter		FGRAMPH1_01G15725	7.04243	0.000205	Small secreted cysteine-rich protein, putative		FGRAMPH1_01G14911	3.85936	2.41511e-24	hypothetical protein		FGRAMPH1_01G22297	4.17546	1.02991e-18	unnamed protein product		FGRAMPH1_01G12199	4.4014	1.41006e-08	C6 transcription factor
FGRAMPH1_01G11975	-5.08347	3.1739e-05	lignostilbene alphabeta-dioxygenase i		FGRAMPH1_01G23877	3.51634	6.32e-06	transcriptional regulatory protein pro-1		FGRAMPH1_01G13311	7.03887	4.21e-07	unnamed protein product		FGRAMPH1_01G01953	3.85296	2.03746e-37	Peptidyl-prolyl cis-trans mitochondrial		FGRAMPH1_01G02989	4.17501	1.63083e-38	replication factor C subunit 2		FGRAMPH1_01G21669	4.39934	9.88592e-08	siderophore iron transporter mirB, siderophore iron transporter mirb
FGRAMPH1_01G02875	-5.16862	5.38204e-16	hypothetical protein FOWG_07428		FGRAMPH1_01G21167	3.51504	2.06e-07	4-coumarate-- ligase 7		FGRAMPH1_01G25461	7.03786	0.000568	mrna 3 -end-processing yth1		FGRAMPH1_01G10083	3.85093	2.56432e-35	ef hand family		FGRAMPH1_01G14913	4.16955	5.83911e-34	tRNA nucleotidyltransferase		FGRAMPH1_01G20195	4.39841	2.00709e-88	probable profilin
FGRAMPH1_01G22203	-5.22065	7.25941e-06	unnamed protein product		FGRAMPH1_01G16241	3.50578	0.000679	nadph dehydrogenase		FGRAMPH1_01G05805	7.03709	5.16e-12	hypothetical protein		FGRAMPH1_01G27509	3.85059	4.74907e-22	transporter SEC13		FGRAMPH1_01G10441	4.16688	5.54753e-50	serine/threonine-protein kinase sid2		FGRAMPH1_01G18421	4.39828	5.89858e-92	related to hyp1
FGRAMPH1_01G21101	-5.26749	0.000181201	hypothetical protein		FGRAMPH1_01G27939	3.50309	3.6e-05	peptidase m24		FGRAMPH1_01G21421	7.03701	3.36e-42	unnamed protein product		FGRAMPH1_01G21685	3.84465	0.000463512	ent-kaurene oxidase		FGRAMPH1_01G08097	4.15842	3.15964e-09	hypothetical protein		FGRAMPH1_01G09699	4.39796	2.90754e-64	aminopeptidase 2
FGRAMPH1_01G15147	-5.27183	1.53923e-07	hypothetical protein		FGRAMPH1_01G08993	3.50044	0.00511434	allantoate permease		FGRAMPH1_01G08895	7.03567	3.46e-12	pisatin demethylase cytochrome P450		FGRAMPH1_01G06779	3.84047	1.11511e-21	cytosolic nonspecific dipeptidase		FGRAMPH1_01G12301	4.15805	0.000765142	Lipase partial		FGRAMPH1_01G20569	4.39707	0.00217523	hypothetical protein
FGRAMPH1_01G05597	-5.31351	7.71071e-08	sterigmatocystin 8-o-methyltransferase, sterigmatocystin 8-O-methyltransferase		FGRAMPH1_01G22013	3.50002	5.43e-07	related to transmembrane transporter Liz1p		FGRAMPH1_01G09881	7.03561	0.000137	integral membrane		FGRAMPH1_01G07359	3.83679	2.5879e-27	amidohydrolase family		FGRAMPH1_01G20023	4.15544	1.45482e-46	related to domain		FGRAMPH1_01G04381	4.39625	6.44543e-06	unnamed protein product
FGRAMPH1_01G19243	-5.38335	6.89687e-07	Allantoicase, allantoicase		FGRAMPH1_01G10765	3.49827	4.2e-07	hypothetical protein		FGRAMPH1_01G12345	7.03136	4.62e-10	tannase and feruloyl esterase		FGRAMPH1_01G04997	3.83666	2.21703e-09	related to acetyltransferase		FGRAMPH1_01G01111	4.15524	2.70083e-15	pyridoxal reductase 2		FGRAMPH1_01G00349	4.38503	0.000892867	beta- -xylosyltransferase 1
FGRAMPH1_01G05603	-5.44101	9.29471e-09	fasciclin domain family		FGRAMPH1_01G12227	3.48147	9.18e-05	family inorganic phosphate transporter		FGRAMPH1_01G06317	7.0195	2.8e-54	beta-glucosidase		FGRAMPH1_01G10757	3.83597	1.58028e-65	lysyl-tRNA synthetase		FGRAMPH1_01G00603	4.15322	1.28478e-14	drug proton antiporter yhk8		FGRAMPH1_01G14101	4.38149	1.48524e-07	heterokaryon incompatibility
FGRAMPH1_01G27339	-5.51334	3.6351e-05	hypothetical protein		FGRAMPH1_01G21945	3.48001	3.65e-10	cytochrome P450		FGRAMPH1_01G16285	7.01862	0.000128	murein transglycosylase		FGRAMPH1_01G03147	3.83485	6.53356e-36	plk kinase		FGRAMPH1_01G20355	4.15195	6.84434e-47	hypothetical protein		FGRAMPH1_01G11857	4.3797	8.56466e-58	murein transglycosylase
FGRAMPH1_01G25675	-5.52064	4.43892e-06	hypothetical protein		FGRAMPH1_01G05203	3.47508	2.8e-05	aldehyde dehydrogenase		FGRAMPH1_01G13409	7.00936	4.93e-52	hypothetical protein		FGRAMPH1_01G00865	3.82999	4.599e-24	replication factor C subunit 5		FGRAMPH1_01G25011	4.15095	1.42129e-55	hypothetical protein		FGRAMPH1_01G02625	4.3796	1.06411e-22	Cytochrome P450 4V2
FGRAMPH1_01G27007	-5.54285	2.21654e-09	hypothetical protein		FGRAMPH1_01G13855	3.46012	5.48e-07	7-alpha-hydroxycholest-4-en-3-one 12-alpha-hydroxylase		FGRAMPH1_01G16433	7.00582	8.01e-45	hypothetical protein FOZG_10299		FGRAMPH1_01G18727	3.82984	4.93507e-05	transcription factor		FGRAMPH1_01G22109	4.14981	7.92225e-17	hypothetical protein		FGRAMPH1_01G16921	4.37689	4.25865e-06	hypothetical protein
FGRAMPH1_01G05599	-5.55574	1.10878e-09	dimethylaniline monooxygenase 3		FGRAMPH1_01G18695	3.45578	3.06e-09	probable rAsp f 9 allergen		FGRAMPH1_01G08479	7.00419	0.00011	hypothetical protein		FGRAMPH1_01G26893	3.82486	1.00023e-34	dash subunit duo1		FGRAMPH1_01G07795	4.14525	3.74836e-39	mitogen-activated protein kinase spm1		FGRAMPH1_01G10219	4.37402	7.07319e-60	long-chain acyl- synthetase
FGRAMPH1_01G09017	-5.58052	0.00156031	related to 5-methylcytosine G T mismatch-specific DNA glycosylase		FGRAMPH1_01G16663	3.44839	7.8e-05	alpha-mannosidase 1a		FGRAMPH1_01G25573	7.00293	0.000274	Small secreted cysteine-rich protein, putative		FGRAMPH1_01G16811	3.82362	8.06904e-06	transcription factor		FGRAMPH1_01G15755	4.14387	5.5063e-11	related to tol		FGRAMPH1_01G26863	4.36829	3.24203e-40	3 (2 ),5 -bisphosphate nucleotidase
FGRAMPH1_01G05601	-5.69864	1.23622e-10	conidial pigment biosynthesis oxidase arb2 brown2		FGRAMPH1_01G12655	3.42967	1.53e-10	beta-galactosidase B		FGRAMPH1_01G25429	6.99872	6.21e-32	hypothetical protein		FGRAMPH1_01G27443	3.82246	7.92153e-34	ubiquitin-conjugating enzyme e2, ubiquitin-conjugating enzyme E2		FGRAMPH1_01G12959	4.14258	0.00927396	pyrethroid hydrolase		FGRAMPH1_01G01189	4.36799	8.27644e-39	hypothetical protein
FGRAMPH1_01G12219	-6.12389	2.69211e-06	mfs sp major inositol transporter		FGRAMPH1_01G23311	3.42749	3.07e-12	hypothetical protein		FGRAMPH1_01G24869	6.99774	2.15e-65	cyanate hydratase		FGRAMPH1_01G09733	3.82066	0.000147944	glycine cleavage system H protein		FGRAMPH1_01G13943	4.14018	2.42736e-09	3-dehydroshikimate dehydratase		FGRAMPH1_01G08449	4.36	0.00502703	brefeldin a resistance, Brefeldin A resistance
FGRAMPH1_01G08121	-6.13309	1.4667e-11	phosphoenolpyruvate synthase		FGRAMPH1_01G25061	3.41854	0.00162123	high-affinity glucose transporter, High-affinity glucose transporter		FGRAMPH1_01G16359	6.99136	2.4e-05	HET domain-containing		FGRAMPH1_01G22463	3.81988	4.20989e-10	hypothetical protein		FGRAMPH1_01G28253	4.13826	5.37178e-32	hypothetical protein		FGRAMPH1_01G23591	4.35464	1.10694e-36	sister chromatid cohesion pds5
FGRAMPH1_01G27895	-6.1647	0.00421834	hypothetical protein		FGRAMPH1_01G11993	3.40862	1.71e-09	pyrroline-5-carboxylate reductase		FGRAMPH1_01G21083	6.99055	0.000142	unnamed protein product		FGRAMPH1_01G17383	3.81314	4.97297e-21	leptomycin b resistance pmd1		FGRAMPH1_01G03951	4.12651	1.43414e-15	major facilitator superfamily transporter		FGRAMPH1_01G01117	4.34918	6.82826e-84	dolichyl-diphosphooligosaccharide- glycosyltransferase
FGRAMPH1_01G08681	-6.35367	0.00517245	related to IQ calmodulin-binding motif		FGRAMPH1_01G05657	3.40206	8.26e-11	chitinase, Chitinase		FGRAMPH1_01G18795	6.98562	1.5e-06	hypothetical protein		FGRAMPH1_01G10231	3.81236	7.67772e-13	glycerol kinase		FGRAMPH1_01G03991	4.12217	7.32324e-11	hypothetical protein		FGRAMPH1_01G04379	4.34823	0.00116311	hypothetical protein
FGRAMPH1_01G08937	-6.81067	0.000130037	bacterial leucyl aminopeptidase		FGRAMPH1_01G01057	3.40015	2.84e-09	acid phosphatase, Acid phosphatase		FGRAMPH1_01G06763	6.98548	2.91e-75	hypothetical protein		FGRAMPH1_01G21909	3.80978	0.00245134	hypothetical protein FPSE_02907		FGRAMPH1_01G23213	4.11472	1.31254e-61	histone acetyltransferase type B subunit 2, histone acetyltransferase type b subunit 2		FGRAMPH1_01G12771	4.34693	0.00310514	l- -diaminobutyrate decarboxylase
FGRAMPH1_01G08143	-6.90174	0.00323533	carbonic anhydrase		FGRAMPH1_01G15957	3.39664	4.12e-07	alcohol dehydrogenase		FGRAMPH1_01G25321	6.98518	1.26e-19	hypothetical protein		FGRAMPH1_01G27193	3.80631	2.43228e-37	glycylpeptide N-tetradecanoyltransferase		FGRAMPH1_01G20781	4.10912	5.05443e-12	udp-glucosyltransferase yojk		FGRAMPH1_01G10321	4.34286	2.33597e-33	endochitinase 2 precursor
FGRAMPH1_01G08119	-7.02036	2.39531e-14	L-lactate dehydrogenase		FGRAMPH1_01G07435	3.36994	1.4e-05	related to DUF124 domain		FGRAMPH1_01G09387	6.98351	9.04e-05	hypothetical protein		FGRAMPH1_01G13267	3.80139	2.04664e-09	phosphoribosyl transferase domain		FGRAMPH1_01G09355	4.10413	8.31385e-13	hypothetical protein		FGRAMPH1_01G20641	4.34037	2.16988e-58	actin 3
FGRAMPH1_01G08113	-7.11556	2.69028e-09	unnamed protein product		FGRAMPH1_01G19311	3.36019	1.46e-08	extracellular serine-rich		FGRAMPH1_01G16399	6.97181	4.77e-39	hypothetical protein		FGRAMPH1_01G21171	3.80019	4.99111e-19	hypothetical protein		FGRAMPH1_01G21201	4.10389	6.38963e-12	phenazine biosynthesis		FGRAMPH1_01G18183	4.33799	1.04733e-21	camk kinase
FGRAMPH1_01G08125	-8.00733	0.000590256	pyruvate decarboxylase		FGRAMPH1_01G07939	3.35917	5.11e-08	hypothetical protein		FGRAMPH1_01G08665	6.97147	2.32e-05	acetylxylan esterase 2 precursor		FGRAMPH1_01G03293	3.80006	1.30539e-38	alpha subunit		FGRAMPH1_01G12411	4.09792	1.30161e-05	enoyl- hydratase		FGRAMPH1_01G07359	4.32968	1.89503e-55	amidohydrolase family
FGRAMPH1_01G08115	-8.35445	0.000460245	hypothetical protein		FGRAMPH1_01G08695	3.35834	0.00120635	Positive regulator of purine utilization, positive regulator of purine utilization		FGRAMPH1_01G18867	6.97082	0.000356	mrna 3 -end-processing yth1		FGRAMPH1_01G09871	3.79573	2.37968e-08	dna helicase ii atp-dependent dna helicase		FGRAMPH1_01G03781	4.08941	1.85859e-45	dash complex subunit dad2		FGRAMPH1_01G09425	4.32759	0.00743136	hypothetical protein
FGRAMPH1_01G08117	-9.27783	3.37094e-12	hypothetical protein		FGRAMPH1_01G06419	3.34709	0.00364801	hypothetical protein		FGRAMPH1_01G13115	6.96791	0.000191	AF359360_10 TRI9		FGRAMPH1_01G02753	3.79457	2.51794e-40	phenylalanyl-tRNA synthetase alpha chain		FGRAMPH1_01G24415	4.08852	2.0651e-63	proteasome component PRE6, proteasome component pre6		FGRAMPH1_01G00927	4.32439	7.95376e-115	histone chaperone asf1
					FGRAMPH1_01G14557	3.34097	6.1e-12	hypothetical protein		FGRAMPH1_01G09497	6.95836	0.000116	unnamed protein product		FGRAMPH1_01G11469	3.79237	3.80424e-05	hypothetical protein FLAG1_09994		FGRAMPH1_01G04493	4.08652	1.05237e-29	hypothetical protein		FGRAMPH1_01G05721	4.32082	2.66538e-05	transcription factor
					FGRAMPH1_01G16433	3.33929	0.00408548	hypothetical protein FOZG_10299		FGRAMPH1_01G04431	6.95669	0.000491	trans-carveol dehydrogenase		FGRAMPH1_01G18421	3.79156	2.08559e-32	related to hyp1		FGRAMPH1_01G22463	4.08627	4.00644e-11	hypothetical protein		FGRAMPH1_01G08207	4.3174	4.4123e-31	mediator complex subunit med18
					FGRAMPH1_01G15281	3.33139	1.73e-05	L-ascorbate peroxidase peroxisomal		FGRAMPH1_01G16299	6.95454	5.97e-17	Ferric reductase transmembrane component 4		FGRAMPH1_01G26055	3.78953	2.88853e-26	ran-interacting mog1		FGRAMPH1_01G24721	4.08614	3.27571e-51	NAD+ synthase (glutamine-hydrolysing)		FGRAMPH1_01G22107	4.31671	7.96117e-20	hypothetical protein
					FGRAMPH1_01G25391	3.32325	6.35e-05	TPA_inf: intracellular beta-galactosidase		FGRAMPH1_01G25455	6.95333	2.75e-17	vegetative incompatibility het-e-1		FGRAMPH1_01G11569	3.7878	0.00577381	heterokaryon incompatibility		FGRAMPH1_01G26437	4.08506	1.48096e-75	acyl binding		FGRAMPH1_01G07795	4.31289	6.71698e-42	mitogen-activated protein kinase spm1
					FGRAMPH1_01G14755	3.31485	5.11e-08	glutathione-independent formaldehyde dehydrogenase		FGRAMPH1_01G17713	6.94986	2.49e-32	hypothetical protein		FGRAMPH1_01G02539	3.78671	3.52965e-18	hypothetical protein		FGRAMPH1_01G01341	4.08409	8.34027e-11	hypothetical protein		FGRAMPH1_01G24587	4.31217	7.90479e-27	serine/threonine-protein kinase 24
					FGRAMPH1_01G25907	3.31467	0.000138	arylamine n-acetyltransferase 3		FGRAMPH1_01G27821	6.94826	0.000149	ankyrin repeat and SOCS box 7		FGRAMPH1_01G03699	3.78493	1.80356e-40	guanine nucleotide exchange factor synembryn		FGRAMPH1_01G16271	4.08348	0.0014308	unnamed protein product		FGRAMPH1_01G22955	4.30638	1.52307e-38	Triosephosphate isomerase, triosephosphate isomerase
					FGRAMPH1_01G08719	3.30862	0.00328707	isotrichodermin C-15 hydroxylase (cytochrome P-450 monooxygenase CYP65A1)		FGRAMPH1_01G13375	6.94134	4.52e-33	hypothetical protein		FGRAMPH1_01G20557	3.78178	7.74012e-24	fluconazole resistance (FLU1)		FGRAMPH1_01G10179	4.08029	1.41941e-32	DUF207 domain		FGRAMPH1_01G00715	4.30633	1.94675e-30	golgi integral membrane
					FGRAMPH1_01G13557	3.30842	0.00794045	DHA14-like major facilitator efflux transporter (MFS transporter)		FGRAMPH1_01G08005	6.9378	5e-20	hypothetical protein		FGRAMPH1_01G01423	3.78118	6.91718e-35	26S protease regulatory subunit 7		FGRAMPH1_01G00715	4.07759	8.09296e-22	golgi integral membrane		FGRAMPH1_01G01343	4.30305	1.60447e-70	dihydroneopterin aldolase family
					FGRAMPH1_01G07527	3.2976	1.03e-14	S-(hydroxymethyl)glutathione dehydrogenase		FGRAMPH1_01G28269	6.92737	9.79e-10	transcription factor		FGRAMPH1_01G23179	3.77533	9.41927e-33	farnesyl pyrophosphate synthetase		FGRAMPH1_01G00303	4.07418	0.000658909	cadmium resistance		FGRAMPH1_01G15375	4.29906	1.57546e-33	neutral amino acid permease
					FGRAMPH1_01G01517	3.28289	9.88e-06	ASP3-1-L-asparaginase II		FGRAMPH1_01G08531	6.92641	2.2e-24	4-hydroxybenzoate polyprenyl transferase		FGRAMPH1_01G19011	3.76845	5.02104e-52	CRAL-TRIO domain-containing		FGRAMPH1_01G07929	4.07208	3.7099e-49	related to UPF0662		FGRAMPH1_01G22463	4.29832	2.5745e-16	hypothetical protein
					FGRAMPH1_01G09703	3.28068	9.52e-07	related to nicotinamide mononucleotide permease		FGRAMPH1_01G05441	6.92631	4.76e-38	d-arabinono-1,4-lactone oxidase, D-arabinono-1,4-lactone oxidase		FGRAMPH1_01G19673	3.76801	2.14277e-06	Tyrosyl-DNA phosphodiesterase 1, tyrosyl-dna phosphodiesterase 1		FGRAMPH1_01G05523	4.0703	8.35899e-17	altered inheritance of mitochondria 6		FGRAMPH1_01G27551	4.29759	6.36955e-60	hypothetical protein
					FGRAMPH1_01G15549	3.27784	1.37e-05	glucosamine 6-phosphate N-acetyltransferase, Glucosamine 6-phosphate N-acetyltransferase		FGRAMPH1_01G09459	6.92629	0.000176	hypothetical protein		FGRAMPH1_01G06517	3.76799	5.65477e-29	hypothetical protein		FGRAMPH1_01G02083	4.0687	8.17359e-23	hypothetical protein		FGRAMPH1_01G14537	4.29105	2.8391e-43	integral membrane
					FGRAMPH1_01G16389	3.27672	5.17e-05	hypothetical protein		FGRAMPH1_01G10571	6.926	2.06e-96	swim zinc finger		FGRAMPH1_01G07661	3.76451	2.54874e-28	phytanoyl- dioxygenase		FGRAMPH1_01G27169	4.06737	2.22038e-38	G2-specific protein kinase nim-1		FGRAMPH1_01G13183	4.29025	0.00147559	sterigmatocystin 8-O-methyltransferase, Sterigmatocystin 8-O-methyltransferase
					FGRAMPH1_01G12419	3.26349	1.15e-08	aquaglyceroporin like other eukaryote		FGRAMPH1_01G10909	6.92003	0.000125	hypothetical protein		FGRAMPH1_01G21489	3.75942	2.48642e-19	reticulocyte-binding 2 like a		FGRAMPH1_01G15269	4.06638	4.15329e-15	hypothetical protein		FGRAMPH1_01G24721	4.28784	2.8596e-58	NAD+ synthase (glutamine-hydrolysing)
					FGRAMPH1_01G09325	3.26133	0.000138	7-alpha-hydroxycholest-4-en-3-one 12-alpha-hydroxylase		FGRAMPH1_01G21609	6.91904	1.38e-18	hypothetical protein		FGRAMPH1_01G01343	3.75886	1.05213e-38	dihydroneopterin aldolase family		FGRAMPH1_01G10219	4.06256	7.7478e-48	long-chain acyl- synthetase		FGRAMPH1_01G25883	4.26942	2.66779e-13	hypothetical protein
					FGRAMPH1_01G27335	3.2582	0.00186873	hypothetical protein		FGRAMPH1_01G12379	6.91797	5.61e-24	hypothetical protein		FGRAMPH1_01G24559	3.75804	2.21042e-40	ubiquitin-like modifier 1		FGRAMPH1_01G10705	4.06231	1.51607e-22	serologically defined colon cancer antigen 1		FGRAMPH1_01G14705	4.26492	1.54586e-23	aldehyde dehydrogenase
					FGRAMPH1_01G00119	3.25802	0.00559928	hypothetical protein		FGRAMPH1_01G05499	6.90986	1.48e-28	Choline transport		FGRAMPH1_01G04493	3.75692	1.07418e-20	hypothetical protein		FGRAMPH1_01G05327	4.06111	8.13362e-05	unnamed protein product		FGRAMPH1_01G23079	4.2609	1.61292e-75	UPF0674 endoplasmic reticulum membrane
					FGRAMPH1_01G13529	3.25715	0.00315367	mannan endo-1,6-alpha-mannosidase DCW1, Mannan endo-1,6-alpha-mannosidase DCW1		FGRAMPH1_01G09421	6.90647	0.000159	riboflavin transporter mch5, Riboflavin transporter MCH5		FGRAMPH1_01G13449	3.75555	2.85071e-22	hypothetical protein		FGRAMPH1_01G19461	4.06028	7.41725e-11	hypothetical protein		FGRAMPH1_01G21629	4.25943	0.000127096	related to heterokaryon incompatibility (het-6OR allele)
					FGRAMPH1_01G11645	3.25031	0.00827609	hypothetical protein		FGRAMPH1_01G15829	6.88089	0.000519	Zinc-type alcohol dehydrogenase		FGRAMPH1_01G16915	3.75128	3.78283e-23	molybdenum cofactor biosynthetic		FGRAMPH1_01G14587	4.05744	2.63531e-18	dna repair rad9		FGRAMPH1_01G15755	4.25928	2.16259e-12	related to tol
					FGRAMPH1_01G23737	3.24862	6.22e-05	related to stress response rds1p		FGRAMPH1_01G04295	6.86784	1.93e-21	unnamed protein product		FGRAMPH1_01G23749	3.7468	1.21477e-35	glycosyl hydrolase family 76		FGRAMPH1_01G25041	4.05063	3.95441e-14	peroxiredoxin PRX1		FGRAMPH1_01G09449	4.25818	3.75008e-36	epimerase hydratase
					FGRAMPH1_01G20401	3.23936	8.42e-06	lustrin a		FGRAMPH1_01G18907	6.8675	2.41e-40	Bifunctional xylanase deacetylase, bifunctional xylanase deacetylase		FGRAMPH1_01G27621	3.74005	1.72619e-23	myosin heavy chain		FGRAMPH1_01G20859	4.04831	3.93956e-23	structural maintenance-chromosome 4		FGRAMPH1_01G19631	4.25703	9.20306e-45	Spindle pole body component alp4
					FGRAMPH1_01G13719	3.2368	0.00208384	hypothetical protein		FGRAMPH1_01G10975	6.85355	2e-36	hypothetical protein		FGRAMPH1_01G11741	3.73729	5.01624e-22	nonphototropic hypocotyl 1		FGRAMPH1_01G27621	4.04256	3.53467e-34	myosin heavy chain		FGRAMPH1_01G12111	4.25699	1.48763e-08	pectin lyase precursor
					FGRAMPH1_01G10411	3.2345	4.56e-05	exo-beta- -glucanase		FGRAMPH1_01G11837	6.84727	1.65e-09	integral membrane		FGRAMPH1_01G13503	3.73569	6.59431e-12	sucrose utilization suc1		FGRAMPH1_01G19275	4.04027	2.86994e-56	mitochondrial iron uptake		FGRAMPH1_01G08097	4.25468	5.97198e-12	hypothetical protein
					FGRAMPH1_01G17919	3.22745	4.43e-12	hypothetical protein		FGRAMPH1_01G05825	6.84652	1.38e-09	unnamed protein product		FGRAMPH1_01G01289	3.72958	1.98174e-35	DNA replication licensing factor mcm4, DNA replication licensing factor MCM4		FGRAMPH1_01G11503	4.04024	1.89069e-05	multidrug resistant		FGRAMPH1_01G10061	4.25135	3.25615e-40	nuclear transport factor 2
					FGRAMPH1_01G03827	3.2215	2.41e-07	cutinase precursor		FGRAMPH1_01G21541	6.8464	1.18e-21	hypothetical protein		FGRAMPH1_01G23967	3.72932	9.42258e-34	3 (2 ),5 -bisphosphate nucleotidase		FGRAMPH1_01G02037	4.03929	1.35722e-50	peptide methionine sulfoxide reductase msrA 1		FGRAMPH1_01G14777	4.24581	1.46903e-16	kinetochore complex sim4 subunit fta1
					FGRAMPH1_01G01455	3.21242	2.1e-11	Sugar transporter, sugar transporter		FGRAMPH1_01G22313	6.84441	0.000338	major facilitator superfamily transporter		FGRAMPH1_01G06683	3.72215	1.32799e-23	Ankyrin repeat-containing		FGRAMPH1_01G22713	4.03464	8.48378e-80	tubulin beta chain		FGRAMPH1_01G07101	4.23838	2.37031e-08	sorbose reductase SOU1
					FGRAMPH1_01G05631	3.20654	5.63e-16	major facilitator superfamily transporter		FGRAMPH1_01G11835	6.8348	4.01e-16	cytochrome p450 oxidoreductase		FGRAMPH1_01G27307	3.71848	0.000209136	c6 finger		FGRAMPH1_01G19151	4.03353	1.59824e-27	gamma-butyrobetaine dioxygenase		FGRAMPH1_01G02973	4.23718	8.09819e-63	Transcription factor mitochondrial
					FGRAMPH1_01G21839	3.20287	0.00445794	FAD-binding partial		FGRAMPH1_01G15777	6.83103	3.95e-05	phytanoyl- dioxygenase		FGRAMPH1_01G17847	3.71736	2.88176e-24	hypothetical protein		FGRAMPH1_01G25969	4.03291	9.27933e-11	hypothetical protein		FGRAMPH1_01G24067	4.23452	2.88808e-54	hypothetical protein FPSE_04108
					FGRAMPH1_01G00715	3.1989	0.000432	golgi integral membrane		FGRAMPH1_01G09245	6.81706	1.29e-16	ANR50 of Homo sapiens		FGRAMPH1_01G19821	3.71019	8.47919e-06	bacterial low temperature requirement a		FGRAMPH1_01G17509	4.03255	5.97816e-26	mitotic spindle assembly checkpoint mad2		FGRAMPH1_01G21931	4.2326	3.77803e-08	hypothetical protein
					FGRAMPH1_01G14825	3.18872	6.42e-12	3-ketoacyl-CoA thiolase		FGRAMPH1_01G00093	6.80677	3.68e-11	unnamed protein product		FGRAMPH1_01G03417	3.70746	5.79512e-13	aspartate aminotransferase		FGRAMPH1_01G15817	4.03225	0.000148931	D-threonine aldolase		FGRAMPH1_01G02083	4.22618	5.7389e-26	hypothetical protein
					FGRAMPH1_01G21617	3.18692	0.000537	hypothetical protein		FGRAMPH1_01G13609	6.80592	7.85e-19	hypothetical protein		FGRAMPH1_01G23979	3.70439	2.17838e-24	alpha beta hydrolase fold		FGRAMPH1_01G18403	4.02651	4.57023e-34	Gamma-tubulin complex component 4		FGRAMPH1_01G20143	4.2236	3.73392e-53	hypothetical protein
					FGRAMPH1_01G23135	3.1857	0.000324	hypothetical protein		FGRAMPH1_01G21975	6.80587	3.26e-09	hypothetical protein FPSE_03313		FGRAMPH1_01G19973	3.70054	2.23979e-18	unnamed protein product		FGRAMPH1_01G12177	4.02064	1.65456e-05	GNAT family N-acetyltransferase		FGRAMPH1_01G26883	4.22204	2.47964e-18	GNAT family acetyltransferase, gnat family acetyltransferase
					FGRAMPH1_01G10029	3.18305	0.000515	nucleoside-diphosphate-sugar epimerase		FGRAMPH1_01G09505	6.80453	0.000402	unnamed protein product		FGRAMPH1_01G23533	3.6977	4.87856e-23	c2h2 type zinc finger		FGRAMPH1_01G15035	4.01963	1.01556e-34	lysine n-acyltransferase		FGRAMPH1_01G17459	4.22174	3.58956e-28	lysine acetyltransferase
					FGRAMPH1_01G12409	3.16708	6.03e-07	lipase 4		FGRAMPH1_01G22211	6.80402	3.55e-57	murein transglycosylase		FGRAMPH1_01G21141	3.69744	2.49216e-37	glycine-rich RNA-binding 2		FGRAMPH1_01G15047	4.01895	2.7707e-21	gon7 family		FGRAMPH1_01G14929	4.21876	1.10923e-32	histone partial
					FGRAMPH1_01G25031	3.14652	1.88e-07	integral membrane		FGRAMPH1_01G15873	6.80086	2.66e-06	probable endoglucanase IV precursor		FGRAMPH1_01G16899	3.69341	1.40672e-07	hypothetical protein		FGRAMPH1_01G19853	4.01656	4.28136e-34	probable heat-shock hsp60		FGRAMPH1_01G13793	4.21456	2.91427e-09	hypothetical protein
					FGRAMPH1_01G09483	3.14588	7.05e-13	alpha beta hydrolase		FGRAMPH1_01G13589	6.80082	1.02e-33	related to alcohol oxidase		FGRAMPH1_01G22113	3.68544	2.26653e-17	mmf1		FGRAMPH1_01G28001	4.01629	1.41141e-13	HTH-type DNA-binding domain-containing acetyltransferase ybfA		FGRAMPH1_01G25439	4.20823	0.00562493	3-oxoacyl-[acyl-carrier- ] reductase
					FGRAMPH1_01G02191	3.14151	4.28e-07	hypothetical protein		FGRAMPH1_01G05785	6.79753	2.63e-06	hypothetical protein		FGRAMPH1_01G04783	3.68476	4.07213e-11	gnat family		FGRAMPH1_01G12199	4.01036	9.25186e-07	C6 transcription factor		FGRAMPH1_01G27425	4.20731	0.000300053	GNAT family N-acetyltransferase, gnat family n-acetyltransferase
					FGRAMPH1_01G15993	3.14139	0.001813	Small secreted cysteine-rich protein, putative		FGRAMPH1_01G13185	6.79269	4.86e-17	galactose oxidase precursor		FGRAMPH1_01G04121	3.68203	1.95069e-17	hypothetical protein		FGRAMPH1_01G07949	4.00799	3.98446e-34	hypothetical protein		FGRAMPH1_01G14059	4.20646	5.35556e-24	mitochondrial carrier
					FGRAMPH1_01G09879	3.13298	1.41e-06	GMC oxidoreductase, gmc oxidoreductase		FGRAMPH1_01G22283	6.78694	6.95e-43	hypothetical protein		FGRAMPH1_01G15837	3.67822	8.86173e-05	related to pathway-specific regulatory nit-4		FGRAMPH1_01G21559	4.00343	4.89649e-07	hypothetical protein		FGRAMPH1_01G25499	4.20475	1.37466e-06	hypothetical protein
					FGRAMPH1_01G05227	3.12006	0.00100381	carboxypeptidase 2, Carboxypeptidase 2		FGRAMPH1_01G21631	6.78649	0.000584	related to dehydrogenase		FGRAMPH1_01G26971	3.67789	1.75042e-16	GTPase-binding rid1		FGRAMPH1_01G14359	4.00145	8.97229e-15	hypothetical protein		FGRAMPH1_01G05653	4.20203	4.5462e-05	hypothetical protein FPSE_03768
					FGRAMPH1_01G01083	3.11827	0.000168	ser-thr- gpi-anchored family		FGRAMPH1_01G23737	6.78614	1.01e-39	related to stress response rds1p		FGRAMPH1_01G07659	3.67605	4.90269e-35	proteasome component C7-alpha		FGRAMPH1_01G19851	4.00036	6.67441e-47	ubiquitin supergroup		FGRAMPH1_01G19275	4.20013	6.98746e-63	mitochondrial iron uptake
					FGRAMPH1_01G12859	3.11598	0.00017	Oligopeptide transporter 3		FGRAMPH1_01G14021	6.77992	0.000127	hypothetical protein FPSE_05362		FGRAMPH1_01G18185	3.67277	4.52811e-22	hypothetical protein		FGRAMPH1_01G17897	3.99686	4.61478e-48	phosphatase PP2A regulatory subunit A		FGRAMPH1_01G24415	4.19976	3.59033e-86	proteasome component PRE6, proteasome component pre6
					FGRAMPH1_01G12197	3.11399	0.00180642	peptidoglycan binding domain containing		FGRAMPH1_01G09429	6.77558	0.000296	hypothetical protein		FGRAMPH1_01G06123	3.67079	1.01702e-28	anaphase spindle elongation 1		FGRAMPH1_01G26111	3.98913	1.02992e-56	histone H2B, Histone H2B		FGRAMPH1_01G22713	4.19964	1.49392e-80	tubulin beta chain
					FGRAMPH1_01G16927	3.11029	3.63e-07	1-aminocyclopropane-1-carboxylate deaminase		FGRAMPH1_01G21721	6.76804	0.000266	3-carboxymuconate cyclase		FGRAMPH1_01G15785	3.66955	3.2745e-06	unnamed protein product		FGRAMPH1_01G03297	3.98774	6.03639e-46	origin recognition complex subunit 1		FGRAMPH1_01G12371	4.19867	5.24902e-30	vacuolar calcium ion transporter
					FGRAMPH1_01G22537	3.10905	1.74e-08	hypothetical protein		FGRAMPH1_01G15371	6.76635	0.00158756	hypothetical protein		FGRAMPH1_01G26913	3.66903	3.20371e-22	DNA replication ATP-dependent helicase dna2		FGRAMPH1_01G25075	3.98451	5.47932e-38	dna mismatch repair msh6		FGRAMPH1_01G10705	4.19794	2.06976e-25	serologically defined colon cancer antigen 1
					FGRAMPH1_01G12729	3.1046	8.93e-09	short chain dehydrogenase reductase		FGRAMPH1_01G01905	6.76122	7.38e-08	arginyl-trna synthetase		FGRAMPH1_01G11117	3.66477	2.62406e-17	dna polymerase zeta subunit, DNA polymerase zeta subunit		FGRAMPH1_01G27443	3.97997	8.09156e-42	ubiquitin-conjugating enzyme e2, ubiquitin-conjugating enzyme E2		FGRAMPH1_01G08683	4.19735	2.58198e-06	unnamed protein product
					FGRAMPH1_01G20591	3.10224	0.00106234	hypothetical protein		FGRAMPH1_01G12083	6.75328	1.53e-18	hypothetical protein		FGRAMPH1_01G19401	3.66467	6.37416e-26	DNA polymerase epsilon		FGRAMPH1_01G27193	3.97874	5.30875e-50	glycylpeptide N-tetradecanoyltransferase		FGRAMPH1_01G24495	4.19057	1.63269e-31	Bud site selection BUD4
					FGRAMPH1_01G19089	3.09382	3.94e-05	poly [ADP-ribose] polymerase		FGRAMPH1_01G08877	6.74998	4.32e-14	hypothetical protein		FGRAMPH1_01G22703	3.66429	2.06395e-15	5 ,5 -P-1,P-4-tetraphosphate phosphorylase 2		FGRAMPH1_01G04141	3.97648	6.15853e-12	hypothetical protein		FGRAMPH1_01G28001	4.18809	1.6338e-13	HTH-type DNA-binding domain-containing acetyltransferase ybfA
					FGRAMPH1_01G03441	3.09346	7.76e-12	unnamed protein product		FGRAMPH1_01G13999	6.74147	2.27e-49	probable beta-galactosidase		FGRAMPH1_01G11365	3.6642	3.02826e-36	sensitivity to red light reduced- srr1		FGRAMPH1_01G09439	3.9762	0.00281467	unnamed protein product		FGRAMPH1_01G16701	4.17899	8.63203e-18	cyclin-supressing kinase
					FGRAMPH1_01G14481	3.08201	0.000492	Carboxypeptidase S1, carboxypeptidase S1		FGRAMPH1_01G12275	6.7382	1.4e-60	ethanolamine utilization		FGRAMPH1_01G20025	3.66367	7.59014e-27	hypothetical protein		FGRAMPH1_01G04145	3.97208	1.41511e-17	nad dependent epimerase dehydratase family		FGRAMPH1_01G05455	4.17769	0.000295706	plac8 family
					FGRAMPH1_01G09263	3.07721	0.00660666	unnamed protein product		FGRAMPH1_01G11719	6.73347	0.000258	hypothetical protein		FGRAMPH1_01G16381	3.66217	1.43846e-08	integral membrane		FGRAMPH1_01G27927	3.96564	1.30268e-11	nucleotide pyrophosphohydrolase		FGRAMPH1_01G14913	4.17675	2.54889e-32	tRNA nucleotidyltransferase
					FGRAMPH1_01G02791	3.06062	3.56e-08	related to verprolin		FGRAMPH1_01G05823	6.71876	7.5e-05	hypothetical protein		FGRAMPH1_01G20289	3.66141	4.02043e-43	intracellular transport uso1		FGRAMPH1_01G14221	3.95956	3.06342e-31	hypothetical protein		FGRAMPH1_01G18305	4.16874	2.8904e-46	signal peptidase
					FGRAMPH1_01G22659	3.05924	0.000252	unnamed protein product		FGRAMPH1_01G15491	6.71344	2.9e-14	unnamed protein product		FGRAMPH1_01G18283	3.6614	3.78074e-20	mesaconyl-c4 hydratase		FGRAMPH1_01G25883	3.9567	9.72281e-08	hypothetical protein		FGRAMPH1_01G12301	4.16859	0.000317442	Lipase partial
					FGRAMPH1_01G19395	3.05506	0.00429664	hypothetical protein		FGRAMPH1_01G12053	6.70028	0.00046	hypothetical protein		FGRAMPH1_01G26603	3.66011	1.92036e-30	uridine cytidine		FGRAMPH1_01G21629	3.95659	0.00265294	related to heterokaryon incompatibility (het-6OR allele)		FGRAMPH1_01G02037	4.16775	1.3741e-54	peptide methionine sulfoxide reductase msrA 1
					FGRAMPH1_01G12903	3.04291	0.00142277	Small secreted cysteine-rich protein, putative		FGRAMPH1_01G15933	6.69277	0.00297397	zinc-binding dehydrogenase		FGRAMPH1_01G25969	3.66005	5.88181e-08	hypothetical protein		FGRAMPH1_01G17245	3.95637	7.10737e-63	high-affinity iron transporter		FGRAMPH1_01G11747	4.16738	2.46468e-21	peroxidase/catalase 2
					FGRAMPH1_01G02477	3.03621	0.000731	hypothetical protein		FGRAMPH1_01G21009	6.69168	0.000959	endopolygalacturonase 1 precursor		FGRAMPH1_01G18285	3.65484	2.69275e-37	cyclopropane-fatty-acyl-phospholipid synthase		FGRAMPH1_01G23457	3.95584	7.37748e-20	WD repeat-containing WRAP73		FGRAMPH1_01G20289	4.1671	4.94914e-58	intracellular transport uso1
					FGRAMPH1_01G04949	3.02809	0.00100464	superoxide dismutase		FGRAMPH1_01G13109	6.68408	0.000908	regulatory		FGRAMPH1_01G17895	3.6535	1.3419e-51	s-adenosylmethionine-dependent methyltransferase of the seven beta-strand family		FGRAMPH1_01G11747	3.95237	2.38836e-20	peroxidase/catalase 2		FGRAMPH1_01G28253	4.15524	6.21334e-33	hypothetical protein
					FGRAMPH1_01G05431	3.02651	0.00715107	mfs sit siderophore-iron:h+ symporter		FGRAMPH1_01G13251	6.6754	2.09e-06	BNR Asp-box repeat domain		FGRAMPH1_01G15521	3.65189	2.84879e-26	integral membrane		FGRAMPH1_01G19969	3.94944	2.55174e-35	prefoldin subunit 3		FGRAMPH1_01G20859	4.15317	3.05424e-25	structural maintenance-chromosome 4
					FGRAMPH1_01G12977	3.02419	1.92e-05	vitamin b6		FGRAMPH1_01G08889	6.67356	0.000661	hypothetical protein		FGRAMPH1_01G02655	3.64919	9.73695e-40	thymidylate synthase		FGRAMPH1_01G20179	3.94668	1.25415e-55	transport sec-24		FGRAMPH1_01G06615	4.15296	4.2111e-15	Autophagy-related 3
					FGRAMPH1_01G26647	3.02383	9.58e-08	extracellular serine-rich		FGRAMPH1_01G06375	6.67152	3.2e-24	endoglucanase-5		FGRAMPH1_01G02825	3.64903	1.07463e-13	ttk kinase		FGRAMPH1_01G19899	3.94318	1.52467e-36	transport SEC31		FGRAMPH1_01G02793	4.14803	1.19713e-54	translation machinery-associated 22
					FGRAMPH1_01G16399	3.0203	0.00340897	hypothetical protein		FGRAMPH1_01G06273	6.6679	0.00531432	unnamed protein product		FGRAMPH1_01G04637	3.64497	6.8634e-46	DNA replication licensing factor mcm3		FGRAMPH1_01G14401	3.93995	3.94378e-44	translation machinery-associated protein 20		FGRAMPH1_01G16393	4.14736	0.000299347	hypothetical protein
					FGRAMPH1_01G12355	3.0063	0.00624691	unnamed protein product		FGRAMPH1_01G12725	6.66594	0.000491	hypothetical protein		FGRAMPH1_01G17897	3.64344	3.68837e-25	phosphatase PP2A regulatory subunit A		FGRAMPH1_01G14705	3.93725	1.85988e-18	aldehyde dehydrogenase		FGRAMPH1_01G15689	4.1449	0.00154218	Protoporphyrinogen oxidase, protoporphyrinogen oxidase
					FGRAMPH1_01G24929	2.99573	8.76e-11	hypothetical protein FPSE_09449		FGRAMPH1_01G13101	6.66255	0.000382	trichothecene C-15 esterase		FGRAMPH1_01G28109	3.64132	1.35526e-35	Homeobox HOY1		FGRAMPH1_01G21685	3.93703	0.000130875	ent-kaurene oxidase		FGRAMPH1_01G26399	4.14306	2.82258e-61	syntaxin ufe1
					FGRAMPH1_01G13203	2.99418	0.000117	hypothetical protein		FGRAMPH1_01G22463	6.66157	9.48e-49	hypothetical protein		FGRAMPH1_01G23259	3.63951	1.42476e-31	U6 snRNA-associated Sm LSm5		FGRAMPH1_01G17473	3.93579	9.57831e-26	Guanine nucleotide-binding negative regulator 1		FGRAMPH1_01G14221	4.14273	5.57811e-36	hypothetical protein
					FGRAMPH1_01G11435	2.99175	0.00185228	Small secreted cysteine-rich protein, putative		FGRAMPH1_01G22291	6.65103	0.000434	unnamed protein product		FGRAMPH1_01G27473	3.63297	2.30477e-38	Homoserine dehydrogenase, homoserine dehydrogenase		FGRAMPH1_01G09083	3.93119	1.9193e-07	related to allantoate transporter		FGRAMPH1_01G18403	4.14149	2.84428e-40	Gamma-tubulin complex component 4
					FGRAMPH1_01G18805	2.99126	0.00599726	Small secreted cysteine-rich protein, putative		FGRAMPH1_01G22709	6.64398	1.11e-14	hypothetical protein		FGRAMPH1_01G02831	3.63059	0.000237708	hypothetical protein		FGRAMPH1_01G16881	3.92725	7.858e-31	lymphoid-specific helicase		FGRAMPH1_01G11993	4.13661	0.00158682	pyrroline-5-carboxylate reductase
					FGRAMPH1_01G24835	2.97195	0.00451071	hypothetical protein		FGRAMPH1_01G22141	6.63981	4.23e-90	xylosidase/arabinosidase		FGRAMPH1_01G18403	3.63009	7.18198e-22	Gamma-tubulin complex component 4		FGRAMPH1_01G27281	3.92695	1.96796e-21	N amino acid transport system protein		FGRAMPH1_01G04631	4.13141	1.44909e-49	transporter SEC23
					FGRAMPH1_01G22665	2.96721	0.00572957	hypothetical protein		FGRAMPH1_01G12653	6.63459	2.81e-15	lipase esterase		FGRAMPH1_01G15221	3.62992	8.83153e-37	proteasome component Y7		FGRAMPH1_01G10083	3.9258	2.68288e-43	ef hand family		FGRAMPH1_01G19461	4.13042	1.4977e-11	hypothetical protein
					FGRAMPH1_01G17195	2.95104	8.41e-06	spo12 partial		FGRAMPH1_01G16371	6.63331	2.53e-13	NAD(P)H-dependent D-xylose reductase		FGRAMPH1_01G00039	3.62762	0.0033421	hypothetical protein		FGRAMPH1_01G13029	3.92539	1.2833e-25	hypothetical protein		FGRAMPH1_01G11053	4.12929	4.3764e-55	translocation complex subunit Sss1, translocation complex subunit sss1
					FGRAMPH1_01G15963	2.94685	4.89e-08	related to monooxigenase		FGRAMPH1_01G09119	6.63277	1.13e-13	hypothetical protein FPSE_07509		FGRAMPH1_01G16975	3.62616	8.18203e-23	methylthioribose-1-phosphate isomerase		FGRAMPH1_01G23533	3.92418	1.40462e-38	c2h2 type zinc finger		FGRAMPH1_01G06661	4.12916	5.17667e-27	hypothetical protein
					FGRAMPH1_01G11751	2.94154	5.11e-06	OV-16 antigen		FGRAMPH1_01G21135	6.62718	1.68e-13	hypothetical protein		FGRAMPH1_01G14741	3.61801	1.39037e-05	transcriptional regulator		FGRAMPH1_01G26055	3.92295	2.01473e-31	ran-interacting mog1		FGRAMPH1_01G23179	4.11999	5.06427e-62	farnesyl pyrophosphate synthetase
					FGRAMPH1_01G06445	2.9414	0.0031851	taurine catabolism dioxygenase		FGRAMPH1_01G16015	6.60608	4.44e-25	integral membrane		FGRAMPH1_01G26223	3.61611	2.15069e-20	Scavenger mRNA-decapping enzyme		FGRAMPH1_01G26223	3.92048	2.38217e-27	Scavenger mRNA-decapping enzyme		FGRAMPH1_01G15837	4.11727	1.03136e-07	related to pathway-specific regulatory nit-4
					FGRAMPH1_01G13811	2.94076	0.00334222	quinate transport		FGRAMPH1_01G07837	6.59275	4.57e-06	mannitol 1-phosphate dehydrogenase		FGRAMPH1_01G24385	3.61407	4.98723e-53	Single-stranded DNA-binding mitochondrial		FGRAMPH1_01G02409	3.92029	2.45083e-14	unspecified product		FGRAMPH1_01G04141	4.11027	1.5151e-13	hypothetical protein
					FGRAMPH1_01G12059	2.93803	0.000137	unnamed protein product		FGRAMPH1_01G18801	6.58431	0.0010919	cytochrome p450 3a17		FGRAMPH1_01G22947	3.61187	4.38726e-43	hypothetical protein FPSE_01545		FGRAMPH1_01G16341	3.91717	3.32596e-07	C6 finger domain		FGRAMPH1_01G10441	4.11002	2.4694e-47	serine/threonine-protein kinase sid2
					FGRAMPH1_01G26109	2.93762	5.26e-16	histone H2A, Histone H2A		FGRAMPH1_01G12071	6.57963	9.29e-26	unnamed protein product		FGRAMPH1_01G02881	3.61141	9.00675e-25	phosphatidylinositol 4-kinase		FGRAMPH1_01G01433	3.91016	2.60275e-73	proteasome component C1		FGRAMPH1_01G27621	4.10554	7.06484e-35	myosin heavy chain
					FGRAMPH1_01G25479	2.92489	0.00299425	hypothetical protein		FGRAMPH1_01G27849	6.57547	0.000992	Small secreted cysteine-rich protein, putative		FGRAMPH1_01G02031	3.61115	1.64381e-18	hypothetical protein		FGRAMPH1_01G02625	3.90521	3.52582e-17	Cytochrome P450 4V2		FGRAMPH1_01G05637	4.10488	2.73522e-41	Delta(14)-sterol reductase
					FGRAMPH1_01G21685	2.92364	0.0067615	ent-kaurene oxidase		FGRAMPH1_01G21557	6.5654	0.000688	unnamed protein product		FGRAMPH1_01G20355	3.60914	6.58229e-23	hypothetical protein		FGRAMPH1_01G00485	3.89836	2.89826e-21	ADP-ribose pyrophosphatase		FGRAMPH1_01G01433	4.10359	5.93837e-62	proteasome component C1
					FGRAMPH1_01G22633	2.91643	0.000455	arsenical-resistance		FGRAMPH1_01G21901	6.56214	0.0011617	hypothetical protein		FGRAMPH1_01G23243	3.608	5.20726e-05	Homeobox-leucine zipper ROC3		FGRAMPH1_01G26399	3.89801	2.53818e-50	syntaxin ufe1		FGRAMPH1_01G25011	4.10253	7.69396e-41	hypothetical protein
					FGRAMPH1_01G11367	2.90994	4.52e-12	hypothetical protein		FGRAMPH1_01G09623	6.5598	9.77e-28	hypothetical protein		FGRAMPH1_01G17561	3.60334	1.15249e-34	GPN-loop GTPase		FGRAMPH1_01G11117	3.89672	8.58723e-22	dna polymerase zeta subunit, DNA polymerase zeta subunit		FGRAMPH1_01G27307	4.09704	1.51406e-06	c6 finger
					FGRAMPH1_01G26353	2.9083	0.00023	tubulin-folding cofactor d		FGRAMPH1_01G21895	6.55839	6.31e-10	mannose-specific lectin		FGRAMPH1_01G03323	3.59743	5.87102e-38	bub kinase		FGRAMPH1_01G20501	3.89349	1.19797e-63	histone H1 5		FGRAMPH1_01G18727	4.093	1.06201e-07	transcription factor
					FGRAMPH1_01G02581	2.90754	1.1e-06	cell division control 6		FGRAMPH1_01G25553	6.55568	0.00214702	Disease resistance RFL1		FGRAMPH1_01G06337	3.59687	4.20427e-15	ubiquitin thiolesterase		FGRAMPH1_01G24465	3.88585	0.00508683	unnamed protein product		FGRAMPH1_01G20355	4.08148	2.44621e-44	hypothetical protein
					FGRAMPH1_01G03141	2.90741	2.68e-08	hypothetical protein FPSE_00423		FGRAMPH1_01G00713	6.55293	1.31e-05	hypothetical protein		FGRAMPH1_01G06129	3.59624	2.53847e-25	glutaminyl-tRNA synthetase		FGRAMPH1_01G18861	3.88123	5.88321e-08	aldehyde dehydrogenase		FGRAMPH1_01G10515	4.08079	4.08941e-42	High osmolarity sensitivity 3
					FGRAMPH1_01G23243	2.90566	5.77e-05	Homeobox-leucine zipper ROC3		FGRAMPH1_01G05321	6.55126	9.15e-05	agmatinase 1		FGRAMPH1_01G16585	3.59395	3.28986e-18	barwin-like endoglucanase		FGRAMPH1_01G24181	3.88081	4.79954e-56	zinc finger 76 (expressed in testis)		FGRAMPH1_01G22239	4.08024	1.5493e-05	unnamed protein product
					FGRAMPH1_01G22029	2.89744	0.0058754	unnamed protein product		FGRAMPH1_01G20987	6.54069	5.24e-08	vegetative incompatibility het-e-1		FGRAMPH1_01G16559	3.59059	1.02671e-18	hypothetical protein		FGRAMPH1_01G03417	3.88058	2.37512e-16	aspartate aminotransferase		FGRAMPH1_01G06335	4.07618	2.46563e-22	mitotic spindle checkpoint component MAD2
					FGRAMPH1_01G12999	2.89045	0.00208384	hypothetical protein		FGRAMPH1_01G21061	6.53449	2.72e-10	Ferric reductase transmembrane component 5		FGRAMPH1_01G07845	3.583	2.62917e-29	hypothetical protein		FGRAMPH1_01G27997	3.87275	6.60233e-13	related to monocarboxylate transporter 2		FGRAMPH1_01G03951	4.07458	1.1295e-14	major facilitator superfamily transporter
					FGRAMPH1_01G22301	2.88806	4.59e-08	Activator of stress s 1		FGRAMPH1_01G19827	6.52873	2.92e-39	quinate permease		FGRAMPH1_01G10897	3.58068	5.31869e-14	xanthoxin dehydrogenase		FGRAMPH1_01G00969	3.8712	3.93325e-69	proteasome component PUP1 precursor		FGRAMPH1_01G03417	4.07411	6.58286e-16	aspartate aminotransferase
					FGRAMPH1_01G10595	2.88795	3.3e-07	ctr copper transporter		FGRAMPH1_01G05085	6.52445	0.000739	hypothetical protein		FGRAMPH1_01G06775	3.58013	2.8387e-34	arsenical pump-driving ATPase		FGRAMPH1_01G27473	3.86942	4.64561e-48	Homoserine dehydrogenase, homoserine dehydrogenase		FGRAMPH1_01G05005	4.0731	6.32761e-27	related to oxidoreductase
					FGRAMPH1_01G12947	2.88528	6.17e-15	voltage-gated potassium channel subunit beta		FGRAMPH1_01G08141	6.52257	7.34e-31	unnamed protein product		FGRAMPH1_01G05423	3.57651	2.99683e-10	related to trehalase		FGRAMPH1_01G13305	3.86696	2.87868e-13	hypothetical protein		FGRAMPH1_01G09083	4.0725	1.2656e-08	related to allantoate transporter
					FGRAMPH1_01G10791	2.88265	5.89e-05	Hexokinase, hexokinase		FGRAMPH1_01G11251	6.52129	2.13e-77	xylosidase/arabinosidase		FGRAMPH1_01G05837	3.57644	6.36906e-24	transcription factor		FGRAMPH1_01G20289	3.86593	1.74994e-45	intracellular transport uso1		FGRAMPH1_01G07803	4.07088	2.77135e-11	hypothetical protein
					FGRAMPH1_01G21841	2.88154	2.34e-06	Hydroxyquinol 1,2-dioxygenase, hydroxyquinol 1,2-dioxygenase		FGRAMPH1_01G27789	6.51829	7.59e-52	beta-glucosidase C		FGRAMPH1_01G20069	3.5665	5.19283e-35	DNA primase small subunit		FGRAMPH1_01G01953	3.86555	1.14082e-39	Peptidyl-prolyl cis-trans mitochondrial		FGRAMPH1_01G16055	4.07031	0.00258828	unnamed protein product
					FGRAMPH1_01G27873	2.86941	1.29e-07	hypothetical protein		FGRAMPH1_01G17649	6.50135	2.24e-09	related to RTM1		FGRAMPH1_01G28253	3.56243	4.16472e-20	hypothetical protein		FGRAMPH1_01G22691	3.86466	3.90722e-35	Delta(14)-sterol reductase		FGRAMPH1_01G06829	4.069	2.97995e-17	cytochrome P450, cytochrome p450
					FGRAMPH1_01G11383	2.86629	1.14e-05	hypothetical protein		FGRAMPH1_01G02483	6.49521	7.22e-41	rhamnogalacturonase B precursor		FGRAMPH1_01G17841	3.55811	2.98689e-40	ribonucleoside-diphosphate reductase small chain		FGRAMPH1_01G28117	3.86298	9.15848e-66	transporter SEC61 subunit alpha		FGRAMPH1_01G10567	4.06722	3.82768e-41	hypothetical protein
					FGRAMPH1_01G24065	2.85628	7.57e-05	kinesin family member 1 13 14		FGRAMPH1_01G15703	6.48025	0.00105539	hypothetical protein		FGRAMPH1_01G06375	3.55672	0.000367695	endoglucanase-5		FGRAMPH1_01G05653	3.85868	0.000882497	hypothetical protein FPSE_03768		FGRAMPH1_01G19673	4.06579	5.5684e-09	Tyrosyl-DNA phosphodiesterase 1, tyrosyl-dna phosphodiesterase 1
					FGRAMPH1_01G12119	2.84922	0.000709	O-acetyltransferase CAS1		FGRAMPH1_01G09207	6.4773	5.82e-14	hypothetical protein		FGRAMPH1_01G21467	3.55246	2.31649e-17	hypothetical protein		FGRAMPH1_01G01917	3.85687	2.50447e-36	RNA recognition motif domain partial		FGRAMPH1_01G27671	4.06301	1.43294e-17	metacaspase-1 precursor
					FGRAMPH1_01G24405	2.84883	2.51e-07	Medium-chain-fatty-acid-- ligase		FGRAMPH1_01G22079	6.47674	6.84e-13	alkylglycerol monooxygenase		FGRAMPH1_01G06793	3.55195	4.39015e-36	histidine kinase		FGRAMPH1_01G14059	3.85535	1.91718e-16	mitochondrial carrier		FGRAMPH1_01G07573	4.0614	1.71627e-11	dna repair and recombination rad26
					FGRAMPH1_01G27313	2.84687	0.000105	Tartrate dehydrogenase, tartrate dehydrogenase		FGRAMPH1_01G24183	6.47071	1.04e-83	aromatic amino acid aminotransferase		FGRAMPH1_01G26863	3.55155	9.61586e-16	3 (2 ),5 -bisphosphate nucleotidase		FGRAMPH1_01G13607	3.85324	4.94301e-20	nonribosomal peptide synthetase		FGRAMPH1_01G01579	4.05754	9.98155e-13	cop9 signalosome subunit
					FGRAMPH1_01G27831	2.84427	0.000229	related to gamma-glutamyltransferase		FGRAMPH1_01G12043	6.4704	0.000308	amino acid permease, Amino acid permease		FGRAMPH1_01G14587	3.55109	2.27393e-10	dna repair rad9		FGRAMPH1_01G21163	3.8527	5.97929e-10	d-aminopeptidase		FGRAMPH1_01G27887	4.05387	1.19182e-06	aaa family atpase
					FGRAMPH1_01G15817	2.84066	0.000193	D-threonine aldolase		FGRAMPH1_01G05449	6.46997	0.000211	5 ,5 -P-1,P-4-tetraphosphate phosphorylase 2		FGRAMPH1_01G15047	3.54342	7.98362e-15	gon7 family		FGRAMPH1_01G14741	3.84912	2.90639e-07	transcriptional regulator		FGRAMPH1_01G02989	4.04396	4.23458e-34	replication factor C subunit 2
					FGRAMPH1_01G25777	2.83927	2.5e-09	4-coumarate-- ligase-like 7		FGRAMPH1_01G15901	6.46335	1.26e-05	unnamed protein product		FGRAMPH1_01G26899	3.54305	1.0651e-29	tubulin--tyrosine ligase pby1		FGRAMPH1_01G09447	3.84441	7.50666e-26	hypothetical protein		FGRAMPH1_01G04493	4.04345	8.57812e-29	hypothetical protein
					FGRAMPH1_01G06421	2.83835	0.00276008	hard surface induced 3		FGRAMPH1_01G13509	6.45135	0.00217314	hypothetical protein		FGRAMPH1_01G24619	3.5428	1.16671e-07	hypothetical protein		FGRAMPH1_01G21171	3.83918	4.95233e-19	hypothetical protein		FGRAMPH1_01G07587	4.04203	3.50364e-42	dCMP deaminase
					FGRAMPH1_01G01637	2.8373	4.23e-07	hypothetical protein FPSE_04721		FGRAMPH1_01G00587	6.43254	0.00113381	DAL5-Allantoate and ureidosuccinate permease		FGRAMPH1_01G10007	3.54272	2.84701e-43	5 -methylthioadenosine phosphorylase		FGRAMPH1_01G19673	3.83845	1.50923e-07	Tyrosyl-DNA phosphodiesterase 1, tyrosyl-dna phosphodiesterase 1		FGRAMPH1_01G00303	4.04108	8.58738e-05	cadmium resistance
					FGRAMPH1_01G03603	2.83556	8.76e-06	hypothetical protein		FGRAMPH1_01G04045	6.4233	0.00633929	taurine dioxygenase, Taurine dioxygenase		FGRAMPH1_01G20555	3.54233	2.9362e-16	hypothetical protein		FGRAMPH1_01G04959	3.83739	8.94294e-19	dihydroxy-acid dehydratase, Dihydroxy-acid dehydratase		FGRAMPH1_01G25383	4.03856	5.57762e-17	dimethylaniline monooxygenase
					FGRAMPH1_01G15959	2.82511	1.57e-05	short-chain alcohol dehydrogenase		FGRAMPH1_01G25329	6.4143	0.00239537	membrane attack complex component perforin		FGRAMPH1_01G07931	3.53889	1.44293e-40	60s acidic ribosomal p1		FGRAMPH1_01G03669	3.83701	2.73139e-36	IQ domain-containing containing GTPase activating		FGRAMPH1_01G00747	4.0383	1.85269e-16	biotin synthase
					FGRAMPH1_01G27169	2.82479	0.000507	G2-specific protein kinase nim-1		FGRAMPH1_01G20923	6.41283	8.45e-43	hypothetical protein		FGRAMPH1_01G10541	3.53661	8.23502e-51	nascent polypeptide-associated complex subunit beta		FGRAMPH1_01G06775	3.83175	3.15858e-52	arsenical pump-driving ATPase		FGRAMPH1_01G12799	4.03784	2.57876e-12	general amidase
					FGRAMPH1_01G09187	2.8212	0.00212101	hypothetical protein		FGRAMPH1_01G16507	6.40971	0.00130294	unnamed protein product		FGRAMPH1_01G20501	3.53609	6.6647e-36	histone H1 5		FGRAMPH1_01G07757	3.83159	7.34805e-15	peroxiredoxin q bcp		FGRAMPH1_01G14741	4.03532	1.9099e-09	transcriptional regulator
					FGRAMPH1_01G05329	2.82065	0.000389	7-alpha-hydroxysteroid dehydrogenase		FGRAMPH1_01G12411	6.40627	7.93e-17	enoyl- hydratase		FGRAMPH1_01G11293	3.52788	7.063e-20	replication fork protection complex subunit csm3 swi3		FGRAMPH1_01G18727	3.83021	1.03234e-05	transcription factor		FGRAMPH1_01G26879	4.02906	1.16332e-40	spermine spermidine synthase
					FGRAMPH1_01G10587	2.81755	1.31e-05	pls1 tetraspanin		FGRAMPH1_01G00163	6.40581	1.18e-10	Aliphatic nitrilase		FGRAMPH1_01G27879	3.52593	1.33228e-11	unnamed protein product		FGRAMPH1_01G01579	3.82811	7.51166e-11	cop9 signalosome subunit		FGRAMPH1_01G20891	4.02782	7.63234e-09	integral membrane
					FGRAMPH1_01G09479	2.81691	1.18e-08	endoglucanase type c		FGRAMPH1_01G27299	6.39299	1.11e-54	dimeric dihydrodiol dehydrogenase		FGRAMPH1_01G04449	3.5205	4.6064e-23	DNA primase large subunit		FGRAMPH1_01G22705	3.82355	2.13719e-11	hypothetical protein		FGRAMPH1_01G18549	4.02451	1.54509e-31	qutG protein
					FGRAMPH1_01G12175	2.81607	0.0074596	uracil catabolism 4		FGRAMPH1_01G13259	6.39231	0.00371191	Triacylglycerol lipase		FGRAMPH1_01G19281	3.51804	4.09887e-29	leucyl-tRNA synthetase		FGRAMPH1_01G23937	3.81976	3.95829e-39	oligosaccharyl transferase complex subunit ost4		FGRAMPH1_01G07949	4.02118	4.80876e-33	hypothetical protein
					FGRAMPH1_01G15699	2.80606	9.47e-05	MFS SP general alpha glucoside:H+ symporter, mfs sp general alpha glucoside:h+ symporter		FGRAMPH1_01G05653	6.3844	2.26e-05	hypothetical protein FPSE_03768		FGRAMPH1_01G16879	3.51506	1.61803e-29	methionyl-trna synthetase, methionyl-tRNA synthetase		FGRAMPH1_01G18549	3.81936	5.24365e-27	qutG protein		FGRAMPH1_01G27429	4.0194	6.36221e-40	endosomal peripheral membrane
					FGRAMPH1_01G27669	2.79989	0.000156	related to NPL3-nucleolar		FGRAMPH1_01G27865	6.37377	0.00187661	Small secreted cysteine-rich protein, putative		FGRAMPH1_01G22713	3.51495	2.62364e-40	tubulin beta chain		FGRAMPH1_01G18905	3.81913	2.94435e-43	infection structure specific		FGRAMPH1_01G19351	4.01922	9.75349e-16	hypothetical protein
					FGRAMPH1_01G05199	2.79617	0.000187	bypass of stop codon 6		FGRAMPH1_01G12005	6.3702	2.67e-30	hypothetical protein		FGRAMPH1_01G23135	3.51287	3.1276e-15	hypothetical protein		FGRAMPH1_01G21453	3.81775	9.9018e-22	hypothetical protein		FGRAMPH1_01G23213	4.01429	4.78907e-52	histone acetyltransferase type B subunit 2, histone acetyltransferase type b subunit 2
					FGRAMPH1_01G05781	2.79417	1.59e-08	alcohol dehydrogenase		FGRAMPH1_01G27303	6.36784	0.00492257	hypothetical protein		FGRAMPH1_01G13303	3.51144	1.31674e-31	hypothetical protein		FGRAMPH1_01G17847	3.81724	2.6343e-28	hypothetical protein		FGRAMPH1_01G14359	4.0131	4.75653e-13	hypothetical protein
					FGRAMPH1_01G10055	2.79286	0.00616906	pest phosphatase interacting		FGRAMPH1_01G11733	6.35245	1.73e-13	carbonic anhydrase		FGRAMPH1_01G15269	3.49827	9.10887e-10	hypothetical protein		FGRAMPH1_01G03783	3.81543	1.88491e-30	hypothetical protein		FGRAMPH1_01G13763	4.01043	2.78925e-12	unnamed protein product
					FGRAMPH1_01G05859	2.78904	0.0038532	sporulation-specific sps2p		FGRAMPH1_01G15291	6.35137	0.00292928	hypothetical protein		FGRAMPH1_01G02087	3.49213	2.18265e-36	ribonuclease H2 subunit A		FGRAMPH1_01G20337	3.81091	1.85307e-45	26S proteasome regulatory subunit rpn-8		FGRAMPH1_01G19899	4.00919	2.89122e-31	transport SEC31
					FGRAMPH1_01G24587	2.78675	3.68e-05	serine/threonine-protein kinase 24		FGRAMPH1_01G28063	6.33989	1.37e-16	indoleamine 2,3-dioxygenase		FGRAMPH1_01G19117	3.48117	2.69293e-10	gnat family		FGRAMPH1_01G27429	3.81058	2.29033e-34	endosomal peripheral membrane		FGRAMPH1_01G12123	4.0068	0.00244408	hypothetical protein
					FGRAMPH1_01G05377	2.7737	3.61e-06	dienelactone hydrolase		FGRAMPH1_01G27897	6.33765	2.88e-39	sterigmatocystin biosynthesis lipase esterase stci, sterigmatocystin biosynthesis lipase esterase stcI		FGRAMPH1_01G17413	3.48047	6.83611e-27	elongator complex 5		FGRAMPH1_01G24059	3.80993	2.24457e-22	unnamed protein product		FGRAMPH1_01G06247	4.00558	8.63241e-12	histone H3
					FGRAMPH1_01G18989	2.76459	8.2e-08	major facilitator superfamily transporter		FGRAMPH1_01G16689	6.33747	3.28e-14	opine oxidase subunit b		FGRAMPH1_01G03243	3.47976	8.56317e-22	hypothetical protein FPSE_01406		FGRAMPH1_01G01549	3.80881	1.8849e-24	actin like 2 3 subunit 1A 1B		FGRAMPH1_01G17421	4.00491	3.2861e-11	hypothetical protein
					FGRAMPH1_01G00149	2.75812	4.9e-05	Alpha beta hydrolase fold-1		FGRAMPH1_01G19389	6.32632	9.57e-70	aldose 1-epimerase, Aldose 1-epimerase		FGRAMPH1_01G26879	3.47865	7.205e-26	spermine spermidine synthase		FGRAMPH1_01G22067	3.80558	0.0038899	1-aminocyclopropane-1-carboxylate oxidase		FGRAMPH1_01G03297	3.9992	9.46193e-46	origin recognition complex subunit 1
					FGRAMPH1_01G16997	2.75756	0.00884863	3-phytase precursor		FGRAMPH1_01G22687	6.32146	2.26e-32	beta-glucosidase 1 precursor		FGRAMPH1_01G21313	3.47777	1.07687e-05	dimeric dihydrodiol dehydrogenase		FGRAMPH1_01G25065	3.80096	4.42734e-19	hypothetical protein FPSE_10590		FGRAMPH1_01G21741	3.99826	0.00180526	unnamed protein product
					FGRAMPH1_01G22083	2.75293	0.000765	hypothetical protein		FGRAMPH1_01G25539	6.31106	8.16e-20	Delta-endotoxin partial		FGRAMPH1_01G22419	3.47146	1.31828e-20	hypothetical protein		FGRAMPH1_01G04577	3.80027	4.32925e-08	Oxidoreductase NAD-binding domain-containing 1		FGRAMPH1_01G09355	3.9979	5.01274e-13	hypothetical protein
					FGRAMPH1_01G05083	2.74911	0.00507979	unnamed protein product		FGRAMPH1_01G22405	6.31025	2e-33	glycoside hydrolase family 31, Glycoside hydrolase family 31		FGRAMPH1_01G12891	3.46742	0.00989965	nfx1-type zinc finger-containing 1, NFX1-type zinc finger-containing 1		FGRAMPH1_01G17077	3.79713	7.37748e-20	leucine carboxyl methyltransferase 1		FGRAMPH1_01G25065	3.99567	7.43578e-25	hypothetical protein FPSE_10590
					FGRAMPH1_01G18189	2.7448	0.000237	trans-enoyl- isomerase		FGRAMPH1_01G25331	6.29955	3.78e-13	siderophore iron transporter mirb, siderophore iron transporter mirB		FGRAMPH1_01G05479	3.46078	5.21568e-22	hypothetical protein		FGRAMPH1_01G19393	3.79477	1.08649e-35	ctr copper transporter		FGRAMPH1_01G19853	3.99209	1.94087e-32	probable heat-shock hsp60
					FGRAMPH1_01G25977	2.72267	0.0010575	probable DUF895 domain membrane		FGRAMPH1_01G16097	6.2845	0.00215653	Small secreted cysteine-rich protein, putative		FGRAMPH1_01G06069	3.46073	6.51302e-17	lectin family integral membrane		FGRAMPH1_01G10701	3.79192	1.54015e-25	probable woronin body major precursor		FGRAMPH1_01G14449	3.99144	2.40968e-13	galactokinase
					FGRAMPH1_01G21619	2.72175	0.000536	endonuclease exonuclease phosphatase family		FGRAMPH1_01G08281	6.28405	3.99e-11	transcription factor		FGRAMPH1_01G14537	3.45978	2.23845e-19	integral membrane		FGRAMPH1_01G15747	3.78948	2.87396e-12	hypothetical protein FPSE_08092		FGRAMPH1_01G03087	3.99093	4.33124e-57	threonyl-tRNA synthetase
					FGRAMPH1_01G22677	2.71273	1.49e-09	hypothetical protein		FGRAMPH1_01G21195	6.26432	0.00193848	mfs transporter, MFS transporter		FGRAMPH1_01G21559	3.45769	9.67302e-05	hypothetical protein		FGRAMPH1_01G14813	3.78945	9.40502e-30	dna repair rad26		FGRAMPH1_01G04695	3.97899	6.7229e-21	related to Yip1 domain
					FGRAMPH1_01G09327	2.71102	0.00192288	ab hydrolase superfamily		FGRAMPH1_01G12095	6.26344	2.34e-32	glutamate carboxypeptidase 2		FGRAMPH1_01G13211	3.45079	9.97314e-19	hypothetical protein		FGRAMPH1_01G20555	3.78893	3.99123e-21	hypothetical protein		FGRAMPH1_01G19851	3.97707	1.91203e-46	ubiquitin supergroup
					FGRAMPH1_01G15171	2.69849	0.000242	serine-threonine rich		FGRAMPH1_01G20889	6.25605	1.42e-20	hypothetical protein		FGRAMPH1_01G09709	3.44656	0.00520762	hypothetical protein		FGRAMPH1_01G15837	3.78555	9.61447e-06	related to pathway-specific regulatory nit-4		FGRAMPH1_01G27983	3.97241	4.42289e-10	unnamed protein product
					FGRAMPH1_01G15905	2.69789	0.0034718	hypothetical protein		FGRAMPH1_01G18949	6.25525	0.00438627	serine threonine kinase		FGRAMPH1_01G17833	3.44556	1.31686e-26	DUF185 domain		FGRAMPH1_01G10565	3.78115	1.72145e-05	uvsb pi-3 kinase		FGRAMPH1_01G17357	3.97211	1.01754e-54	phosphatase 2c
					FGRAMPH1_01G22977	2.69553	7.11e-06	hypothetical protein		FGRAMPH1_01G04125	6.25499	0.000529	hypothetical protein FPSE_11464		FGRAMPH1_01G23989	3.44382	1.31378e-29	phosphomannomutase		FGRAMPH1_01G12891	3.7764	0.00133185	nfx1-type zinc finger-containing 1, NFX1-type zinc finger-containing 1		FGRAMPH1_01G00485	3.96935	3.13504e-24	ADP-ribose pyrophosphatase
					FGRAMPH1_01G14883	2.6875	0.000138	golgi apyrase		FGRAMPH1_01G18591	6.23829	0.00325105	hypothetical protein		FGRAMPH1_01G19275	3.44377	3.66134e-29	mitochondrial iron uptake		FGRAMPH1_01G03531	3.77575	1.69841e-46	histone -specific chaperone chz1		FGRAMPH1_01G27927	3.96579	4.10233e-13	nucleotide pyrophosphohydrolase
					FGRAMPH1_01G13325	2.68684	2.27e-08	Choline mitochondrial		FGRAMPH1_01G10931	6.23461	1.04e-22	unnamed protein product		FGRAMPH1_01G14059	3.44212	3.46433e-09	mitochondrial carrier		FGRAMPH1_01G27823	3.77091	0.00289683	fad dependent oxidoreductase superfamily		FGRAMPH1_01G07929	3.96266	5.00451e-47	related to UPF0662
					FGRAMPH1_01G09779	2.68498	0.00400808	hypothetical protein FPSE_08980		FGRAMPH1_01G05683	6.22906	0.00223345	hypothetical protein		FGRAMPH1_01G27233	3.44073	1.51597e-16	unnamed protein product		FGRAMPH1_01G11407	3.76965	4.34032e-16	Gluconate 5-dehydrogenase		FGRAMPH1_01G20179	3.96217	1.29751e-52	transport sec-24
					FGRAMPH1_01G27671	2.68221	1.69e-06	metacaspase-1 precursor		FGRAMPH1_01G25339	6.2187	3.14e-29	carboxypeptidase 2, Carboxypeptidase 2		FGRAMPH1_01G19853	3.43683	5.47202e-21	probable heat-shock hsp60		FGRAMPH1_01G12055	3.76884	1.4443e-05	unnamed protein product		FGRAMPH1_01G20023	3.96065	2.56041e-41	related to domain
					FGRAMPH1_01G24253	2.67779	0.00422159	unnamed protein product		FGRAMPH1_01G05831	6.21705	8.7e-07	ferri-bacillibactin esterase		FGRAMPH1_01G25927	3.43662	3.90657e-20	succinate- ligase		FGRAMPH1_01G15203	3.76482	1.89633e-16	urease accessory protein ureG, urease accessory protein UreG		FGRAMPH1_01G21201	3.95495	3.30931e-12	phenazine biosynthesis
					FGRAMPH1_01G25211	2.67342	8.88e-11	major facilitator superfamily transporter		FGRAMPH1_01G15869	6.2147	2.84e-09	beta-mannosidase, Beta-mannosidase		FGRAMPH1_01G02625	3.43573	3.03288e-10	Cytochrome P450 4V2		FGRAMPH1_01G05943	3.76392	1.36189e-46	uridine kinase		FGRAMPH1_01G25969	3.95129	1.6722e-11	hypothetical protein
					FGRAMPH1_01G15965	2.66032	0.000446	hypothetical protein		FGRAMPH1_01G13761	6.2089	3.07e-29	heterokaryon incompatibility		FGRAMPH1_01G01301	3.43052	2.14232e-20	tubulin cofactor A		FGRAMPH1_01G03839	3.75895	1.70247e-14	hypothetical protein		FGRAMPH1_01G25075	3.95059	3.57515e-34	dna mismatch repair msh6
					FGRAMPH1_01G26111	2.65888	2.66e-12	histone H2B, Histone H2B		FGRAMPH1_01G25231	6.19924	0.000594	transcription factor		FGRAMPH1_01G27015	3.42932	0.00473963	hypothetical protein		FGRAMPH1_01G03913	3.75651	8.34015e-30	ARP2/3 complex 21 kDa subunit		FGRAMPH1_01G27997	3.94965	3.24173e-16	related to monocarboxylate transporter 2
					FGRAMPH1_01G14929	2.65821	1.4e-11	histone partial		FGRAMPH1_01G17967	6.19399	1.56e-43	hypothetical protein		FGRAMPH1_01G17077	3.42293	3.83138e-10	leucine carboxyl methyltransferase 1		FGRAMPH1_01G17277	3.75637	5.12134e-43	ribonucleoside-diphosphate reductase large chain		FGRAMPH1_01G01481	3.94543	1.15005e-21	calcium-related spray
					FGRAMPH1_01G16813	2.65323	2.28e-07	alcohol dehydrogenase		FGRAMPH1_01G05705	6.18315	0.000127	hypothetical protein		FGRAMPH1_01G19387	3.42182	2.09009e-16	transcription factor		FGRAMPH1_01G11371	3.75363	5.9599e-60	wd containing		FGRAMPH1_01G07485	3.94454	1.4835e-15	RNA polymerase II transcriptional coactivator
					FGRAMPH1_01G28059	2.64213	0.00896408	formamidase		FGRAMPH1_01G12297	6.17451	7.28e-31	phenol hydroxylase		FGRAMPH1_01G25371	3.40933	0.00442374	hypothetical protein		FGRAMPH1_01G04695	3.74602	1.15498e-18	related to Yip1 domain		FGRAMPH1_01G07647	3.93326	6.38141e-18	hydrolase
					FGRAMPH1_01G24025	2.61556	0.00657102	unnamed protein product		FGRAMPH1_01G11811	6.16891	3.94e-11	hypothetical protein		FGRAMPH1_01G24721	3.40707	9.14826e-24	NAD+ synthase (glutamine-hydrolysing)		FGRAMPH1_01G12767	3.74187	0.0001204	fungal specific transcription factor domain-containing		FGRAMPH1_01G15269	3.93098	2.75682e-14	hypothetical protein
					FGRAMPH1_01G13775	2.6143	3.28e-10	probable lactonohydrolase		FGRAMPH1_01G21153	6.16496	3.52e-25	hypothetical protein		FGRAMPH1_01G19851	3.4061	9.26411e-25	ubiquitin supergroup		FGRAMPH1_01G24021	3.73944	0.00536088	hypothetical protein		FGRAMPH1_01G17245	3.92657	1.0987e-47	high-affinity iron transporter
					FGRAMPH1_01G20461	2.603	0.0023489	Small secreted cysteine-rich protein, putative		FGRAMPH1_01G04803	6.15876	1.74e-14	integral membrane		FGRAMPH1_01G12411	3.40564	0.00492383	enoyl- hydratase		FGRAMPH1_01G23971	3.73749	3.57828e-48	DNA replication licensing factor mcm7		FGRAMPH1_01G26055	3.92644	6.05516e-32	ran-interacting mog1
					FGRAMPH1_01G00747	2.60152	0.00091	biotin synthase		FGRAMPH1_01G16347	6.15552	0.00471089	hypothetical protein		FGRAMPH1_01G20777	3.40561	1.76183e-18	25-hydroxycholesterol 7-alpha-hydroxylase		FGRAMPH1_01G26761	3.73643	1.03692e-33	elongation factor 2		FGRAMPH1_01G01549	3.92447	2.17426e-27	actin like 2 3 subunit 1A 1B
					FGRAMPH1_01G10133	2.59205	0.000235	related to DUF718 domain		FGRAMPH1_01G21449	6.15536	2.51e-10	superoxide-generating nadph oxidase heavy chain subunit c		FGRAMPH1_01G10273	3.40515	1.5592e-14	unnamed protein product		FGRAMPH1_01G19195	3.73629	6.11443e-31	alpha 1,3-glucosidase		FGRAMPH1_01G27443	3.92371	2.90335e-41	ubiquitin-conjugating enzyme e2, ubiquitin-conjugating enzyme E2
					FGRAMPH1_01G21965	2.5919	0.00417701	short chain dehydrogenase		FGRAMPH1_01G15511	6.15324	0.00102149	hypothetical protein		FGRAMPH1_01G17605	3.4029	1.03683e-24	atp-dependent dna helicase ii subunit 1, ATP-dependent DNA helicase II subunit 1		FGRAMPH1_01G25743	3.73457	0.0052473	unnamed protein product		FGRAMPH1_01G10985	3.92177	6.43749e-08	unnamed protein product
					FGRAMPH1_01G07473	2.58519	4.59e-08	Ureidoglycolate hydrolase, ureidoglycolate hydrolase		FGRAMPH1_01G13581	6.14858	1.22e-08	nonribosomal peptide synthetase		FGRAMPH1_01G05453	3.40249	1.47971e-23	Pantothenate kinase CAB1		FGRAMPH1_01G10567	3.73257	7.41194e-31	hypothetical protein		FGRAMPH1_01G07495	3.92123	5.95971e-70	leukotriene A-4 hydrolase, leukotriene a-4 hydrolase
					FGRAMPH1_01G19315	2.57312	0.000211	chromosome segregation smc		FGRAMPH1_01G11443	6.13583	7.14e-07	integral membrane		FGRAMPH1_01G06155	3.39446	0.00148408	hypothetical protein		FGRAMPH1_01G03699	3.73179	3.50775e-46	guanine nucleotide exchange factor synembryn		FGRAMPH1_01G08209	3.92091	1.14957e-42	bifunctional polynucleotide phosphatase kinase
					FGRAMPH1_01G07283	2.56062	0.00198904	cell division control		FGRAMPH1_01G25407	6.1353	4.68e-17	hypothetical protein		FGRAMPH1_01G26587	3.39258	2.72638e-24	thioredoxin		FGRAMPH1_01G01637	3.73036	8.8187e-18	hypothetical protein FPSE_04721		FGRAMPH1_01G11407	3.91324	2.20949e-18	Gluconate 5-dehydrogenase
					FGRAMPH1_01G12123	2.55905	0.000198	hypothetical protein		FGRAMPH1_01G16395	6.13394	3.21e-21	hypothetical protein		FGRAMPH1_01G17319	3.39125	1.4453e-33	adenylosuccinate synthetase		FGRAMPH1_01G02739	3.72639	2.40042e-15	26s proteasome non-atpase regulatory subunit 9, 26S proteasome non-ATPase regulatory subunit 9		FGRAMPH1_01G01295	3.90517	1.92565e-74	conserved oligomeric golgi complex component 4
					FGRAMPH1_01G10847	2.55601	0.000236	alpha-d-xyloside xylohydrolase		FGRAMPH1_01G27423	6.13058	7.07e-12	siderophore biosynthesis		FGRAMPH1_01G24713	3.3877	2.87238e-40	serine/threonine-protein phosphatase 5		FGRAMPH1_01G23469	3.72455	4.8528e-24	unnamed protein product		FGRAMPH1_01G03899	3.89858	5.50912e-16	SPR1-exo-1,3-beta-glucanase precursor
					FGRAMPH1_01G28083	2.55042	0.00102858	hypothetical protein		FGRAMPH1_01G23913	6.12394	3.76e-25	lipase 2		FGRAMPH1_01G24119	3.38626	1.1266e-24	dna polymerase delta subunit 2, DNA polymerase delta subunit 2		FGRAMPH1_01G17357	3.72352	4.64629e-48	phosphatase 2c		FGRAMPH1_01G10179	3.893	5.91197e-29	DUF207 domain
					FGRAMPH1_01G19339	2.54983	5.35e-08	probable beta (1-3) glucanosyltransferase		FGRAMPH1_01G05465	6.11878	0.00087	hypothetical protein		FGRAMPH1_01G20901	3.38482	1.2239e-15	prefoldin beta subunit		FGRAMPH1_01G00513	3.72285	2.79708e-43	oligosaccharyl transferase complex subunit ost4		FGRAMPH1_01G26437	3.88821	5.95698e-69	acyl binding
					FGRAMPH1_01G21251	2.52972	0.000152	hypothetical protein		FGRAMPH1_01G16345	6.11786	1.07e-20	hypothetical protein		FGRAMPH1_01G06963	3.36938	2.56948e-26	60S ribosomal L22		FGRAMPH1_01G17403	3.72266	6.86053e-57	proteasome subunit alpha type 1		FGRAMPH1_01G19515	3.88817	7.3815e-29	alkaline phosphatase D
					FGRAMPH1_01G26643	2.52838	0.00454203	hypothetical protein		FGRAMPH1_01G04949	6.1171	1.44e-70	superoxide dismutase		FGRAMPH1_01G25499	3.36661	0.00776725	hypothetical protein		FGRAMPH1_01G19515	3.72089	5.45186e-24	alkaline phosphatase D		FGRAMPH1_01G26223	3.88628	4.68297e-27	Scavenger mRNA-decapping enzyme
					FGRAMPH1_01G20053	2.52369	0.000514	DNA mismatch repair protein msh-2		FGRAMPH1_01G21183	6.11588	0.000182	versicolorin reductase		FGRAMPH1_01G00755	3.36501	1.38132e-14	cell cycle checkpoint		FGRAMPH1_01G25205	3.7186	2.14217e-24	hypothetical protein		FGRAMPH1_01G25303	3.88622	2.08993e-16	pisatin demethylase cytochrome P450
					FGRAMPH1_01G20931	2.51371	0.00121861	glycolipid 2-alpha-mannosyltransferase		FGRAMPH1_01G09221	6.11309	6.33e-16	vegetatible incompatibility HET-E-1		FGRAMPH1_01G17461	3.36223	3.16088e-32	T-complex protein 1 subunit alpha		FGRAMPH1_01G16869	3.71259	5.572e-21	GMP synthase (glutamine-hydrolysing)		FGRAMPH1_01G17077	3.88501	4.10336e-21	leucine carboxyl methyltransferase 1
					FGRAMPH1_01G07117	2.51182	4.04e-05	3-dehydroquinate dehydratase I, 3-dehydroquinate dehydratase i		FGRAMPH1_01G27901	6.1062	2.44e-28	phenol 2-monooxygenase		FGRAMPH1_01G08967	3.36088	0.00061863	hypothetical protein		FGRAMPH1_01G12231	3.71212	0.000776141	D-malate dehydrogenase		FGRAMPH1_01G21171	3.88487	9.54111e-22	hypothetical protein
					FGRAMPH1_01G23819	2.50395	3.05e-05	hypothetical protein		FGRAMPH1_01G16037	6.0872	0.00105797	leucoanthocyanidin dioxygenase		FGRAMPH1_01G05523	3.35701	1.14687e-10	altered inheritance of mitochondria 6		FGRAMPH1_01G08563	3.71161	3.52166e-06	phenazine biosynthesis		FGRAMPH1_01G04225	3.88142	3.61748e-06	transcription factor
					FGRAMPH1_01G01009	2.50076	1.43e-05	nucleosome binding		FGRAMPH1_01G16343	6.0853	0.00607182	hypothetical protein		FGRAMPH1_01G20165	3.34989	6.60437e-25	WD repeat-containing 85 like		FGRAMPH1_01G20557	3.71155	1.57774e-19	fluconazole resistance (FLU1)		FGRAMPH1_01G09573	3.88087	0.00449028	deuterolysin metalloprotease family
					FGRAMPH1_01G14215	2.49888	0.00141531	kinesin motor		FGRAMPH1_01G00265	6.07885	0.00401338	dienelactone hydrolase		FGRAMPH1_01G26895	3.34779	5.26887e-32	Ribonuclease H2 subunit B		FGRAMPH1_01G10757	3.70479	1.98634e-73	lysyl-tRNA synthetase		FGRAMPH1_01G17847	3.87897	2.04995e-28	hypothetical protein
					FGRAMPH1_01G03987	2.4821	0.00210195	hypothetical protein		FGRAMPH1_01G11951	6.07885	0.00401338	hypothetical protein		FGRAMPH1_01G03611	3.34716	1.69816e-16	probable DUF866 domain		FGRAMPH1_01G25891	3.69663	0.000788293	MFS metabolite:H+ symporter		FGRAMPH1_01G20337	3.87572	9.07158e-50	26S proteasome regulatory subunit rpn-8
					FGRAMPH1_01G23759	2.477	0.000139	DNA polymerase alpha subunit B		FGRAMPH1_01G16367	6.0738	9.19e-07	hypothetical protein		FGRAMPH1_01G03663	3.34563	1.07273e-09	hypothetical protein		FGRAMPH1_01G15415	3.69622	3.46837e-38	actin 2		FGRAMPH1_01G16271	3.87405	7.88656e-05	unnamed protein product
					FGRAMPH1_01G08853	2.47427	0.00800982	unnamed protein product		FGRAMPH1_01G21169	6.06435	0.00117778	unnamed protein product		FGRAMPH1_01G21287	3.3427	2.00854e-11	hypothetical protein		FGRAMPH1_01G24833	3.69294	5.18701e-21	unspecified product		FGRAMPH1_01G19653	3.87172	1.27171e-62	rab GDP-dissociation inhibitor
					FGRAMPH1_01G12895	2.46784	1.84e-05	hypothetical protein		FGRAMPH1_01G21039	6.05525	1.49e-38	hypothetical protein		FGRAMPH1_01G26597	3.33682	2.75269e-26	histidinol-phosphate aminotransferase, Histidinol-phosphate aminotransferase		FGRAMPH1_01G11713	3.69214	3.5933e-12	ornithine cyclodeaminase		FGRAMPH1_01G27223	3.86751	6.53557e-38	subtilisin serine protease
					FGRAMPH1_01G05779	2.45902	0.00114279	major facilitator superfamily transporter		FGRAMPH1_01G12029	5.99738	5.92e-13	benzoate 4-monooxygenase cytochrome P450, benzoate 4-monooxygenase cytochrome p450		FGRAMPH1_01G23147	3.33358	4.04578e-25	hypothetical protein		FGRAMPH1_01G19277	3.69106	8.83917e-34	ap-3 complex subunit sigma, AP-3 complex subunit sigma		FGRAMPH1_01G19745	3.86509	5.67023e-17	related to brt1
					FGRAMPH1_01G05077	2.45901	5.49e-06	dsba oxidoreductase, DSBA oxidoreductase		FGRAMPH1_01G04189	5.99335	0.00016	hypothetical protein		FGRAMPH1_01G00715	3.33277	1.09998e-08	golgi integral membrane		FGRAMPH1_01G04121	3.68705	3.36768e-19	hypothetical protein		FGRAMPH1_01G28117	3.86483	1.5016e-56	transporter SEC61 subunit alpha
					FGRAMPH1_01G15757	2.45733	0.00398455	-like family domain-containing 1		FGRAMPH1_01G14131	5.99166	8.62e-05	aat family amino acid transporter		FGRAMPH1_01G17687	3.32199	4.33876e-24	mannose-1-phosphate guanylyltransferase		FGRAMPH1_01G22843	3.68677	3.51941e-27	aspartyl aminopeptidase, Aspartyl aminopeptidase		FGRAMPH1_01G03531	3.86356	2.54494e-49	histone -specific chaperone chz1
					FGRAMPH1_01G02021	2.45612	9.73e-05	hypothetical protein		FGRAMPH1_01G21003	5.98643	0.000293	hypothetical protein		FGRAMPH1_01G03433	3.31708	2.81065e-35	methionine aminopeptidase 1 precursor		FGRAMPH1_01G07495	3.68652	2.36633e-64	leukotriene A-4 hydrolase, leukotriene a-4 hydrolase		FGRAMPH1_01G07357	3.85773	8.63743e-28	kinetoplast-associated KAP
					FGRAMPH1_01G12277	2.44959	6.98e-05	isotrichodermin C-15 hydroxylase (cytochrome P-450 monooxygenase CYP65A1)		FGRAMPH1_01G14283	5.98225	0.00747162	unnamed protein product		FGRAMPH1_01G22109	3.31701	1.26551e-07	hypothetical protein		FGRAMPH1_01G23417	3.68289	9.17895e-66	proteasome component PRE2 precursor		FGRAMPH1_01G07283	3.85621	1.38886e-44	cell division control
					FGRAMPH1_01G05141	2.44952	0.000143	feruloyl esterase B		FGRAMPH1_01G08699	5.97868	0.00882397	alpha-L-rhamnosidase A		FGRAMPH1_01G06877	3.3149	1.18748e-28	mediator of replication checkpoint 1		FGRAMPH1_01G04961	3.68247	1.03244e-26	thioesterase containing		FGRAMPH1_01G11117	3.85546	1.68033e-20	dna polymerase zeta subunit, DNA polymerase zeta subunit
					FGRAMPH1_01G25293	2.44746	0.000172	hypothetical protein		FGRAMPH1_01G08091	5.97593	2.95e-06	unnamed protein product		FGRAMPH1_01G20857	3.31087	0.00338066	unnamed protein product		FGRAMPH1_01G07357	3.68133	7.33022e-25	kinetoplast-associated KAP		FGRAMPH1_01G03839	3.85475	3.24168e-15	hypothetical protein
					FGRAMPH1_01G02141	2.44529	2.59e-07	succinate-semialdehyde dehydrogenase		FGRAMPH1_01G28079	5.97424	2.04e-07	unnamed protein product		FGRAMPH1_01G22805	3.3098	9.60584e-20	ADP-ribosylation factor 1		FGRAMPH1_01G03733	3.67997	4.66436e-68	transport Sec61 subunit beta		FGRAMPH1_01G27169	3.84902	2.73675e-23	G2-specific protein kinase nim-1
					FGRAMPH1_01G09233	2.44153	0.00019	hypothetical protein		FGRAMPH1_01G15761	5.97242	0.00849936	hypothetical protein		FGRAMPH1_01G00309	3.30922	2.1856e-12	quinate permease		FGRAMPH1_01G19339	3.67516	1.18357e-36	probable beta (1-3) glucanosyltransferase		FGRAMPH1_01G20807	3.84623	5.2034e-08	rare lipo a
					FGRAMPH1_01G02591	2.44049	0.00737648	dna repair rev1		FGRAMPH1_01G18809	5.96529	0.00729881	hypothetical protein		FGRAMPH1_01G20029	3.30589	7.28492e-21	mediated genome instability 1		FGRAMPH1_01G08595	3.67407	0.00126841	Zn(II)2Cys6 transcription factor		FGRAMPH1_01G23533	3.8455	1.41794e-36	c2h2 type zinc finger
					FGRAMPH1_01G06247	2.43876	0.00432563	histone H3		FGRAMPH1_01G25985	5.96045	1.19e-15	hypothetical protein		FGRAMPH1_01G23845	3.30135	3.64158e-13	ARP2/3 complex 34 kDa subunit		FGRAMPH1_01G02861	3.67025	1.85244e-30	v-type h+-transporting atpase 54 kda subunit		FGRAMPH1_01G00513	3.83999	6.30779e-43	oligosaccharyl transferase complex subunit ost4
					FGRAMPH1_01G01165	2.4366	6.94e-06	hypothetical protein		FGRAMPH1_01G14065	5.96011	0.00848646	hypothetical protein		FGRAMPH1_01G25809	3.30107	9.96291e-30	wd repeat-containing, WD repeat-containing		FGRAMPH1_01G23989	3.66834	1.06878e-48	phosphomannomutase		FGRAMPH1_01G22843	3.8395	1.06472e-31	aspartyl aminopeptidase, Aspartyl aminopeptidase
					FGRAMPH1_01G00377	2.42725	0.000709	nad dependent epimerase dehydratase family		FGRAMPH1_01G16639	5.95849	2.09e-46	calcium-transporting ATPase 3		FGRAMPH1_01G01801	3.29679	1.25816e-10	dna repair rad50		FGRAMPH1_01G01295	3.66593	1.38724e-55	conserved oligomeric golgi complex component 4		FGRAMPH1_01G12055	3.83867	1.59015e-06	unnamed protein product
					FGRAMPH1_01G12487	2.42646	3.97e-07	primary-amine oxidase		FGRAMPH1_01G21725	5.95072	3.74e-16	fad-containing monooxygenase		FGRAMPH1_01G05919	3.29469	9.09488e-10	aminotransferase family		FGRAMPH1_01G10975	3.66485	8.03756e-12	hypothetical protein		FGRAMPH1_01G06919	3.83518	4.94988e-21	wd repeat-containing, WD repeat-containing
					FGRAMPH1_01G12153	2.41716	0.00305619	transcription activator acu-15		FGRAMPH1_01G07549	5.94787	6.07e-44	dihydrodipicolinate synthetase family		FGRAMPH1_01G01969	3.29086	2.25284e-08	hypothetical protein		FGRAMPH1_01G20025	3.66129	3.0512e-49	hypothetical protein		FGRAMPH1_01G00969	3.83471	5.38719e-62	proteasome component PUP1 precursor
					FGRAMPH1_01G04955	2.41236	0.000531	kinesin family member C1, kinesin family member c1		FGRAMPH1_01G12007	5.94715	1.58e-86	hypothetical protein		FGRAMPH1_01G20053	3.29011	2.07917e-34	DNA mismatch repair protein msh-2		FGRAMPH1_01G19319	3.65851	3.96022e-40	replication factor C subunit 3		FGRAMPH1_01G23937	3.83421	1.78027e-34	oligosaccharyl transferase complex subunit ost4
					FGRAMPH1_01G11453	2.41054	0.00695821	acyl- thioesterase		FGRAMPH1_01G05731	5.93937	0.00881093	siderophore biosynthesis		FGRAMPH1_01G00517	3.28918	1.23766e-19	beige 1		FGRAMPH1_01G03059	3.65849	9.39238e-40	proteasome component PUP3		FGRAMPH1_01G17897	3.83364	5.53614e-41	phosphatase PP2A regulatory subunit A
					FGRAMPH1_01G22387	2.40164	4.04e-05	nitrogen assimilation transcription factor nira, nitrogen assimilation transcription factor nirA		FGRAMPH1_01G00585	5.93918	0.00686309	membrane dipeptidase		FGRAMPH1_01G01403	3.28258	3.15865e-08	hypothetical protein		FGRAMPH1_01G20447	3.65172	1.44396e-63	SEC14 cytosolic factor		FGRAMPH1_01G27193	3.83305	1.00902e-42	glycylpeptide N-tetradecanoyltransferase
					FGRAMPH1_01G26171	2.40008	0.00175393	augmenter of liver regeneration		FGRAMPH1_01G08349	5.92887	6.25e-08	ornithine aminotransferase		FGRAMPH1_01G26885	3.28009	6.62385e-25	tyrosinase 2		FGRAMPH1_01G25499	3.65165	0.000421591	hypothetical protein		FGRAMPH1_01G02409	3.83075	6.32401e-13	unspecified product
					FGRAMPH1_01G21989	2.39526	3.49e-06	hypothetical protein		FGRAMPH1_01G08177	5.91881	0.000281	Early growth response 1-B		FGRAMPH1_01G10865	3.27934	3.20561e-10	cenp-o kinetochore centromere component		FGRAMPH1_01G20473	3.64746	7.77519e-31	structure-specific endonuclease RAD27		FGRAMPH1_01G01111	3.82909	6.14426e-12	pyridoxal reductase 2
					FGRAMPH1_01G25857	2.39234	0.00976366	carboxypeptidase A4, carboxypeptidase a4		FGRAMPH1_01G09495	5.91531	0.00204498	unnamed protein product		FGRAMPH1_01G02471	3.27553	2.02908e-15	hypothetical protein		FGRAMPH1_01G23979	3.64716	5.96397e-22	alpha beta hydrolase fold		FGRAMPH1_01G19011	3.81408	7.47884e-49	CRAL-TRIO domain-containing
					FGRAMPH1_01G24389	2.38756	0.00499127	sulfite exporter family		FGRAMPH1_01G00567	5.91515	1.09e-09	hypothetical protein		FGRAMPH1_01G01277	3.27506	2.73589e-21	oligosaccharyl transferase complex subunit ost4		FGRAMPH1_01G02813	3.64271	3.34525e-34	riboflavin synthase alpha chain		FGRAMPH1_01G19195	3.81315	8.75441e-36	alpha 1,3-glucosidase
					FGRAMPH1_01G10323	2.38063	4.45e-05	pirin (iron-binding nuclear )		FGRAMPH1_01G08795	5.91045	1.18e-19	hypothetical protein FPSE_06108		FGRAMPH1_01G09207	3.27447	1.96954e-05	hypothetical protein		FGRAMPH1_01G03925	3.63929	8.06578e-50	26S protease regulatory subunit 8		FGRAMPH1_01G22601	3.80897	4.15799e-14	ptk9 tyrosine kinase 9
					FGRAMPH1_01G27695	2.37719	0.000627	ent-kaurene oxidase		FGRAMPH1_01G15033	5.90932	5.33e-24	long-chain acyl- synthetase		FGRAMPH1_01G17115	3.26369	4.18078e-31	inner centromere pic1		FGRAMPH1_01G27003	3.63778	4.49523e-41	glucose-regulated protein		FGRAMPH1_01G16341	3.80761	6.1981e-07	C6 finger domain
					FGRAMPH1_01G04247	2.36874	4.68e-05	cytochrome P450, cytochrome p450		FGRAMPH1_01G06529	5.90863	2.05e-14	hypothetical protein		FGRAMPH1_01G22529	3.26252	2.3071e-05	L-pipecolate oxidase		FGRAMPH1_01G26953	3.63552	1.51656e-06	hypothetical protein		FGRAMPH1_01G17509	3.80622	5.52423e-26	mitotic spindle assembly checkpoint mad2
					FGRAMPH1_01G26375	2.36677	1.94e-05	extracellular serine-rich		FGRAMPH1_01G09593	5.90767	0.00841345	unnamed protein product		FGRAMPH1_01G17763	3.26102	5.31734e-21	60S ribosomal L29		FGRAMPH1_01G02539	3.63206	1.00431e-17	hypothetical protein		FGRAMPH1_01G01637	3.80618	5.89445e-20	hypothetical protein FPSE_04721
					FGRAMPH1_01G15579	2.3667	0.00121861	carbonic anhydrase 2		FGRAMPH1_01G01991	5.90708	1.08e-66	expression library immunization antigen 1		FGRAMPH1_01G14719	3.25485	6.25404e-30	seryl-tRNA synthetase		FGRAMPH1_01G19653	3.63022	9.28132e-47	rab GDP-dissociation inhibitor		FGRAMPH1_01G10701	3.80479	3.33267e-24	probable woronin body major precursor
					FGRAMPH1_01G13425	2.36388	0.00025	L-serine dehydratase		FGRAMPH1_01G18951	5.90568	0.00583866	hypothetical protein		FGRAMPH1_01G23079	3.25435	1.71918e-21	UPF0674 endoplasmic reticulum membrane		FGRAMPH1_01G19387	3.62667	3.99793e-14	transcription factor		FGRAMPH1_01G03699	3.80321	6.96789e-47	guanine nucleotide exchange factor synembryn
					FGRAMPH1_01G25011	2.36098	0.00045	hypothetical protein		FGRAMPH1_01G09145	5.89498	0.000162	peptidase C14		FGRAMPH1_01G15281	3.25162	2.30272e-09	L-ascorbate peroxidase peroxisomal		FGRAMPH1_01G04681	3.62174	8.75523e-24	6-phosphogluconate dehydrogenase 2		FGRAMPH1_01G17473	3.80249	1.38727e-25	Guanine nucleotide-binding negative regulator 1
					FGRAMPH1_01G12937	2.35667	0.00412603	arylacetamide deacetylase		FGRAMPH1_01G27891	5.88666	5.81e-20	hypothetical protein		FGRAMPH1_01G19439	3.25124	5.63634e-11	gpr1 family		FGRAMPH1_01G02753	3.61937	2.60918e-39	phenylalanyl-tRNA synthetase alpha chain		FGRAMPH1_01G20501	3.79897	5.53022e-46	histone H1 5
					FGRAMPH1_01G25025	2.3477	0.00762124	bicyclomycin resistance		FGRAMPH1_01G21773	5.87132	3.31e-06	hypothetical protein		FGRAMPH1_01G18055	3.24749	9.20124e-33	40S ribosomal protein S20		FGRAMPH1_01G06443	3.61413	7.15795e-21	glycoside hydrolase family 5		FGRAMPH1_01G24501	3.79802	2.02629e-55	C-8 sterol isomerase
					FGRAMPH1_01G24355	2.33101	0.00306747	histone acetyltransferase type B catalytic subunit		FGRAMPH1_01G10013	5.869	6.15e-50	hypothetical protein		FGRAMPH1_01G25065	3.24452	3.00784e-11	hypothetical protein FPSE_10590		FGRAMPH1_01G23103	3.61253	4.68129e-50	structural maintenance-chromosome 3 (chondroitin sulfate proteoglycan 6)		FGRAMPH1_01G09967	3.79423	0.000478178	hypothetical protein FPSE_05656
					FGRAMPH1_01G23607	2.33023	5.97e-05	serine/threonine-protein kinase 6		FGRAMPH1_01G04775	5.86444	7.36e-18	hypothetical protein FPSE_09213		FGRAMPH1_01G26245	3.24242	2.5852e-31	tor signaling pathway regulator		FGRAMPH1_01G09871	3.61235	5.04498e-07	dna helicase ii atp-dependent dna helicase		FGRAMPH1_01G02861	3.79271	2.75255e-32	v-type h+-transporting atpase 54 kda subunit
					FGRAMPH1_01G04769	2.32571	0.0012058	glycolipid transfer		FGRAMPH1_01G28267	5.86393	0.00824236	tetratricopeptide repeat and NB-ARC domain		FGRAMPH1_01G06849	3.23921	8.13429e-16	F-box TPR repeat pof3		FGRAMPH1_01G03243	3.60582	1.47404e-32	hypothetical protein FPSE_01406		FGRAMPH1_01G06775	3.79208	1.3338e-48	arsenical pump-driving ATPase
					FGRAMPH1_01G02553	2.32195	0.00364253	related to thermoresistant gluconokinase		FGRAMPH1_01G00237	5.86247	0.002056	vegetative specific h5		FGRAMPH1_01G10567	3.23766	1.0256e-16	hypothetical protein		FGRAMPH1_01G22013	3.60553	4.84652e-24	related to transmembrane transporter Liz1p		FGRAMPH1_01G05685	3.79207	0.00146183	sterigmatocystin biosynthesis
					FGRAMPH1_01G04825	2.31667	8.89e-05	glutathione s-transferase		FGRAMPH1_01G13027	5.8612	3.84e-10	unnamed protein product		FGRAMPH1_01G01011	3.23202	0.000280155	hypothetical protein FPSE_00048		FGRAMPH1_01G19193	3.60299	3.49884e-20	hypothetical protein		FGRAMPH1_01G16881	3.79179	2.01803e-30	lymphoid-specific helicase
					FGRAMPH1_01G11979	2.30979	0.00054	dihydrodipicolinate synthetase family		FGRAMPH1_01G25763	5.85895	0.00217024	nodulation protein L		FGRAMPH1_01G03531	3.22429	3.35871e-25	histone -specific chaperone chz1		FGRAMPH1_01G25303	3.60022	2.51041e-12	pisatin demethylase cytochrome P450		FGRAMPH1_01G22105	3.7911	4.13439e-21	hypothetical protein
					FGRAMPH1_01G17841	2.30555	0.000152	ribonucleoside-diphosphate reductase small chain		FGRAMPH1_01G25649	5.85304	0.00898827	nucleoside-diphosphate-sugar epimerase		FGRAMPH1_01G10263	3.21686	3.46749e-37	Nascent polypeptide-associated complex subunit alpha		FGRAMPH1_01G07101	3.59821	1.74042e-06	sorbose reductase SOU1		FGRAMPH1_01G19969	3.78842	8.47591e-29	prefoldin subunit 3
					FGRAMPH1_01G06927	2.30346	0.00157	aldehyde dimeric nadp-preferring		FGRAMPH1_01G13091	5.84478	0.00918177	hypothetical protein		FGRAMPH1_01G19195	3.2166	7.77191e-17	alpha 1,3-glucosidase		FGRAMPH1_01G13821	3.59644	2.86603e-17	mrna 3 -end-processing yth1		FGRAMPH1_01G03243	3.7861	1.91194e-39	hypothetical protein FPSE_01406
					FGRAMPH1_01G16639	2.29786	0.00482282	calcium-transporting ATPase 3		FGRAMPH1_01G13845	5.84273	1.09e-21	efflux pump antibiotic resistance		FGRAMPH1_01G27771	3.21647	2.88295e-15	hypothetical protein		FGRAMPH1_01G13599	3.59485	1.31081e-26	ferri-bacillibactin esterase		FGRAMPH1_01G18905	3.78074	2.80775e-41	infection structure specific
					FGRAMPH1_01G16647	2.29364	0.00648566	L-iditol 2-dehydrogenase, l-iditol 2-dehydrogenase		FGRAMPH1_01G27755	5.84153	5.01e-15	related to ankyrin		FGRAMPH1_01G20457	3.21177	2.1317e-15	vegetative incompatibility het-e-1		FGRAMPH1_01G20919	3.59398	4.10241e-05	hypothetical protein		FGRAMPH1_01G15415	3.77917	1.74489e-38	actin 2
					FGRAMPH1_01G27539	2.28265	2.31e-06	mandelate racemase		FGRAMPH1_01G22277	5.83777	1.11e-24	lipase 2		FGRAMPH1_01G12379	3.21034	0.00379078	hypothetical protein		FGRAMPH1_01G23759	3.59185	1.0703e-26	DNA polymerase alpha subunit B		FGRAMPH1_01G23417	3.77624	1.81174e-64	proteasome component PRE2 precursor
					FGRAMPH1_01G14961	2.2721	9.6e-05	phenol 2-monooxygenase		FGRAMPH1_01G18779	5.83534	1.78e-20	lysr family regulatory		FGRAMPH1_01G20787	3.20825	5.93601e-11	meiosis mei2		FGRAMPH1_01G01037	3.58922	1.534e-44	tubulin alpha chain		FGRAMPH1_01G04609	3.77365	1.22242e-18	integral membrane
					FGRAMPH1_01G02859	2.25501	0.000321	Aminomethyltransferase, aminomethyltransferase		FGRAMPH1_01G21277	5.83478	0.00151552	carboxypeptidase 2, Carboxypeptidase 2		FGRAMPH1_01G23705	3.20134	7.30687e-12	hydantoin utilization a		FGRAMPH1_01G07831	3.58613	0.00153711	-like family domain-containing 1		FGRAMPH1_01G12891	3.77015	0.000533914	nfx1-type zinc finger-containing 1, NFX1-type zinc finger-containing 1
					FGRAMPH1_01G10317	2.25289	0.000252	palmitoyl- hydrolase		FGRAMPH1_01G05083	5.83174	6.26e-26	unnamed protein product		FGRAMPH1_01G23941	3.19974	2.15987e-18	tgs1 uanosine synthase		FGRAMPH1_01G19821	3.58485	2.82024e-05	bacterial low temperature requirement a		FGRAMPH1_01G23457	3.76532	1.68727e-18	WD repeat-containing WRAP73
					FGRAMPH1_01G14221	2.24584	0.00168314	hypothetical protein		FGRAMPH1_01G12877	5.82591	2.24e-17	sterigmatocystin biosynthesis peroxidase stcc, sterigmatocystin biosynthesis peroxidase stcC		FGRAMPH1_01G04141	3.1958	2.68285e-05	hypothetical protein		FGRAMPH1_01G11181	3.58389	1.85237e-29	arp2/3 complex 20 kDa subunit, ARP2/3 complex 20 kDa subunit		FGRAMPH1_01G09207	3.7602	5.73781e-09	hypothetical protein
					FGRAMPH1_01G12353	2.23994	1.22e-05	alcohol dehydrogenase (NADP+)		FGRAMPH1_01G22207	5.8235	0.000727	Thiol-specific monooxygenase		FGRAMPH1_01G11215	3.19556	1.61075e-25	pab-dependent poly -specific ribonuclease subunit pan3		FGRAMPH1_01G17687	3.57622	1.11916e-33	mannose-1-phosphate guanylyltransferase		FGRAMPH1_01G01953	3.75957	1.25851e-34	Peptidyl-prolyl cis-trans mitochondrial
					FGRAMPH1_01G27223	2.23743	0.000678	subtilisin serine protease		FGRAMPH1_01G25721	5.82312	3.35e-07	amino acid transporter		FGRAMPH1_01G16785	3.19494	1.6008e-27	unnamed protein product		FGRAMPH1_01G22901	3.57491	4.65851e-44	myosin regulatory light chain 1		FGRAMPH1_01G04145	3.75344	2.06745e-15	nad dependent epimerase dehydratase family
					FGRAMPH1_01G07357	2.22205	0.00420138	kinetoplast-associated KAP		FGRAMPH1_01G21389	5.82212	4.15e-09	is able to hydrolyze alpha-1		FGRAMPH1_01G19277	3.19205	1.52141e-20	ap-3 complex subunit sigma, AP-3 complex subunit sigma		FGRAMPH1_01G22595	3.57445	7.08125e-14	gpi anchored		FGRAMPH1_01G26111	3.75156	4.73212e-45	histone H2B, Histone H2B
					FGRAMPH1_01G07717	2.20137	0.00037	hypothetical protein		FGRAMPH1_01G22107	5.82076	0.00992423	hypothetical protein		FGRAMPH1_01G07113	3.19104	2.16325e-14	transcription factor		FGRAMPH1_01G23259	3.56639	3.5092e-41	U6 snRNA-associated Sm LSm5		FGRAMPH1_01G04961	3.74423	4.43965e-29	thioesterase containing
					FGRAMPH1_01G18381	2.19791	0.00403928	hypothetical protein		FGRAMPH1_01G01949	5.81776	2.27e-35	hypothetical protein FPSE_09240		FGRAMPH1_01G22111	3.18851	6.53648e-21	unnamed protein product		FGRAMPH1_01G07283	3.56568	6.61347e-34	cell division control		FGRAMPH1_01G14587	3.74259	9.68999e-15	dna repair rad9
					FGRAMPH1_01G14273	2.19768	0.00473392	hypothetical protein		FGRAMPH1_01G04297	5.80686	3.16e-07	conserved domain-containing		FGRAMPH1_01G05925	3.1833	2.25936e-22	DNA replication licensing factor mcm6		FGRAMPH1_01G19979	3.5635	4.07185e-41	oligomeric golgi complex subunit 3		FGRAMPH1_01G24059	3.74183	3.30317e-20	unnamed protein product
					FGRAMPH1_01G01673	2.19196	7.26e-05	mitochondrial hypoxia responsive containing		FGRAMPH1_01G03899	5.80543	2.31e-07	SPR1-exo-1,3-beta-glucanase precursor		FGRAMPH1_01G01631	3.17895	2.45271e-22	DASH complex subunit dad3, DASH complex subunit DAD3		FGRAMPH1_01G11979	3.56221	5.64724e-07	dihydrodipicolinate synthetase family		FGRAMPH1_01G17403	3.73613	4.00163e-60	proteasome subunit alpha type 1
					FGRAMPH1_01G01663	2.18982	0.00240958	WD repeat-containing protein slp1		FGRAMPH1_01G00137	5.80201	3.99e-06	unc-45 like B		FGRAMPH1_01G13199	3.17752	0.00129339	tripeptidyl aminopeptidase		FGRAMPH1_01G19011	3.55996	4.09653e-54	CRAL-TRIO domain-containing		FGRAMPH1_01G11425	3.73233	1.23161e-05	transcription factor
					FGRAMPH1_01G24039	2.18935	0.000174	cyclin b3		FGRAMPH1_01G13391	5.79609	3.44e-44	dehydrogenase s		FGRAMPH1_01G12375	3.17633	5.63634e-11	aminotriazole resistance		FGRAMPH1_01G15281	3.55375	1.99855e-16	L-ascorbate peroxidase peroxisomal		FGRAMPH1_01G10657	3.73053	1.6867e-18	Superoxide dismutase [Cu-Zn], superoxide dismutase [Cu-Zn]
					FGRAMPH1_01G20347	2.18844	0.00880795	plasma membrane fusion prm1		FGRAMPH1_01G09025	5.79183	4.25e-30	related to dehydrogenases and related s		FGRAMPH1_01G01481	3.17352	8.20885e-10	calcium-related spray		FGRAMPH1_01G14099	3.55338	5.67907e-18	dihydrolipoyllysine-residue acetyltransferase component of acetoin cleaving system		FGRAMPH1_01G03925	3.72869	7.41344e-57	26S protease regulatory subunit 8
					FGRAMPH1_01G00415	2.18629	0.000885	transcription factor		FGRAMPH1_01G11637	5.77667	7.87e-12	aaa family atpase		FGRAMPH1_01G03199	3.17307	2.28294e-29	tho complex subunit 3		FGRAMPH1_01G04381	3.54696	0.00169315	unnamed protein product		FGRAMPH1_01G10083	3.72732	3.41733e-37	ef hand family
					FGRAMPH1_01G10735	2.14888	6.44e-06	toxin biosynthesis		FGRAMPH1_01G16085	5.77091	0.00292669	Polyketide synthase, polyketide synthase		FGRAMPH1_01G02409	3.169	4.2608e-07	unspecified product		FGRAMPH1_01G23967	3.54685	4.37349e-32	3 (2 ),5 -bisphosphate nucleotidase		FGRAMPH1_01G25775	3.72521	4.0651e-36	vacuolar iron transporter
					FGRAMPH1_01G10547	2.13998	0.00389392	probable peroxisomal membrane		FGRAMPH1_01G16193	5.76582	2.71e-18	Small secreted cysteine-rich protein, putative		FGRAMPH1_01G23161	3.16758	3.46753e-32	DNA replication licensing factor mcm5		FGRAMPH1_01G09723	3.53821	6.70932e-12	GABA permease, gaba permease		FGRAMPH1_01G21095	3.72038	2.12115e-09	hypothetical protein
					FGRAMPH1_01G06755	2.13858	0.00152279	glucose 1-dehydrogenase		FGRAMPH1_01G11883	5.76468	9.84e-17	aminopeptidase Y		FGRAMPH1_01G26261	3.16757	1.43084e-18	dash complex subunit ask1		FGRAMPH1_01G06849	3.52536	1.15556e-30	F-box TPR repeat pof3		FGRAMPH1_01G11669	3.71827	2.55655e-21	guanine deaminase
					FGRAMPH1_01G24225	2.13625	0.00116156	related to amino-terminal amidase		FGRAMPH1_01G14067	5.75735	3.01e-07	high-affinity glucose transporter, High-affinity glucose transporter		FGRAMPH1_01G01637	3.1657	2.22173e-12	hypothetical protein FPSE_04721		FGRAMPH1_01G11691	3.52495	1.85282e-06	Feruloyl esterase		FGRAMPH1_01G02781	3.71808	1.26629e-09	hypothetical protein
					FGRAMPH1_01G25067	2.12751	0.00636791	myb family transcription factor, Myb family transcription factor		FGRAMPH1_01G20807	5.75222	9.73e-27	rare lipo a		FGRAMPH1_01G20337	3.16037	5.28013e-22	26S proteasome regulatory subunit rpn-8		FGRAMPH1_01G10835	3.52149	1.33386e-17	related to stress responsive A B barrel domain		FGRAMPH1_01G21965	3.71014	2.32507e-13	short chain dehydrogenase
					FGRAMPH1_01G05655	2.12549	0.00326798	citrate synthase		FGRAMPH1_01G08373	5.72902	1.74e-10	hypothetical protein		FGRAMPH1_01G14319	3.15533	4.49897e-20	hypothetical protein		FGRAMPH1_01G01283	3.51808	8.29404e-37	arginine N-methyltransferase 2		FGRAMPH1_01G19277	3.70955	2.16471e-36	ap-3 complex subunit sigma, AP-3 complex subunit sigma
					FGRAMPH1_01G17013	2.12061	0.00184401	c6 finger		FGRAMPH1_01G07825	5.72561	2.88e-39	hypothetical protein		FGRAMPH1_01G07873	3.15527	8.07315e-30	translin family		FGRAMPH1_01G06829	3.51658	6.64972e-10	cytochrome P450, cytochrome p450		FGRAMPH1_01G14099	3.70885	5.6192e-19	dihydrolipoyllysine-residue acetyltransferase component of acetoin cleaving system
					FGRAMPH1_01G13327	2.10283	0.00252801	integral membrane		FGRAMPH1_01G08749	5.71949	1.27e-15	exopolygalacturonase precursor		FGRAMPH1_01G26109	3.15341	2.80284e-30	histone H2A, Histone H2A		FGRAMPH1_01G05453	3.51461	5.89963e-28	Pantothenate kinase CAB1		FGRAMPH1_01G23971	3.69518	4.62296e-41	DNA replication licensing factor mcm7
					FGRAMPH1_01G02655	2.0865	0.00816943	thymidylate synthase		FGRAMPH1_01G27207	5.71402	3.63e-28	circumsporozoite precursor		FGRAMPH1_01G19979	3.15143	3.6247e-22	oligomeric golgi complex subunit 3		FGRAMPH1_01G01801	3.51371	1.78235e-11	dna repair rad50		FGRAMPH1_01G19339	3.69457	1.47436e-36	probable beta (1-3) glucanosyltransferase
					FGRAMPH1_01G22691	2.08177	0.000732	Delta(14)-sterol reductase		FGRAMPH1_01G15155	5.71308	4.23e-05	hypothetical protein		FGRAMPH1_01G22955	3.15043	2.0727e-13	Triosephosphate isomerase, triosephosphate isomerase		FGRAMPH1_01G06919	3.5127	1.16135e-18	wd repeat-containing, WD repeat-containing		FGRAMPH1_01G23967	3.69451	1.26064e-38	3 (2 ),5 -bisphosphate nucleotidase
					FGRAMPH1_01G12705	2.06611	0.00488101	hypothetical protein		FGRAMPH1_01G25079	5.70781	8.57e-35	dna mismatch repair msh6		FGRAMPH1_01G03455	3.14776	2.87554e-15	dna polymerase kappa subunit		FGRAMPH1_01G27669	3.51197	1.12535e-13	related to NPL3-nucleolar		FGRAMPH1_01G11741	3.69407	4.64475e-22	nonphototropic hypocotyl 1
					FGRAMPH1_01G01651	2.06226	0.00212485	L-iditol 2-dehydrogenase, l-iditol 2-dehydrogenase		FGRAMPH1_01G25753	5.70503	4.42e-08	hypothetical protein		FGRAMPH1_01G04051	3.14727	5.72993e-12	hypothetical protein		FGRAMPH1_01G26597	3.51093	7.13768e-29	histidinol-phosphate aminotransferase, Histidinol-phosphate aminotransferase		FGRAMPH1_01G02739	3.69386	2.1567e-15	26s proteasome non-atpase regulatory subunit 9, 26S proteasome non-ATPase regulatory subunit 9
					FGRAMPH1_01G11391	2.01574	0.0012153	hpp family		FGRAMPH1_01G08997	5.70147	0.00528392	hypothetical protein		FGRAMPH1_01G04735	3.14688	1.52623e-37	argininosuccinate synthase, Argininosuccinate synthase		FGRAMPH1_01G01403	3.50273	1.6734e-10	hypothetical protein		FGRAMPH1_01G12767	3.69202	0.000104334	fungal specific transcription factor domain-containing
					FGRAMPH1_01G21433	-2.02326	0.00699417	hypothetical protein		FGRAMPH1_01G14417	5.68861	2.12e-09	acetylxylan esterase 2		FGRAMPH1_01G07021	3.14605	4.58184e-26	tubulin gamma chain		FGRAMPH1_01G07191	3.49821	1.7878e-16	yebR protein		FGRAMPH1_01G03669	3.69123	1.39823e-28	IQ domain-containing containing GTPase activating
					FGRAMPH1_01G00195	-2.02661	0.00734343	hypothetical protein FPSE_10645		FGRAMPH1_01G15547	5.6867	3.01e-13	oxidoreductase yjhC		FGRAMPH1_01G07121	3.14509	3.73481e-21	HAT1-interacting factor 1		FGRAMPH1_01G28217	3.49819	4.30476e-29	porphobilinogen deaminase		FGRAMPH1_01G02391	3.68352	1.94747e-16	related to tag-253
					FGRAMPH1_01G02999	-2.03925	0.00213858	hypothetical protein		FGRAMPH1_01G14829	5.68327	3.3e-42	calcium-transporting ATPase 3		FGRAMPH1_01G04999	3.14503	6.61027e-23	nad+ kinase		FGRAMPH1_01G04225	3.49784	0.00038669	transcription factor		FGRAMPH1_01G00313	3.6834	7.25471e-05	branched-chain amino acid aminotransferase
					FGRAMPH1_01G13943	-2.05838	0.00587766	3-dehydroshikimate dehydratase		FGRAMPH1_01G06395	5.67629	4.94e-25	hypothetical protein		FGRAMPH1_01G20855	3.14317	1.39465e-25	Ribosomal S26e		FGRAMPH1_01G04609	3.49489	3.60171e-16	integral membrane		FGRAMPH1_01G20447	3.68134	3.184e-64	SEC14 cytosolic factor
					FGRAMPH1_01G03923	-2.06318	0.00255045	hypothetical protein		FGRAMPH1_01G09879	5.672	3.15e-33	GMC oxidoreductase, gmc oxidoreductase		FGRAMPH1_01G12591	3.13989	0.000234905	3-oxoacyl-[acyl-carrier ] reductase		FGRAMPH1_01G27233	3.49207	9.10006e-21	unnamed protein product		FGRAMPH1_01G04577	3.68091	1.36111e-07	Oxidoreductase NAD-binding domain-containing 1
					FGRAMPH1_01G07727	-2.06952	0.00808262	polyamine oxidase 4		FGRAMPH1_01G21699	5.666	9.06e-10	repressible alkaline phosphatase, Repressible alkaline phosphatase		FGRAMPH1_01G04681	3.13843	2.65964e-15	6-phosphogluconate dehydrogenase 2		FGRAMPH1_01G11669	3.48911	5.17036e-17	guanine deaminase		FGRAMPH1_01G15047	3.67762	1.95019e-17	gon7 family
					FGRAMPH1_01G10191	-2.08859	0.00210801	glycosyltransferase family 2		FGRAMPH1_01G04255	5.6589	0.00459655	hypothetical protein		FGRAMPH1_01G12575	3.13639	5.51323e-20	related to the plant PR-1 class of pathogen related s		FGRAMPH1_01G02889	3.48825	3.00521e-32	6,7-dimethyl-8-ribityllumazine synthase		FGRAMPH1_01G03059	3.67399	1.12909e-40	proteasome component PUP3
					FGRAMPH1_01G03789	-2.09256	0.00902909	hypothetical protein		FGRAMPH1_01G05737	5.64933	5.37e-10	hypothetical protein		FGRAMPH1_01G04179	3.13273	2.78387e-06	unnamed protein product		FGRAMPH1_01G22601	3.48641	3.40838e-11	ptk9 tyrosine kinase 9		FGRAMPH1_01G01037	3.67218	5.78922e-40	tubulin alpha chain
					FGRAMPH1_01G12387	-2.09985	0.00274296	unnamed protein product		FGRAMPH1_01G02465	5.62697	1.47e-10	hypothetical protein		FGRAMPH1_01G14295	3.13197	4.84195e-21	budding site selection		FGRAMPH1_01G06719	3.47794	2.1635e-27	ost3 ost6 family		FGRAMPH1_01G20025	3.67004	1.89811e-45	hypothetical protein
					FGRAMPH1_01G22475	-2.11751	0.00277712	related to calpain		FGRAMPH1_01G03723	5.62431	3.34e-59	NAD(P)H-dependent D-xylose reductase		FGRAMPH1_01G12835	3.13067	1.31159e-17	Thiol-specific monooxygenase		FGRAMPH1_01G03293	3.47623	3.88518e-36	alpha subunit		FGRAMPH1_01G16513	3.66805	0.00016359	glutathione s-transferase
					FGRAMPH1_01G06495	-2.11767	0.00479168	hypothetical protein		FGRAMPH1_01G00555	5.62226	4.71e-14	hypothetical protein		FGRAMPH1_01G18471	3.13014	3.0098e-17	galactose-1-phosphate uridylyltransferase		FGRAMPH1_01G16915	3.472	2.37553e-20	molybdenum cofactor biosynthetic		FGRAMPH1_01G03079	3.66304	1.60286e-12	NADPH dehydrogenase, nadph dehydrogenase
					FGRAMPH1_01G03009	-2.15735	0.000238	carbamoyl-phosphate synthase arginine-specific large chain		FGRAMPH1_01G00215	5.61503	6.49e-25	Lactose permease		FGRAMPH1_01G08853	3.12926	6.04513e-08	unnamed protein product		FGRAMPH1_01G03147	3.47039	1.22552e-30	plk kinase		FGRAMPH1_01G26225	3.65938	9.21927e-10	hypothetical protein
					FGRAMPH1_01G02671	-2.16808	0.00199788	hypothetical protein		FGRAMPH1_01G21885	5.6136	0.000449	hypothetical protein		FGRAMPH1_01G06009	3.12913	2.26343e-41	ribosomal l28e		FGRAMPH1_01G13449	3.46983	2.78218e-20	hypothetical protein		FGRAMPH1_01G09871	3.65923	2.86687e-07	dna helicase ii atp-dependent dna helicase
					FGRAMPH1_01G26809	-2.18017	0.00180907	carbamoyl-phosphate synthase		FGRAMPH1_01G16195	5.60678	8.16e-26	cytochrome p450 oxidoreductase		FGRAMPH1_01G24217	3.12116	1.7067e-18	replication factor C subunit 4		FGRAMPH1_01G14911	3.46945	2.16418e-18	hypothetical protein		FGRAMPH1_01G06719	3.65765	4.96733e-32	ost3 ost6 family
					FGRAMPH1_01G20753	-2.18294	0.00192409	Biogenesis of lysosome-related organelles complex 1 subunit KXD1		FGRAMPH1_01G27991	5.60499	1.47e-14	hypothetical protein		FGRAMPH1_01G25389	3.12015	1.02662e-06	hypothetical protein		FGRAMPH1_01G14449	3.46864	5.22877e-09	galactokinase		FGRAMPH1_01G03913	3.6574	5.72391e-27	ARP2/3 complex 21 kDa subunit
					FGRAMPH1_01G14827	-2.2109	0.00189388	f5 8 type c		FGRAMPH1_01G15921	5.60311	0.00400226	major facilitator superfamily transporter		FGRAMPH1_01G20447	3.11993	3.56392e-27	SEC14 cytosolic factor		FGRAMPH1_01G13303	3.46659	1.83872e-32	hypothetical protein		FGRAMPH1_01G09245	3.65713	3.52845e-08	ANR50 of Homo sapiens
					FGRAMPH1_01G21437	-2.21437	0.00417701	hypothetical protein		FGRAMPH1_01G12819	5.59679	2.45e-36	beta-glucosidase k		FGRAMPH1_01G02787	3.11668	8.08843e-15	hypothetical protein		FGRAMPH1_01G00313	3.46348	0.00985276	branched-chain amino acid aminotransferase		FGRAMPH1_01G16869	3.65619	5.14149e-20	GMP synthase (glutamine-hydrolysing)
					FGRAMPH1_01G13887	-2.22044	0.00025	cytochrome p450 1a1		FGRAMPH1_01G07361	5.58684	1.81e-64	related to SRP40 Suppressor of mutant AC40 of RNA polymerase I and III		FGRAMPH1_01G15067	3.11632	2.29117e-07	udp-glucuronosyl udp-glucosyltransferase		FGRAMPH1_01G20385	3.45664	2.46088e-50	arginine n-methyltransferase 5		FGRAMPH1_01G03733	3.65355	1.49765e-58	transport Sec61 subunit beta
					FGRAMPH1_01G14573	-2.23893	0.00384208	transcription factor		FGRAMPH1_01G21513	5.58095	0.000687	Kinesin light chain		FGRAMPH1_01G08639	3.11508	0.00271006	unnamed protein product		FGRAMPH1_01G10175	3.45116	5.57061e-17	ferric reductase		FGRAMPH1_01G01011	3.64694	1.65048e-08	hypothetical protein FPSE_00048
					FGRAMPH1_01G13979	-2.24073	0.000123	Small secreted cysteine-rich protein, putative		FGRAMPH1_01G09215	5.57242	1.22e-13	Small secreted cysteine-rich protein, putative		FGRAMPH1_01G02581	3.11304	2.32861e-20	cell division control 6		FGRAMPH1_01G00815	3.44832	6.60565e-47	26S proteasome non-ATPase regulatory subunit 11		FGRAMPH1_01G11371	3.64616	1.49329e-60	wd containing
					FGRAMPH1_01G23143	-2.24167	0.000165	hypothetical protein		FGRAMPH1_01G21155	5.56445	0.00113134	major facilitator superfamily transporter		FGRAMPH1_01G19069	3.11248	1.88867e-30	60S ribosomal L38		FGRAMPH1_01G24445	3.44762	4.56847e-10	peptidyl-prolyl cis-trans isomerase pin4, Peptidyl-prolyl cis-trans isomerase PIN4		FGRAMPH1_01G16543	3.64257	0.000179497	unnamed protein product
					FGRAMPH1_01G19553	-2.24993	4.3e-05	hypothetical protein		FGRAMPH1_01G09507	5.55533	0.00887002	hypothetical protein		FGRAMPH1_01G06829	3.11237	2.44538e-06	cytochrome P450, cytochrome p450		FGRAMPH1_01G24769	3.44138	1.42748e-26	secretory pathway ysy6		FGRAMPH1_01G08277	3.64087	1.01954e-07	transporter mch4, transporter MCH4
					FGRAMPH1_01G18783	-2.25234	0.00150018	carboxypeptidase cpdS, Carboxypeptidase cpdS		FGRAMPH1_01G04535	5.55364	1.27e-75	malate dehydrogenase		FGRAMPH1_01G18383	3.11145	3.29566e-09	hypothetical protein		FGRAMPH1_01G19439	3.44096	8.99115e-15	gpr1 family		FGRAMPH1_01G05943	3.63915	5.5938e-43	uridine kinase
					FGRAMPH1_01G18269	-2.2596	0.00287645	hypothetical protein		FGRAMPH1_01G10017	5.55088	1.76e-19	hypothetical protein		FGRAMPH1_01G10387	3.10096	1.58738e-32	methionyl-tRNA synthetase		FGRAMPH1_01G16543	3.44081	0.00108353	unnamed protein product		FGRAMPH1_01G11181	3.63853	3.8515e-30	arp2/3 complex 20 kDa subunit, ARP2/3 complex 20 kDa subunit
					FGRAMPH1_01G04877	-2.2817	0.00451814	lipid phosphate phosphatase 2		FGRAMPH1_01G21133	5.53246	0.00715541	hypothetical protein		FGRAMPH1_01G22521	3.09996	6.70465e-10	peptidyl-prolyl cis-trans isomerase ssp-1		FGRAMPH1_01G24085	3.44018	1.10171e-18	related to C-8,7 sterol isomerase emopamil-binding		FGRAMPH1_01G07831	3.63834	0.000144068	-like family domain-containing 1
					FGRAMPH1_01G10027	-2.28443	0.000186	alkaline protease, Alkaline protease		FGRAMPH1_01G19391	5.53102	5.56e-67	Ferric reductase transmembrane component 5, ferric reductase transmembrane component 5		FGRAMPH1_01G04695	3.09779	6.4775e-10	related to Yip1 domain		FGRAMPH1_01G21141	3.43823	1.55384e-27	glycine-rich RNA-binding 2		FGRAMPH1_01G26627	3.63798	6.89911e-09	solute carrier family member 46
					FGRAMPH1_01G15087	-2.28871	0.00575862	mitochondrial carrier pet8		FGRAMPH1_01G00469	5.52628	0.00715484	unnamed protein product		FGRAMPH1_01G06893	3.09613	6.96562e-19	hypothetical protein		FGRAMPH1_01G19973	3.43375	3.33625e-15	unnamed protein product		FGRAMPH1_01G14401	3.6368	6.02415e-34	translation machinery-associated protein 20
					FGRAMPH1_01G08247	-2.29838	0.00590969	hypothetical protein		FGRAMPH1_01G12169	5.52003	7.34e-16	related to glutathione-S-transferases		FGRAMPH1_01G06819	3.09367	1.39516e-23	hypothetical protein		FGRAMPH1_01G15609	3.43221	4.52708e-36	ethanolamine-phosphate cytidylyltransferase		FGRAMPH1_01G24833	3.62997	1.47876e-19	unspecified product
					FGRAMPH1_01G12611	-2.29897	0.000744	Small secreted cysteine-rich protein, putative		FGRAMPH1_01G12065	5.51779	0.00240135	hypothetical protein		FGRAMPH1_01G19493	3.09238	3.87782e-18	hypothetical protein		FGRAMPH1_01G09735	3.42849	6.68828e-46	glycine dehydrogenase		FGRAMPH1_01G24751	3.62977	1.77197e-10	hypothetical protein
					FGRAMPH1_01G16401	-2.33129	8.39e-05	integral membrane		FGRAMPH1_01G28061	5.50828	1.21e-09	homoserine o-acetyltransferase, homoserine O-acetyltransferase		FGRAMPH1_01G06023	3.09124	2.01211e-31	condensin complex subunit 3		FGRAMPH1_01G24559	3.42806	4.25e-26	ubiquitin-like modifier 1		FGRAMPH1_01G15877	3.6286	5.95825e-10	c6 zinc finger
					FGRAMPH1_01G10993	-2.36223	3.19e-05	cryptochrome DASH		FGRAMPH1_01G13987	5.50475	7.04e-14	FAD linked oxidase, fad linked oxidase		FGRAMPH1_01G10635	3.09051	2.45202e-15	unnamed protein product		FGRAMPH1_01G01961	3.42747	2.09322e-40	26S proteasome non-ATPase regulatory subunit 14		FGRAMPH1_01G13455	3.62757	0.00237592	hypothetical protein FPSE_01851
					FGRAMPH1_01G27629	-2.36242	0.00280358	hypothetical protein		FGRAMPH1_01G15519	5.5008	1.61e-30	hypothetical protein		FGRAMPH1_01G07339	3.09021	3.26148e-31	replication factor A1, replication factor a1		FGRAMPH1_01G27643	3.42591	9.87332e-15	Short-chain dehydrogenase, short-chain dehydrogenase		FGRAMPH1_01G04879	3.62636	0.00546165	hypothetical protein
					FGRAMPH1_01G18549	-2.36515	2.5e-05	qutG protein		FGRAMPH1_01G08983	5.49803	8.8e-09	dihydroxyacetone kinase		FGRAMPH1_01G05635	3.09004	2.90559e-17	ankyrin repeat		FGRAMPH1_01G16559	3.42577	7.40257e-17	hypothetical protein		FGRAMPH1_01G26761	3.62548	2.29197e-26	elongation factor 2
					FGRAMPH1_01G05119	-2.36654	0.000905	tgf beta induced ig-h3 precursor		FGRAMPH1_01G00455	5.4935	1.44e-52	glycosyl hydrolase family 88		FGRAMPH1_01G20877	3.08742	8.401e-16	endoribonuclease l-psp, endoribonuclease L-PSP		FGRAMPH1_01G04495	3.42545	7.118e-32	hypothetical protein		FGRAMPH1_01G03783	3.62503	1.64582e-20	hypothetical protein
					FGRAMPH1_01G14959	-2.37987	0.000105	a-agglutinin core AGA1		FGRAMPH1_01G02649	5.49327	2.57e-05	glycosyl transferase gt-a type structural fold		FGRAMPH1_01G01257	3.08164	1.26241e-08	Calnexin like		FGRAMPH1_01G26885	3.41739	6.77985e-43	tyrosinase 2		FGRAMPH1_01G22537	3.6223	8.47243e-12	hypothetical protein
					FGRAMPH1_01G02219	-2.39831	0.000531	Regulatory abaA		FGRAMPH1_01G22309	5.4865	0.000103	Levanbiose-producing levanase		FGRAMPH1_01G24415	3.08132	1.1026e-22	proteasome component PRE6, proteasome component pre6		FGRAMPH1_01G27543	3.41725	7.77421e-12	GPI mannosyltransferase 2		FGRAMPH1_01G10835	3.62209	1.65758e-22	related to stress responsive A B barrel domain
					FGRAMPH1_01G27087	-2.3984	0.000642	hypothetical protein		FGRAMPH1_01G15893	5.48582	3.39e-06	rhamnogalacturonase A precursor		FGRAMPH1_01G20721	3.07772	3.56304e-08	Cell division control 25, cell division control 25		FGRAMPH1_01G17893	3.4153	4.01205e-51	eukaryotic translation initiation factor 6		FGRAMPH1_01G11575	3.62115	1.219e-07	hypothetical protein
					FGRAMPH1_01G02703	-2.40198	0.00346954	J domain-containing		FGRAMPH1_01G22349	5.47988	1.36e-15	hypothetical protein		FGRAMPH1_01G15247	3.07731	5.7155e-16	hypothetical protein		FGRAMPH1_01G05895	3.41419	1.61561e-05	Quinidine resistance 1		FGRAMPH1_01G01983	3.62067	1.80073e-10	dipeptidyl peptidase family member 6
					FGRAMPH1_01G12121	-2.41458	0.00918772	related to thioredoxin		FGRAMPH1_01G09135	5.47412	2.56e-10	unnamed protein product		FGRAMPH1_01G07945	3.07714	0.000639034	neutral amino acid permease		FGRAMPH1_01G10485	3.41193	8.69355e-31	hypothetical protein		FGRAMPH1_01G03781	3.62032	2.32532e-37	dash complex subunit dad2
					FGRAMPH1_01G10719	-2.4152	0.000161	glucose repressible grg1		FGRAMPH1_01G07835	5.47321	1.22e-05	3-hydroxybenzoate 6-hydroxylase 1		FGRAMPH1_01G24497	3.07664	1.9571e-23	1-(5-phosphoribosyl)-5-[(5-phosphoribosylamino)methylideneamino] imidazole-4-carboxamide isomerase		FGRAMPH1_01G19517	3.41118	1.97371e-49	emp24 gp25l p24 family		FGRAMPH1_01G18235	3.61876	1.82215e-30	hypothetical protein
					FGRAMPH1_01G25333	-2.42298	0.00850986	quinate permease		FGRAMPH1_01G21711	5.46069	0.000128	hypothetical protein		FGRAMPH1_01G22883	3.07572	2.01939e-15	dephospho- kinase		FGRAMPH1_01G27651	3.41077	3.44904e-19	retrograde regulation 2		FGRAMPH1_01G25305	3.61364	6.95747e-06	cytochrome P450 monooxygenase
					FGRAMPH1_01G13083	-2.43687	0.000623	MFS AGZA xanthine uracil permease		FGRAMPH1_01G27929	5.45971	1.55e-11	para-nitrobenzyl esterase		FGRAMPH1_01G07393	3.07524	3.11353e-23	carboxypeptidase D		FGRAMPH1_01G03033	3.40955	5.49761e-30	F-actin capping protein subunit beta		FGRAMPH1_01G27003	3.61321	5.07774e-36	glucose-regulated protein
					FGRAMPH1_01G01643	-2.44816	6.35e-05	hypothetical protein		FGRAMPH1_01G12149	5.44244	3.39e-10	Benzoylformate decarboxylase		FGRAMPH1_01G23001	3.07514	4.99382e-17	ATP-dependent DNA helicase 2 subunit 2, atp-dependent dna helicase 2 subunit 2		FGRAMPH1_01G10305	3.40906	1.44871e-08	ferric reductase		FGRAMPH1_01G12937	3.61283	0.000146789	arylacetamide deacetylase
					FGRAMPH1_01G22449	-2.46385	0.0012612	Isoflavone reductase like		FGRAMPH1_01G11771	5.44033	0.00829935	pisatin demethylase, Pisatin demethylase		FGRAMPH1_01G14705	3.07171	5.43203e-07	aldehyde dehydrogenase		FGRAMPH1_01G21931	3.40801	0.000536348	hypothetical protein		FGRAMPH1_01G11835	3.6126	0.00661385	cytochrome p450 oxidoreductase
					FGRAMPH1_01G16567	-2.4645	0.000167	transcription factor		FGRAMPH1_01G22091	5.43247	2.48e-12	hypothetical protein		FGRAMPH1_01G03685	3.07145	4.43821e-24	ubiquitin-conjugating enzyme E2-20 kDa		FGRAMPH1_01G19433	3.40719	5.25566e-27	aspartyl-tRNA(Asn) glutamyl-tRNA (Gln) amidotransferase subunit B		FGRAMPH1_01G27543	3.60162	6.38291e-14	GPI mannosyltransferase 2
					FGRAMPH1_01G16595	-2.4667	0.00713976	unnamed protein product		FGRAMPH1_01G12467	5.42745	1.11e-36	related to beta-galactosidase		FGRAMPH1_01G23843	3.0709	4.04019e-11	endonuclease LCL3		FGRAMPH1_01G18629	3.40497	0.00126854	major facilitator superfamily transporter		FGRAMPH1_01G23103	3.6014	1.46549e-30	structural maintenance-chromosome 3 (chondroitin sulfate proteoglycan 6)
					FGRAMPH1_01G19441	-2.46981	0.000555	hypothetical protein		FGRAMPH1_01G20955	5.41112	5.5e-11	nonribosomal peptide synthetase		FGRAMPH1_01G20301	3.05346	9.82043e-14	hypothetical protein		FGRAMPH1_01G24619	3.40081	9.88928e-07	hypothetical protein		FGRAMPH1_01G18283	3.59693	2.91025e-24	mesaconyl-c4 hydratase
					FGRAMPH1_01G09531	-2.46988	0.00370806	inter-alpha-trypsin inhibitor heavy chain h3		FGRAMPH1_01G05175	5.40977	7.02e-05	dicarboxylate carrier		FGRAMPH1_01G04751	3.05288	3.8238e-08	inositol monophosphatase 2		FGRAMPH1_01G01289	3.39913	1.7672e-34	DNA replication licensing factor mcm4, DNA replication licensing factor MCM4		FGRAMPH1_01G01917	3.59513	9.25165e-31	RNA recognition motif domain partial
					FGRAMPH1_01G27187	-2.47611	0.000536	arylamine n-acetyltransferase 2		FGRAMPH1_01G10141	5.40435	3.49e-09	Gluconate 5-dehydrogenase		FGRAMPH1_01G06569	3.05271	1.17234e-15	U6 snRNA-associated Sm LSm3		FGRAMPH1_01G19117	3.39701	1.14274e-10	gnat family		FGRAMPH1_01G19979	3.59271	5.80679e-38	oligomeric golgi complex subunit 3
					FGRAMPH1_01G01273	-2.49286	0.000719	sphingolipid long chain base-responsive lsp1		FGRAMPH1_01G00549	5.4039	7.82e-12	HET domain-containing		FGRAMPH1_01G01847	3.05062	6.28748e-17	high mobility group		FGRAMPH1_01G14879	3.39668	7.46618e-21	amyloid beta binding 1		FGRAMPH1_01G25189	3.59153	2.07735e-06	integral membrane
					FGRAMPH1_01G08861	-2.50324	3.18e-09	integral membrane		FGRAMPH1_01G08501	5.39983	2.43e-09	s gene 30 kDa polypeptide		FGRAMPH1_01G27677	3.04723	1.12894e-09	e3 ubiquitin- ligase arih1, E3 ubiquitin- ligase ARIH1		FGRAMPH1_01G06691	3.39633	1.33855e-30	26S protease regulatory subunit 6A		FGRAMPH1_01G19387	3.59137	2.04013e-16	transcription factor
					FGRAMPH1_01G17501	-2.5047	2.1e-05	unnamed protein product		FGRAMPH1_01G27977	5.39947	4.3e-11	n amino acid transport system		FGRAMPH1_01G26227	3.04637	8.96194e-13	multidrug resistance fnx1		FGRAMPH1_01G07661	3.39071	5.4773e-23	phytanoyl- dioxygenase		FGRAMPH1_01G28081	3.58517	1.26167e-26	2-hydroxyacylsphingosine 1-beta-galactosyltransferase
					FGRAMPH1_01G08575	-2.51772	5.38e-06	unnamed protein product		FGRAMPH1_01G15151	5.39798	1.27e-05	hypothetical protein		FGRAMPH1_01G01033	3.04434	3.25135e-34	40S ribosomal protein S15		FGRAMPH1_01G22537	3.38896	3.89543e-12	hypothetical protein		FGRAMPH1_01G25233	3.57898	0.00152779	#ERROR!
					FGRAMPH1_01G22451	-2.52076	2.06e-07	aspartic ase precursor		FGRAMPH1_01G25749	5.39541	2.49e-09	unnamed protein product		FGRAMPH1_01G11267	3.04205	1.19484e-07	unnamed protein product		FGRAMPH1_01G12835	3.38531	7.90194e-24	Thiol-specific monooxygenase		FGRAMPH1_01G25651	3.57825	1.96903e-08	DUF895 domain membrane
					FGRAMPH1_01G23397	-2.52541	0.000856	hypothetical protein		FGRAMPH1_01G13711	5.39113	0.00227342	metalloprotease MEP1		FGRAMPH1_01G04631	3.0409	1.94375e-11	transporter SEC23		FGRAMPH1_01G10635	3.38465	4.85124e-28	unnamed protein product		FGRAMPH1_01G10587	3.57791	6.233e-17	pls1 tetraspanin
					FGRAMPH1_01G02159	-2.52793	2.49e-06	plac8 family		FGRAMPH1_01G27921	5.39082	0.00648112	flavonol synthase		FGRAMPH1_01G20235	3.04027	1.41627e-14	aspartyl-tRNA(Asn) glutamyl-tRNA (Gln) amidotransferase subunit A		FGRAMPH1_01G26637	3.38255	1.02417e-31	diphthine synthase, Diphthine synthase		FGRAMPH1_01G08385	3.57769	0.000960877	hypothetical protein
					FGRAMPH1_01G12525	-2.53593	0.000866	Small secreted cysteine-rich protein, putative		FGRAMPH1_01G12471	5.38952	1.21e-16	unnamed protein product		FGRAMPH1_01G01433	3.03573	1.30957e-28	proteasome component C1		FGRAMPH1_01G06517	3.38223	2.94133e-26	hypothetical protein		FGRAMPH1_01G10175	3.57623	6.92736e-20	ferric reductase
					FGRAMPH1_01G15589	-2.53945	1.48e-05	hypothetical protein		FGRAMPH1_01G19521	5.37843	1.17e-27	rhamnogalacturonate lyase precursor		FGRAMPH1_01G24895	3.03558	1.27109e-22	inosine triphosphate pyrophosphatase		FGRAMPH1_01G15573	3.37954	1.21553e-30	unspecified product		FGRAMPH1_01G16915	3.5747	5.81814e-24	molybdenum cofactor biosynthetic
					FGRAMPH1_01G16709	-2.56879	0.00242355	hypothetical protein		FGRAMPH1_01G04097	5.36727	2.07e-05	hypothetical protein		FGRAMPH1_01G05615	3.03405	1.32617e-23	hypothetical protein		FGRAMPH1_01G01011	3.3786	3.01239e-06	hypothetical protein FPSE_00048		FGRAMPH1_01G16899	3.57415	5.40376e-07	hypothetical protein
					FGRAMPH1_01G12755	-2.57449	0.000515	30 kda heat shock		FGRAMPH1_01G13371	5.36055	4.05e-38	major facilitator superfamily transporter		FGRAMPH1_01G19911	3.03231	3.72725e-39	40s ribosomal s10-b		FGRAMPH1_01G26893	3.37719	5.75203e-27	dash subunit duo1		FGRAMPH1_01G20555	3.57302	8.1973e-18	hypothetical protein
					FGRAMPH1_01G06319	-2.57645	0.00734343	6-hydroxy-d-nicotine oxidase, 6-hydroxy-D-nicotine oxidase		FGRAMPH1_01G25401	5.35971	6.8e-12	unnamed protein product		FGRAMPH1_01G22101	3.03089	0.00107862	hypothetical protein		FGRAMPH1_01G06683	3.3725	2.80077e-20	Ankyrin repeat-containing		FGRAMPH1_01G23797	3.57281	0.00323939	hypothetical protein
					FGRAMPH1_01G06697	-2.57752	0.0024263	alpha beta-hydrolase		FGRAMPH1_01G09121	5.34693	5.21e-19	hypothetical protein		FGRAMPH1_01G07127	3.02661	2.08764e-11	clathrin coat assembly ap19		FGRAMPH1_01G22947	3.37235	3.25863e-43	hypothetical protein FPSE_01545		FGRAMPH1_01G13029	3.56602	1.49624e-16	hypothetical protein
					FGRAMPH1_01G19439	-2.57774	0.00321797	gpr1 family		FGRAMPH1_01G13909	5.34629	1.68e-09	feruloyl esterase B, feruloyl esterase b		FGRAMPH1_01G07365	3.02296	4.52399e-15	hypothetical protein		FGRAMPH1_01G22239	3.37171	0.00687899	unnamed protein product		FGRAMPH1_01G04959	3.56109	9.05174e-15	dihydroxy-acid dehydratase, Dihydroxy-acid dehydratase
					FGRAMPH1_01G00711	-2.59347	0.00193819	hypothetical protein		FGRAMPH1_01G05681	5.34385	1.13e-05	unnamed protein product		FGRAMPH1_01G03745	3.0205	1.34615e-14	dolichyl-phosphate-mannose-protein mannosyltransferase 2		FGRAMPH1_01G06793	3.37088	1.52484e-31	histidine kinase		FGRAMPH1_01G02813	3.55732	4.55916e-32	riboflavin synthase alpha chain
					FGRAMPH1_01G14225	-2.61202	0.00405688	hypothetical protein		FGRAMPH1_01G15495	5.34073	6.38e-48	Sphingoid long-chain base transporter RSB1, sphingoid long-chain base transporter rsb1		FGRAMPH1_01G01341	3.01991	0.000157497	hypothetical protein		FGRAMPH1_01G06123	3.36721	4.66913e-26	anaphase spindle elongation 1		FGRAMPH1_01G09179	3.55529	1.14704e-33	kinase c substrate 80k-h
					FGRAMPH1_01G15143	-2.61449	0.00751245	related to transmembrane		FGRAMPH1_01G21529	5.33228	0.000923	adam 8 precursor		FGRAMPH1_01G26075	3.01691	4.5893e-23	N(6)-adenine-specific DNA methyltransferase-like 1		FGRAMPH1_01G26913	3.36446	1.68659e-14	DNA replication ATP-dependent helicase dna2		FGRAMPH1_01G22109	3.55457	2.26485e-08	hypothetical protein
					FGRAMPH1_01G17583	-2.61608	0.000888	hypothetical protein		FGRAMPH1_01G04399	5.33186	1.9e-10	mfs general substrate transporter		FGRAMPH1_01G11795	3.01278	1.90735e-06	alanine--trna ligase		FGRAMPH1_01G10541	3.36234	8.07593e-44	nascent polypeptide-associated complex subunit beta		FGRAMPH1_01G26227	3.5528	5.28974e-26	multidrug resistance fnx1
					FGRAMPH1_01G07967	-2.62596	0.00045	hypothetical protein		FGRAMPH1_01G12661	5.32417	1.11e-08	general amidase		FGRAMPH1_01G04653	3.01121	1.42575e-07	hypothetical protein		FGRAMPH1_01G14295	3.36228	6.47417e-34	budding site selection		FGRAMPH1_01G24849	3.55187	8.23357e-24	hypothetical protein
					FGRAMPH1_01G17619	-2.62967	0.00530919	fatty acid synthase subunit beta dehydratase		FGRAMPH1_01G27893	5.32225	9.15e-17	hypothetical protein		FGRAMPH1_01G15573	3.00935	4.24093e-18	unspecified product		FGRAMPH1_01G05479	3.3615	5.78642e-20	hypothetical protein		FGRAMPH1_01G24739	3.54914	3.98346e-08	hypothetical protein
					FGRAMPH1_01G06785	-2.63117	0.000298	isocitrate lyase		FGRAMPH1_01G19395	5.32121	2.92e-25	hypothetical protein		FGRAMPH1_01G19517	3.00745	2.55749e-29	emp24 gp25l p24 family		FGRAMPH1_01G10897	3.36004	3.01602e-11	xanthoxin dehydrogenase		FGRAMPH1_01G21103	3.54822	3.21358e-08	dopa -dioxygenase
					FGRAMPH1_01G21813	-2.63928	0.00331162	unnamed protein product		FGRAMPH1_01G09967	5.30721	1.17e-27	hypothetical protein FPSE_05656		FGRAMPH1_01G02527	3.00629	7.91106e-14	DNA replication complex GINS protein PSF1		FGRAMPH1_01G26581	3.35996	1.05389e-45	translation initiation factor 1a if-1		FGRAMPH1_01G22507	3.54345	5.27198e-21	aminopeptidase Y
					FGRAMPH1_01G27493	-2.6484	0.00242682	hypothetical protein		FGRAMPH1_01G24399	5.30641	4.43e-38	probable beta-glucosidase		FGRAMPH1_01G19331	3.00458	5.43714e-13	Meiotic recombination rec14		FGRAMPH1_01G14843	3.35876	2.96527e-08	oxidoreductase yusz		FGRAMPH1_01G06849	3.54251	1.79327e-32	F-box TPR repeat pof3
					FGRAMPH1_01G15323	-2.65954	0.000225	microtubule associated		FGRAMPH1_01G27669	5.29886	3.3e-52	related to NPL3-nucleolar		FGRAMPH1_01G15017	3.00042	6.84357e-06	hypothetical protein		FGRAMPH1_01G02797	3.35787	1.03623e-35	26S proteasome regulatory subunit N10		FGRAMPH1_01G23469	3.53778	1.19788e-22	unnamed protein product
					FGRAMPH1_01G19467	-2.66867	0.00572831	hypothetical protein		FGRAMPH1_01G18593	5.29246	6.73e-16	lactose permease, Lactose permease		FGRAMPH1_01G06679	3.0003	3.4093e-26	rna methylase family		FGRAMPH1_01G03597	3.35767	2.84953e-18	trna wybutosine-synthesizing 2		FGRAMPH1_01G23217	3.53554	8.82563e-35	microsomal signal peptidase subunit
					FGRAMPH1_01G10673	-2.67312	3.13e-06	3-oxoacyl-[acyl-carrier ] reductase		FGRAMPH1_01G27707	5.29081	0.00258006	formate transporter		FGRAMPH1_01G15085	2.99983	5.9776e-17	related to PET8		FGRAMPH1_01G18283	3.35076	8.78888e-19	mesaconyl-c4 hydratase		FGRAMPH1_01G04495	3.53341	1.9696e-31	hypothetical protein
					FGRAMPH1_01G11685	-2.67727	7.11e-07	hypothetical protein		FGRAMPH1_01G22307	5.28835	2.56e-07	Homogentisate 1,2-dioxygenase, homogentisate 1,2-dioxygenase		FGRAMPH1_01G04629	2.99964	4.64624e-27	60S ribosomal protein L12		FGRAMPH1_01G27671	3.34746	6.19463e-12	metacaspase-1 precursor		FGRAMPH1_01G01801	3.53241	1.35056e-11	dna repair rad50
					FGRAMPH1_01G26639	-2.68134	0.000751	probable blue-light-inducible Bli-3		FGRAMPH1_01G05797	5.27449	0.00803322	serine threonine kinase		FGRAMPH1_01G09447	2.9964	9.91779e-11	hypothetical protein		FGRAMPH1_01G25775	3.3462	1.54548e-24	vacuolar iron transporter		FGRAMPH1_01G06443	3.52474	9.09322e-23	glycoside hydrolase family 5
					FGRAMPH1_01G04149	-2.68164	2.2e-05	flotillin		FGRAMPH1_01G25273	5.274	9.73e-18	sorbose reductase SOU1		FGRAMPH1_01G03059	2.99626	2.09726e-17	proteasome component PUP3		FGRAMPH1_01G02825	3.34336	3.78447e-11	ttk kinase		FGRAMPH1_01G22433	3.51872	3.90234e-17	C6 zinc finger domain containing
					FGRAMPH1_01G19715	-2.68843	0.00389392	plant basic secretory		FGRAMPH1_01G13369	5.27104	1.44e-29	glucarate dehydratase		FGRAMPH1_01G00605	2.98425	9.94176e-08	hypothetical protein FPSE_06972		FGRAMPH1_01G07515	3.34253	8.37575e-20	L-2,4-diaminobutyrate decarboxylase		FGRAMPH1_01G18995	3.51807	1.00622e-23	cullin-associated nedd8-dissociated 1
					FGRAMPH1_01G25621	-2.69736	5.56e-06	Signaling ykoW		FGRAMPH1_01G19831	5.26856	0.00250256	unnamed protein product		FGRAMPH1_01G06207	2.98378	1.97288e-07	conserved fungal		FGRAMPH1_01G24849	3.34225	1.7412e-18	hypothetical protein		FGRAMPH1_01G19319	3.51652	1.30198e-38	replication factor C subunit 3
					FGRAMPH1_01G05643	-2.69765	1.19e-05	agglutinin 2		FGRAMPH1_01G13813	5.26744	2.81e-13	FAD-dependent oxidoreductase		FGRAMPH1_01G00969	2.98184	3.13016e-20	proteasome component PUP1 precursor		FGRAMPH1_01G01969	3.34218	9.34207e-10	hypothetical protein		FGRAMPH1_01G07549	3.51583	0.000196834	dihydrodipicolinate synthetase family
					FGRAMPH1_01G09707	-2.70043	0.00928045	h+-transporting atpase		FGRAMPH1_01G00053	5.25238	0.00223199	O-methylsterigmatocystin oxidoreductase		FGRAMPH1_01G23865	2.97994	1.76183e-18	hypothetical protein FPSE_02720		FGRAMPH1_01G10985	3.3403	9.01314e-05	unnamed protein product		FGRAMPH1_01G01283	3.50494	4.82171e-38	arginine N-methyltransferase 2
					FGRAMPH1_01G11465	-2.70406	0.000559	hypothetical protein		FGRAMPH1_01G21505	5.24943	9.27e-24	aldehyde reductase 2		FGRAMPH1_01G27543	2.97869	4.67693e-07	GPI mannosyltransferase 2		FGRAMPH1_01G13503	3.33955	1.22248e-08	sucrose utilization suc1		FGRAMPH1_01G10057	3.504	4.15176e-15	Seipin like
					FGRAMPH1_01G04641	-2.7129	7.55e-05	kinase-like domain		FGRAMPH1_01G21617	5.24537	6.32e-23	hypothetical protein		FGRAMPH1_01G24445	2.97839	1.50771e-06	peptidyl-prolyl cis-trans isomerase pin4, Peptidyl-prolyl cis-trans isomerase PIN4		FGRAMPH1_01G17605	3.33809	5.87204e-25	atp-dependent dna helicase ii subunit 1, ATP-dependent DNA helicase II subunit 1		FGRAMPH1_01G09447	3.50288	6.32137e-26	hypothetical protein
					FGRAMPH1_01G13081	-2.71471	2.92e-06	unnamed protein product		FGRAMPH1_01G11619	5.23893	3.72e-21	Alpha-glucosidase 2		FGRAMPH1_01G20299	2.97765	1.5861e-18	isoleucyl-tRNA synthetase		FGRAMPH1_01G23217	3.33704	8.76844e-22	microsomal signal peptidase subunit		FGRAMPH1_01G17361	3.50282	3.05962e-17	UBA domain-containing 14
					FGRAMPH1_01G07911	-2.71981	0.00016	GMP synthase		FGRAMPH1_01G25545	5.23138	0.00316225	hypothetical protein		FGRAMPH1_01G03395	2.97549	1.30598e-12	prefoldin subunit 1		FGRAMPH1_01G10587	3.33628	1.61752e-12	pls1 tetraspanin		FGRAMPH1_01G25389	3.49721	1.15294e-11	hypothetical protein
					FGRAMPH1_01G04075	-2.72446	0.000609	hypothetical protein		FGRAMPH1_01G05537	5.22533	8.13e-12	aldehyde dehydrogenase (NAD+)		FGRAMPH1_01G26725	2.97006	1.29347e-10	hypothetical protein		FGRAMPH1_01G03611	3.33596	3.6022e-17	probable DUF866 domain		FGRAMPH1_01G02539	3.494	9.41799e-16	hypothetical protein
					FGRAMPH1_01G01099	-2.72706	0.000351	hypothetical protein		FGRAMPH1_01G16769	5.2225	0.00039	3-hydroxybenzoate 6-hydroxylase 1		FGRAMPH1_01G04157	2.96535	4.09291e-18	3-(2)-bisphosphate nucleotidase		FGRAMPH1_01G18383	3.33339	2.84513e-15	hypothetical protein		FGRAMPH1_01G07473	3.48334	5.29082e-30	Ureidoglycolate hydrolase, ureidoglycolate hydrolase
					FGRAMPH1_01G24269	-2.72932	4.8e-07	hypothetical protein FPSE_03159		FGRAMPH1_01G12655	5.22006	1.81e-62	beta-galactosidase B		FGRAMPH1_01G04685	2.9646	1.10832e-22	BAR domain		FGRAMPH1_01G12137	3.32733	1.6021e-15	cell division control protein 2		FGRAMPH1_01G06793	3.48279	1.40368e-39	histidine kinase
					FGRAMPH1_01G00483	-2.73794	2.57e-06	glutamine synthetase		FGRAMPH1_01G00001	5.21718	0.000363	ankyrin unc44		FGRAMPH1_01G23743	2.96402	6.78299e-09	DNA ligase 4, dna ligase 4		FGRAMPH1_01G24497	3.32098	6.94152e-29	1-(5-phosphoribosyl)-5-[(5-phosphoribosylamino)methylideneamino] imidazole-4-carboxamide isomerase		FGRAMPH1_01G23705	3.48005	1.45502e-16	hydantoin utilization a
					FGRAMPH1_01G10195	-2.74274	2.77e-07	Transforming growth factor-beta-induced ig-h3		FGRAMPH1_01G15951	5.21096	0.000338	beta-glucosidase G		FGRAMPH1_01G19757	2.96364	9.0977e-08	hypothetical protein		FGRAMPH1_01G18185	3.32049	2.34995e-10	hypothetical protein		FGRAMPH1_01G19517	3.47988	5.0547e-49	emp24 gp25l p24 family
					FGRAMPH1_01G22505	-2.74676	0.00650853	hypothetical protein		FGRAMPH1_01G25935	5.20551	0.00257409	hypothetical protein		FGRAMPH1_01G14585	2.96284	2.27587e-07	RCC1 repeat-containing		FGRAMPH1_01G19331	3.32003	4.83287e-16	Meiotic recombination rec14		FGRAMPH1_01G24387	3.47943	0.00501713	pheromone a factor receptor
					FGRAMPH1_01G04043	-2.74957	7.91e-09	hypothetical protein		FGRAMPH1_01G19825	5.2045	1.37e-23	hypothetical protein		FGRAMPH1_01G19515	2.95819	3.63032e-09	alkaline phosphatase D		FGRAMPH1_01G02967	3.31994	8.02217e-54	26S protease subunit rpt4		FGRAMPH1_01G12835	3.4786	1.04885e-24	Thiol-specific monooxygenase
					FGRAMPH1_01G09513	-2.75733	0.00408855	acetyl-CoA hydrolase		FGRAMPH1_01G16759	5.20356	3.29e-11	Heterokaryon incompatibility OR allele		FGRAMPH1_01G06353	2.95729	1.55238e-12	hypothetical protein		FGRAMPH1_01G00631	3.31989	0.0045821	alcohol dehydrogenase		FGRAMPH1_01G17687	3.47676	2.09328e-26	mannose-1-phosphate guanylyltransferase
					FGRAMPH1_01G05623	-2.76383	1.99e-05	beta-fructofuranosidase		FGRAMPH1_01G15673	5.20096	3.97e-15	hypothetical protein		FGRAMPH1_01G02067	2.95548	1.02941e-11	family pyridoxal phosphate enzyme		FGRAMPH1_01G10231	3.31921	1.39486e-08	glycerol kinase		FGRAMPH1_01G13607	3.47609	1.52815e-15	nonribosomal peptide synthetase
					FGRAMPH1_01G08703	-2.77316	0.00350231	Cytokinin dehydrogenase 3		FGRAMPH1_01G04267	5.19865	4.35e-11	hypothetical protein		FGRAMPH1_01G26437	2.95515	4.20047e-25	acyl binding		FGRAMPH1_01G00039	3.31889	0.00516445	hypothetical protein		FGRAMPH1_01G01961	3.47477	1.78868e-39	26S proteasome non-ATPase regulatory subunit 14
					FGRAMPH1_01G06339	-2.80235	0.00419146	glucose transporter rco-3		FGRAMPH1_01G12805	5.19804	1.16e-08	AAT family amino acid transporter, aat family amino acid transporter		FGRAMPH1_01G18905	2.94797	1.68291e-12	infection structure specific		FGRAMPH1_01G00865	3.31843	1.57084e-18	replication factor C subunit 5		FGRAMPH1_01G14813	3.47406	6.53407e-24	dna repair rad26
					FGRAMPH1_01G01443	-2.81088	0.0037733	u3 small nucleolar rna-associated 20		FGRAMPH1_01G22303	5.19373	2.08e-09	stress responsive a b barrel		FGRAMPH1_01G27057	2.94723	1.32201e-08	1-aminocyclopropane-1-carboxylate synthase		FGRAMPH1_01G09837	3.3125	4.09483e-17	PAB-dependent poly(A)-specific ribonuclease subunit PAN2		FGRAMPH1_01G20473	3.4727	1.03777e-25	structure-specific endonuclease RAD27
					FGRAMPH1_01G04983	-2.81253	1.26e-08	HXT2-Hexose facilitator of moderately low affinity for glucose		FGRAMPH1_01G12077	5.1918	1.36e-40	sugar transporter STL1		FGRAMPH1_01G03197	2.9445	1.98627e-21	G2/mitotic-specific cyclin-B		FGRAMPH1_01G24385	3.30933	7.72484e-46	Single-stranded DNA-binding mitochondrial		FGRAMPH1_01G03033	3.46946	2.63941e-28	F-actin capping protein subunit beta
					FGRAMPH1_01G13819	-2.81636	0.000125	low-affinity potassium transport		FGRAMPH1_01G21149	5.18732	5.68e-16	hypothetical protein		FGRAMPH1_01G03237	2.94207	6.50276e-15	choline ethanolamine		FGRAMPH1_01G06129	3.30836	3.49501e-21	glutaminyl-tRNA synthetase		FGRAMPH1_01G02753	3.46933	2.16551e-31	phenylalanyl-tRNA synthetase alpha chain
					FGRAMPH1_01G12623	-2.81736	2.97e-05	hypothetical protein		FGRAMPH1_01G13487	5.17314	3.56e-08	monosaccharide transporter		FGRAMPH1_01G23953	2.9397	3.8771e-18	homeobox transcription		FGRAMPH1_01G07343	3.30221	6.82056e-34	nadph2:quinone reductase		FGRAMPH1_01G00631	3.46494	0.002247	alcohol dehydrogenase
					FGRAMPH1_01G19549	-2.82292	0.000617	hypothetical protein		FGRAMPH1_01G08719	5.17192	1.74e-17	isotrichodermin C-15 hydroxylase (cytochrome P-450 monooxygenase CYP65A1)		FGRAMPH1_01G27019	2.93793	3.3084e-22	T-complex protein 1 subunit epsilon		FGRAMPH1_01G03395	3.29737	2.09113e-16	prefoldin subunit 1		FGRAMPH1_01G11713	3.46469	4.78085e-11	ornithine cyclodeaminase
					FGRAMPH1_01G07097	-2.82457	2.9e-08	hypothetical protein		FGRAMPH1_01G10769	5.16641	1.01e-05	unspecified product		FGRAMPH1_01G01961	2.93752	1.29071e-22	26S proteasome non-ATPase regulatory subunit 14		FGRAMPH1_01G23843	3.29537	3.9698e-14	endonuclease LCL3		FGRAMPH1_01G11689	3.46364	1.30594e-07	amino acid transporter
					FGRAMPH1_01G18331	-2.82787	0.000455	hypothetical protein		FGRAMPH1_01G12853	5.16558	2.02e-13	Lactose permease, lactose permease		FGRAMPH1_01G26355	2.93726	5.91294e-14	tubulin-folding cofactor d		FGRAMPH1_01G02157	3.29117	4.6182e-15	hypothetical protein		FGRAMPH1_01G18013	3.45729	9.77808e-23	PBN1 protein
					FGRAMPH1_01G05605	-2.82814	0.00022	L-ascorbate oxidase		FGRAMPH1_01G12891	5.16393	1.83e-05	nfx1-type zinc finger-containing 1, NFX1-type zinc finger-containing 1		FGRAMPH1_01G07195	2.93447	9.19081e-21	hypothetical protein		FGRAMPH1_01G24657	3.28813	1.54773e-23	spc97 spc98 family		FGRAMPH1_01G14911	3.4559	1.49107e-18	hypothetical protein
					FGRAMPH1_01G02419	-2.83324	0.00647892	hypothetical protein		FGRAMPH1_01G16145	5.15538	2.95e-17	Heterokaryon incompatibility OR allele		FGRAMPH1_01G20641	2.93112	1.8352e-10	actin 3		FGRAMPH1_01G04179	3.28314	2.09491e-09	unnamed protein product		FGRAMPH1_01G12379	3.45429	7.20092e-05	hypothetical protein
					FGRAMPH1_01G00679	-2.83571	1.59e-06	galactose oxidase precursor		FGRAMPH1_01G09117	5.15527	3.44e-07	hypothetical protein		FGRAMPH1_01G06641	2.93048	1.01747e-11	general amino acid permease AGP3		FGRAMPH1_01G10657	3.28136	5.1103e-12	Superoxide dismutase [Cu-Zn], superoxide dismutase [Cu-Zn]		FGRAMPH1_01G02941	3.45058	2.69299e-06	glutamate-1-semialdehyde 2,1-aminomutase
					FGRAMPH1_01G25309	-2.84422	1.04e-06	unnamed protein product		FGRAMPH1_01G18837	5.15275	3.14e-07	glutamine amidotransferase		FGRAMPH1_01G24165	2.92869	2.92871e-16	40S ribosomal S29		FGRAMPH1_01G24081	3.27498	5.57155e-09	carbohydrate purine kinase		FGRAMPH1_01G22137	3.44767	1.576e-06	pyruvate decarboxylase
					FGRAMPH1_01G25175	-2.86059	1.48e-06	related to integral membrane		FGRAMPH1_01G19055	5.14853	5.23e-23	hypothetical protein		FGRAMPH1_01G20143	2.92316	4.77415e-16	hypothetical protein		FGRAMPH1_01G08639	3.27409	0.00198416	unnamed protein product		FGRAMPH1_01G25777	3.44708	2.24684e-06	4-coumarate-- ligase-like 7
					FGRAMPH1_01G22163	-2.86251	2.14e-09	hypothetical protein		FGRAMPH1_01G22067	5.13964	2.01e-06	1-aminocyclopropane-1-carboxylate oxidase		FGRAMPH1_01G02813	2.92163	1.47737e-16	riboflavin synthase alpha chain		FGRAMPH1_01G11741	3.27308	2.46443e-16	nonphototropic hypocotyl 1		FGRAMPH1_01G19433	3.44689	2.96221e-26	aspartyl-tRNA(Asn) glutamyl-tRNA (Gln) amidotransferase subunit B
					FGRAMPH1_01G04441	-2.87135	4.28e-08	glycosyltransferase family 1		FGRAMPH1_01G22305	5.13075	1.64e-06	fumarylacetoacetase		FGRAMPH1_01G18305	2.92091	2.96627e-15	signal peptidase		FGRAMPH1_01G26227	3.27298	9.37055e-17	multidrug resistance fnx1		FGRAMPH1_01G13303	3.44444	2.44221e-33	hypothetical protein
					FGRAMPH1_01G22775	-2.87703	2.72e-05	hypothetical protein		FGRAMPH1_01G20969	5.12389	4.78e-25	hypothetical protein		FGRAMPH1_01G20031	2.92071	9.51978e-19	superkiller 3		FGRAMPH1_01G02119	3.27176	9.76513e-19	related to suppressor PSP1		FGRAMPH1_01G13599	3.44315	3.42955e-24	ferri-bacillibactin esterase
					FGRAMPH1_01G09889	-2.88335	9.63e-10	related to ARCA		FGRAMPH1_01G22827	5.12107	2.82e-40	calcium homeostasis		FGRAMPH1_01G23251	2.91894	3.20362e-21	replication fork protection complex subunit tof1 swi1		FGRAMPH1_01G17895	3.27126	1.01936e-39	s-adenosylmethionine-dependent methyltransferase of the seven beta-strand family		FGRAMPH1_01G02889	3.44186	5.9172e-29	6,7-dimethyl-8-ribityllumazine synthase
					FGRAMPH1_01G18653	-2.89742	0.00708516	hypothetical protein		FGRAMPH1_01G19393	5.1206	1.2e-23	ctr copper transporter		FGRAMPH1_01G16207	2.91863	4.10135e-06	hypothetical protein		FGRAMPH1_01G07121	3.26981	1.3717e-36	HAT1-interacting factor 1		FGRAMPH1_01G23759	3.4415	1.17152e-21	DNA polymerase alpha subunit B
					FGRAMPH1_01G13173	-2.9052	4.7e-05	unspecified product		FGRAMPH1_01G15171	5.11944	8.05e-22	serine-threonine rich		FGRAMPH1_01G24657	2.91778	7.83737e-14	spc97 spc98 family		FGRAMPH1_01G20831	3.26978	3.09726e-06	unnamed protein product		FGRAMPH1_01G15747	3.43818	9.97419e-10	hypothetical protein FPSE_08092
					FGRAMPH1_01G22671	-2.90643	7.77e-08	GPI anchored serine-threonine rich		FGRAMPH1_01G12475	5.11905	3.19e-54	sugar transporter, Sugar transporter		FGRAMPH1_01G28111	2.91645	1.00173e-15	increased recombination centers 6		FGRAMPH1_01G23147	3.26544	1.19054e-29	hypothetical protein		FGRAMPH1_01G17433	3.43796	2.07586e-11	thimet oligopeptidase
					FGRAMPH1_01G27147	-2.90644	2.06e-05	hypothetical protein		FGRAMPH1_01G21087	5.10308	2.18e-13	cytochrome p450 oxidoreductase		FGRAMPH1_01G23627	2.91278	3.30351e-05	unnamed protein product		FGRAMPH1_01G18995	3.2622	1.24272e-19	cullin-associated nedd8-dissociated 1		FGRAMPH1_01G14295	3.43654	6.03737e-36	budding site selection
					FGRAMPH1_01G14279	-2.91108	4.75e-09	integral membrane		FGRAMPH1_01G20441	5.08579	7.43e-85	glutathione-dependent formaldehyde-activating enzyme		FGRAMPH1_01G26427	2.9114	1.24418e-25	replication factor a2		FGRAMPH1_01G02787	3.25731	1.52115e-19	hypothetical protein		FGRAMPH1_01G04681	3.43528	3.2068e-22	6-phosphogluconate dehydrogenase 2
					FGRAMPH1_01G00373	-2.91181	0.000849	neutral amino acid permease		FGRAMPH1_01G16539	5.08553	2.5e-14	hypothetical protein		FGRAMPH1_01G19461	2.91046	0.000411134	hypothetical protein		FGRAMPH1_01G26899	3.2537	4.5047e-27	tubulin--tyrosine ligase pby1		FGRAMPH1_01G20557	3.43383	2.30815e-20	fluconazole resistance (FLU1)
					FGRAMPH1_01G03873	-2.91591	0.0088244	hypothetical protein		FGRAMPH1_01G22239	5.08072	8.37e-20	unnamed protein product		FGRAMPH1_01G07237	2.90801	1.94099e-10	amidohydrolase ytcj, amidohydrolase ytcJ		FGRAMPH1_01G19401	3.24842	2.59783e-21	DNA polymerase epsilon		FGRAMPH1_01G27473	3.43319	8.69934e-29	Homoserine dehydrogenase, homoserine dehydrogenase
					FGRAMPH1_01G22661	-2.92554	0.00422159	Transforming growth factor-beta-induced ig-h3		FGRAMPH1_01G28003	5.07821	1.11e-25	hydrophobin 3 precursor		FGRAMPH1_01G05517	2.90492	0.000140574	glutathione s-transferase		FGRAMPH1_01G18013	3.24723	1.49434e-17	PBN1 protein		FGRAMPH1_01G10757	3.4278	5.29616e-51	lysyl-tRNA synthetase
					FGRAMPH1_01G07625	-2.93632	5.22e-05	calcofluor white hypersensitive		FGRAMPH1_01G16989	5.07639	6.1e-07	hypothetical protein FPSE_04950		FGRAMPH1_01G01553	2.90271	3.58119e-11	hypothetical protein		FGRAMPH1_01G02061	3.24383	1.56803e-20	actin like 2 3 subunit 5		FGRAMPH1_01G03057	3.42669	5.25872e-12	oligo-1,6-glucosidase
					FGRAMPH1_01G16901	-2.95451	9.89e-06	C6 transcription factor		FGRAMPH1_01G21165	5.07009	6.65e-16	demethylmenaquinone methyltransferase		FGRAMPH1_01G01583	2.8999	2.98256e-09	transcription factor		FGRAMPH1_01G18373	3.23804	7.96165e-16	proteasome component PRE3 precursor		FGRAMPH1_01G19439	3.42405	1.68191e-14	gpr1 family
					FGRAMPH1_01G00309	-2.96367	2.33e-11	quinate permease		FGRAMPH1_01G25241	5.06982	0.00530811	hypothetical protein		FGRAMPH1_01G21611	2.89878	0.00112014	hypothetical protein		FGRAMPH1_01G14921	3.23423	3.56115e-14	vacuolar ATP synthase subunit D, vacuolar ATP synthase subunit d		FGRAMPH1_01G27511	3.42307	1.00095e-05	peroxin 20
					FGRAMPH1_01G16059	-2.97307	0.0054649	unnamed protein product		FGRAMPH1_01G21917	5.05135	1.17e-08	hypothetical protein		FGRAMPH1_01G18945	2.89841	1.13611e-09	regulatory subunit for Glc7p		FGRAMPH1_01G02655	3.23348	4.58882e-33	thymidylate synthase		FGRAMPH1_01G15609	3.4208	2.5411e-32	ethanolamine-phosphate cytidylyltransferase
					FGRAMPH1_01G07507	-2.97315	0.000713	hypothetical protein		FGRAMPH1_01G19311	5.0482	8.04e-37	extracellular serine-rich		FGRAMPH1_01G03033	2.89756	2.48006e-15	F-actin capping protein subunit beta		FGRAMPH1_01G20457	3.23204	3.85514e-27	vegetative incompatibility het-e-1		FGRAMPH1_01G16663	3.4207	0.00391532	alpha-mannosidase 1a
					FGRAMPH1_01G15509	-2.97472	0.000663	unnamed protein product		FGRAMPH1_01G15141	5.0441	2.52e-14	Centromere V		FGRAMPH1_01G01199	2.89522	2.74533e-13	U6 snRNA-associated Sm LSm8		FGRAMPH1_01G02087	3.232	6.38563e-27	ribonuclease H2 subunit A		FGRAMPH1_01G09837	3.4207	4.8017e-21	PAB-dependent poly(A)-specific ribonuclease subunit PAN2
					FGRAMPH1_01G00213	-2.97904	1.99e-07	hypothetical protein		FGRAMPH1_01G21741	5.03385	0.00233132	unnamed protein product		FGRAMPH1_01G21047	2.89269	1.7159e-06	cytochrome P450 51		FGRAMPH1_01G21979	3.22835	1.06742e-07	phosphotransferase enzyme family		FGRAMPH1_01G06691	3.41586	2.66734e-29	26S protease regulatory subunit 6A
					FGRAMPH1_01G26653	-2.98379	0.00218613	hypothetical protein		FGRAMPH1_01G24223	5.02764	1.4e-11	exo-alpha-sialidase neuraminidase		FGRAMPH1_01G02889	2.89228	1.44865e-13	6,7-dimethyl-8-ribityllumazine synthase		FGRAMPH1_01G04571	3.22722	4.55763e-16	Calmodulin		FGRAMPH1_01G14879	3.41571	4.7964e-22	amyloid beta binding 1
					FGRAMPH1_01G21023	-2.98704	0.00113339	hypothetical protein		FGRAMPH1_01G27255	5.01839	4.25e-19	alpha-glucosides permease mph2 3		FGRAMPH1_01G10651	2.88867	3.24669e-14	myosin heavy chain		FGRAMPH1_01G24751	3.22691	1.22225e-05	hypothetical protein		FGRAMPH1_01G22705	3.40855	9.90523e-08	hypothetical protein
					FGRAMPH1_01G17353	-3.00587	0.000444	meiotic coiled-coil protein 2		FGRAMPH1_01G12003	5.0176	5.3e-26	unnamed protein product		FGRAMPH1_01G10985	2.88502	0.00350398	unnamed protein product		FGRAMPH1_01G14861	3.22587	9.80989e-14	oxidoreductase		FGRAMPH1_01G13297	3.40669	4.04559e-05	gpi anchor
					FGRAMPH1_01G24933	-3.00983	0.00029	hypothetical protein		FGRAMPH1_01G15903	5.01165	8.96e-15	hypothetical protein		FGRAMPH1_01G24047	2.883	4.08218e-05	major facilitator superfamily transporter		FGRAMPH1_01G06997	3.22563	2.67176e-36	camp-regulated phospho family		FGRAMPH1_01G24431	3.40504	9.31909e-22	related to vesicular transport-associated repeat Tb-291
					FGRAMPH1_01G10559	-3.01541	4.56e-08	glutathione s-transferase		FGRAMPH1_01G27887	5.00639	7.71e-15	aaa family atpase		FGRAMPH1_01G03129	2.88294	2.20425e-23	40S ribosomal S28		FGRAMPH1_01G14199	3.22491	0.000198193	adp-ribose 1 -phosphate phosphatase		FGRAMPH1_01G13305	3.40502	1.50312e-10	hypothetical protein
					FGRAMPH1_01G12085	-3.01844	1.52e-06	related to plant PR-1 class of pathogen related s		FGRAMPH1_01G15597	5.00428	4.95e-05	Heterokaryon incompatibility OR allele		FGRAMPH1_01G20179	2.88238	9.20857e-17	transport sec-24		FGRAMPH1_01G01301	3.22329	1.18348e-19	tubulin cofactor A		FGRAMPH1_01G20457	3.40157	4.12857e-38	vegetative incompatibility het-e-1
					FGRAMPH1_01G11629	-3.01882	0.000187	hypothetical protein		FGRAMPH1_01G05293	5.00163	5.12e-12	cys met metabolism pyridoxal phosphate-dependent enzyme		FGRAMPH1_01G04949	2.88231	1.26308e-05	superoxide dismutase		FGRAMPH1_01G20901	3.22279	6.29096e-14	prefoldin beta subunit		FGRAMPH1_01G08579	3.40034	2.0152e-12	unnamed protein product
					FGRAMPH1_01G26769	-3.02204	6.24e-06	Small secreted cysteine-rich protein, putative		FGRAMPH1_01G09187	5.00103	1.44e-19	hypothetical protein		FGRAMPH1_01G01295	2.88129	4.80424e-21	conserved oligomeric golgi complex component 4		FGRAMPH1_01G16879	3.2202	3.40604e-24	methionyl-trna synthetase, methionyl-tRNA synthetase		FGRAMPH1_01G06997	3.39711	3.99664e-40	camp-regulated phospho family
					FGRAMPH1_01G18817	-3.0434	2.28e-08	hypothetical protein		FGRAMPH1_01G14803	4.99579	2.04e-22	hypothetical protein		FGRAMPH1_01G18315	2.88085	1.77208e-16	60S acidic ribosomal protein P2		FGRAMPH1_01G06167	3.21468	1.0529e-05	hypothetical protein		FGRAMPH1_01G03147	3.39215	1.91681e-22	plk kinase
					FGRAMPH1_01G23871	-3.06706	0.000849	unnamed protein product		FGRAMPH1_01G22013	4.98683	1.85e-20	related to transmembrane transporter Liz1p		FGRAMPH1_01G01037	2.88084	1.52377e-19	tubulin alpha chain		FGRAMPH1_01G11425	3.2139	0.00366756	transcription factor		FGRAMPH1_01G19393	3.38979	1.05568e-19	ctr copper transporter
					FGRAMPH1_01G13321	-3.0738	0.002853	integral membrane		FGRAMPH1_01G05501	4.98336	4.35e-19	copper amine oxidase 1		FGRAMPH1_01G02001	2.87873	4.00329e-25	40s ribosomal s21		FGRAMPH1_01G22433	3.21262	1.30292e-12	C6 zinc finger domain containing		FGRAMPH1_01G17277	3.38918	4.24568e-30	ribonucleoside-diphosphate reductase large chain
					FGRAMPH1_01G02121	-3.08033	0.000205	Small secreted cysteine-rich protein, putative		FGRAMPH1_01G13373	4.98064	4.46e-44	4-hydroxy-2-oxoglutarate mitochondrial		FGRAMPH1_01G12483	2.87861	5.01395e-06	hypothetical protein		FGRAMPH1_01G09179	3.20834	2.72059e-22	kinase c substrate 80k-h		FGRAMPH1_01G09717	3.38884	3.36066e-10	potassium channel beta subunit
					FGRAMPH1_01G25955	-3.11585	0.000152	aldo keto reductase, Aldo keto reductase		FGRAMPH1_01G09501	4.97836	4.9e-07	hypothetical protein		FGRAMPH1_01G23645	2.87835	1.14438e-21	trna 2 -phosphotransferase 1		FGRAMPH1_01G13763	3.20763	5.26842e-05	unnamed protein product		FGRAMPH1_01G10897	3.38433	5.79574e-13	xanthoxin dehydrogenase
					FGRAMPH1_01G08057	-3.13354	0.00231092	Thioredoxin 1		FGRAMPH1_01G18833	4.97744	2.43e-07	unnamed protein product		FGRAMPH1_01G04959	2.87731	4.20331e-08	dihydroxy-acid dehydratase, Dihydroxy-acid dehydratase		FGRAMPH1_01G23111	3.20746	4.83706e-08	hypothetical protein		FGRAMPH1_01G22901	3.38125	1.2431e-36	myosin regulatory light chain 1
					FGRAMPH1_01G14377	-3.13693	4.93e-13	hypothetical protein		FGRAMPH1_01G16553	4.97633	1.11e-32	unnamed protein product		FGRAMPH1_01G02157	2.87441	1.00877e-07	hypothetical protein		FGRAMPH1_01G05475	3.2057	3.82601e-10	hypothetical protein		FGRAMPH1_01G07661	3.37178	8.89479e-26	phytanoyl- dioxygenase
					FGRAMPH1_01G02711	-3.13992	5.66e-05	hypothetical protein		FGRAMPH1_01G11427	4.97387	0.000131	unnamed protein product		FGRAMPH1_01G23739	2.87337	1.24032e-19	related to MKT1		FGRAMPH1_01G05837	3.2041	2.88105e-17	transcription factor		FGRAMPH1_01G17605	3.37169	2.64851e-25	atp-dependent dna helicase ii subunit 1, ATP-dependent DNA helicase II subunit 1
					FGRAMPH1_01G11971	-3.15376	3.12e-08	phytoene dehydrogenase		FGRAMPH1_01G10305	4.97302	9.28e-46	ferric reductase		FGRAMPH1_01G24833	2.87126	4.41168e-10	unspecified product		FGRAMPH1_01G26355	3.20392	2.23029e-20	tubulin-folding cofactor d		FGRAMPH1_01G00997	3.37084	1.19656e-12	glycosyltransferase family 31
					FGRAMPH1_01G00965	-3.15549	0.0050702	hypothetical protein FPSE_00025		FGRAMPH1_01G03603	4.96998	8.04e-37	hypothetical protein		FGRAMPH1_01G01387	2.87006	2.80667e-08	transcription factor		FGRAMPH1_01G23001	3.20364	2.89133e-17	ATP-dependent DNA helicase 2 subunit 2, atp-dependent dna helicase 2 subunit 2		FGRAMPH1_01G01403	3.36626	6.92887e-11	hypothetical protein
					FGRAMPH1_01G13163	-3.15585	5.51e-11	integral membrane		FGRAMPH1_01G02191	4.96603	1.04e-33	hypothetical protein		FGRAMPH1_01G11617	2.86984	7.91091e-05	unnamed protein product		FGRAMPH1_01G20779	3.201	6.05559e-30	iron-sulfur clusters transporter ATM1		FGRAMPH1_01G17893	3.36602	1.94451e-46	eukaryotic translation initiation factor 6
					FGRAMPH1_01G20393	-3.15637	8.71e-06	actin patch 1		FGRAMPH1_01G21735	4.96274	0.0024846	cytochrome p450 3a13		FGRAMPH1_01G15923	2.86449	2.71401e-08	zinc-type alcohol dehydrogenase, Zinc-type alcohol dehydrogenase		FGRAMPH1_01G18917	3.1977	6.17602e-09	murein transglycosylase		FGRAMPH1_01G12589	3.36504	6.63453e-05	purine nucleoside permease
					FGRAMPH1_01G20741	-3.20911	9.89e-06	hypothetical protein		FGRAMPH1_01G16927	4.96089	1.86e-21	1-aminocyclopropane-1-carboxylate deaminase		FGRAMPH1_01G23525	2.86194	6.89618e-32	60S ribosomal L2		FGRAMPH1_01G00719	3.1972	1.79144e-34	nicotinate phosphoribosyltransferase		FGRAMPH1_01G08789	3.36305	1.74578e-14	unnamed protein product
					FGRAMPH1_01G19165	-3.21439	0.00960269	hypothetical protein		FGRAMPH1_01G22753	4.94499	1.5e-19	cycloeucalenol cycloisomerase		FGRAMPH1_01G01691	2.85947	7.75183e-23	40S ribosomal protein S11		FGRAMPH1_01G11365	3.19638	4.11292e-30	sensitivity to red light reduced- srr1		FGRAMPH1_01G02825	3.36127	1.03377e-10	ttk kinase
					FGRAMPH1_01G08701	-3.21702	4.23e-08	hypothetical protein		FGRAMPH1_01G08671	4.93847	7.23e-07	succinate-semialdehyde dehydrogenase		FGRAMPH1_01G03925	2.85815	3.04976e-23	26S protease regulatory subunit 8		FGRAMPH1_01G16703	3.18935	0.000675848	unnamed protein product		FGRAMPH1_01G20831	3.35955	4.84382e-08	unnamed protein product
					FGRAMPH1_01G13519	-3.24358	7.03e-10	oxidoreductase		FGRAMPH1_01G05391	4.93246	1.08e-22	integral membrane		FGRAMPH1_01G23469	2.85142	5.44774e-10	unnamed protein product		FGRAMPH1_01G04949	3.18928	4.75903e-09	superoxide dismutase		FGRAMPH1_01G02797	3.35815	7.81292e-39	26S proteasome regulatory subunit N10
					FGRAMPH1_01G12223	-3.24772	0.00343566	Chitin synthase 7		FGRAMPH1_01G11125	4.92083	2.3e-19	initiation-specific alpha-mannosyltransferase		FGRAMPH1_01G10701	2.84872	5.66676e-10	probable woronin body major precursor		FGRAMPH1_01G22137	3.18822	4.20816e-05	pyruvate decarboxylase		FGRAMPH1_01G06683	3.35424	5.74723e-21	Ankyrin repeat-containing
					FGRAMPH1_01G25953	-3.25404	3.46e-08	CDP-alcohol phosphatidyltransferase class-I family		FGRAMPH1_01G00087	4.90582	0.00168692	hypothetical protein		FGRAMPH1_01G23109	2.8487	2.94781e-22	60S ribosomal L43		FGRAMPH1_01G01631	3.18578	5.5456e-19	DASH complex subunit dad3, DASH complex subunit DAD3		FGRAMPH1_01G16703	3.35415	4.6654e-05	unnamed protein product
					FGRAMPH1_01G03851	-3.2568	2.69e-07	hypothetical protein		FGRAMPH1_01G22077	4.89684	2.39e-12	hypothetical protein		FGRAMPH1_01G20137	2.84666	1.33112e-13	microtubule associated		FGRAMPH1_01G01481	3.18544	4.56464e-09	calcium-related spray		FGRAMPH1_01G10635	3.35204	2.77659e-24	unnamed protein product
					FGRAMPH1_01G15507	-3.25685	4.5e-09	unnamed protein product		FGRAMPH1_01G14877	4.89294	3.68e-13	major facilitator superfamily transporter		FGRAMPH1_01G17403	2.84587	3.49685e-17	proteasome subunit alpha type 1		FGRAMPH1_01G13425	3.18369	1.43322e-16	L-serine dehydratase		FGRAMPH1_01G15035	3.35161	1.44144e-23	lysine n-acyltransferase
					FGRAMPH1_01G09317	-3.26032	0.00369503	hypothetical protein		FGRAMPH1_01G08915	4.87649	0.000369	hypothetical protein		FGRAMPH1_01G23263	2.84485	1.68149e-15	werner syndrome atp-dependent helicase		FGRAMPH1_01G26409	3.18127	5.25852e-37	proteasome maturation factor		FGRAMPH1_01G18629	3.35128	0.000348328	major facilitator superfamily transporter
					FGRAMPH1_01G21581	-3.26512	2.07e-05	retrograde regulation 2		FGRAMPH1_01G27245	4.86763	1.56e-05	hscarg dehydrogenase		FGRAMPH1_01G03339	2.84415	4.74297e-24	histidine methyltransferase 1		FGRAMPH1_01G07931	3.18107	1.13956e-30	60s acidic ribosomal p1		FGRAMPH1_01G28217	3.35043	2.89379e-27	porphobilinogen deaminase
					FGRAMPH1_01G15383	-3.2664	0.000541	hypothetical protein		FGRAMPH1_01G05639	4.86483	1.24e-10	homogentisate 1,2-dioxygenase		FGRAMPH1_01G04495	2.83912	8.57482e-16	hypothetical protein		FGRAMPH1_01G11215	3.17894	3.31291e-36	pab-dependent poly -specific ribonuclease subunit pan3		FGRAMPH1_01G04571	3.34847	1.0088e-18	Calmodulin
					FGRAMPH1_01G06195	-3.2665	0.00287084	unnamed protein product		FGRAMPH1_01G23797	4.85847	4.79e-10	hypothetical protein		FGRAMPH1_01G07471	2.8389	1.48071e-17	60s ribosomal l44		FGRAMPH1_01G10865	3.17839	8.64402e-15	cenp-o kinetochore centromere component		FGRAMPH1_01G27233	3.34464	1.37933e-17	unnamed protein product
					FGRAMPH1_01G08099	-3.28876	1.46e-07	hypothetical protein		FGRAMPH1_01G17749	4.8559	6.57e-18	L-ornithine N5-oxygenase		FGRAMPH1_01G23985	2.8383	2.34396e-15	dna mismatch repair msh3		FGRAMPH1_01G15033	3.17716	9.84273e-16	long-chain acyl- synthetase		FGRAMPH1_01G27651	3.34416	1.50573e-17	retrograde regulation 2
					FGRAMPH1_01G11973	-3.293	1.04e-07	bifunctional lycopene cyclase phytoene synthase		FGRAMPH1_01G13257	4.855	3.72e-27	Small secreted cysteine-rich protein, putative		FGRAMPH1_01G11053	2.83702	3.97992e-14	translocation complex subunit Sss1, translocation complex subunit sss1		FGRAMPH1_01G03323	3.17377	4.8965e-35	bub kinase		FGRAMPH1_01G21979	3.34365	2.78094e-09	phosphotransferase enzyme family
					FGRAMPH1_01G06435	-3.31779	1.03e-08	ribonuclease Trv		FGRAMPH1_01G23311	4.83308	6.66e-59	hypothetical protein		FGRAMPH1_01G10545	2.83649	3.00793e-29	60s ribosomal protein L24		FGRAMPH1_01G21287	3.17308	5.18083e-10	hypothetical protein		FGRAMPH1_01G17641	3.34071	1.33188e-12	vacuolar protein-sorting protein BRO1, vacuolar protein-sorting protein bro1
					FGRAMPH1_01G24315	-3.31791	3.3e-12	fungistatic metabolite		FGRAMPH1_01G05561	4.83028	0.000973	D-serine dehydratase		FGRAMPH1_01G05373	2.83567	1.07612e-08	general amino acid permease AGP2, General amino acid permease AGP2		FGRAMPH1_01G00309	3.16701	2.29817e-12	quinate permease		FGRAMPH1_01G19193	3.33951	2.08928e-17	hypothetical protein
					FGRAMPH1_01G10715	-3.33212	1.62e-09	sterigmatocystin 8-o-methyltransferase, sterigmatocystin 8-O-methyltransferase		FGRAMPH1_01G08283	4.81938	3.1e-11	Carbamoyl-phosphate synthase large chain		FGRAMPH1_01G14861	2.8328	6.47793e-09	oxidoreductase		FGRAMPH1_01G00517	3.16614	7.63193e-19	beige 1		FGRAMPH1_01G02967	3.33869	3.22343e-45	26S protease subunit rpt4
					FGRAMPH1_01G25819	-3.33343	7.42e-07	short-chain dehydrogenase reductase family		FGRAMPH1_01G12301	4.81074	3.18e-21	Lipase partial		FGRAMPH1_01G10625	2.83129	1.3163e-10	related to palI		FGRAMPH1_01G02781	3.16045	7.25125e-05	hypothetical protein		FGRAMPH1_01G21287	3.33551	1.01665e-11	hypothetical protein
					FGRAMPH1_01G02873	-3.33618	4.36e-13	30 kDa heat shock protein		FGRAMPH1_01G12995	4.8048	7e-06	lipase 1 precursor		FGRAMPH1_01G11747	2.8297	5.76325e-08	peroxidase/catalase 2		FGRAMPH1_01G26971	3.15946	4.08372e-11	GTPase-binding rid1		FGRAMPH1_01G00815	3.33274	1.31531e-43	26S proteasome non-ATPase regulatory subunit 11
					FGRAMPH1_01G11395	-3.34497	1.95e-08	Lysophospholipase 2		FGRAMPH1_01G05447	4.80084	1.18e-06	fusarubin cluster-esterase		FGRAMPH1_01G07795	2.82893	1.59469e-08	mitogen-activated protein kinase spm1		FGRAMPH1_01G24431	3.15437	8.42132e-20	related to vesicular transport-associated repeat Tb-291		FGRAMPH1_01G27643	3.33032	1.15881e-13	Short-chain dehydrogenase, short-chain dehydrogenase
					FGRAMPH1_01G11385	-3.35361	1.39e-08	integral membrane		FGRAMPH1_01G11645	4.79516	6.5e-15	hypothetical protein		FGRAMPH1_01G22691	2.82646	2.48909e-07	Delta(14)-sterol reductase		FGRAMPH1_01G13939	3.15416	0.00461171	quinate repressor		FGRAMPH1_01G20779	3.32986	1.28311e-32	iron-sulfur clusters transporter ATM1
					FGRAMPH1_01G21549	-3.38898	0.00206518	sorbose reductase SOU1		FGRAMPH1_01G21137	4.79512	1.07e-08	hypothetical protein		FGRAMPH1_01G04961	2.82025	9.34896e-09	thioesterase containing		FGRAMPH1_01G04685	3.15295	1.47289e-33	BAR domain		FGRAMPH1_01G23333	3.32955	1.97587e-11	kda in 7s rna 5 region
					FGRAMPH1_01G16189	-3.40481	4.87e-11	hypothetical protein		FGRAMPH1_01G25237	4.78223	1.02e-25	vegetative incompatibility het-e-1		FGRAMPH1_01G20853	2.81865	6.51641e-18	probable ubiquitin ribosomal S27a fusion		FGRAMPH1_01G26895	3.15235	1.11193e-29	Ribonuclease H2 subunit B		FGRAMPH1_01G07515	3.32613	1.24967e-14	L-2,4-diaminobutyrate decarboxylase
					FGRAMPH1_01G07685	-3.40514	1.54e-05	transcription factor		FGRAMPH1_01G09223	4.78103	2.2e-08	hypothetical protein		FGRAMPH1_01G06447	2.81522	5.04284e-05	alpha-ketoglutarate dependent xanthine dioxygenase		FGRAMPH1_01G05011	3.15058	7.92365e-05	hypothetical protein		FGRAMPH1_01G24085	3.32587	1.35253e-18	related to C-8,7 sterol isomerase emopamil-binding
					FGRAMPH1_01G27685	-3.40806	0.00237651	myosin-crossreactive antigen		FGRAMPH1_01G20373	4.76183	1.06e-16	actin patch 1		FGRAMPH1_01G21275	2.81277	7.56549e-05	positive regulator of purine utilization, Positive regulator of purine utilization		FGRAMPH1_01G06963	3.14842	4.00674e-20	60S ribosomal L22		FGRAMPH1_01G20821	3.32395	2.1734e-19	Target of rapamycin complex 2 subunit AVO2
					FGRAMPH1_01G18561	-3.42182	2.93e-11	quinate permease		FGRAMPH1_01G22029	4.75341	1.69e-13	unnamed protein product		FGRAMPH1_01G20019	2.81188	1.48731e-09	DNA ligase 1, dna ligase 1		FGRAMPH1_01G10007	3.14692	1.78211e-30	5 -methylthioadenosine phosphorylase		FGRAMPH1_01G02157	3.32055	4.02562e-15	hypothetical protein
					FGRAMPH1_01G21749	-3.43444	6.27e-10	vegetative incompatibility het-e-1		FGRAMPH1_01G04127	4.73883	0.000125	hypothetical protein		FGRAMPH1_01G06231	2.8117	9.67782e-17	mitochondrial outer membrane MMM1		FGRAMPH1_01G20777	3.14456	7.29272e-17	25-hydroxycholesterol 7-alpha-hydroxylase		FGRAMPH1_01G24769	3.31989	1.84099e-23	secretory pathway ysy6
					FGRAMPH1_01G17261	-3.44155	1.81e-05	hypothetical protein		FGRAMPH1_01G14837	4.73576	1.77e-10	L-xylulose reductase		FGRAMPH1_01G11213	2.81132	6.50099e-09	unnamed protein product		FGRAMPH1_01G11853	3.14062	0.001818	transporter MCH2		FGRAMPH1_01G24349	3.31918	3.62101e-26	cAMP-dependent protein kinase type 3
					FGRAMPH1_01G12663	-3.44403	1.66e-09	pot family proton-dependent oligopeptide transporter		FGRAMPH1_01G15365	4.73517	0.000141	heterokaryon incompatibility		FGRAMPH1_01G02083	2.80924	5.60674e-06	hypothetical protein		FGRAMPH1_01G06569	3.13968	1.17913e-16	U6 snRNA-associated Sm LSm3		FGRAMPH1_01G00499	3.31507	5.6341e-24	COP9 signalosome complex subunit 2
					FGRAMPH1_01G14259	-3.46262	4.44e-09	endo- -beta-glucanase		FGRAMPH1_01G28271	4.72983	2.9e-17	subtilisin serine protease		FGRAMPH1_01G06409	2.80901	0.000978883	Small secreted cysteine-rich protein, putative		FGRAMPH1_01G26225	3.13909	2.66582e-06	hypothetical protein		FGRAMPH1_01G23001	3.31145	2.85842e-21	ATP-dependent DNA helicase 2 subunit 2, atp-dependent dna helicase 2 subunit 2
					FGRAMPH1_01G19551	-3.46472	5.07e-11	hypothetical protein		FGRAMPH1_01G25409	4.72693	4.13e-40	unnamed protein product		FGRAMPH1_01G21163	2.80813	0.00385682	d-aminopeptidase		FGRAMPH1_01G04637	3.13007	1.72177e-34	DNA replication licensing factor mcm3		FGRAMPH1_01G00719	3.30978	1.86815e-36	nicotinate phosphoribosyltransferase
					FGRAMPH1_01G22169	-3.48312	4.08e-09	quinate permease		FGRAMPH1_01G05425	4.72462	1.8e-35	hypothetical protein		FGRAMPH1_01G10527	2.8028	2.16124e-15	60s ribosomal l37		FGRAMPH1_01G03079	3.12727	1.37485e-08	NADPH dehydrogenase, nadph dehydrogenase		FGRAMPH1_01G05479	3.30844	6.0958e-20	hypothetical protein
					FGRAMPH1_01G01287	-3.48523	5.69e-08	Cystathionine gamma-synthase, cystathionine gamma-synthase		FGRAMPH1_01G15035	4.71498	4.43e-15	lysine n-acyltransferase		FGRAMPH1_01G18549	2.80209	4.46834e-05	qutG protein		FGRAMPH1_01G07021	3.12548	9.06109e-29	tubulin gamma chain		FGRAMPH1_01G19821	3.30774	0.000204631	bacterial low temperature requirement a
					FGRAMPH1_01G21461	-3.50545	7.94e-08	hypothetical protein		FGRAMPH1_01G16277	4.71384	7.85e-06	TKL kinase		FGRAMPH1_01G09837	2.80193	3.49841e-14	PAB-dependent poly(A)-specific ribonuclease subunit PAN2		FGRAMPH1_01G27735	3.12418	2.47572e-07	nudix containing		FGRAMPH1_01G24825	3.30597	1.98197e-20	peptidyl-prolyl cis-trans isomerase B precursor
					FGRAMPH1_01G18691	-3.50816	1.32e-12	hypothetical protein		FGRAMPH1_01G12247	4.71026	2.57e-05	l- -diaminobutyrate decarboxylase		FGRAMPH1_01G18237	2.80038	1.11973e-18	hypothetical protein		FGRAMPH1_01G07031	3.11788	3.97077e-16	transketolase 1		FGRAMPH1_01G01619	3.30327	1.28293e-15	spore coat sp96 precursor
					FGRAMPH1_01G04463	-3.54062	0.00045	tRNA (adenine-N(1)-)-methyltransferase		FGRAMPH1_01G15319	4.70342	0.000547	fad-linked oxidoreductase yvdp, FAD-linked oxidoreductase yvdP		FGRAMPH1_01G00719	2.80007	5.15341e-16	nicotinate phosphoribosyltransferase		FGRAMPH1_01G07845	3.11717	1.98529e-30	hypothetical protein		FGRAMPH1_01G06123	3.30091	2.28993e-18	anaphase spindle elongation 1
					FGRAMPH1_01G20819	-3.54261	0.00440539	hypothetical protein		FGRAMPH1_01G21681	4.70311	6.49e-21	gdsl lipase acylhydrolase		FGRAMPH1_01G02865	2.79898	1.07745e-30	60S ribosomal L9-B		FGRAMPH1_01G22805	3.11715	2.27207e-19	ADP-ribosylation factor 1		FGRAMPH1_01G12229	3.29999	0.000357405	related to haloacetate dehalogenase H-1
					FGRAMPH1_01G17165	-3.5429	1.86e-05	hypothetical protein		FGRAMPH1_01G09065	4.69996	4.35e-20	hypothetical protein		FGRAMPH1_01G03655	2.79722	1.9817e-10	hypothetical protein		FGRAMPH1_01G07337	3.11631	1.6048e-22	gamma-glutamyl phosphate reductase		FGRAMPH1_01G08639	3.29461	0.000113878	unnamed protein product
					FGRAMPH1_01G13421	-3.56307	2.9e-05	transferase family iii		FGRAMPH1_01G27933	4.69916	1.87e-09	unnamed protein product		FGRAMPH1_01G25829	2.79638	3.80416e-05	chromosome transmission fidelity 1		FGRAMPH1_01G17361	3.11311	1.8148e-11	UBA domain-containing 14		FGRAMPH1_01G04121	3.2913	1.75599e-14	hypothetical protein
					FGRAMPH1_01G15517	-3.58042	5.35e-08	Carboxypeptidase S1, carboxypeptidase S1		FGRAMPH1_01G25653	4.69487	5.7e-24	unnamed protein product		FGRAMPH1_01G18395	2.79572	3.28222e-26	40S ribosomal protein S17		FGRAMPH1_01G20301	3.11208	4.33532e-16	hypothetical protein		FGRAMPH1_01G24181	3.28852	1.72266e-36	zinc finger 76 (expressed in testis)
					FGRAMPH1_01G12221	-3.5848	2.44e-05	hypothetical protein		FGRAMPH1_01G15867	4.68898	2.44e-06	Mannan endo-1,4-beta-mannosidase B		FGRAMPH1_01G23355	2.79549	1.61883e-19	probable oxysterol-binding		FGRAMPH1_01G02391	3.11126	1.06153e-07	related to tag-253		FGRAMPH1_01G20777	3.28079	4.33092e-22	25-hydroxycholesterol 7-alpha-hydroxylase
					FGRAMPH1_01G04071	-3.59013	7.42e-07	tat pathway signal sequence		FGRAMPH1_01G26713	4.68772	8.48e-19	hypothetical protein		FGRAMPH1_01G15415	2.79537	8.24178e-13	actin 2		FGRAMPH1_01G24825	3.11028	6.44289e-18	peptidyl-prolyl cis-trans isomerase B precursor		FGRAMPH1_01G23979	3.27769	3.36387e-19	alpha beta hydrolase fold
					FGRAMPH1_01G13015	-3.62397	5.43e-07	unnamed protein product		FGRAMPH1_01G07501	4.6843	1.56e-26	hypothetical protein FLAG1_05155		FGRAMPH1_01G02591	2.79158	1.74216e-12	dna repair rev1		FGRAMPH1_01G22111	3.10935	7.33576e-32	unnamed protein product		FGRAMPH1_01G02119	3.27731	2.09407e-17	related to suppressor PSP1
					FGRAMPH1_01G10429	-3.63037	3.56e-08	hypothetical protein		FGRAMPH1_01G24149	4.68264	4.11e-15	hypothetical protein		FGRAMPH1_01G23279	2.78988	4.65414e-18	60s acidic ribosomal p0		FGRAMPH1_01G17561	3.10443	4.44387e-27	GPN-loop GTPase		FGRAMPH1_01G21453	3.2743	3.71413e-14	hypothetical protein
					FGRAMPH1_01G13847	-3.63899	5.1e-07	lipase 4		FGRAMPH1_01G22241	4.68253	1.12e-06	unnamed protein product		FGRAMPH1_01G10851	2.78942	0.000351655	maltose permease MAL31, maltose permease mal31		FGRAMPH1_01G23941	3.10137	3.65941e-16	tgs1 uanosine synthase		FGRAMPH1_01G19389	3.27313	5.61658e-12	aldose 1-epimerase, Aldose 1-epimerase
					FGRAMPH1_01G28017	-3.63952	1.54e-08	membrane transporter		FGRAMPH1_01G15897	4.68086	1.16e-09	unnamed protein product		FGRAMPH1_01G03897	2.78864	4.05406e-09	hypothetical protein		FGRAMPH1_01G01543	3.10057	1.64169e-28	dolichyl-phosphate-mannose-protein mannosyltransferase 4		FGRAMPH1_01G11367	3.2708	4.37915e-11	hypothetical protein
					FGRAMPH1_01G10823	-3.64259	4.53e-05	cupin domain		FGRAMPH1_01G14795	4.67783	1.65e-22	glycoside hydrolase family 75		FGRAMPH1_01G04319	2.7872	0.000122073	hypothetical protein		FGRAMPH1_01G16975	3.09909	3.38704e-17	methylthioribose-1-phosphate isomerase		FGRAMPH1_01G16559	3.27063	7.0566e-15	hypothetical protein
					FGRAMPH1_01G28015	-3.70606	4.46e-15	2,3-dihydroxybenzoic acid decarboxylase		FGRAMPH1_01G10379	4.67702	8.84e-33	alpha-d-xyloside xylohydrolase		FGRAMPH1_01G28119	2.78585	2.05508e-11	trna dimethylallyltransferase, tRNA dimethylallyltransferase		FGRAMPH1_01G12511	3.0985	0.000964503	vegetative incompatibility het-e-1		FGRAMPH1_01G21635	3.26667	0.00609737	hypothetical protein
					FGRAMPH1_01G18551	-3.71254	9.97e-13	catabolic 3-dehydroquinase		FGRAMPH1_01G22835	4.67315	9.09e-33	hypothetical protein		FGRAMPH1_01G18741	2.78501	7.37554e-24	T-complex protein 1 subunit beta		FGRAMPH1_01G01327	3.09266	1.89965e-15	hypothetical protein		FGRAMPH1_01G22061	3.26662	0.00347014	unnamed protein product
					FGRAMPH1_01G13665	-3.71352	7.35e-07	hypothetical protein		FGRAMPH1_01G12797	4.67313	0.00528817	ibr finger		FGRAMPH1_01G06781	2.78368	3.33282e-11	yippee family		FGRAMPH1_01G01583	3.09116	1.47276e-14	transcription factor		FGRAMPH1_01G22947	3.26622	2.14554e-36	hypothetical protein FPSE_01545
					FGRAMPH1_01G06197	-3.71536	0.000312	hypothetical protein FPSE_08705		FGRAMPH1_01G06517	4.66155	1.31e-15	hypothetical protein		FGRAMPH1_01G00881	2.78299	1.49022e-05	peptidyl-trna hydrolase		FGRAMPH1_01G05615	3.08846	5.05411e-27	hypothetical protein		FGRAMPH1_01G26973	3.26031	4.79343e-13	carboxy-cis,cis-muconate cyclase
					FGRAMPH1_01G15559	-3.71758	2.14e-12	hypothetical protein		FGRAMPH1_01G12033	4.65756	1.34e-05	unnamed protein product		FGRAMPH1_01G05815	2.78272	3.57096e-14	related to methyltransferase		FGRAMPH1_01G04001	3.08776	1.30748e-07	alpha-1,3-mannosyltransferase alg-2		FGRAMPH1_01G05475	3.25595	4.42394e-10	hypothetical protein
					FGRAMPH1_01G10193	-3.7271	4.26e-15	glucan -beta-glucosidase		FGRAMPH1_01G12881	4.65717	8.09e-11	3-oxoacyl-[acyl-carrier- ] reductase		FGRAMPH1_01G20831	2.78144	0.00203025	unnamed protein product		FGRAMPH1_01G25927	3.08759	1.60401e-17	succinate- ligase		FGRAMPH1_01G17987	3.24974	6.98644e-21	vacuolar sorting-associated 18
					FGRAMPH1_01G28089	-3.74412	1.72e-12	hypothetical protein FLAG1_01913		FGRAMPH1_01G05431	4.65427	6.43e-14	mfs sit siderophore-iron:h+ symporter		FGRAMPH1_01G28001	2.77712	0.00962659	HTH-type DNA-binding domain-containing acetyltransferase ybfA		FGRAMPH1_01G25389	3.08682	1.51378e-07	hypothetical protein		FGRAMPH1_01G20385	3.24613	3.99354e-33	arginine n-methyltransferase 5
					FGRAMPH1_01G28209	-3.78365	0.00108352	alcohol dehydrogenase (nadp+), alcohol dehydrogenase (NADP+)		FGRAMPH1_01G22719	4.64628	1.49e-09	aminobenzoyl-glutamate utilization b		FGRAMPH1_01G07345	2.77585	3.99269e-12	clock-controlled 6		FGRAMPH1_01G22507	3.08633	2.1678e-14	aminopeptidase Y		FGRAMPH1_01G08879	3.2433	0.0023017	hypothetical protein
					FGRAMPH1_01G21981	-3.79522	0.00265438	oryzin precursor		FGRAMPH1_01G14835	4.64446	1.23e-07	D-xylulose reductase A		FGRAMPH1_01G04609	2.77492	1.25746e-06	integral membrane		FGRAMPH1_01G09101	3.08264	0.00357554	major facilitator		FGRAMPH1_01G11365	3.23905	7.00257e-30	sensitivity to red light reduced- srr1
					FGRAMPH1_01G27915	-3.7996	0.00299671	unnamed protein product		FGRAMPH1_01G26953	4.64403	6.62e-07	hypothetical protein		FGRAMPH1_01G12415	2.77421	2.11103e-05	transcription factor		FGRAMPH1_01G17911	3.08229	1.7051e-46	coatomer subunit		FGRAMPH1_01G04001	3.23651	1.02534e-09	alpha-1,3-mannosyltransferase alg-2
					FGRAMPH1_01G02103	-3.82269	5.38e-06	carnitine o-acetyltransferase		FGRAMPH1_01G00027	4.64108	7.35e-08	hypothetical protein		FGRAMPH1_01G24431	2.77315	9.01532e-11	related to vesicular transport-associated repeat Tb-291		FGRAMPH1_01G00605	3.07841	1.85284e-09	hypothetical protein FPSE_06972		FGRAMPH1_01G22977	3.23592	7.3529e-35	hypothetical protein
					FGRAMPH1_01G19777	-3.84133	1.78e-07	hypothetical protein		FGRAMPH1_01G15853	4.63764	1.11e-24	acetylornithine aminotransferase		FGRAMPH1_01G07283	2.77273	2.01166e-11	cell division control		FGRAMPH1_01G11213	3.07809	2.11247e-13	unnamed protein product		FGRAMPH1_01G26057	3.23567	8.63203e-18	Hit family 1, hit family 1
					FGRAMPH1_01G12915	-3.84497	0.000112	2`-hydroxyisoflavone reductase		FGRAMPH1_01G27999	4.62876	0.004497	hypothetical protein		FGRAMPH1_01G16565	2.77233	2.45162e-14	Proline dehydrogenase		FGRAMPH1_01G20425	3.07303	1.65914e-40	26S protease regulatory subunit 6B		FGRAMPH1_01G22525	3.23441	6.92597e-23	hypothetical protein
					FGRAMPH1_01G00061	-3.8538	1.07e-10	hypothetical protein FPSE_07861		FGRAMPH1_01G28053	4.62624	2.37e-05	AAA family		FGRAMPH1_01G24443	2.77134	1.87432e-15	40S ribosomal protein S12		FGRAMPH1_01G15611	3.07236	4.8024e-10	phosphomutase pmu1		FGRAMPH1_01G23259	3.2324	6.11874e-31	U6 snRNA-associated Sm LSm5
					FGRAMPH1_01G27251	-3.89812	0.000273	hypothetical protein		FGRAMPH1_01G13601	4.62515	3e-13	siderophore iron transporter mirB		FGRAMPH1_01G04723	2.76954	4.22308e-20	ubiquitin-60S ribosomal L40		FGRAMPH1_01G17833	3.07233	1.09716e-20	DUF185 domain		FGRAMPH1_01G08719	3.23063	1.06025e-06	isotrichodermin C-15 hydroxylase (cytochrome P-450 monooxygenase CYP65A1)
					FGRAMPH1_01G11605	-3.91219	0.000178	unnamed protein product		FGRAMPH1_01G15069	4.61782	1.09e-05	transmembrane 53		FGRAMPH1_01G09993	2.76823	1.05631e-09	formamidopyrimidine-dna glycosylase, formamidopyrimidine-DNA glycosylase		FGRAMPH1_01G02941	3.06948	0.000550268	glutamate-1-semialdehyde 2,1-aminomutase		FGRAMPH1_01G01327	3.22903	7.77908e-19	hypothetical protein
[truncated: 2,905 more rows]

## Sheet: Table S2
Table S2. The differential expression analysis of M.anisopliae for each germination stage (Stages 2, 3 and 4) on barley and PDA
[truncated: 2,344 more rows]
