# Supplementary material for: Comparative transcriptomics reveal contrasting strategies between a fungal plant pathogen and an endophyte during initial host colonization
Source: Microbiol Spectr. 2025 Jun 12;13(8):e00226-25. doi: 10.1128/spectrum.00226-25 (PMC12323313; doi:10.1128/spectrum.00226-25)
Supplement: Supplemental material 2 — Tables S3 and S4. [file spectrum.00226-25-s0002.xlsx]

## Sheet: Table S3
Table S3. GO enrichment analysis of differentially expressed upregulated genes (LFC ≥ 5 and padj ≤0.01) of F. graminearum in each germination stage (Stages 2, 3, and 4) on barley and PDA
Background count - The number of genes annotated to a given GO term in the entire background set. The background set includes all the genes in the F. graminearum genome.
Gene count - The number of genes annotated with the given GO term in the input list.
Gene ID - The gene(s) annotated with the given GO term in the input list.
Fold enrichment - The percent of genes with the given GO term in the input list divided by the precent of genes with the given GO term in the background set.
P-value - P-value from Fisher's exact test.
Substrate	Germination stage	GO Function	GO term	Function description	Background count	Gene count	Gene ID	Fold enrichment	P-value
Barley	Stage 2	Biological process	GO:0005975	carbohydrate metabolic process	348	44	FGRAMPH1_01G03929,FGRAMPH1_01G04425,FGRAMPH1_01G04781,FGRAMPH1_01G06317,FGRAMPH1_01G06375,FGRAMPH1_01G08045,FGRAMPH1_01G08989,FGRAMPH1_01G09481,FGRAMPH1_01G10377,FGRAMPH1_01G11619,FGRAMPH1_01G11933,FGRAMPH1_01G12283,FGRAMPH1_01G12809,FGRAMPH1_01G12989,FGRAMPH1_01G13319,FGRAMPH1_01G13329,FGRAMPH1_01G13331,FGRAMPH1_01G13725,FGRAMPH1_01G15637,FGRAMPH1_01G15893,FGRAMPH1_01G18917,FGRAMPH1_01G21009,FGR…	6.72	6.13262e-25
Barley	Stage 2	Biological process	GO:0000272	polysaccharide catabolic process	90	26	FGRAMPH1_01G03929,FGRAMPH1_01G04781,FGRAMPH1_01G06317,FGRAMPH1_01G06375,FGRAMPH1_01G08045,FGRAMPH1_01G09481,FGRAMPH1_01G10377,FGRAMPH1_01G12809,FGRAMPH1_01G12989,FGRAMPH1_01G13319,FGRAMPH1_01G13329,FGRAMPH1_01G13331,FGRAMPH1_01G13725,FGRAMPH1_01G18917,FGRAMPH1_01G21081,FGRAMPH1_01G21085,FGRAMPH1_01G21485,FGRAMPH1_01G21785,FGRAMPH1_01G22187,FGRAMPH1_01G22249,FGRAMPH1_01G22295,FGRAMPH1_01G22335,FGR…	15.35	2.03942e-24
Barley	Stage 2	Biological process	GO:0005976	polysaccharide metabolic process	112	27	FGRAMPH1_01G03929,FGRAMPH1_01G04781,FGRAMPH1_01G06317,FGRAMPH1_01G06375,FGRAMPH1_01G08045,FGRAMPH1_01G09481,FGRAMPH1_01G10377,FGRAMPH1_01G11619,FGRAMPH1_01G12809,FGRAMPH1_01G12989,FGRAMPH1_01G13319,FGRAMPH1_01G13329,FGRAMPH1_01G13331,FGRAMPH1_01G13725,FGRAMPH1_01G18917,FGRAMPH1_01G21081,FGRAMPH1_01G21085,FGRAMPH1_01G21485,FGRAMPH1_01G21785,FGRAMPH1_01G22187,FGRAMPH1_01G22249,FGRAMPH1_01G22295,FGR…	12.81	5.24315e-23
Barley	Stage 2	Biological process	GO:0016052	carbohydrate catabolic process	151	30	FGRAMPH1_01G03929,FGRAMPH1_01G04781,FGRAMPH1_01G06317,FGRAMPH1_01G06375,FGRAMPH1_01G08045,FGRAMPH1_01G08989,FGRAMPH1_01G09481,FGRAMPH1_01G10377,FGRAMPH1_01G12809,FGRAMPH1_01G12989,FGRAMPH1_01G13319,FGRAMPH1_01G13329,FGRAMPH1_01G13331,FGRAMPH1_01G13725,FGRAMPH1_01G15637,FGRAMPH1_01G18917,FGRAMPH1_01G21081,FGRAMPH1_01G21085,FGRAMPH1_01G21485,FGRAMPH1_01G21785,FGRAMPH1_01G21817,FGRAMPH1_01G22187,FGR…	10.55	7.55095e-23
Barley	Stage 2	Biological process	GO:1901575	organic substance catabolic process	434	36	FGRAMPH1_01G03929,FGRAMPH1_01G04781,FGRAMPH1_01G06317,FGRAMPH1_01G06375,FGRAMPH1_01G08045,FGRAMPH1_01G08671,FGRAMPH1_01G08989,FGRAMPH1_01G09481,FGRAMPH1_01G10377,FGRAMPH1_01G12809,FGRAMPH1_01G12827,FGRAMPH1_01G12989,FGRAMPH1_01G13319,FGRAMPH1_01G13329,FGRAMPH1_01G13331,FGRAMPH1_01G13725,FGRAMPH1_01G13961,FGRAMPH1_01G15637,FGRAMPH1_01G18917,FGRAMPH1_01G20441,FGRAMPH1_01G21081,FGRAMPH1_01G21085,FGR…	4.41	2.17056e-14
Barley	Stage 2	Biological process	GO:0009057	macromolecule catabolic process	219	26	FGRAMPH1_01G03929,FGRAMPH1_01G04781,FGRAMPH1_01G06317,FGRAMPH1_01G06375,FGRAMPH1_01G08045,FGRAMPH1_01G09481,FGRAMPH1_01G10377,FGRAMPH1_01G12809,FGRAMPH1_01G12989,FGRAMPH1_01G13319,FGRAMPH1_01G13329,FGRAMPH1_01G13331,FGRAMPH1_01G13725,FGRAMPH1_01G18917,FGRAMPH1_01G21081,FGRAMPH1_01G21085,FGRAMPH1_01G21485,FGRAMPH1_01G21785,FGRAMPH1_01G22187,FGRAMPH1_01G22249,FGRAMPH1_01G22295,FGRAMPH1_01G22335,FGR…	6.31	3.49408e-14
Barley	Stage 2	Biological process	GO:0009056	catabolic process	480	37	FGRAMPH1_01G03929,FGRAMPH1_01G04781,FGRAMPH1_01G06317,FGRAMPH1_01G06375,FGRAMPH1_01G08045,FGRAMPH1_01G08671,FGRAMPH1_01G08989,FGRAMPH1_01G09213,FGRAMPH1_01G09481,FGRAMPH1_01G10377,FGRAMPH1_01G12809,FGRAMPH1_01G12827,FGRAMPH1_01G12989,FGRAMPH1_01G13319,FGRAMPH1_01G13329,FGRAMPH1_01G13331,FGRAMPH1_01G13725,FGRAMPH1_01G13961,FGRAMPH1_01G15637,FGRAMPH1_01G18917,FGRAMPH1_01G20441,FGRAMPH1_01G21081,FGR…	4.09	8.88867e-14
Barley	Stage 2	Biological process	GO:0010383	cell wall polysaccharide metabolic process	13	9	FGRAMPH1_01G04781,FGRAMPH1_01G11619,FGRAMPH1_01G13319,FGRAMPH1_01G13331,FGRAMPH1_01G21081,FGRAMPH1_01G22187,FGRAMPH1_01G22249,FGRAMPH1_01G22295,FGRAMPH1_01G25243,	36.77	1.60926e-13
Barley	Stage 2	Biological process	GO:0044264	cellular polysaccharide metabolic process	41	13	FGRAMPH1_01G04781,FGRAMPH1_01G06317,FGRAMPH1_01G06375,FGRAMPH1_01G09481,FGRAMPH1_01G11619,FGRAMPH1_01G13319,FGRAMPH1_01G13329,FGRAMPH1_01G13331,FGRAMPH1_01G21081,FGRAMPH1_01G22187,FGRAMPH1_01G22249,FGRAMPH1_01G22295,FGRAMPH1_01G25243,	16.84	2.61737e-13
Barley	Stage 2	Biological process	GO:0016998	cell wall macromolecule catabolic process	10	8	FGRAMPH1_01G04781,FGRAMPH1_01G13319,FGRAMPH1_01G13331,FGRAMPH1_01G21081,FGRAMPH1_01G22187,FGRAMPH1_01G22249,FGRAMPH1_01G22295,FGRAMPH1_01G25243,	42.49	5.82906e-13
Barley	Stage 2	Biological process	GO:0010410	hemicellulose metabolic process	10	8	FGRAMPH1_01G04781,FGRAMPH1_01G13319,FGRAMPH1_01G13331,FGRAMPH1_01G21081,FGRAMPH1_01G22187,FGRAMPH1_01G22249,FGRAMPH1_01G22295,FGRAMPH1_01G25243,	42.49	5.82906e-13
Barley	Stage 2	Biological process	GO:0045493	xylan catabolic process	10	8	FGRAMPH1_01G04781,FGRAMPH1_01G13319,FGRAMPH1_01G13331,FGRAMPH1_01G21081,FGRAMPH1_01G22187,FGRAMPH1_01G22249,FGRAMPH1_01G22295,FGRAMPH1_01G25243,	42.49	5.82906e-13
Barley	Stage 2	Biological process	GO:0044347	cell wall polysaccharide catabolic process	10	8	FGRAMPH1_01G04781,FGRAMPH1_01G13319,FGRAMPH1_01G13331,FGRAMPH1_01G21081,FGRAMPH1_01G22187,FGRAMPH1_01G22249,FGRAMPH1_01G22295,FGRAMPH1_01G25243,	42.49	5.82906e-13
Barley	Stage 2	Biological process	GO:0045491	xylan metabolic process	10	8	FGRAMPH1_01G04781,FGRAMPH1_01G13319,FGRAMPH1_01G13331,FGRAMPH1_01G21081,FGRAMPH1_01G22187,FGRAMPH1_01G22249,FGRAMPH1_01G22295,FGRAMPH1_01G25243,	42.49	5.82906e-13
Barley	Stage 2	Biological process	GO:0044036	cell wall macromolecule metabolic process	17	9	FGRAMPH1_01G04781,FGRAMPH1_01G11619,FGRAMPH1_01G13319,FGRAMPH1_01G13331,FGRAMPH1_01G21081,FGRAMPH1_01G22187,FGRAMPH1_01G22249,FGRAMPH1_01G22295,FGRAMPH1_01G25243,	28.12	5.12855e-12
Barley	Stage 2	Biological process	GO:0071554	cell wall organization or biogenesis	87	15	FGRAMPH1_01G04781,FGRAMPH1_01G11619,FGRAMPH1_01G12283,FGRAMPH1_01G12809,FGRAMPH1_01G13319,FGRAMPH1_01G13331,FGRAMPH1_01G15637,FGRAMPH1_01G15893,FGRAMPH1_01G21009,FGRAMPH1_01G21081,FGRAMPH1_01G22187,FGRAMPH1_01G22249,FGRAMPH1_01G22295,FGRAMPH1_01G25079,FGRAMPH1_01G25243,	9.16	5.75869e-11
Barley	Stage 2	Biological process	GO:0044262	cellular carbohydrate metabolic process	87	14	FGRAMPH1_01G04781,FGRAMPH1_01G06317,FGRAMPH1_01G06375,FGRAMPH1_01G09481,FGRAMPH1_01G11619,FGRAMPH1_01G13319,FGRAMPH1_01G13329,FGRAMPH1_01G13331,FGRAMPH1_01G21081,FGRAMPH1_01G22187,FGRAMPH1_01G22249,FGRAMPH1_01G22295,FGRAMPH1_01G25243,FGRAMPH1_01G25401,	8.55	6.71955e-10
Barley	Stage 2	Biological process	GO:0019321	pentose metabolic process	10	4	FGRAMPH1_01G21817,FGRAMPH1_01G22249,FGRAMPH1_01G22335,FGRAMPH1_01G25243,	21.25	2.33045e-05
Barley	Stage 2	Biological process	GO:0005996	monosaccharide metabolic process	36	6	FGRAMPH1_01G08989,FGRAMPH1_01G21817,FGRAMPH1_01G22249,FGRAMPH1_01G22335,FGRAMPH1_01G25243,FGRAMPH1_01G25401,	8.85	4.96647e-05
Barley	Stage 2	Biological process	GO:0046373	L-arabinose metabolic process	5	3	FGRAMPH1_01G22249,FGRAMPH1_01G22335,FGRAMPH1_01G25243,	31.87	6.3758e-05
Barley	Stage 2	Biological process	GO:0019566	arabinose metabolic process	6	3	FGRAMPH1_01G22249,FGRAMPH1_01G22335,FGRAMPH1_01G25243,	26.56	0.00012575
Barley	Stage 2	Biological process	GO:0030243	cellulose metabolic process	17	4	FGRAMPH1_01G06317,FGRAMPH1_01G06375,FGRAMPH1_01G09481,FGRAMPH1_01G13329,	12.5	0.000238212
Barley	Stage 2	Biological process	GO:0051275	beta-glucan catabolic process	17	4	FGRAMPH1_01G06317,FGRAMPH1_01G06375,FGRAMPH1_01G09481,FGRAMPH1_01G13329,	12.5	0.000238212
Barley	Stage 2	Biological process	GO:0030245	cellulose catabolic process	17	4	FGRAMPH1_01G06317,FGRAMPH1_01G06375,FGRAMPH1_01G09481,FGRAMPH1_01G13329,	12.5	0.000238212
Barley	Stage 2	Biological process	GO:0009251	glucan catabolic process	19	4	FGRAMPH1_01G06317,FGRAMPH1_01G06375,FGRAMPH1_01G09481,FGRAMPH1_01G13329,	11.18	0.000376698
Barley	Stage 2	Biological process	GO:0051273	beta-glucan metabolic process	20	4	FGRAMPH1_01G06317,FGRAMPH1_01G06375,FGRAMPH1_01G09481,FGRAMPH1_01G13329,	10.62	0.000464002
Barley	Stage 2	Biological process	GO:0044247	cellular polysaccharide catabolic process	21	4	FGRAMPH1_01G06317,FGRAMPH1_01G06375,FGRAMPH1_01G09481,FGRAMPH1_01G13329,	10.12	0.00056482
Barley	Stage 2	Biological process	GO:0044248	cellular catabolic process	337	16	FGRAMPH1_01G04781,FGRAMPH1_01G06317,FGRAMPH1_01G06375,FGRAMPH1_01G08671,FGRAMPH1_01G09213,FGRAMPH1_01G09481,FGRAMPH1_01G13319,FGRAMPH1_01G13329,FGRAMPH1_01G13331,FGRAMPH1_01G20441,FGRAMPH1_01G21081,FGRAMPH1_01G22187,FGRAMPH1_01G22249,FGRAMPH1_01G22295,FGRAMPH1_01G22305,FGRAMPH1_01G25243,	2.52	0.000598497
Barley	Stage 2	Biological process	GO:0071555	cell wall organization	59	6	FGRAMPH1_01G12283,FGRAMPH1_01G12809,FGRAMPH1_01G15637,FGRAMPH1_01G15893,FGRAMPH1_01G21009,FGRAMPH1_01G25079,	5.4	0.000803791
Barley	Stage 2	Biological process	GO:0006073	cellular glucan metabolic process	26	4	FGRAMPH1_01G06317,FGRAMPH1_01G06375,FGRAMPH1_01G09481,FGRAMPH1_01G13329,	8.17	0.00131113
Barley	Stage 2	Biological process	GO:0044042	glucan metabolic process	26	4	FGRAMPH1_01G06317,FGRAMPH1_01G06375,FGRAMPH1_01G09481,FGRAMPH1_01G13329,	8.17	0.00131113
Barley	Stage 2	Biological process	GO:0045229	external encapsulating structure organization	65	6	FGRAMPH1_01G12283,FGRAMPH1_01G12809,FGRAMPH1_01G15637,FGRAMPH1_01G15893,FGRAMPH1_01G21009,FGRAMPH1_01G25079,	4.9	0.00134293
Barley	Stage 2	Biological process	GO:0008152	metabolic process	4137	97	FGRAMPH1_01G00585,FGRAMPH1_01G03739,FGRAMPH1_01G03917,FGRAMPH1_01G03929,FGRAMPH1_01G04425,FGRAMPH1_01G04781,FGRAMPH1_01G05471,FGRAMPH1_01G05515,FGRAMPH1_01G05531,FGRAMPH1_01G05711,FGRAMPH1_01G06317,FGRAMPH1_01G06375,FGRAMPH1_01G08045,FGRAMPH1_01G08443,FGRAMPH1_01G08489,FGRAMPH1_01G08515,FGRAMPH1_01G08671,FGRAMPH1_01G08759,FGRAMPH1_01G08931,FGRAMPH1_01G08933,FGRAMPH1_01G08989,FGRAMPH1_01G09007,FGR…	1.25	0.00188872
Barley	Stage 2	Biological process	GO:0044265	cellular macromolecule catabolic process	125	8	FGRAMPH1_01G04781,FGRAMPH1_01G13319,FGRAMPH1_01G13331,FGRAMPH1_01G21081,FGRAMPH1_01G22187,FGRAMPH1_01G22249,FGRAMPH1_01G22295,FGRAMPH1_01G25243,	3.4	0.00243027
Barley	Stage 2	Biological process	GO:0044275	cellular carbohydrate catabolic process	39	4	FGRAMPH1_01G06317,FGRAMPH1_01G06375,FGRAMPH1_01G09481,FGRAMPH1_01G13329,	5.45	0.00596758
Barley	Stage 2	Biological process	GO:0009226	nucleotide-sugar biosynthetic process	21	3	FGRAMPH1_01G13663,FGRAMPH1_01G25397,FGRAMPH1_01G25763,	7.59	0.00679382
Barley	Stage 2	Biological process	GO:0009225	nucleotide-sugar metabolic process	24	3	FGRAMPH1_01G13663,FGRAMPH1_01G25397,FGRAMPH1_01G25763,	6.64	0.00992149
Barley	Stage 2	Biological process	GO:0046365	monosaccharide catabolic process	10	2	FGRAMPH1_01G08989,FGRAMPH1_01G21817,	10.62	0.0143567
Barley	Stage 2	Biological process	GO:0044238	primary metabolic process	2551	61	FGRAMPH1_01G00585,FGRAMPH1_01G03917,FGRAMPH1_01G03929,FGRAMPH1_01G04425,FGRAMPH1_01G04781,FGRAMPH1_01G06317,FGRAMPH1_01G06375,FGRAMPH1_01G08045,FGRAMPH1_01G08443,FGRAMPH1_01G08489,FGRAMPH1_01G08671,FGRAMPH1_01G08759,FGRAMPH1_01G08989,FGRAMPH1_01G09481,FGRAMPH1_01G10377,FGRAMPH1_01G11619,FGRAMPH1_01G11933,FGRAMPH1_01G12283,FGRAMPH1_01G12585,FGRAMPH1_01G12809,FGRAMPH1_01G12989,FGRAMPH1_01G13319,FGR…	1.27	0.0173822
Barley	Stage 2	Biological process	GO:0018924	mandelate metabolic process	1	1	FGRAMPH1_01G03739,	53.12	0.0188259
Barley	Stage 2	Biological process	GO:0006043	glucosamine catabolic process	1	1	FGRAMPH1_01G25397,	53.12	0.0188259
Barley	Stage 2	Biological process	GO:0046367	allose catabolic process	1	1	FGRAMPH1_01G08989,	53.12	0.0188259
Barley	Stage 2	Biological process	GO:0006046	N-acetylglucosamine catabolic process	1	1	FGRAMPH1_01G25397,	53.12	0.0188259
Barley	Stage 2	Biological process	GO:0019313	allose metabolic process	1	1	FGRAMPH1_01G08989,	53.12	0.0188259
Barley	Stage 2	Biological process	GO:0019314	D-allose metabolic process	1	1	FGRAMPH1_01G08989,	53.12	0.0188259
Barley	Stage 2	Biological process	GO:0019316	D-allose catabolic process	1	1	FGRAMPH1_01G08989,	53.12	0.0188259
Barley	Stage 2	Biological process	GO:0042426	choline catabolic process	1	1	FGRAMPH1_01G12827,	53.12	0.0188259
Barley	Stage 2	Biological process	GO:0015793	glycerol transport	1	1	FGRAMPH1_01G22213,	53.12	0.0188259
Barley	Stage 2	Biological process	GO:0015791	polyol transport	1	1	FGRAMPH1_01G22213,	53.12	0.0188259
Barley	Stage 2	Biological process	GO:0009298	GDP-mannose biosynthetic process	14	2	FGRAMPH1_01G13663,FGRAMPH1_01G25763,	7.59	0.0276383
Barley	Stage 2	Biological process	GO:0019673	GDP-mannose metabolic process	15	2	FGRAMPH1_01G13663,FGRAMPH1_01G25763,	7.08	0.0315019
Barley	Stage 2	Biological process	GO:0071704	organic substance metabolic process	2781	64	FGRAMPH1_01G00585,FGRAMPH1_01G03739,FGRAMPH1_01G03917,FGRAMPH1_01G03929,FGRAMPH1_01G04425,FGRAMPH1_01G04781,FGRAMPH1_01G06317,FGRAMPH1_01G06375,FGRAMPH1_01G08045,FGRAMPH1_01G08443,FGRAMPH1_01G08489,FGRAMPH1_01G08671,FGRAMPH1_01G08759,FGRAMPH1_01G08989,FGRAMPH1_01G09481,FGRAMPH1_01G10377,FGRAMPH1_01G11619,FGRAMPH1_01G11933,FGRAMPH1_01G12283,FGRAMPH1_01G12585,FGRAMPH1_01G12649,FGRAMPH1_01G12809,FGR…	1.22	0.0321913
Barley	Stage 2	Biological process	GO:0110095	cellular detoxification of aldehyde	2	1	FGRAMPH1_01G20441,	26.56	0.0372994
Barley	Stage 2	Biological process	GO:0110096	cellular response to aldehyde	2	1	FGRAMPH1_01G20441,	26.56	0.0372994
Barley	Stage 2	Biological process	GO:0007340	acrosome reaction	2	1	FGRAMPH1_01G25397,	26.56	0.0372994
Barley	Stage 2	Biological process	GO:0046292	formaldehyde metabolic process	2	1	FGRAMPH1_01G20441,	26.56	0.0372994
Barley	Stage 2	Biological process	GO:0006041	glucosamine metabolic process	2	1	FGRAMPH1_01G25397,	26.56	0.0372994
Barley	Stage 2	Biological process	GO:0046294	formaldehyde catabolic process	2	1	FGRAMPH1_01G20441,	26.56	0.0372994
Barley	Stage 2	Cellular component	GO:0005576	extracellular region	211	36	FGRAMPH1_01G03929,FGRAMPH1_01G05311,FGRAMPH1_01G05725,FGRAMPH1_01G06375,FGRAMPH1_01G08045,FGRAMPH1_01G08425,FGRAMPH1_01G11755,FGRAMPH1_01G12283,FGRAMPH1_01G12809,FGRAMPH1_01G12949,FGRAMPH1_01G12989,FGRAMPH1_01G13319,FGRAMPH1_01G13329,FGRAMPH1_01G13331,FGRAMPH1_01G13337,FGRAMPH1_01G13527,FGRAMPH1_01G13725,FGRAMPH1_01G14009,FGRAMPH1_01G14147,FGRAMPH1_01G15633,FGRAMPH1_01G15893,FGRAMPH1_01G15975,FGR…	9.06	6.10272e-25
Barley	Stage 2	Cellular component	GO:0009505	plant-type cell wall	2	1	FGRAMPH1_01G22687,	26.56	0.0372994
Barley	Stage 2	Molecular function	GO:0004553	hydrolase activity, hydrolyzing O-glycosyl compounds	205	33	FGRAMPH1_01G04781,FGRAMPH1_01G06317,FGRAMPH1_01G06375,FGRAMPH1_01G08045,FGRAMPH1_01G09481,FGRAMPH1_01G10377,FGRAMPH1_01G11619,FGRAMPH1_01G11933,FGRAMPH1_01G12283,FGRAMPH1_01G13319,FGRAMPH1_01G13329,FGRAMPH1_01G13331,FGRAMPH1_01G13725,FGRAMPH1_01G15637,FGRAMPH1_01G15893,FGRAMPH1_01G16049,FGRAMPH1_01G18917,FGRAMPH1_01G21009,FGRAMPH1_01G21085,FGRAMPH1_01G21109,FGRAMPH1_01G21387,FGRAMPH1_01G21423,FGR…	8.55	4.84964e-22
Barley	Stage 2	Molecular function	GO:0016798	hydrolase activity, acting on glycosyl bonds	219	33	FGRAMPH1_01G04781,FGRAMPH1_01G06317,FGRAMPH1_01G06375,FGRAMPH1_01G08045,FGRAMPH1_01G09481,FGRAMPH1_01G10377,FGRAMPH1_01G11619,FGRAMPH1_01G11933,FGRAMPH1_01G12283,FGRAMPH1_01G13319,FGRAMPH1_01G13329,FGRAMPH1_01G13331,FGRAMPH1_01G13725,FGRAMPH1_01G15637,FGRAMPH1_01G15893,FGRAMPH1_01G16049,FGRAMPH1_01G18917,FGRAMPH1_01G21009,FGRAMPH1_01G21085,FGRAMPH1_01G21109,FGRAMPH1_01G21387,FGRAMPH1_01G21423,FGR…	8	4.17168e-21
Barley	Stage 2	Molecular function	GO:0003824	catalytic activity	3842	124	FGRAMPH1_01G00117,FGRAMPH1_01G00455,FGRAMPH1_01G00585,FGRAMPH1_01G03739,FGRAMPH1_01G03917,FGRAMPH1_01G03929,FGRAMPH1_01G04425,FGRAMPH1_01G04781,FGRAMPH1_01G05471,FGRAMPH1_01G05661,FGRAMPH1_01G05711,FGRAMPH1_01G05725,FGRAMPH1_01G05737,FGRAMPH1_01G06317,FGRAMPH1_01G06375,FGRAMPH1_01G08045,FGRAMPH1_01G08349,FGRAMPH1_01G08443,FGRAMPH1_01G08489,FGRAMPH1_01G08515,FGRAMPH1_01G08665,FGRAMPH1_01G08671,FGR…	1.71	4.18307e-16
Barley	Stage 2	Molecular function	GO:0016787	hydrolase activity	1363	66	FGRAMPH1_01G00585,FGRAMPH1_01G03917,FGRAMPH1_01G04781,FGRAMPH1_01G05661,FGRAMPH1_01G06317,FGRAMPH1_01G06375,FGRAMPH1_01G08045,FGRAMPH1_01G08489,FGRAMPH1_01G08665,FGRAMPH1_01G08759,FGRAMPH1_01G08933,FGRAMPH1_01G09213,FGRAMPH1_01G09481,FGRAMPH1_01G09623,FGRAMPH1_01G10377,FGRAMPH1_01G11619,FGRAMPH1_01G11933,FGRAMPH1_01G12283,FGRAMPH1_01G12585,FGRAMPH1_01G12703,FGRAMPH1_01G12809,FGRAMPH1_01G12923,FGR…	2.57	2.14002e-14
Barley	Stage 2	Molecular function	GO:0097599	xylanase activity	8	5	FGRAMPH1_01G04781,FGRAMPH1_01G08045,FGRAMPH1_01G13319,FGRAMPH1_01G22187,FGRAMPH1_01G22295,	33.2	1.19269e-07
Barley	Stage 2	Molecular function	GO:0031176	endo-1,4-beta-xylanase activity	8	5	FGRAMPH1_01G04781,FGRAMPH1_01G08045,FGRAMPH1_01G13319,FGRAMPH1_01G22187,FGRAMPH1_01G22295,	33.2	1.19269e-07
Barley	Stage 2	Molecular function	GO:0030247	polysaccharide binding	15	6	FGRAMPH1_01G06375,FGRAMPH1_01G08045,FGRAMPH1_01G13329,FGRAMPH1_01G13725,FGRAMPH1_01G21485,FGRAMPH1_01G21785,	21.25	1.77173e-07
Barley	Stage 2	Molecular function	GO:0030246	carbohydrate binding	52	9	FGRAMPH1_01G04425,FGRAMPH1_01G06375,FGRAMPH1_01G08045,FGRAMPH1_01G11619,FGRAMPH1_01G13329,FGRAMPH1_01G13725,FGRAMPH1_01G21485,FGRAMPH1_01G21785,FGRAMPH1_01G25401,	9.19	4.40892e-07
Barley	Stage 2	Molecular function	GO:0004650	polygalacturonase activity	6	4	FGRAMPH1_01G12283,FGRAMPH1_01G15893,FGRAMPH1_01G21009,FGRAMPH1_01G25079,	35.41	1.76607e-06
Barley	Stage 2	Molecular function	GO:0030248	cellulose binding	13	5	FGRAMPH1_01G06375,FGRAMPH1_01G08045,FGRAMPH1_01G13329,FGRAMPH1_01G13725,FGRAMPH1_01G21485,	20.43	2.5389e-06
Barley	Stage 2	Molecular function	GO:0030570	pectate lyase activity	8	4	FGRAMPH1_01G05725,FGRAMPH1_01G11755,FGRAMPH1_01G13527,FGRAMPH1_01G14009,	26.56	8.00128e-06
Barley	Stage 2	Molecular function	GO:0016837	carbon-oxygen lyase activity, acting on polysaccharides	11	4	FGRAMPH1_01G05725,FGRAMPH1_01G11755,FGRAMPH1_01G13527,FGRAMPH1_01G14009,	19.32	3.60843e-05
Barley	Stage 2	Molecular function	GO:0016829	lyase activity	212	14	FGRAMPH1_01G03929,FGRAMPH1_01G05725,FGRAMPH1_01G11755,FGRAMPH1_01G12149,FGRAMPH1_01G12989,FGRAMPH1_01G13527,FGRAMPH1_01G14009,FGRAMPH1_01G15685,FGRAMPH1_01G16769,FGRAMPH1_01G20441,FGRAMPH1_01G21211,FGRAMPH1_01G21485,FGRAMPH1_01G25683,FGRAMPH1_01G27453,	3.51	4.43065e-05
Barley	Stage 2	Molecular function	GO:0046556	alpha-L-arabinofuranosidase activity	5	3	FGRAMPH1_01G22249,FGRAMPH1_01G22335,FGRAMPH1_01G25243,	31.87	6.3758e-05
Barley	Stage 2	Molecular function	GO:0008810	cellulase activity	5	3	FGRAMPH1_01G06375,FGRAMPH1_01G18917,FGRAMPH1_01G21085,	31.87	6.3758e-05
Barley	Stage 2	Molecular function	GO:0003674	molecular function	6693	143	FGRAMPH1_01G00117,FGRAMPH1_01G00455,FGRAMPH1_01G00585,FGRAMPH1_01G00587,FGRAMPH1_01G03739,FGRAMPH1_01G03895,FGRAMPH1_01G03917,FGRAMPH1_01G03929,FGRAMPH1_01G04425,FGRAMPH1_01G04781,FGRAMPH1_01G05471,FGRAMPH1_01G05619,FGRAMPH1_01G05661,FGRAMPH1_01G05711,FGRAMPH1_01G05725,FGRAMPH1_01G05737,FGRAMPH1_01G06317,FGRAMPH1_01G06375,FGRAMPH1_01G08045,FGRAMPH1_01G08349,FGRAMPH1_01G08443,FGRAMPH1_01G08489,FGR…	1.13	0.00104076
Barley	Stage 2	Molecular function	GO:0016835	carbon-oxygen lyase activity	70	6	FGRAMPH1_01G05725,FGRAMPH1_01G11755,FGRAMPH1_01G13527,FGRAMPH1_01G14009,FGRAMPH1_01G15685,FGRAMPH1_01G21211,	4.55	0.00197339
Barley	Stage 2	Molecular function	GO:0008236	serine-type peptidase activity	71	6	FGRAMPH1_01G08489,FGRAMPH1_01G08759,FGRAMPH1_01G12585,FGRAMPH1_01G21081,FGRAMPH1_01G21371,FGRAMPH1_01G21625,	4.49	0.00212256
Barley	Stage 2	Molecular function	GO:0017171	serine hydrolase activity	71	6	FGRAMPH1_01G08489,FGRAMPH1_01G08759,FGRAMPH1_01G12585,FGRAMPH1_01G21081,FGRAMPH1_01G21371,FGRAMPH1_01G21625,	4.49	0.00212256
Barley	Stage 2	Molecular function	GO:0052689	carboxylic ester hydrolase activity	73	6	FGRAMPH1_01G12809,FGRAMPH1_01G15975,FGRAMPH1_01G21081,FGRAMPH1_01G21111,FGRAMPH1_01G21247,FGRAMPH1_01G22039,	4.37	0.00244628
Barley	Stage 2	Molecular function	GO:0004089	carbonate dehydratase activity	7	2	FGRAMPH1_01G15685,FGRAMPH1_01G21211,	15.18	0.00695308
Barley	Stage 2	Molecular function	GO:0008233	peptidase activity	251	11	FGRAMPH1_01G00585,FGRAMPH1_01G08489,FGRAMPH1_01G08759,FGRAMPH1_01G08933,FGRAMPH1_01G09213,FGRAMPH1_01G12585,FGRAMPH1_01G12949,FGRAMPH1_01G16771,FGRAMPH1_01G21081,FGRAMPH1_01G21371,FGRAMPH1_01G21625,	2.33	0.00776425
Barley	Stage 2	Molecular function	GO:0016899	oxidoreductase activity, acting on the CH-OH group of donors, oxygen as acceptor	8	2	FGRAMPH1_01G03739,FGRAMPH1_01G13185,	13.28	0.00915663
Barley	Stage 2	Molecular function	GO:0004252	serine-type endopeptidase activity	48	4	FGRAMPH1_01G08489,FGRAMPH1_01G08759,FGRAMPH1_01G12585,FGRAMPH1_01G21371,	4.43	0.0123918
Barley	Stage 2	Molecular function	GO:0050660	flavin adenine dinucleotide binding	174	8	FGRAMPH1_01G05711,FGRAMPH1_01G12827,FGRAMPH1_01G13567,FGRAMPH1_01G13597,FGRAMPH1_01G16533,FGRAMPH1_01G16769,FGRAMPH1_01G25715,FGRAMPH1_01G27877,	2.44	0.0169169
Barley	Stage 2	Molecular function	GO:0031218	arabinogalactan endo-1,4-beta-galactosidase activity	1	1	FGRAMPH1_01G21109,	53.12	0.0188259
Barley	Stage 2	Molecular function	GO:0051907	S-(hydroxymethyl)glutathione synthase activity	1	1	FGRAMPH1_01G20441,	53.12	0.0188259
Barley	Stage 2	Molecular function	GO:0047865	dimethylglycine dehydrogenase activity	1	1	FGRAMPH1_01G12827,	53.12	0.0188259
Barley	Stage 2	Molecular function	GO:0046997	oxidoreductase activity, acting on the CH-NH group of donors, flavin as acceptor	1	1	FGRAMPH1_01G12827,	53.12	0.0188259
Barley	Stage 2	Molecular function	GO:0046559	alpha-glucuronidase activity	1	1	FGRAMPH1_01G13331,	53.12	0.0188259
Barley	Stage 2	Molecular function	GO:0030600	feruloyl esterase activity	1	1	FGRAMPH1_01G21081,	53.12	0.0188259
Barley	Stage 2	Molecular function	GO:0005542	folic acid binding	1	1	FGRAMPH1_01G12827,	53.12	0.0188259
Barley	Stage 2	Molecular function	GO:0015926	glucosidase activity	31	3	FGRAMPH1_01G06317,FGRAMPH1_01G21109,FGRAMPH1_01G21785,	5.14	0.0200233
Barley	Stage 2	Molecular function	GO:0016861	intramolecular oxidoreductase activity, interconverting aldoses and ketoses	12	2	FGRAMPH1_01G08989,FGRAMPH1_01G25397,	8.85	0.0205439
Barley	Stage 2	Molecular function	GO:0016491	oxidoreductase activity	1048	29	FGRAMPH1_01G03739,FGRAMPH1_01G05471,FGRAMPH1_01G05711,FGRAMPH1_01G08515,FGRAMPH1_01G08671,FGRAMPH1_01G09007,FGRAMPH1_01G12649,FGRAMPH1_01G12827,FGRAMPH1_01G13185,FGRAMPH1_01G13565,FGRAMPH1_01G13567,FGRAMPH1_01G13597,FGRAMPH1_01G13779,FGRAMPH1_01G15547,FGRAMPH1_01G15777,FGRAMPH1_01G15973,FGRAMPH1_01G16017,FGRAMPH1_01G16103,FGRAMPH1_01G16195,FGRAMPH1_01G16533,FGRAMPH1_01G18801,FGRAMPH1_01G21265,FGR…	1.47	0.0208919
Barley	Stage 2	Molecular function	GO:0015925	galactosidase activity	14	2	FGRAMPH1_01G21109,FGRAMPH1_01G21387,	7.59	0.0276383
Barley	Stage 2	Molecular function	GO:0019200	carbohydrate kinase activity	14	2	FGRAMPH1_01G21817,FGRAMPH1_01G25401,	7.59	0.0276383
Barley	Stage 2	Molecular function	GO:0008238	exopeptidase activity	62	4	FGRAMPH1_01G00585,FGRAMPH1_01G08933,FGRAMPH1_01G09213,FGRAMPH1_01G16771,	3.43	0.0290494
Barley	Stage 2	Molecular function	GO:0016788	hydrolase activity, acting on ester bonds	309	11	FGRAMPH1_01G05661,FGRAMPH1_01G12703,FGRAMPH1_01G12809,FGRAMPH1_01G13961,FGRAMPH1_01G15813,FGRAMPH1_01G15975,FGRAMPH1_01G21081,FGRAMPH1_01G21111,FGRAMPH1_01G21247,FGRAMPH1_01G22039,FGRAMPH1_01G25711,	1.89	0.0315167
Barley	Stage 2	Molecular function	GO:0004342	glucosamine-6-phosphate deaminase activity	2	1	FGRAMPH1_01G25397,	26.56	0.0372994
Barley	Stage 2	Molecular function	GO:2001070	starch binding	2	1	FGRAMPH1_01G21785,	26.56	0.0372994
Barley	Stage 2	Molecular function	GO:0003973	(S)-2-hydroxy-acid oxidase activity	2	1	FGRAMPH1_01G03739,	26.56	0.0372994
Barley	Stage 2	Molecular function	GO:0004751	ribose-5-phosphate isomerase activity	2	1	FGRAMPH1_01G08989,	26.56	0.0372994
Barley	Stage 2	Molecular function	GO:0004460	L-lactate dehydrogenase (cytochrome) activity	2	1	FGRAMPH1_01G03739,	26.56	0.0372994
Barley	Stage 2	Molecular function	GO:0003984	acetolactate synthase activity	2	1	FGRAMPH1_01G12149,	26.56	0.0372994
Barley	Stage 2	Molecular function	GO:0004615	phosphomannomutase activity	2	1	FGRAMPH1_01G13663,	26.56	0.0372994
Barley	Stage 2	Molecular function	GO:0004339	glucan 1,4-alpha-glucosidase activity	2	1	FGRAMPH1_01G21785,	26.56	0.0372994
Barley	Stage 3	Biological process	GO:0000272	polysaccharide catabolic process	90	37	FGRAMPH1_01G02483,FGRAMPH1_01G03929,FGRAMPH1_01G04781,FGRAMPH1_01G06317,FGRAMPH1_01G06375,FGRAMPH1_01G08045,FGRAMPH1_01G08415,FGRAMPH1_01G09481,FGRAMPH1_01G10377,FGRAMPH1_01G12111,FGRAMPH1_01G12759,FGRAMPH1_01G12809,FGRAMPH1_01G12819,FGRAMPH1_01G12989,FGRAMPH1_01G13319,FGRAMPH1_01G13329,FGRAMPH1_01G13331,FGRAMPH1_01G13725,FGRAMPH1_01G14007,FGRAMPH1_01G18917,FGRAMPH1_01G21081,FGRAMPH1_01G21085,FGR…	12.86	2.62982e-32
Barley	Stage 3	Biological process	GO:0005975	carbohydrate metabolic process	348	63	FGRAMPH1_01G02483,FGRAMPH1_01G03929,FGRAMPH1_01G04103,FGRAMPH1_01G04425,FGRAMPH1_01G04781,FGRAMPH1_01G06317,FGRAMPH1_01G06375,FGRAMPH1_01G08045,FGRAMPH1_01G08415,FGRAMPH1_01G08749,FGRAMPH1_01G08989,FGRAMPH1_01G09481,FGRAMPH1_01G10377,FGRAMPH1_01G11619,FGRAMPH1_01G11933,FGRAMPH1_01G12111,FGRAMPH1_01G12283,FGRAMPH1_01G12759,FGRAMPH1_01G12809,FGRAMPH1_01G12819,FGRAMPH1_01G12989,FGRAMPH1_01G13287,FGR…	5.66	5.94603e-31
Barley	Stage 3	Biological process	GO:0005976	polysaccharide metabolic process	112	39	FGRAMPH1_01G02483,FGRAMPH1_01G03929,FGRAMPH1_01G04781,FGRAMPH1_01G06317,FGRAMPH1_01G06375,FGRAMPH1_01G08045,FGRAMPH1_01G08415,FGRAMPH1_01G09481,FGRAMPH1_01G10377,FGRAMPH1_01G11619,FGRAMPH1_01G12111,FGRAMPH1_01G12759,FGRAMPH1_01G12809,FGRAMPH1_01G12819,FGRAMPH1_01G12989,FGRAMPH1_01G13319,FGRAMPH1_01G13329,FGRAMPH1_01G13331,FGRAMPH1_01G13725,FGRAMPH1_01G13769,FGRAMPH1_01G14007,FGRAMPH1_01G18917,FGR…	10.89	1.02151e-30
Barley	Stage 3	Biological process	GO:0016052	carbohydrate catabolic process	151	39	FGRAMPH1_01G02483,FGRAMPH1_01G03929,FGRAMPH1_01G04781,FGRAMPH1_01G06317,FGRAMPH1_01G06375,FGRAMPH1_01G08045,FGRAMPH1_01G08415,FGRAMPH1_01G08989,FGRAMPH1_01G09481,FGRAMPH1_01G10377,FGRAMPH1_01G12111,FGRAMPH1_01G12759,FGRAMPH1_01G12809,FGRAMPH1_01G12819,FGRAMPH1_01G12989,FGRAMPH1_01G13319,FGRAMPH1_01G13329,FGRAMPH1_01G13331,FGRAMPH1_01G13725,FGRAMPH1_01G14007,FGRAMPH1_01G15637,FGRAMPH1_01G18917,FGR…	8.08	3.43592e-25
Barley	Stage 3	Biological process	GO:0009057	macromolecule catabolic process	219	38	FGRAMPH1_01G02483,FGRAMPH1_01G03929,FGRAMPH1_01G04781,FGRAMPH1_01G06317,FGRAMPH1_01G06375,FGRAMPH1_01G08045,FGRAMPH1_01G08415,FGRAMPH1_01G09481,FGRAMPH1_01G10377,FGRAMPH1_01G12111,FGRAMPH1_01G12759,FGRAMPH1_01G12809,FGRAMPH1_01G12819,FGRAMPH1_01G12989,FGRAMPH1_01G13319,FGRAMPH1_01G13329,FGRAMPH1_01G13331,FGRAMPH1_01G13725,FGRAMPH1_01G14007,FGRAMPH1_01G15371,FGRAMPH1_01G18917,FGRAMPH1_01G21081,FGR…	5.43	4.54525e-18
Barley	Stage 3	Biological process	GO:1901575	organic substance catabolic process	434	50	FGRAMPH1_01G02483,FGRAMPH1_01G03929,FGRAMPH1_01G04781,FGRAMPH1_01G05639,FGRAMPH1_01G06317,FGRAMPH1_01G06375,FGRAMPH1_01G08045,FGRAMPH1_01G08415,FGRAMPH1_01G08989,FGRAMPH1_01G09481,FGRAMPH1_01G10377,FGRAMPH1_01G11989,FGRAMPH1_01G12111,FGRAMPH1_01G12759,FGRAMPH1_01G12809,FGRAMPH1_01G12819,FGRAMPH1_01G12827,FGRAMPH1_01G12989,FGRAMPH1_01G13101,FGRAMPH1_01G13319,FGRAMPH1_01G13329,FGRAMPH1_01G13331,FGR…	3.6	9.0965e-16
Barley	Stage 3	Biological process	GO:0044264	cellular polysaccharide metabolic process	41	16	FGRAMPH1_01G04781,FGRAMPH1_01G06317,FGRAMPH1_01G06375,FGRAMPH1_01G09481,FGRAMPH1_01G11619,FGRAMPH1_01G12759,FGRAMPH1_01G12819,FGRAMPH1_01G13319,FGRAMPH1_01G13329,FGRAMPH1_01G13331,FGRAMPH1_01G21081,FGRAMPH1_01G21737,FGRAMPH1_01G22187,FGRAMPH1_01G22249,FGRAMPH1_01G22295,FGRAMPH1_01G25243,	12.21	3.94925e-14
Barley	Stage 3	Biological process	GO:0009056	catabolic process	480	50	FGRAMPH1_01G02483,FGRAMPH1_01G03929,FGRAMPH1_01G04781,FGRAMPH1_01G05639,FGRAMPH1_01G06317,FGRAMPH1_01G06375,FGRAMPH1_01G08045,FGRAMPH1_01G08415,FGRAMPH1_01G08989,FGRAMPH1_01G09481,FGRAMPH1_01G10377,FGRAMPH1_01G11989,FGRAMPH1_01G12111,FGRAMPH1_01G12759,FGRAMPH1_01G12809,FGRAMPH1_01G12819,FGRAMPH1_01G12827,FGRAMPH1_01G12989,FGRAMPH1_01G13101,FGRAMPH1_01G13319,FGRAMPH1_01G13329,FGRAMPH1_01G13331,FGR…	3.26	5.30386e-14
Barley	Stage 3	Biological process	GO:0010383	cell wall polysaccharide metabolic process	13	10	FGRAMPH1_01G04781,FGRAMPH1_01G11619,FGRAMPH1_01G13319,FGRAMPH1_01G13331,FGRAMPH1_01G21081,FGRAMPH1_01G21737,FGRAMPH1_01G22187,FGRAMPH1_01G22249,FGRAMPH1_01G22295,FGRAMPH1_01G25243,	24.06	2.51238e-13
Barley	Stage 3	Biological process	GO:0016998	cell wall macromolecule catabolic process	10	9	FGRAMPH1_01G04781,FGRAMPH1_01G13319,FGRAMPH1_01G13331,FGRAMPH1_01G21081,FGRAMPH1_01G21737,FGRAMPH1_01G22187,FGRAMPH1_01G22249,FGRAMPH1_01G22295,FGRAMPH1_01G25243,	28.15	3.00046e-13
Barley	Stage 3	Biological process	GO:0010410	hemicellulose metabolic process	10	9	FGRAMPH1_01G04781,FGRAMPH1_01G13319,FGRAMPH1_01G13331,FGRAMPH1_01G21081,FGRAMPH1_01G21737,FGRAMPH1_01G22187,FGRAMPH1_01G22249,FGRAMPH1_01G22295,FGRAMPH1_01G25243,	28.15	3.00046e-13
Barley	Stage 3	Biological process	GO:0044347	cell wall polysaccharide catabolic process	10	9	FGRAMPH1_01G04781,FGRAMPH1_01G13319,FGRAMPH1_01G13331,FGRAMPH1_01G21081,FGRAMPH1_01G21737,FGRAMPH1_01G22187,FGRAMPH1_01G22249,FGRAMPH1_01G22295,FGRAMPH1_01G25243,	28.15	3.00046e-13
Barley	Stage 3	Biological process	GO:0045491	xylan metabolic process	10	9	FGRAMPH1_01G04781,FGRAMPH1_01G13319,FGRAMPH1_01G13331,FGRAMPH1_01G21081,FGRAMPH1_01G21737,FGRAMPH1_01G22187,FGRAMPH1_01G22249,FGRAMPH1_01G22295,FGRAMPH1_01G25243,	28.15	3.00046e-13
Barley	Stage 3	Biological process	GO:0045493	xylan catabolic process	10	9	FGRAMPH1_01G04781,FGRAMPH1_01G13319,FGRAMPH1_01G13331,FGRAMPH1_01G21081,FGRAMPH1_01G21737,FGRAMPH1_01G22187,FGRAMPH1_01G22249,FGRAMPH1_01G22295,FGRAMPH1_01G25243,	28.15	3.00046e-13
Barley	Stage 3	Biological process	GO:0044036	cell wall macromolecule metabolic process	17	10	FGRAMPH1_01G04781,FGRAMPH1_01G11619,FGRAMPH1_01G13319,FGRAMPH1_01G13331,FGRAMPH1_01G21081,FGRAMPH1_01G21737,FGRAMPH1_01G22187,FGRAMPH1_01G22249,FGRAMPH1_01G22295,FGRAMPH1_01G25243,	18.4	1.52455e-11
Barley	Stage 3	Biological process	GO:0071554	cell wall organization or biogenesis	87	19	FGRAMPH1_01G02483,FGRAMPH1_01G04781,FGRAMPH1_01G08749,FGRAMPH1_01G11619,FGRAMPH1_01G12283,FGRAMPH1_01G12809,FGRAMPH1_01G13319,FGRAMPH1_01G13331,FGRAMPH1_01G15637,FGRAMPH1_01G15893,FGRAMPH1_01G21009,FGRAMPH1_01G21081,FGRAMPH1_01G21315,FGRAMPH1_01G21737,FGRAMPH1_01G22187,FGRAMPH1_01G22249,FGRAMPH1_01G22295,FGRAMPH1_01G25079,FGRAMPH1_01G25243,	6.83	2.11831e-11
Barley	Stage 3	Biological process	GO:0044262	cellular carbohydrate metabolic process	87	16	FGRAMPH1_01G04781,FGRAMPH1_01G06317,FGRAMPH1_01G06375,FGRAMPH1_01G09481,FGRAMPH1_01G11619,FGRAMPH1_01G12759,FGRAMPH1_01G12819,FGRAMPH1_01G13319,FGRAMPH1_01G13329,FGRAMPH1_01G13331,FGRAMPH1_01G21081,FGRAMPH1_01G21737,FGRAMPH1_01G22187,FGRAMPH1_01G22249,FGRAMPH1_01G22295,FGRAMPH1_01G25243,	5.75	1.20273e-08
Barley	Stage 3	Biological process	GO:0046373	L-arabinose metabolic process	5	4	FGRAMPH1_01G13769,FGRAMPH1_01G22249,FGRAMPH1_01G22335,FGRAMPH1_01G25243,	25.02	4.9894e-06
Barley	Stage 3	Biological process	GO:0051275	beta-glucan catabolic process	17	6	FGRAMPH1_01G06317,FGRAMPH1_01G06375,FGRAMPH1_01G09481,FGRAMPH1_01G12759,FGRAMPH1_01G12819,FGRAMPH1_01G13329,	11.04	9.31691e-06
Barley	Stage 3	Biological process	GO:0030245	cellulose catabolic process	17	6	FGRAMPH1_01G06317,FGRAMPH1_01G06375,FGRAMPH1_01G09481,FGRAMPH1_01G12759,FGRAMPH1_01G12819,FGRAMPH1_01G13329,	11.04	9.31691e-06
Barley	Stage 3	Biological process	GO:0030243	cellulose metabolic process	17	6	FGRAMPH1_01G06317,FGRAMPH1_01G06375,FGRAMPH1_01G09481,FGRAMPH1_01G12759,FGRAMPH1_01G12819,FGRAMPH1_01G13329,	11.04	9.31691e-06
Barley	Stage 3	Biological process	GO:0019566	arabinose metabolic process	6	4	FGRAMPH1_01G13769,FGRAMPH1_01G22249,FGRAMPH1_01G22335,FGRAMPH1_01G25243,	20.85	1.45909e-05
Barley	Stage 3	Biological process	GO:0009251	glucan catabolic process	19	6	FGRAMPH1_01G06317,FGRAMPH1_01G06375,FGRAMPH1_01G09481,FGRAMPH1_01G12759,FGRAMPH1_01G12819,FGRAMPH1_01G13329,	9.88	1.93496e-05
Barley	Stage 3	Biological process	GO:0051273	beta-glucan metabolic process	20	6	FGRAMPH1_01G06317,FGRAMPH1_01G06375,FGRAMPH1_01G09481,FGRAMPH1_01G12759,FGRAMPH1_01G12819,FGRAMPH1_01G13329,	9.38	2.69049e-05
Barley	Stage 3	Biological process	GO:0044247	cellular polysaccharide catabolic process	21	6	FGRAMPH1_01G06317,FGRAMPH1_01G06375,FGRAMPH1_01G09481,FGRAMPH1_01G12759,FGRAMPH1_01G12819,FGRAMPH1_01G13329,	8.94	3.66626e-05
Barley	Stage 3	Biological process	GO:0071555	cell wall organization	59	9	FGRAMPH1_01G02483,FGRAMPH1_01G08749,FGRAMPH1_01G12283,FGRAMPH1_01G12809,FGRAMPH1_01G15637,FGRAMPH1_01G15893,FGRAMPH1_01G21009,FGRAMPH1_01G21315,FGRAMPH1_01G25079,	4.77	9.4944e-05
Barley	Stage 3	Biological process	GO:0006073	cellular glucan metabolic process	26	6	FGRAMPH1_01G06317,FGRAMPH1_01G06375,FGRAMPH1_01G09481,FGRAMPH1_01G12759,FGRAMPH1_01G12819,FGRAMPH1_01G13329,	7.22	0.000135922
Barley	Stage 3	Biological process	GO:0044042	glucan metabolic process	26	6	FGRAMPH1_01G06317,FGRAMPH1_01G06375,FGRAMPH1_01G09481,FGRAMPH1_01G12759,FGRAMPH1_01G12819,FGRAMPH1_01G13329,	7.22	0.000135922
Barley	Stage 3	Biological process	GO:0019321	pentose metabolic process	10	4	FGRAMPH1_01G13769,FGRAMPH1_01G22249,FGRAMPH1_01G22335,FGRAMPH1_01G25243,	12.51	0.00018449
Barley	Stage 3	Biological process	GO:0045229	external encapsulating structure organization	65	9	FGRAMPH1_01G02483,FGRAMPH1_01G08749,FGRAMPH1_01G12283,FGRAMPH1_01G12809,FGRAMPH1_01G15637,FGRAMPH1_01G15893,FGRAMPH1_01G21009,FGRAMPH1_01G21315,FGRAMPH1_01G25079,	4.33	0.00020424
Barley	Stage 3	Biological process	GO:0044248	cellular catabolic process	337	22	FGRAMPH1_01G04781,FGRAMPH1_01G05639,FGRAMPH1_01G06317,FGRAMPH1_01G06375,FGRAMPH1_01G09481,FGRAMPH1_01G11989,FGRAMPH1_01G12759,FGRAMPH1_01G12819,FGRAMPH1_01G13319,FGRAMPH1_01G13329,FGRAMPH1_01G13331,FGRAMPH1_01G15371,FGRAMPH1_01G20441,FGRAMPH1_01G21081,FGRAMPH1_01G21737,FGRAMPH1_01G22025,FGRAMPH1_01G22187,FGRAMPH1_01G22249,FGRAMPH1_01G22295,FGRAMPH1_01G22305,FGRAMPH1_01G22307,FGRAMPH1_01G25243,	2.04	0.00115293
Barley	Stage 3	Biological process	GO:0044275	cellular carbohydrate catabolic process	39	6	FGRAMPH1_01G06317,FGRAMPH1_01G06375,FGRAMPH1_01G09481,FGRAMPH1_01G12759,FGRAMPH1_01G12819,FGRAMPH1_01G13329,	4.81	0.00135878
Barley	Stage 3	Biological process	GO:0006559	L-phenylalanine catabolic process	8	3	FGRAMPH1_01G05639,FGRAMPH1_01G22305,FGRAMPH1_01G22307,	11.73	0.00160706
Barley	Stage 3	Biological process	GO:1902222	erythrose 4-phosphate/phosphoenolpyruvate family amino acid catabolic process	8	3	FGRAMPH1_01G05639,FGRAMPH1_01G22305,FGRAMPH1_01G22307,	11.73	0.00160706
Barley	Stage 3	Biological process	GO:0006570	tyrosine metabolic process	8	3	FGRAMPH1_01G05639,FGRAMPH1_01G22305,FGRAMPH1_01G22307,	11.73	0.00160706
Barley	Stage 3	Biological process	GO:1902221	erythrose 4-phosphate/phosphoenolpyruvate family amino acid metabolic process	9	3	FGRAMPH1_01G05639,FGRAMPH1_01G22305,FGRAMPH1_01G22307,	10.43	0.00235382
Barley	Stage 3	Biological process	GO:0006558	L-phenylalanine metabolic process	9	3	FGRAMPH1_01G05639,FGRAMPH1_01G22305,FGRAMPH1_01G22307,	10.43	0.00235382
Barley	Stage 3	Biological process	GO:0019695	choline metabolic process	3	2	FGRAMPH1_01G11593,FGRAMPH1_01G12827,	20.85	0.00299132
Barley	Stage 3	Biological process	GO:0009074	aromatic amino acid family catabolic process	22	4	FGRAMPH1_01G05639,FGRAMPH1_01G22025,FGRAMPH1_01G22305,FGRAMPH1_01G22307,	5.69	0.00474652
Barley	Stage 3	Biological process	GO:0005996	monosaccharide metabolic process	36	5	FGRAMPH1_01G08989,FGRAMPH1_01G13769,FGRAMPH1_01G22249,FGRAMPH1_01G22335,FGRAMPH1_01G25243,	4.34	0.00539415
Barley	Stage 3	Biological process	GO:0031221	arabinan metabolic process	4	2	FGRAMPH1_01G13769,FGRAMPH1_01G22335,	15.64	0.00585631
Barley	Stage 3	Biological process	GO:0016101	diterpenoid metabolic process	4	2	FGRAMPH1_01G03917,FGRAMPH1_01G13259,	15.64	0.00585631
Barley	Stage 3	Biological process	GO:0001523	retinoid metabolic process	4	2	FGRAMPH1_01G03917,FGRAMPH1_01G13259,	15.64	0.00585631
Barley	Stage 3	Biological process	GO:0008152	metabolic process	4137	153	FGRAMPH1_01G00071,FGRAMPH1_01G00349,FGRAMPH1_01G00585,FGRAMPH1_01G02483,FGRAMPH1_01G03739,FGRAMPH1_01G03917,FGRAMPH1_01G03929,FGRAMPH1_01G04103,FGRAMPH1_01G04425,FGRAMPH1_01G04781,FGRAMPH1_01G05147,FGRAMPH1_01G05499,FGRAMPH1_01G05501,FGRAMPH1_01G05515,FGRAMPH1_01G05527,FGRAMPH1_01G05531,FGRAMPH1_01G05537,FGRAMPH1_01G05633,FGRAMPH1_01G05639,FGRAMPH1_01G05711,FGRAMPH1_01G06317,FGRAMPH1_01G06375,FGR…	1.16	0.00751141
Barley	Stage 3	Biological process	GO:0097164	ammonium ion metabolic process	6	2	FGRAMPH1_01G11593,FGRAMPH1_01G12827,	10.43	0.0140314
Barley	Stage 3	Biological process	GO:0015871	choline transport	6	2	FGRAMPH1_01G05499,FGRAMPH1_01G21777,	10.43	0.0140314
Barley	Stage 3	Biological process	GO:1901606	alpha-amino acid catabolic process	46	5	FGRAMPH1_01G05639,FGRAMPH1_01G11989,FGRAMPH1_01G22025,FGRAMPH1_01G22305,FGRAMPH1_01G22307,	3.4	0.01515
Barley	Stage 3	Biological process	GO:0044265	cellular macromolecule catabolic process	125	9	FGRAMPH1_01G04781,FGRAMPH1_01G13319,FGRAMPH1_01G13331,FGRAMPH1_01G21081,FGRAMPH1_01G21737,FGRAMPH1_01G22187,FGRAMPH1_01G22249,FGRAMPH1_01G22295,FGRAMPH1_01G25243,	2.25	0.018585
Barley	Stage 3	Biological process	GO:0006491	N-glycan processing	7	2	FGRAMPH1_01G11125,FGRAMPH1_01G11619,	8.94	0.0192326
Barley	Stage 3	Biological process	GO:1901136	carbohydrate derivative catabolic process	35	4	FGRAMPH1_01G08415,FGRAMPH1_01G15371,FGRAMPH1_01G25115,FGRAMPH1_01G25397,	3.57	0.0245817
Barley	Stage 3	Biological process	GO:0009072	aromatic amino acid family metabolic process	35	4	FGRAMPH1_01G05639,FGRAMPH1_01G22025,FGRAMPH1_01G22305,FGRAMPH1_01G22307,	3.57	0.0245817
Barley	Stage 3	Biological process	GO:1901072	glucosamine-containing compound catabolic process	21	3	FGRAMPH1_01G08415,FGRAMPH1_01G25115,FGRAMPH1_01G25397,	4.47	0.0280846
Barley	Stage 3	Biological process	GO:0046348	amino sugar catabolic process	21	3	FGRAMPH1_01G08415,FGRAMPH1_01G25115,FGRAMPH1_01G25397,	4.47	0.0280846
Barley	Stage 3	Biological process	GO:0006026	aminoglycan catabolic process	22	3	FGRAMPH1_01G08415,FGRAMPH1_01G15371,FGRAMPH1_01G25115,	4.27	0.0317696
Barley	Stage 3	Biological process	GO:0006043	glucosamine catabolic process	1	1	FGRAMPH1_01G25397,	31.28	0.0319706
Barley	Stage 3	Biological process	GO:0019313	allose metabolic process	1	1	FGRAMPH1_01G08989,	31.28	0.0319706
Barley	Stage 3	Biological process	GO:0019314	D-allose metabolic process	1	1	FGRAMPH1_01G08989,	31.28	0.0319706
Barley	Stage 3	Biological process	GO:0046367	allose catabolic process	1	1	FGRAMPH1_01G08989,	31.28	0.0319706
Barley	Stage 3	Biological process	GO:0031456	glycine betaine biosynthetic process	1	1	FGRAMPH1_01G11593,	31.28	0.0319706
Barley	Stage 3	Biological process	GO:0019285	glycine betaine biosynthetic process from choline	1	1	FGRAMPH1_01G11593,	31.28	0.0319706
Barley	Stage 3	Biological process	GO:0018924	mandelate metabolic process	1	1	FGRAMPH1_01G03739,	31.28	0.0319706
Barley	Stage 3	Biological process	GO:0042426	choline catabolic process	1	1	FGRAMPH1_01G12827,	31.28	0.0319706
Barley	Stage 3	Biological process	GO:0015791	polyol transport	1	1	FGRAMPH1_01G22213,	31.28	0.0319706
Barley	Stage 3	Biological process	GO:0006046	N-acetylglucosamine catabolic process	1	1	FGRAMPH1_01G25397,	31.28	0.0319706
Barley	Stage 3	Biological process	GO:0015793	glycerol transport	1	1	FGRAMPH1_01G22213,	31.28	0.0319706
Barley	Stage 3	Biological process	GO:0031455	glycine betaine metabolic process	1	1	FGRAMPH1_01G11593,	31.28	0.0319706
Barley	Stage 3	Biological process	GO:0019316	D-allose catabolic process	1	1	FGRAMPH1_01G08989,	31.28	0.0319706
Barley	Stage 3	Biological process	GO:0009063	cellular amino acid catabolic process	57	5	FGRAMPH1_01G05639,FGRAMPH1_01G11989,FGRAMPH1_01G22025,FGRAMPH1_01G22305,FGRAMPH1_01G22307,	2.74	0.0349293
Barley	Stage 3	Biological process	GO:0006721	terpenoid metabolic process	11	2	FGRAMPH1_01G03917,FGRAMPH1_01G13259,	5.69	0.0463082
Barley	Stage 3	Cellular component	GO:0005576	extracellular region	211	53	FGRAMPH1_01G02483,FGRAMPH1_01G03929,FGRAMPH1_01G05311,FGRAMPH1_01G05725,FGRAMPH1_01G06193,FGRAMPH1_01G06375,FGRAMPH1_01G08045,FGRAMPH1_01G08415,FGRAMPH1_01G08583,FGRAMPH1_01G08749,FGRAMPH1_01G09573,FGRAMPH1_01G11755,FGRAMPH1_01G12111,FGRAMPH1_01G12283,FGRAMPH1_01G12809,FGRAMPH1_01G12949,FGRAMPH1_01G12989,FGRAMPH1_01G13319,FGRAMPH1_01G13329,FGRAMPH1_01G13331,FGRAMPH1_01G13337,FGRAMPH1_01G13483,FGR…	7.86	1.73631e-33
Barley	Stage 3	Molecular function	GO:0004553	hydrolase activity, hydrolyzing O-glycosyl compounds	205	47	FGRAMPH1_01G04103,FGRAMPH1_01G04781,FGRAMPH1_01G06317,FGRAMPH1_01G06375,FGRAMPH1_01G08045,FGRAMPH1_01G08415,FGRAMPH1_01G08749,FGRAMPH1_01G08797,FGRAMPH1_01G09481,FGRAMPH1_01G10377,FGRAMPH1_01G11619,FGRAMPH1_01G11933,FGRAMPH1_01G12283,FGRAMPH1_01G12759,FGRAMPH1_01G12819,FGRAMPH1_01G13287,FGRAMPH1_01G13319,FGRAMPH1_01G13329,FGRAMPH1_01G13331,FGRAMPH1_01G13725,FGRAMPH1_01G13769,FGRAMPH1_01G15637,FGR…	7.17	8.97624e-28
Barley	Stage 3	Molecular function	GO:0016798	hydrolase activity, acting on glycosyl bonds	219	48	FGRAMPH1_01G04103,FGRAMPH1_01G04781,FGRAMPH1_01G06317,FGRAMPH1_01G06375,FGRAMPH1_01G08045,FGRAMPH1_01G08415,FGRAMPH1_01G08749,FGRAMPH1_01G08797,FGRAMPH1_01G09481,FGRAMPH1_01G10377,FGRAMPH1_01G11619,FGRAMPH1_01G11933,FGRAMPH1_01G12283,FGRAMPH1_01G12759,FGRAMPH1_01G12819,FGRAMPH1_01G13287,FGRAMPH1_01G13319,FGRAMPH1_01G13329,FGRAMPH1_01G13331,FGRAMPH1_01G13725,FGRAMPH1_01G13769,FGRAMPH1_01G13955,FGR…	6.86	2.04884e-27
Barley	Stage 3	Molecular function	GO:0003824	catalytic activity	3842	194	FGRAMPH1_01G00117,FGRAMPH1_01G00455,FGRAMPH1_01G00585,FGRAMPH1_01G02483,FGRAMPH1_01G03739,FGRAMPH1_01G03917,FGRAMPH1_01G03929,FGRAMPH1_01G04103,FGRAMPH1_01G04425,FGRAMPH1_01G04781,FGRAMPH1_01G05501,FGRAMPH1_01G05527,FGRAMPH1_01G05537,FGRAMPH1_01G05633,FGRAMPH1_01G05639,FGRAMPH1_01G05661,FGRAMPH1_01G05711,FGRAMPH1_01G05725,FGRAMPH1_01G05737,FGRAMPH1_01G06317,FGRAMPH1_01G06375,FGRAMPH1_01G07235,FGR…	1.58	6.58901e-18
Barley	Stage 3	Molecular function	GO:0016787	hydrolase activity	1363	99	FGRAMPH1_01G00585,FGRAMPH1_01G03917,FGRAMPH1_01G04103,FGRAMPH1_01G04781,FGRAMPH1_01G05661,FGRAMPH1_01G06317,FGRAMPH1_01G06375,FGRAMPH1_01G08045,FGRAMPH1_01G08415,FGRAMPH1_01G08489,FGRAMPH1_01G08583,FGRAMPH1_01G08665,FGRAMPH1_01G08749,FGRAMPH1_01G08759,FGRAMPH1_01G08797,FGRAMPH1_01G08933,FGRAMPH1_01G09481,FGRAMPH1_01G09573,FGRAMPH1_01G10377,FGRAMPH1_01G11619,FGRAMPH1_01G11691,FGRAMPH1_01G11933,FGR…	2.27	1.21442e-16
Barley	Stage 3	Molecular function	GO:0030246	carbohydrate binding	52	14	FGRAMPH1_01G02483,FGRAMPH1_01G04425,FGRAMPH1_01G06375,FGRAMPH1_01G08045,FGRAMPH1_01G09359,FGRAMPH1_01G11619,FGRAMPH1_01G13329,FGRAMPH1_01G13725,FGRAMPH1_01G21315,FGRAMPH1_01G21485,FGRAMPH1_01G21737,FGRAMPH1_01G21785,FGRAMPH1_01G25403,FGRAMPH1_01G27963,	8.42	5.04727e-10
Barley	Stage 3	Molecular function	GO:0030247	polysaccharide binding	15	8	FGRAMPH1_01G06375,FGRAMPH1_01G08045,FGRAMPH1_01G13329,FGRAMPH1_01G13725,FGRAMPH1_01G21485,FGRAMPH1_01G21737,FGRAMPH1_01G21785,FGRAMPH1_01G27963,	16.68	5.24792e-09
Barley	Stage 3	Molecular function	GO:0016837	carbon-oxygen lyase activity, acting on polysaccharides	11	7	FGRAMPH1_01G02483,FGRAMPH1_01G05725,FGRAMPH1_01G11755,FGRAMPH1_01G13527,FGRAMPH1_01G14007,FGRAMPH1_01G14009,FGRAMPH1_01G21315,	19.9	9.39036e-09
Barley	Stage 3	Molecular function	GO:0097599	xylanase activity	8	6	FGRAMPH1_01G04781,FGRAMPH1_01G08045,FGRAMPH1_01G13319,FGRAMPH1_01G21737,FGRAMPH1_01G22187,FGRAMPH1_01G22295,	23.46	2.69098e-08
Barley	Stage 3	Molecular function	GO:0031176	endo-1,4-beta-xylanase activity	8	6	FGRAMPH1_01G04781,FGRAMPH1_01G08045,FGRAMPH1_01G13319,FGRAMPH1_01G21737,FGRAMPH1_01G22187,FGRAMPH1_01G22295,	23.46	2.69098e-08
Barley	Stage 3	Molecular function	GO:0030248	cellulose binding	13	7	FGRAMPH1_01G06375,FGRAMPH1_01G08045,FGRAMPH1_01G13329,FGRAMPH1_01G13725,FGRAMPH1_01G21485,FGRAMPH1_01G21737,FGRAMPH1_01G27963,	16.84	4.6203e-08
Barley	Stage 3	Molecular function	GO:0052689	carboxylic ester hydrolase activity	73	14	FGRAMPH1_01G08583,FGRAMPH1_01G11691,FGRAMPH1_01G12809,FGRAMPH1_01G13101,FGRAMPH1_01G13259,FGRAMPH1_01G13909,FGRAMPH1_01G15975,FGRAMPH1_01G21081,FGRAMPH1_01G21111,FGRAMPH1_01G21247,FGRAMPH1_01G21929,FGRAMPH1_01G22039,FGRAMPH1_01G25625,FGRAMPH1_01G26193,	6	5.76356e-08
Barley	Stage 3	Molecular function	GO:0004650	polygalacturonase activity	6	5	FGRAMPH1_01G08749,FGRAMPH1_01G12283,FGRAMPH1_01G15893,FGRAMPH1_01G21009,FGRAMPH1_01G25079,	26.07	1.88647e-07
Barley	Stage 3	Molecular function	GO:0030570	pectate lyase activity	8	5	FGRAMPH1_01G05725,FGRAMPH1_01G11755,FGRAMPH1_01G13527,FGRAMPH1_01G14007,FGRAMPH1_01G14009,	19.55	1.66977e-06
Barley	Stage 3	Molecular function	GO:0046556	alpha-L-arabinofuranosidase activity	5	4	FGRAMPH1_01G13769,FGRAMPH1_01G22249,FGRAMPH1_01G22335,FGRAMPH1_01G25243,	25.02	4.9894e-06
Barley	Stage 3	Molecular function	GO:0016829	lyase activity	212	19	FGRAMPH1_01G02483,FGRAMPH1_01G03929,FGRAMPH1_01G05725,FGRAMPH1_01G11733,FGRAMPH1_01G11755,FGRAMPH1_01G12111,FGRAMPH1_01G12149,FGRAMPH1_01G12989,FGRAMPH1_01G13527,FGRAMPH1_01G14007,FGRAMPH1_01G14009,FGRAMPH1_01G15685,FGRAMPH1_01G20441,FGRAMPH1_01G21211,FGRAMPH1_01G21315,FGRAMPH1_01G21367,FGRAMPH1_01G21485,FGRAMPH1_01G25683,FGRAMPH1_01G27453,	2.8	4.65266e-05
Barley	Stage 3	Molecular function	GO:0016835	carbon-oxygen lyase activity	70	10	FGRAMPH1_01G02483,FGRAMPH1_01G05725,FGRAMPH1_01G11733,FGRAMPH1_01G11755,FGRAMPH1_01G13527,FGRAMPH1_01G14007,FGRAMPH1_01G14009,FGRAMPH1_01G15685,FGRAMPH1_01G21211,FGRAMPH1_01G21315,	4.47	6.9284e-05
Barley	Stage 3	Molecular function	GO:0016491	oxidoreductase activity	1048	55	FGRAMPH1_01G03739,FGRAMPH1_01G05501,FGRAMPH1_01G05527,FGRAMPH1_01G05537,FGRAMPH1_01G05633,FGRAMPH1_01G05639,FGRAMPH1_01G05711,FGRAMPH1_01G08577,FGRAMPH1_01G08631,FGRAMPH1_01G09007,FGRAMPH1_01G09063,FGRAMPH1_01G11593,FGRAMPH1_01G11989,FGRAMPH1_01G12207,FGRAMPH1_01G12413,FGRAMPH1_01G12649,FGRAMPH1_01G12665,FGRAMPH1_01G12825,FGRAMPH1_01G12827,FGRAMPH1_01G13185,FGRAMPH1_01G13323,FGRAMPH1_01G13391,FGR…	1.64	0.000121368
Barley	Stage 3	Molecular function	GO:0008810	cellulase activity	5	3	FGRAMPH1_01G06375,FGRAMPH1_01G18917,FGRAMPH1_01G21085,	18.77	0.000308316
Barley	Stage 3	Molecular function	GO:0003674	molecular function	6693	238	FGRAMPH1_01G00117,FGRAMPH1_01G00455,FGRAMPH1_01G00585,FGRAMPH1_01G00587,FGRAMPH1_01G00589,FGRAMPH1_01G00609,FGRAMPH1_01G02483,FGRAMPH1_01G03739,FGRAMPH1_01G03895,FGRAMPH1_01G03917,FGRAMPH1_01G03929,FGRAMPH1_01G04103,FGRAMPH1_01G04187,FGRAMPH1_01G04359,FGRAMPH1_01G04425,FGRAMPH1_01G04781,FGRAMPH1_01G05147,FGRAMPH1_01G05499,FGRAMPH1_01G05501,FGRAMPH1_01G05527,FGRAMPH1_01G05537,FGRAMPH1_01G05619,FGR…	1.11	0.000387022
Barley	Stage 3	Molecular function	GO:0015293	symporter activity	60	8	FGRAMPH1_01G00589,FGRAMPH1_01G03895,FGRAMPH1_01G08433,FGRAMPH1_01G10031,FGRAMPH1_01G12853,FGRAMPH1_01G22213,FGRAMPH1_01G27255,FGRAMPH1_01G28035,	4.17	0.000597148
Barley	Stage 3	Molecular function	GO:0016788	hydrolase activity, acting on ester bonds	309	21	FGRAMPH1_01G05661,FGRAMPH1_01G08583,FGRAMPH1_01G11691,FGRAMPH1_01G12703,FGRAMPH1_01G12809,FGRAMPH1_01G13101,FGRAMPH1_01G13259,FGRAMPH1_01G13293,FGRAMPH1_01G13909,FGRAMPH1_01G13961,FGRAMPH1_01G15371,FGRAMPH1_01G15813,FGRAMPH1_01G15975,FGRAMPH1_01G21081,FGRAMPH1_01G21111,FGRAMPH1_01G21247,FGRAMPH1_01G21929,FGRAMPH1_01G22039,FGRAMPH1_01G25625,FGRAMPH1_01G25711,FGRAMPH1_01G26193,	2.13	0.000896038
Barley	Stage 3	Molecular function	GO:0004089	carbonate dehydratase activity	7	3	FGRAMPH1_01G11733,FGRAMPH1_01G15685,FGRAMPH1_01G21211,	13.41	0.00102868
Barley	Stage 3	Molecular function	GO:0050525	cutinase activity	8	3	FGRAMPH1_01G08583,FGRAMPH1_01G15975,FGRAMPH1_01G25625,	11.73	0.00160706
Barley	Stage 3	Molecular function	GO:0015291	secondary active transmembrane transporter activity	91	9	FGRAMPH1_01G00589,FGRAMPH1_01G03895,FGRAMPH1_01G08433,FGRAMPH1_01G10031,FGRAMPH1_01G12853,FGRAMPH1_01G21253,FGRAMPH1_01G22213,FGRAMPH1_01G27255,FGRAMPH1_01G28035,	3.09	0.00242937
Barley	Stage 3	Molecular function	GO:0015926	glucosidase activity	31	5	FGRAMPH1_01G06317,FGRAMPH1_01G12759,FGRAMPH1_01G12819,FGRAMPH1_01G21109,FGRAMPH1_01G21785,	5.04	0.00276849
Barley	Stage 3	Molecular function	GO:0004411	homogentisate 1,2-dioxygenase activity	3	2	FGRAMPH1_01G05639,FGRAMPH1_01G22307,	20.85	0.00299132
Barley	Stage 3	Molecular function	GO:0102210	rhamnogalacturonan endolyase activity	3	2	FGRAMPH1_01G02483,FGRAMPH1_01G21315,	20.85	0.00299132
Barley	Stage 3	Molecular function	GO:0050660	flavin adenine dinucleotide binding	174	13	FGRAMPH1_01G05711,FGRAMPH1_01G08577,FGRAMPH1_01G12207,FGRAMPH1_01G12827,FGRAMPH1_01G13589,FGRAMPH1_01G13597,FGRAMPH1_01G16533,FGRAMPH1_01G21537,FGRAMPH1_01G25027,FGRAMPH1_01G25715,FGRAMPH1_01G25787,FGRAMPH1_01G27877,FGRAMPH1_01G27963,	2.34	0.0037961
Barley	Stage 3	Molecular function	GO:0102483	scopolin beta-glucosidase activity	14	3	FGRAMPH1_01G06317,FGRAMPH1_01G12759,FGRAMPH1_01G12819,	6.7	0.00905932
Barley	Stage 3	Molecular function	GO:0015149	hexose transmembrane transporter activity	27	4	FGRAMPH1_01G19827,FGRAMPH1_01G21413,FGRAMPH1_01G21893,FGRAMPH1_01G28035,	4.63	0.0100491
Barley	Stage 3	Molecular function	GO:0015145	monosaccharide transmembrane transporter activity	27	4	FGRAMPH1_01G19827,FGRAMPH1_01G21413,FGRAMPH1_01G21893,FGRAMPH1_01G28035,	4.63	0.0100491
Barley	Stage 3	Molecular function	GO:0051119	sugar transmembrane transporter activity	78	7	FGRAMPH1_01G08433,FGRAMPH1_01G12853,FGRAMPH1_01G19827,FGRAMPH1_01G21413,FGRAMPH1_01G21893,FGRAMPH1_01G27255,FGRAMPH1_01G28035,	2.81	0.0120939
Barley	Stage 3	Molecular function	GO:0005355	glucose transmembrane transporter activity	16	3	FGRAMPH1_01G19827,FGRAMPH1_01G21413,FGRAMPH1_01G21893,	5.86	0.0132954
Barley	Stage 3	Molecular function	GO:0000009	alpha-1,6-mannosyltransferase activity	6	2	FGRAMPH1_01G11125,FGRAMPH1_01G27933,	10.43	0.0140314
Barley	Stage 3	Molecular function	GO:0016614	oxidoreductase activity, acting on CH-OH group of donors	120	9	FGRAMPH1_01G03739,FGRAMPH1_01G05527,FGRAMPH1_01G13185,FGRAMPH1_01G13589,FGRAMPH1_01G13597,FGRAMPH1_01G16533,FGRAMPH1_01G21537,FGRAMPH1_01G25027,FGRAMPH1_01G27963,	2.35	0.0145743
Barley	Stage 3	Molecular function	GO:0015144	carbohydrate transmembrane transporter activity	82	7	FGRAMPH1_01G08433,FGRAMPH1_01G12853,FGRAMPH1_01G19827,FGRAMPH1_01G21413,FGRAMPH1_01G21893,FGRAMPH1_01G27255,FGRAMPH1_01G28035,	2.67	0.0156347
Barley	Stage 3	Molecular function	GO:0008422	beta-glucosidase activity	19	3	FGRAMPH1_01G06317,FGRAMPH1_01G12759,FGRAMPH1_01G12819,	4.94	0.0214411
Barley	Stage 3	Molecular function	GO:0016899	oxidoreductase activity, acting on the CH-OH group of donors, oxygen as acceptor	8	2	FGRAMPH1_01G03739,FGRAMPH1_01G13185,	7.82	0.0251077
Barley	Stage 3	Molecular function	GO:0017171	serine hydrolase activity	71	6	FGRAMPH1_01G08489,FGRAMPH1_01G08759,FGRAMPH1_01G12585,FGRAMPH1_01G21081,FGRAMPH1_01G21371,FGRAMPH1_01G21625,	2.64	0.0255762
Barley	Stage 3	Molecular function	GO:0008236	serine-type peptidase activity	71	6	FGRAMPH1_01G08489,FGRAMPH1_01G08759,FGRAMPH1_01G12585,FGRAMPH1_01G21081,FGRAMPH1_01G21371,FGRAMPH1_01G21625,	2.64	0.0255762
Barley	Stage 3	Molecular function	GO:0015172	acidic amino acid transmembrane transporter activity	9	2	FGRAMPH1_01G05499,FGRAMPH1_01G21777,	6.95	0.0316088
Barley	Stage 3	Molecular function	GO:0022858	alanine transmembrane transporter activity	9	2	FGRAMPH1_01G05499,FGRAMPH1_01G21777,	6.95	0.0316088
Barley	Stage 3	Molecular function	GO:0015180	L-alanine transmembrane transporter activity	9	2	FGRAMPH1_01G05499,FGRAMPH1_01G21777,	6.95	0.0316088
Barley	Stage 3	Molecular function	GO:0005313	L-glutamate transmembrane transporter activity	9	2	FGRAMPH1_01G05499,FGRAMPH1_01G21777,	6.95	0.0316088
Barley	Stage 3	Molecular function	GO:0047865	dimethylglycine dehydrogenase activity	1	1	FGRAMPH1_01G12827,	31.28	0.0319706
Barley	Stage 3	Molecular function	GO:0005542	folic acid binding	1	1	FGRAMPH1_01G12827,	31.28	0.0319706
Barley	Stage 3	Molecular function	GO:0046997	oxidoreductase activity, acting on the CH-NH group of donors, flavin as acceptor	1	1	FGRAMPH1_01G12827,	31.28	0.0319706
Barley	Stage 3	Molecular function	GO:0019133	choline monooxygenase activity	1	1	FGRAMPH1_01G11593,	31.28	0.0319706
Barley	Stage 3	Molecular function	GO:0016713	oxidoreductase activity, acting on paired donors, with incorporation or reduction of molecular oxygen, reduced iron-sulfur protein as one donor, and incorporation of one atom of oxygen	1	1	FGRAMPH1_01G11593,	31.28	0.0319706
Barley	Stage 3	Molecular function	GO:0031218	arabinogalactan endo-1,4-beta-galactosidase activity	1	1	FGRAMPH1_01G21109,	31.28	0.0319706
Barley	Stage 3	Molecular function	GO:0046559	alpha-glucuronidase activity	1	1	FGRAMPH1_01G13331,	31.28	0.0319706
Barley	Stage 3	Molecular function	GO:0030600	feruloyl esterase activity	1	1	FGRAMPH1_01G21081,	31.28	0.0319706
Barley	Stage 3	Molecular function	GO:0051907	S-(hydroxymethyl)glutathione synthase activity	1	1	FGRAMPH1_01G20441,	31.28	0.0319706
Barley	Stage 3	Molecular function	GO:0015294	solute:cation symporter activity	38	4	FGRAMPH1_01G08433,FGRAMPH1_01G12853,FGRAMPH1_01G22213,FGRAMPH1_01G28035,	3.29	0.0321838
Barley	Stage 3	Molecular function	GO:0015295	solute:proton symporter activity	38	4	FGRAMPH1_01G08433,FGRAMPH1_01G12853,FGRAMPH1_01G22213,FGRAMPH1_01G28035,	3.29	0.0321838
Barley	Stage 3	Molecular function	GO:0051537	2 iron, 2 sulfur cluster binding	23	3	FGRAMPH1_01G11593,FGRAMPH1_01G12833,FGRAMPH1_01G16195,	4.08	0.0356945
Barley	Stage 4	Biological process	GO:0005975	carbohydrate metabolic process	348	98	FGRAMPH1_01G00281,FGRAMPH1_01G00503,FGRAMPH1_01G01453,FGRAMPH1_01G02483,FGRAMPH1_01G03723,FGRAMPH1_01G03899,FGRAMPH1_01G03929,FGRAMPH1_01G04425,FGRAMPH1_01G04781,FGRAMPH1_01G04967,FGRAMPH1_01G06317,FGRAMPH1_01G06375,FGRAMPH1_01G08045,FGRAMPH1_01G08415,FGRAMPH1_01G08543,FGRAMPH1_01G08749,FGRAMPH1_01G08857,FGRAMPH1_01G08879,FGRAMPH1_01G08907,FGRAMPH1_01G08983,FGRAMPH1_01G08989,FGRAMPH1_01G09481,FGR…	3.59	4.82905e-31
Barley	Stage 4	Biological process	GO:0000272	polysaccharide catabolic process	90	44	FGRAMPH1_01G01453,FGRAMPH1_01G02483,FGRAMPH1_01G03929,FGRAMPH1_01G04781,FGRAMPH1_01G06317,FGRAMPH1_01G06375,FGRAMPH1_01G08045,FGRAMPH1_01G08415,FGRAMPH1_01G08857,FGRAMPH1_01G08879,FGRAMPH1_01G08907,FGRAMPH1_01G09481,FGRAMPH1_01G10377,FGRAMPH1_01G12809,FGRAMPH1_01G12819,FGRAMPH1_01G12989,FGRAMPH1_01G13187,FGRAMPH1_01G13235,FGRAMPH1_01G13319,FGRAMPH1_01G13329,FGRAMPH1_01G13331,FGRAMPH1_01G13725,FGR…	6.23	2.17404e-25
Barley	Stage 4	Biological process	GO:0005976	polysaccharide metabolic process	112	49	FGRAMPH1_01G01453,FGRAMPH1_01G02483,FGRAMPH1_01G03929,FGRAMPH1_01G04781,FGRAMPH1_01G06317,FGRAMPH1_01G06375,FGRAMPH1_01G08045,FGRAMPH1_01G08415,FGRAMPH1_01G08543,FGRAMPH1_01G08857,FGRAMPH1_01G08879,FGRAMPH1_01G08907,FGRAMPH1_01G09481,FGRAMPH1_01G10377,FGRAMPH1_01G11619,FGRAMPH1_01G12809,FGRAMPH1_01G12819,FGRAMPH1_01G12989,FGRAMPH1_01G13187,FGRAMPH1_01G13235,FGRAMPH1_01G13319,FGRAMPH1_01G13329,FGR…	5.57	2.17554e-25
Barley	Stage 4	Biological process	GO:0016052	carbohydrate catabolic process	151	53	FGRAMPH1_01G00281,FGRAMPH1_01G01453,FGRAMPH1_01G02483,FGRAMPH1_01G03929,FGRAMPH1_01G04781,FGRAMPH1_01G06317,FGRAMPH1_01G06375,FGRAMPH1_01G08045,FGRAMPH1_01G08415,FGRAMPH1_01G08857,FGRAMPH1_01G08879,FGRAMPH1_01G08907,FGRAMPH1_01G08983,FGRAMPH1_01G08989,FGRAMPH1_01G09481,FGRAMPH1_01G10377,FGRAMPH1_01G12467,FGRAMPH1_01G12809,FGRAMPH1_01G12819,FGRAMPH1_01G12989,FGRAMPH1_01G13187,FGRAMPH1_01G13235,FGR…	4.47	6.09305e-22
Barley	Stage 4	Biological process	GO:0016998	cell wall macromolecule catabolic process	10	10	FGRAMPH1_01G04781,FGRAMPH1_01G13319,FGRAMPH1_01G13331,FGRAMPH1_01G20977,FGRAMPH1_01G21081,FGRAMPH1_01G21737,FGRAMPH1_01G22187,FGRAMPH1_01G22249,FGRAMPH1_01G22295,FGRAMPH1_01G25243,	12.73	8.41222e-12
Barley	Stage 4	Biological process	GO:0045493	xylan catabolic process	10	10	FGRAMPH1_01G04781,FGRAMPH1_01G13319,FGRAMPH1_01G13331,FGRAMPH1_01G20977,FGRAMPH1_01G21081,FGRAMPH1_01G21737,FGRAMPH1_01G22187,FGRAMPH1_01G22249,FGRAMPH1_01G22295,FGRAMPH1_01G25243,	12.73	8.41222e-12
Barley	Stage 4	Biological process	GO:0045491	xylan metabolic process	10	10	FGRAMPH1_01G04781,FGRAMPH1_01G13319,FGRAMPH1_01G13331,FGRAMPH1_01G20977,FGRAMPH1_01G21081,FGRAMPH1_01G21737,FGRAMPH1_01G22187,FGRAMPH1_01G22249,FGRAMPH1_01G22295,FGRAMPH1_01G25243,	12.73	8.41222e-12
Barley	Stage 4	Biological process	GO:0010410	hemicellulose metabolic process	10	10	FGRAMPH1_01G04781,FGRAMPH1_01G13319,FGRAMPH1_01G13331,FGRAMPH1_01G20977,FGRAMPH1_01G21081,FGRAMPH1_01G21737,FGRAMPH1_01G22187,FGRAMPH1_01G22249,FGRAMPH1_01G22295,FGRAMPH1_01G25243,	12.73	8.41222e-12
Barley	Stage 4	Biological process	GO:0044347	cell wall polysaccharide catabolic process	10	10	FGRAMPH1_01G04781,FGRAMPH1_01G13319,FGRAMPH1_01G13331,FGRAMPH1_01G20977,FGRAMPH1_01G21081,FGRAMPH1_01G21737,FGRAMPH1_01G22187,FGRAMPH1_01G22249,FGRAMPH1_01G22295,FGRAMPH1_01G25243,	12.73	8.41222e-12
Barley	Stage 4	Biological process	GO:0044264	cellular polysaccharide metabolic process	41	19	FGRAMPH1_01G01453,FGRAMPH1_01G04781,FGRAMPH1_01G06317,FGRAMPH1_01G06375,FGRAMPH1_01G09481,FGRAMPH1_01G11619,FGRAMPH1_01G12819,FGRAMPH1_01G13187,FGRAMPH1_01G13319,FGRAMPH1_01G13329,FGRAMPH1_01G13331,FGRAMPH1_01G16623,FGRAMPH1_01G20977,FGRAMPH1_01G21081,FGRAMPH1_01G21737,FGRAMPH1_01G22187,FGRAMPH1_01G22249,FGRAMPH1_01G22295,FGRAMPH1_01G25243,	5.9	3.76521e-11
Barley	Stage 4	Biological process	GO:0071554	cell wall organization or biogenesis	87	28	FGRAMPH1_01G00281,FGRAMPH1_01G02483,FGRAMPH1_01G03899,FGRAMPH1_01G04781,FGRAMPH1_01G08543,FGRAMPH1_01G08749,FGRAMPH1_01G11619,FGRAMPH1_01G12283,FGRAMPH1_01G12467,FGRAMPH1_01G12753,FGRAMPH1_01G12809,FGRAMPH1_01G13319,FGRAMPH1_01G13331,FGRAMPH1_01G15637,FGRAMPH1_01G15893,FGRAMPH1_01G19389,FGRAMPH1_01G19521,FGRAMPH1_01G20977,FGRAMPH1_01G21009,FGRAMPH1_01G21081,FGRAMPH1_01G21315,FGRAMPH1_01G21737,FGR…	4.1	3.96258e-11
Barley	Stage 4	Biological process	GO:0010383	cell wall polysaccharide metabolic process	13	11	FGRAMPH1_01G04781,FGRAMPH1_01G11619,FGRAMPH1_01G13319,FGRAMPH1_01G13331,FGRAMPH1_01G20977,FGRAMPH1_01G21081,FGRAMPH1_01G21737,FGRAMPH1_01G22187,FGRAMPH1_01G22249,FGRAMPH1_01G22295,FGRAMPH1_01G25243,	10.77	4.38967e-11
Barley	Stage 4	Biological process	GO:0044262	cellular carbohydrate metabolic process	87	27	FGRAMPH1_01G00281,FGRAMPH1_01G01453,FGRAMPH1_01G03723,FGRAMPH1_01G04781,FGRAMPH1_01G06317,FGRAMPH1_01G06375,FGRAMPH1_01G08543,FGRAMPH1_01G08983,FGRAMPH1_01G09481,FGRAMPH1_01G11619,FGRAMPH1_01G12467,FGRAMPH1_01G12819,FGRAMPH1_01G13187,FGRAMPH1_01G13319,FGRAMPH1_01G13329,FGRAMPH1_01G13331,FGRAMPH1_01G16623,FGRAMPH1_01G20977,FGRAMPH1_01G21081,FGRAMPH1_01G21737,FGRAMPH1_01G22187,FGRAMPH1_01G22249,FGR…	3.95	2.26443e-10
Barley	Stage 4	Biological process	GO:0009057	macromolecule catabolic process	219	46	FGRAMPH1_01G01453,FGRAMPH1_01G02483,FGRAMPH1_01G03929,FGRAMPH1_01G04781,FGRAMPH1_01G06317,FGRAMPH1_01G06375,FGRAMPH1_01G08045,FGRAMPH1_01G08415,FGRAMPH1_01G08857,FGRAMPH1_01G08879,FGRAMPH1_01G08907,FGRAMPH1_01G09481,FGRAMPH1_01G10377,FGRAMPH1_01G12809,FGRAMPH1_01G12819,FGRAMPH1_01G12989,FGRAMPH1_01G13187,FGRAMPH1_01G13235,FGRAMPH1_01G13319,FGRAMPH1_01G13329,FGRAMPH1_01G13331,FGRAMPH1_01G13725,FGR…	2.67	4.11455e-10
Barley	Stage 4	Biological process	GO:0044550	secondary metabolite biosynthetic process	824	114	FGRAMPH1_01G00053,FGRAMPH1_01G00071,FGRAMPH1_01G00077,FGRAMPH1_01G00137,FGRAMPH1_01G00215,FGRAMPH1_01G00223,FGRAMPH1_01G00349,FGRAMPH1_01G04097,FGRAMPH1_01G04243,FGRAMPH1_01G04345,FGRAMPH1_01G05147,FGRAMPH1_01G05419,FGRAMPH1_01G05421,FGRAMPH1_01G05499,FGRAMPH1_01G05515,FGRAMPH1_01G05531,FGRAMPH1_01G08371,FGRAMPH1_01G08373,FGRAMPH1_01G08519,FGRAMPH1_01G08521,FGRAMPH1_01G08523,FGRAMPH1_01G08525,FGR…	1.76	4.65154e-10
Barley	Stage 4	Biological process	GO:0019748	secondary metabolic process	835	115	FGRAMPH1_01G00053,FGRAMPH1_01G00071,FGRAMPH1_01G00077,FGRAMPH1_01G00137,FGRAMPH1_01G00215,FGRAMPH1_01G00223,FGRAMPH1_01G00349,FGRAMPH1_01G04097,FGRAMPH1_01G04243,FGRAMPH1_01G04345,FGRAMPH1_01G05147,FGRAMPH1_01G05419,FGRAMPH1_01G05421,FGRAMPH1_01G05499,FGRAMPH1_01G05515,FGRAMPH1_01G05531,FGRAMPH1_01G08371,FGRAMPH1_01G08373,FGRAMPH1_01G08519,FGRAMPH1_01G08521,FGRAMPH1_01G08523,FGRAMPH1_01G08525,FGR…	1.75	5.08673e-10
Barley	Stage 4	Biological process	GO:1901575	organic substance catabolic process	434	71	FGRAMPH1_01G00281,FGRAMPH1_01G01453,FGRAMPH1_01G02483,FGRAMPH1_01G03929,FGRAMPH1_01G04781,FGRAMPH1_01G06317,FGRAMPH1_01G06375,FGRAMPH1_01G08045,FGRAMPH1_01G08415,FGRAMPH1_01G08857,FGRAMPH1_01G08879,FGRAMPH1_01G08907,FGRAMPH1_01G08983,FGRAMPH1_01G08989,FGRAMPH1_01G09481,FGRAMPH1_01G10377,FGRAMPH1_01G11845,FGRAMPH1_01G11963,FGRAMPH1_01G12323,FGRAMPH1_01G12467,FGRAMPH1_01G12809,FGRAMPH1_01G12819,FGR…	2.08	1.28899e-09
Barley	Stage 4	Biological process	GO:0044036	cell wall macromolecule metabolic process	17	11	FGRAMPH1_01G04781,FGRAMPH1_01G11619,FGRAMPH1_01G13319,FGRAMPH1_01G13331,FGRAMPH1_01G20977,FGRAMPH1_01G21081,FGRAMPH1_01G21737,FGRAMPH1_01G22187,FGRAMPH1_01G22249,FGRAMPH1_01G22295,FGRAMPH1_01G25243,	8.24	5.19126e-09
Barley	Stage 4	Biological process	GO:0009056	catabolic process	480	73	FGRAMPH1_01G00281,FGRAMPH1_01G01453,FGRAMPH1_01G02483,FGRAMPH1_01G03929,FGRAMPH1_01G04781,FGRAMPH1_01G06317,FGRAMPH1_01G06375,FGRAMPH1_01G08045,FGRAMPH1_01G08415,FGRAMPH1_01G08857,FGRAMPH1_01G08879,FGRAMPH1_01G08907,FGRAMPH1_01G08983,FGRAMPH1_01G08989,FGRAMPH1_01G09213,FGRAMPH1_01G09481,FGRAMPH1_01G10377,FGRAMPH1_01G11845,FGRAMPH1_01G11963,FGRAMPH1_01G12095,FGRAMPH1_01G12323,FGRAMPH1_01G12467,FGR…	1.94	1.90257e-08
Barley	Stage 4	Biological process	GO:0051275	beta-glucan catabolic process	17	8	FGRAMPH1_01G01453,FGRAMPH1_01G06317,FGRAMPH1_01G06375,FGRAMPH1_01G09481,FGRAMPH1_01G12819,FGRAMPH1_01G13187,FGRAMPH1_01G13329,FGRAMPH1_01G16623,	5.99	1.78446e-05
Barley	Stage 4	Biological process	GO:0030243	cellulose metabolic process	17	8	FGRAMPH1_01G01453,FGRAMPH1_01G06317,FGRAMPH1_01G06375,FGRAMPH1_01G09481,FGRAMPH1_01G12819,FGRAMPH1_01G13187,FGRAMPH1_01G13329,FGRAMPH1_01G16623,	5.99	1.78446e-05
Barley	Stage 4	Biological process	GO:0030245	cellulose catabolic process	17	8	FGRAMPH1_01G01453,FGRAMPH1_01G06317,FGRAMPH1_01G06375,FGRAMPH1_01G09481,FGRAMPH1_01G12819,FGRAMPH1_01G13187,FGRAMPH1_01G13329,FGRAMPH1_01G16623,	5.99	1.78446e-05
Barley	Stage 4	Biological process	GO:0044275	cellular carbohydrate catabolic process	39	12	FGRAMPH1_01G00281,FGRAMPH1_01G01453,FGRAMPH1_01G06317,FGRAMPH1_01G06375,FGRAMPH1_01G08983,FGRAMPH1_01G09481,FGRAMPH1_01G12467,FGRAMPH1_01G12819,FGRAMPH1_01G13187,FGRAMPH1_01G13329,FGRAMPH1_01G16623,FGRAMPH1_01G25169,	3.92	2.70302e-05
Barley	Stage 4	Biological process	GO:0045229	external encapsulating structure organization	65	16	FGRAMPH1_01G00281,FGRAMPH1_01G02483,FGRAMPH1_01G03899,FGRAMPH1_01G08749,FGRAMPH1_01G12005,FGRAMPH1_01G12283,FGRAMPH1_01G12467,FGRAMPH1_01G12753,FGRAMPH1_01G12809,FGRAMPH1_01G15637,FGRAMPH1_01G15893,FGRAMPH1_01G19521,FGRAMPH1_01G21009,FGRAMPH1_01G21315,FGRAMPH1_01G25079,FGRAMPH1_01G27059,	3.13	2.97519e-05
Barley	Stage 4	Biological process	GO:0001523	retinoid metabolic process	4	4	FGRAMPH1_01G00247,FGRAMPH1_01G03917,FGRAMPH1_01G13259,FGRAMPH1_01G22277,	12.73	3.77415e-05
Barley	Stage 4	Biological process	GO:1990138	neuron projection extension	4	4	FGRAMPH1_01G00343,FGRAMPH1_01G09245,FGRAMPH1_01G27755,FGRAMPH1_01G27821,	12.73	3.77415e-05
Barley	Stage 4	Biological process	GO:0048675	axon extension	4	4	FGRAMPH1_01G00343,FGRAMPH1_01G09245,FGRAMPH1_01G27755,FGRAMPH1_01G27821,	12.73	3.77415e-05
Barley	Stage 4	Biological process	GO:0016101	diterpenoid metabolic process	4	4	FGRAMPH1_01G00247,FGRAMPH1_01G03917,FGRAMPH1_01G13259,FGRAMPH1_01G22277,	12.73	3.77415e-05
Barley	Stage 4	Biological process	GO:0009251	glucan catabolic process	19	8	FGRAMPH1_01G01453,FGRAMPH1_01G06317,FGRAMPH1_01G06375,FGRAMPH1_01G09481,FGRAMPH1_01G12819,FGRAMPH1_01G13187,FGRAMPH1_01G13329,FGRAMPH1_01G16623,	5.36	4.81399e-05
Barley	Stage 4	Biological process	GO:0051273	beta-glucan metabolic process	20	8	FGRAMPH1_01G01453,FGRAMPH1_01G06317,FGRAMPH1_01G06375,FGRAMPH1_01G09481,FGRAMPH1_01G12819,FGRAMPH1_01G13187,FGRAMPH1_01G13329,FGRAMPH1_01G16623,	5.09	7.47449e-05
Barley	Stage 4	Biological process	GO:0006721	terpenoid metabolic process	11	6	FGRAMPH1_01G00247,FGRAMPH1_01G03917,FGRAMPH1_01G13111,FGRAMPH1_01G13259,FGRAMPH1_01G15657,FGRAMPH1_01G22277,	6.95	7.53e-05
Barley	Stage 4	Biological process	GO:0044247	cellular polysaccharide catabolic process	21	8	FGRAMPH1_01G01453,FGRAMPH1_01G06317,FGRAMPH1_01G06375,FGRAMPH1_01G09481,FGRAMPH1_01G12819,FGRAMPH1_01G13187,FGRAMPH1_01G13329,FGRAMPH1_01G16623,	4.85	0.000112491
Barley	Stage 4	Biological process	GO:0071555	cell wall organization	59	14	FGRAMPH1_01G00281,FGRAMPH1_01G02483,FGRAMPH1_01G03899,FGRAMPH1_01G08749,FGRAMPH1_01G12283,FGRAMPH1_01G12467,FGRAMPH1_01G12753,FGRAMPH1_01G12809,FGRAMPH1_01G15637,FGRAMPH1_01G15893,FGRAMPH1_01G19521,FGRAMPH1_01G21009,FGRAMPH1_01G21315,FGRAMPH1_01G25079,	3.02	0.000142216
Barley	Stage 4	Biological process	GO:0048588	developmental cell growth	5	4	FGRAMPH1_01G00343,FGRAMPH1_01G09245,FGRAMPH1_01G27755,FGRAMPH1_01G27821,	10.19	0.000176914
Barley	Stage 4	Biological process	GO:0046373	L-arabinose metabolic process	5	4	FGRAMPH1_01G13769,FGRAMPH1_01G22249,FGRAMPH1_01G22335,FGRAMPH1_01G25243,	10.19	0.000176914
Barley	Stage 4	Biological process	GO:0008152	metabolic process	4137	370	FGRAMPH1_01G00053,FGRAMPH1_01G00071,FGRAMPH1_01G00077,FGRAMPH1_01G00137,FGRAMPH1_01G00163,FGRAMPH1_01G00215,FGRAMPH1_01G00223,FGRAMPH1_01G00239,FGRAMPH1_01G00247,FGRAMPH1_01G00281,FGRAMPH1_01G00339,FGRAMPH1_01G00349,FGRAMPH1_01G00443,FGRAMPH1_01G00503,FGRAMPH1_01G00585,FGRAMPH1_01G00733,FGRAMPH1_01G01453,FGRAMPH1_01G01905,FGRAMPH1_01G02019,FGRAMPH1_01G02483,FGRAMPH1_01G03723,FGRAMPH1_01G03739,FGR…	1.14	0.000228252
Barley	Stage 4	Biological process	GO:0006720	isoprenoid metabolic process	29	9	FGRAMPH1_01G00053,FGRAMPH1_01G00247,FGRAMPH1_01G03917,FGRAMPH1_01G08531,FGRAMPH1_01G13111,FGRAMPH1_01G13259,FGRAMPH1_01G15653,FGRAMPH1_01G15657,FGRAMPH1_01G22277,	3.95	0.000257717
Barley	Stage 4	Biological process	GO:0060560	developmental growth involved in morphogenesis	6	4	FGRAMPH1_01G00343,FGRAMPH1_01G09245,FGRAMPH1_01G27755,FGRAMPH1_01G27821,	8.49	0.00049766
Barley	Stage 4	Biological process	GO:0019566	arabinose metabolic process	6	4	FGRAMPH1_01G13769,FGRAMPH1_01G22249,FGRAMPH1_01G22335,FGRAMPH1_01G25243,	8.49	0.00049766
Barley	Stage 4	Biological process	GO:0044042	glucan metabolic process	26	8	FGRAMPH1_01G01453,FGRAMPH1_01G06317,FGRAMPH1_01G06375,FGRAMPH1_01G09481,FGRAMPH1_01G12819,FGRAMPH1_01G13187,FGRAMPH1_01G13329,FGRAMPH1_01G16623,	3.92	0.000606882
Barley	Stage 4	Biological process	GO:0006073	cellular glucan metabolic process	26	8	FGRAMPH1_01G01453,FGRAMPH1_01G06317,FGRAMPH1_01G06375,FGRAMPH1_01G09481,FGRAMPH1_01G12819,FGRAMPH1_01G13187,FGRAMPH1_01G13329,FGRAMPH1_01G16623,	3.92	0.000606882
Barley	Stage 4	Biological process	GO:0000041	transition metal ion transport	33	9	FGRAMPH1_01G01375,FGRAMPH1_01G01945,FGRAMPH1_01G09101,FGRAMPH1_01G12341,FGRAMPH1_01G13479,FGRAMPH1_01G16299,FGRAMPH1_01G19393,FGRAMPH1_01G21059,FGRAMPH1_01G25331,	3.47	0.000746525
Barley	Stage 4	Biological process	GO:0042135	neurotransmitter catabolic process	8	4	FGRAMPH1_01G09213,FGRAMPH1_01G11845,FGRAMPH1_01G12095,FGRAMPH1_01G12323,	6.37	0.00204304
Barley	Stage 4	Biological process	GO:0001101	response to acid chemical	8	4	FGRAMPH1_01G00247,FGRAMPH1_01G13259,FGRAMPH1_01G23913,FGRAMPH1_01G27929,	6.37	0.00204304
Barley	Stage 4	Biological process	GO:0007409	axonogenesis	13	5	FGRAMPH1_01G00343,FGRAMPH1_01G09245,FGRAMPH1_01G27755,FGRAMPH1_01G27821,FGRAMPH1_01G27861,	4.9	0.00222462
Barley	Stage 4	Biological process	GO:0042180	cellular ketone metabolic process	25	7	FGRAMPH1_01G08531,FGRAMPH1_01G14065,FGRAMPH1_01G15649,FGRAMPH1_01G15657,FGRAMPH1_01G15843,FGRAMPH1_01G22025,FGRAMPH1_01G28063,	3.57	0.00245259
Barley	Stage 4	Biological process	GO:0055076	transition metal ion homeostasis	25	7	FGRAMPH1_01G01375,FGRAMPH1_01G01945,FGRAMPH1_01G13479,FGRAMPH1_01G16299,FGRAMPH1_01G19393,FGRAMPH1_01G21059,FGRAMPH1_01G25331,	3.57	0.00245259
Barley	Stage 4	Biological process	GO:0006826	iron ion transport	19	6	FGRAMPH1_01G01375,FGRAMPH1_01G09101,FGRAMPH1_01G12341,FGRAMPH1_01G16299,FGRAMPH1_01G21059,FGRAMPH1_01G25331,	4.02	0.00256217
Barley	Stage 4	Biological process	GO:0048812	neuron projection morphogenesis	14	5	FGRAMPH1_01G00343,FGRAMPH1_01G09245,FGRAMPH1_01G27755,FGRAMPH1_01G27821,FGRAMPH1_01G27861,	4.55	0.00323912
Barley	Stage 4	Biological process	GO:0061564	axon development	14	5	FGRAMPH1_01G00343,FGRAMPH1_01G09245,FGRAMPH1_01G27755,FGRAMPH1_01G27821,FGRAMPH1_01G27861,	4.55	0.00323912
Barley	Stage 4	Biological process	GO:0048858	cell projection morphogenesis	14	5	FGRAMPH1_01G00343,FGRAMPH1_01G09245,FGRAMPH1_01G27755,FGRAMPH1_01G27821,FGRAMPH1_01G27861,	4.55	0.00323912
Barley	Stage 4	Biological process	GO:0048667	cell morphogenesis involved in neuron differentiation	14	5	FGRAMPH1_01G00343,FGRAMPH1_01G09245,FGRAMPH1_01G27755,FGRAMPH1_01G27821,FGRAMPH1_01G27861,	4.55	0.00323912
Barley	Stage 4	Biological process	GO:0032990	cell part morphogenesis	14	5	FGRAMPH1_01G00343,FGRAMPH1_01G09245,FGRAMPH1_01G27755,FGRAMPH1_01G27821,FGRAMPH1_01G27861,	4.55	0.00323912
Barley	Stage 4	Biological process	GO:0120039	plasma membrane bounded cell projection morphogenesis	14	5	FGRAMPH1_01G00343,FGRAMPH1_01G09245,FGRAMPH1_01G27755,FGRAMPH1_01G27821,FGRAMPH1_01G27861,	4.55	0.00323912
Barley	Stage 4	Biological process	GO:0016049	cell growth	9	4	FGRAMPH1_01G00343,FGRAMPH1_01G09245,FGRAMPH1_01G27755,FGRAMPH1_01G27821,	5.66	0.00345016
Barley	Stage 4	Biological process	GO:0006825	copper ion transport	9	4	FGRAMPH1_01G01945,FGRAMPH1_01G13479,FGRAMPH1_01G16299,FGRAMPH1_01G19393,	5.66	0.00345016
Barley	Stage 4	Biological process	GO:0035434	copper ion transmembrane transport	5	3	FGRAMPH1_01G01945,FGRAMPH1_01G13479,FGRAMPH1_01G19393,	7.64	0.00427625
Barley	Stage 4	Biological process	GO:0019321	pentose metabolic process	10	4	FGRAMPH1_01G13769,FGRAMPH1_01G22249,FGRAMPH1_01G22335,FGRAMPH1_01G25243,	5.09	0.00539585
Barley	Stage 4	Biological process	GO:0046916	cellular transition metal ion homeostasis	22	6	FGRAMPH1_01G01945,FGRAMPH1_01G13479,FGRAMPH1_01G16299,FGRAMPH1_01G19393,FGRAMPH1_01G21059,FGRAMPH1_01G25331,	3.47	0.00575285
Barley	Stage 4	Biological process	GO:0005996	monosaccharide metabolic process	36	8	FGRAMPH1_01G08989,FGRAMPH1_01G13769,FGRAMPH1_01G19389,FGRAMPH1_01G21615,FGRAMPH1_01G22249,FGRAMPH1_01G22335,FGRAMPH1_01G25243,FGRAMPH1_01G25401,	2.83	0.00583904
Barley	Stage 4	Biological process	GO:0005988	lactose metabolic process	2	2	FGRAMPH1_01G00281,FGRAMPH1_01G12467,	12.73	0.00615953
Barley	Stage 4	Biological process	GO:0005990	lactose catabolic process	2	2	FGRAMPH1_01G00281,FGRAMPH1_01G12467,	12.73	0.00615953
Barley	Stage 4	Biological process	GO:0001505	regulation of neurotransmitter levels	16	5	FGRAMPH1_01G09213,FGRAMPH1_01G11845,FGRAMPH1_01G12095,FGRAMPH1_01G12323,FGRAMPH1_01G16201,	3.98	0.00619453
Barley	Stage 4	Biological process	GO:0031175	neuron projection development	16	5	FGRAMPH1_01G00343,FGRAMPH1_01G09245,FGRAMPH1_01G27755,FGRAMPH1_01G27821,FGRAMPH1_01G27861,	3.98	0.00619453
Barley	Stage 4	Biological process	GO:0055065	metal ion homeostasis	37	8	FGRAMPH1_01G01375,FGRAMPH1_01G01945,FGRAMPH1_01G13479,FGRAMPH1_01G16299,FGRAMPH1_01G19393,FGRAMPH1_01G21059,FGRAMPH1_01G22827,FGRAMPH1_01G25331,	2.75	0.0069496
Barley	Stage 4	Biological process	GO:0032989	cellular component morphogenesis	17	5	FGRAMPH1_01G00343,FGRAMPH1_01G09245,FGRAMPH1_01G27755,FGRAMPH1_01G27821,FGRAMPH1_01G27861,	3.75	0.00821781
Barley	Stage 4	Biological process	GO:0000904	cell morphogenesis involved in differentiation	17	5	FGRAMPH1_01G00343,FGRAMPH1_01G09245,FGRAMPH1_01G27755,FGRAMPH1_01G27821,FGRAMPH1_01G27861,	3.75	0.00821781
Barley	Stage 4	Biological process	GO:0042537	benzene-containing compound metabolic process	18	5	FGRAMPH1_01G03739,FGRAMPH1_01G14065,FGRAMPH1_01G15843,FGRAMPH1_01G22025,FGRAMPH1_01G28063,	3.54	0.0106569
Barley	Stage 4	Biological process	GO:0120036	plasma membrane bounded cell projection organization	18	5	FGRAMPH1_01G00343,FGRAMPH1_01G09245,FGRAMPH1_01G27755,FGRAMPH1_01G27821,FGRAMPH1_01G27861,	3.54	0.0106569
Barley	Stage 4	Biological process	GO:0048666	neuron development	18	5	FGRAMPH1_01G00343,FGRAMPH1_01G09245,FGRAMPH1_01G27755,FGRAMPH1_01G27821,FGRAMPH1_01G27861,	3.54	0.0106569
Barley	Stage 4	Biological process	GO:0048589	developmental growth	12	4	FGRAMPH1_01G00343,FGRAMPH1_01G09245,FGRAMPH1_01G27755,FGRAMPH1_01G27821,	4.24	0.0112058
Barley	Stage 4	Biological process	GO:0098771	inorganic ion homeostasis	40	8	FGRAMPH1_01G01375,FGRAMPH1_01G01945,FGRAMPH1_01G13479,FGRAMPH1_01G16299,FGRAMPH1_01G19393,FGRAMPH1_01G21059,FGRAMPH1_01G22827,FGRAMPH1_01G25331,	2.55	0.0112438
Barley	Stage 4	Biological process	GO:0050801	ion homeostasis	40	8	FGRAMPH1_01G01375,FGRAMPH1_01G01945,FGRAMPH1_01G13479,FGRAMPH1_01G16299,FGRAMPH1_01G19393,FGRAMPH1_01G21059,FGRAMPH1_01G22827,FGRAMPH1_01G25331,	2.55	0.0112438
Barley	Stage 4	Biological process	GO:0055080	cation homeostasis	40	8	FGRAMPH1_01G01375,FGRAMPH1_01G01945,FGRAMPH1_01G13479,FGRAMPH1_01G16299,FGRAMPH1_01G19393,FGRAMPH1_01G21059,FGRAMPH1_01G22827,FGRAMPH1_01G25331,	2.55	0.0112438
Barley	Stage 4	Biological process	GO:0006878	cellular copper ion homeostasis	7	3	FGRAMPH1_01G01945,FGRAMPH1_01G13479,FGRAMPH1_01G19393,	5.46	0.0132792
Barley	Stage 4	Biological process	GO:0030030	cell projection organization	19	5	FGRAMPH1_01G00343,FGRAMPH1_01G09245,FGRAMPH1_01G27755,FGRAMPH1_01G27821,FGRAMPH1_01G27861,	3.35	0.0135479
Barley	Stage 4	Biological process	GO:0044248	cellular catabolic process	337	38	FGRAMPH1_01G00281,FGRAMPH1_01G01453,FGRAMPH1_01G04781,FGRAMPH1_01G06317,FGRAMPH1_01G06375,FGRAMPH1_01G08983,FGRAMPH1_01G09213,FGRAMPH1_01G09481,FGRAMPH1_01G11845,FGRAMPH1_01G12095,FGRAMPH1_01G12323,FGRAMPH1_01G12467,FGRAMPH1_01G12819,FGRAMPH1_01G13187,FGRAMPH1_01G13319,FGRAMPH1_01G13329,FGRAMPH1_01G13331,FGRAMPH1_01G13369,FGRAMPH1_01G14065,FGRAMPH1_01G15371,FGRAMPH1_01G15843,FGRAMPH1_01G16201,FGR…	1.44	0.0144923
Barley	Stage 4	Biological process	GO:0006875	cellular metal ion homeostasis	34	7	FGRAMPH1_01G01945,FGRAMPH1_01G13479,FGRAMPH1_01G16299,FGRAMPH1_01G19393,FGRAMPH1_01G21059,FGRAMPH1_01G22827,FGRAMPH1_01G25331,	2.62	0.0148126
Barley	Stage 4	Biological process	GO:0042133	neurotransmitter metabolic process	13	4	FGRAMPH1_01G09213,FGRAMPH1_01G11845,FGRAMPH1_01G12095,FGRAMPH1_01G12323,	3.92	0.0151974
Barley	Stage 4	Biological process	GO:0042181	ketone biosynthetic process	13	4	FGRAMPH1_01G08531,FGRAMPH1_01G15649,FGRAMPH1_01G15657,FGRAMPH1_01G15843,	3.92	0.0151974
Barley	Stage 4	Biological process	GO:0030182	neuron differentiation	27	6	FGRAMPH1_01G00343,FGRAMPH1_01G08491,FGRAMPH1_01G09245,FGRAMPH1_01G27755,FGRAMPH1_01G27821,FGRAMPH1_01G27861,	2.83	0.016319
Barley	Stage 4	Biological process	GO:0048878	chemical homeostasis	51	9	FGRAMPH1_01G01375,FGRAMPH1_01G01945,FGRAMPH1_01G13479,FGRAMPH1_01G16299,FGRAMPH1_01G19393,FGRAMPH1_01G21059,FGRAMPH1_01G22827,FGRAMPH1_01G25331,FGRAMPH1_01G25401,	2.25	0.0165826
Barley	Stage 4	Biological process	GO:0055082	cellular chemical homeostasis	43	8	FGRAMPH1_01G01945,FGRAMPH1_01G13479,FGRAMPH1_01G16299,FGRAMPH1_01G19393,FGRAMPH1_01G21059,FGRAMPH1_01G22827,FGRAMPH1_01G25331,FGRAMPH1_01G25401,	2.37	0.0172344
Barley	Stage 4	Biological process	GO:0034035	purine ribonucleoside bisphosphate metabolic process	3	2	FGRAMPH1_01G09507,FGRAMPH1_01G16505,	8.49	0.0175137
Barley	Stage 4	Biological process	GO:0015969	guanosine tetraphosphate metabolic process	3	2	FGRAMPH1_01G09507,FGRAMPH1_01G16505,	8.49	0.0175137
Barley	Stage 4	Biological process	GO:0007399	nervous system development	44	8	FGRAMPH1_01G00343,FGRAMPH1_01G08491,FGRAMPH1_01G09245,FGRAMPH1_01G15645,FGRAMPH1_01G16279,FGRAMPH1_01G27755,FGRAMPH1_01G27821,FGRAMPH1_01G27861,	2.32	0.0196627
Barley	Stage 4	Biological process	GO:0055070	copper ion homeostasis	8	3	FGRAMPH1_01G01945,FGRAMPH1_01G13479,FGRAMPH1_01G19393,	4.77	0.0200209
Barley	Stage 4	Biological process	GO:0097485	neuron projection guidance	8	3	FGRAMPH1_01G27755,FGRAMPH1_01G27821,FGRAMPH1_01G27861,	4.77	0.0200209
Barley	Stage 4	Biological process	GO:0007411	axon guidance	8	3	FGRAMPH1_01G27755,FGRAMPH1_01G27821,FGRAMPH1_01G27861,	4.77	0.0200209
Barley	Stage 4	Biological process	GO:0030003	cellular cation homeostasis	36	7	FGRAMPH1_01G01945,FGRAMPH1_01G13479,FGRAMPH1_01G16299,FGRAMPH1_01G19393,FGRAMPH1_01G21059,FGRAMPH1_01G22827,FGRAMPH1_01G25331,	2.48	0.0200647
Barley	Stage 4	Biological process	GO:0006873	cellular ion homeostasis	36	7	FGRAMPH1_01G01945,FGRAMPH1_01G13479,FGRAMPH1_01G16299,FGRAMPH1_01G19393,FGRAMPH1_01G21059,FGRAMPH1_01G22827,FGRAMPH1_01G25331,	2.48	0.0200647
Barley	Stage 4	Biological process	GO:0009074	aromatic amino acid family catabolic process	22	5	FGRAMPH1_01G14065,FGRAMPH1_01G22025,FGRAMPH1_01G22305,FGRAMPH1_01G22307,FGRAMPH1_01G28063,	2.89	0.0252432
Barley	Stage 4	Biological process	GO:0008299	isoprenoid biosynthetic process	22	5	FGRAMPH1_01G00053,FGRAMPH1_01G08531,FGRAMPH1_01G13111,FGRAMPH1_01G15653,FGRAMPH1_01G15657,	2.89	0.0252432
Barley	Stage 4	Biological process	GO:0055072	iron ion homeostasis	15	4	FGRAMPH1_01G01375,FGRAMPH1_01G16299,FGRAMPH1_01G21059,FGRAMPH1_01G25331,	3.4	0.0255925
Barley	Stage 4	Biological process	GO:0048699	generation of neurons	30	6	FGRAMPH1_01G00343,FGRAMPH1_01G08491,FGRAMPH1_01G09245,FGRAMPH1_01G27755,FGRAMPH1_01G27821,FGRAMPH1_01G27861,	2.55	0.0268091
Barley	Stage 4	Biological process	GO:0022008	neurogenesis	31	6	FGRAMPH1_01G00343,FGRAMPH1_01G08491,FGRAMPH1_01G09245,FGRAMPH1_01G27755,FGRAMPH1_01G27821,FGRAMPH1_01G27861,	2.46	0.0311109
Barley	Stage 4	Biological process	GO:0042592	homeostatic process	75	11	FGRAMPH1_01G01375,FGRAMPH1_01G01945,FGRAMPH1_01G09063,FGRAMPH1_01G13479,FGRAMPH1_01G16299,FGRAMPH1_01G19393,FGRAMPH1_01G21059,FGRAMPH1_01G22827,FGRAMPH1_01G25331,FGRAMPH1_01G25401,FGRAMPH1_01G27861,	1.87	0.0313962
Barley	Stage 4	Biological process	GO:0042402	cellular biogenic amine catabolic process	16	4	FGRAMPH1_01G12827,FGRAMPH1_01G14065,FGRAMPH1_01G22025,FGRAMPH1_01G28063,	3.18	0.0320584
Barley	Stage 4	Biological process	GO:0065008	regulation of biological quality	144	18	FGRAMPH1_01G01375,FGRAMPH1_01G01945,FGRAMPH1_01G09063,FGRAMPH1_01G09213,FGRAMPH1_01G11845,FGRAMPH1_01G12095,FGRAMPH1_01G12323,FGRAMPH1_01G13479,FGRAMPH1_01G15495,FGRAMPH1_01G16201,FGRAMPH1_01G16299,FGRAMPH1_01G19393,FGRAMPH1_01G21059,FGRAMPH1_01G21451,FGRAMPH1_01G22827,FGRAMPH1_01G25331,FGRAMPH1_01G25401,FGRAMPH1_01G27861,	1.59	0.0327109
Barley	Stage 4	Biological process	GO:0031221	arabinan metabolic process	4	2	FGRAMPH1_01G13769,FGRAMPH1_01G22335,	6.37	0.0332107
Barley	Stage 4	Biological process	GO:0006581	acetylcholine catabolic process	4	2	FGRAMPH1_01G11845,FGRAMPH1_01G12323,	6.37	0.0332107
Barley	Stage 4	Biological process	GO:0120254	olefinic compound metabolic process	4	2	FGRAMPH1_01G15843,FGRAMPH1_01G21451,	6.37	0.0332107
Barley	Stage 4	Biological process	GO:0006811	ion transport	240	27	FGRAMPH1_01G01375,FGRAMPH1_01G01945,FGRAMPH1_01G03895,FGRAMPH1_01G04415,FGRAMPH1_01G05419,FGRAMPH1_01G05499,FGRAMPH1_01G05827,FGRAMPH1_01G08631,FGRAMPH1_01G09101,FGRAMPH1_01G11877,FGRAMPH1_01G12341,FGRAMPH1_01G13477,FGRAMPH1_01G13479,FGRAMPH1_01G14189,FGRAMPH1_01G14829,FGRAMPH1_01G16299,FGRAMPH1_01G16639,FGRAMPH1_01G19391,FGRAMPH1_01G19393,FGRAMPH1_01G21059,FGRAMPH1_01G21061,FGRAMPH1_01G21197,FGR…	1.43	0.0363043
Barley	Stage 4	Biological process	GO:0006935	chemotaxis	10	3	FGRAMPH1_01G27755,FGRAMPH1_01G27821,FGRAMPH1_01G27861,	3.82	0.038125
Barley	Stage 4	Biological process	GO:0050808	synapse organization	10	3	FGRAMPH1_01G27755,FGRAMPH1_01G27821,FGRAMPH1_01G27861,	3.82	0.038125
Barley	Stage 4	Biological process	GO:0009310	amine catabolic process	17	4	FGRAMPH1_01G12827,FGRAMPH1_01G14065,FGRAMPH1_01G22025,FGRAMPH1_01G28063,	3	0.039394
Barley	Stage 4	Biological process	GO:0000902	cell morphogenesis	25	5	FGRAMPH1_01G00343,FGRAMPH1_01G09245,FGRAMPH1_01G27755,FGRAMPH1_01G27821,FGRAMPH1_01G27861,	2.55	0.0419637
Barley	Stage 4	Biological process	GO:0000271	polysaccharide biosynthetic process	18	4	FGRAMPH1_01G08543,FGRAMPH1_01G11619,FGRAMPH1_01G22559,FGRAMPH1_01G22563,	2.83	0.0476046
Barley	Stage 4	Biological process	GO:1901661	quinone metabolic process	11	3	FGRAMPH1_01G08531,FGRAMPH1_01G15657,FGRAMPH1_01G15843,	3.47	0.0494376
Barley	Stage 4	Biological process	GO:1901663	quinone biosynthetic process	11	3	FGRAMPH1_01G08531,FGRAMPH1_01G15657,FGRAMPH1_01G15843,	3.47	0.0494376
Barley	Stage 4	Biological process	GO:0019441	tryptophan catabolic process to kynurenine	11	3	FGRAMPH1_01G14065,FGRAMPH1_01G22025,FGRAMPH1_01G28063,	3.47	0.0494376
Barley	Stage 4	Biological process	GO:0006744	ubiquinone biosynthetic process	11	3	FGRAMPH1_01G08531,FGRAMPH1_01G15657,FGRAMPH1_01G15843,	3.47	0.0494376
Barley	Stage 4	Biological process	GO:0006743	ubiquinone metabolic process	11	3	FGRAMPH1_01G08531,FGRAMPH1_01G15657,FGRAMPH1_01G15843,	3.47	0.0494376
Barley	Stage 4	Biological process	GO:0034330	cell junction organization	11	3	FGRAMPH1_01G27755,FGRAMPH1_01G27821,FGRAMPH1_01G27861,	3.47	0.0494376
Barley	Stage 4	Cellular component	GO:0005576	extracellular region	211	76	FGRAMPH1_01G00323,FGRAMPH1_01G01453,FGRAMPH1_01G02483,FGRAMPH1_01G03899,FGRAMPH1_01G03929,FGRAMPH1_01G05311,FGRAMPH1_01G05725,FGRAMPH1_01G06193,FGRAMPH1_01G06375,FGRAMPH1_01G08045,FGRAMPH1_01G08371,FGRAMPH1_01G08415,FGRAMPH1_01G08583,FGRAMPH1_01G08749,FGRAMPH1_01G08839,FGRAMPH1_01G08879,FGRAMPH1_01G08907,FGRAMPH1_01G11549,FGRAMPH1_01G11755,FGRAMPH1_01G11845,FGRAMPH1_01G11901,FGRAMPH1_01G12283,FGR…	4.59	5.20763e-32
Barley	Stage 4	Cellular component	GO:0031224	intrinsic component of membrane	2665	240	FGRAMPH1_01G00001,FGRAMPH1_01G00053,FGRAMPH1_01G00077,FGRAMPH1_01G00093,FGRAMPH1_01G00187,FGRAMPH1_01G00215,FGRAMPH1_01G00235,FGRAMPH1_01G00349,FGRAMPH1_01G00441,FGRAMPH1_01G00449,FGRAMPH1_01G00555,FGRAMPH1_01G00567,FGRAMPH1_01G00587,FGRAMPH1_01G00589,FGRAMPH1_01G00703,FGRAMPH1_01G01375,FGRAMPH1_01G01945,FGRAMPH1_01G01949,FGRAMPH1_01G03895,FGRAMPH1_01G04255,FGRAMPH1_01G04293,FGRAMPH1_01G04303,FGR…	1.15	0.00510941
Barley	Stage 4	Cellular component	GO:0005764	lysosome	23	6	FGRAMPH1_01G09245,FGRAMPH1_01G12655,FGRAMPH1_01G15371,FGRAMPH1_01G21153,FGRAMPH1_01G21615,FGRAMPH1_01G25169,	3.32	0.00727639
Barley	Stage 4	Cellular component	GO:0016021	integral component of membrane	2644	236	FGRAMPH1_01G00001,FGRAMPH1_01G00053,FGRAMPH1_01G00077,FGRAMPH1_01G00093,FGRAMPH1_01G00187,FGRAMPH1_01G00215,FGRAMPH1_01G00235,FGRAMPH1_01G00349,FGRAMPH1_01G00441,FGRAMPH1_01G00449,FGRAMPH1_01G00555,FGRAMPH1_01G00567,FGRAMPH1_01G00587,FGRAMPH1_01G00589,FGRAMPH1_01G00703,FGRAMPH1_01G01375,FGRAMPH1_01G01945,FGRAMPH1_01G01949,FGRAMPH1_01G03895,FGRAMPH1_01G04255,FGRAMPH1_01G04293,FGRAMPH1_01G04303,FGR…	1.14	0.00875263
Barley	Stage 4	Cellular component	GO:0000323	lytic vacuole	33	7	FGRAMPH1_01G09245,FGRAMPH1_01G12655,FGRAMPH1_01G12703,FGRAMPH1_01G15371,FGRAMPH1_01G21153,FGRAMPH1_01G21615,FGRAMPH1_01G25169,	2.7	0.0125921
Barley	Stage 4	Cellular component	GO:0005811	lipid droplet	27	6	FGRAMPH1_01G08491,FGRAMPH1_01G13815,FGRAMPH1_01G16427,FGRAMPH1_01G21719,FGRAMPH1_01G22827,FGRAMPH1_01G27885,	2.83	0.016319
Barley	Stage 4	Cellular component	GO:0005871	kinesin complex	4	2	FGRAMPH1_01G12003,FGRAMPH1_01G15151,	6.37	0.0332107
Barley	Stage 4	Cellular component	GO:0009341	beta-galactosidase complex	4	2	FGRAMPH1_01G00281,FGRAMPH1_01G12467,	6.37	0.0332107
Barley	Stage 4	Cellular component	GO:0031012	extracellular matrix	4	2	FGRAMPH1_01G12005,FGRAMPH1_01G27059,	6.37	0.0332107
Barley	Stage 4	Cellular component	GO:0045170	spectrosome	4	2	FGRAMPH1_01G27755,FGRAMPH1_01G27821,	6.37	0.0332107
Barley	Stage 4	Cellular component	GO:0030424	axon	17	4	FGRAMPH1_01G00053,FGRAMPH1_01G00343,FGRAMPH1_01G27755,FGRAMPH1_01G27861,	3	0.039394
Barley	Stage 4	Molecular function	GO:0004553	hydrolase activity, hydrolyzing O-glycosyl compounds	205	72	FGRAMPH1_01G00281,FGRAMPH1_01G00503,FGRAMPH1_01G01453,FGRAMPH1_01G03899,FGRAMPH1_01G04781,FGRAMPH1_01G04967,FGRAMPH1_01G06317,FGRAMPH1_01G06375,FGRAMPH1_01G08045,FGRAMPH1_01G08415,FGRAMPH1_01G08699,FGRAMPH1_01G08749,FGRAMPH1_01G08797,FGRAMPH1_01G08857,FGRAMPH1_01G09481,FGRAMPH1_01G10377,FGRAMPH1_01G11251,FGRAMPH1_01G11619,FGRAMPH1_01G11823,FGRAMPH1_01G11933,FGRAMPH1_01G12283,FGRAMPH1_01G12467,FGR…	4.47	1.53569e-29
Barley	Stage 4	Molecular function	GO:0016798	hydrolase activity, acting on glycosyl bonds	219	74	FGRAMPH1_01G00281,FGRAMPH1_01G00503,FGRAMPH1_01G01453,FGRAMPH1_01G03899,FGRAMPH1_01G04781,FGRAMPH1_01G04967,FGRAMPH1_01G06317,FGRAMPH1_01G06375,FGRAMPH1_01G08045,FGRAMPH1_01G08415,FGRAMPH1_01G08699,FGRAMPH1_01G08749,FGRAMPH1_01G08797,FGRAMPH1_01G08857,FGRAMPH1_01G09481,FGRAMPH1_01G10377,FGRAMPH1_01G11251,FGRAMPH1_01G11619,FGRAMPH1_01G11823,FGRAMPH1_01G11933,FGRAMPH1_01G12283,FGRAMPH1_01G12467,FGR…	4.3	4.29749e-29
Barley	Stage 4	Molecular function	GO:0003824	catalytic activity	3842	418	FGRAMPH1_01G00053,FGRAMPH1_01G00117,FGRAMPH1_01G00137,FGRAMPH1_01G00163,FGRAMPH1_01G00223,FGRAMPH1_01G00233,FGRAMPH1_01G00237,FGRAMPH1_01G00239,FGRAMPH1_01G00247,FGRAMPH1_01G00265,FGRAMPH1_01G00281,FGRAMPH1_01G00339,FGRAMPH1_01G00443,FGRAMPH1_01G00455,FGRAMPH1_01G00503,FGRAMPH1_01G00585,FGRAMPH1_01G00733,FGRAMPH1_01G01377,FGRAMPH1_01G01453,FGRAMPH1_01G01905,FGRAMPH1_01G02019,FGRAMPH1_01G02483,FGR…	1.39	3.61438e-20
Barley	Stage 4	Molecular function	GO:0016491	oxidoreductase activity	1048	151	FGRAMPH1_01G00053,FGRAMPH1_01G00223,FGRAMPH1_01G00233,FGRAMPH1_01G00239,FGRAMPH1_01G00443,FGRAMPH1_01G00733,FGRAMPH1_01G03723,FGRAMPH1_01G03739,FGRAMPH1_01G04045,FGRAMPH1_01G04293,FGRAMPH1_01G04345,FGRAMPH1_01G04375,FGRAMPH1_01G04431,FGRAMPH1_01G04801,FGRAMPH1_01G04909,FGRAMPH1_01G04949,FGRAMPH1_01G05441,FGRAMPH1_01G05469,FGRAMPH1_01G05471,FGRAMPH1_01G05537,FGRAMPH1_01G05663,FGRAMPH1_01G06395,FGR…	1.83	8.85967e-15
Barley	Stage 4	Molecular function	GO:0016787	hydrolase activity	1363	174	FGRAMPH1_01G00163,FGRAMPH1_01G00237,FGRAMPH1_01G00247,FGRAMPH1_01G00265,FGRAMPH1_01G00281,FGRAMPH1_01G00339,FGRAMPH1_01G00503,FGRAMPH1_01G00585,FGRAMPH1_01G01453,FGRAMPH1_01G02019,FGRAMPH1_01G03899,FGRAMPH1_01G03917,FGRAMPH1_01G04401,FGRAMPH1_01G04781,FGRAMPH1_01G04967,FGRAMPH1_01G05321,FGRAMPH1_01G05371,FGRAMPH1_01G05661,FGRAMPH1_01G06317,FGRAMPH1_01G06375,FGRAMPH1_01G08045,FGRAMPH1_01G08415,FGR…	1.63	4.17891e-12
Barley	Stage 4	Molecular function	GO:0030246	carbohydrate binding	52	22	FGRAMPH1_01G00281,FGRAMPH1_01G01453,FGRAMPH1_01G02483,FGRAMPH1_01G04425,FGRAMPH1_01G06375,FGRAMPH1_01G08045,FGRAMPH1_01G08879,FGRAMPH1_01G08907,FGRAMPH1_01G11619,FGRAMPH1_01G12467,FGRAMPH1_01G13329,FGRAMPH1_01G13725,FGRAMPH1_01G19389,FGRAMPH1_01G19521,FGRAMPH1_01G21147,FGRAMPH1_01G21315,FGRAMPH1_01G21485,FGRAMPH1_01G21737,FGRAMPH1_01G22405,FGRAMPH1_01G25401,FGRAMPH1_01G25403,FGRAMPH1_01G27963,	5.39	1.01093e-11
Barley	Stage 4	Molecular function	GO:0030248	cellulose binding	13	11	FGRAMPH1_01G01453,FGRAMPH1_01G06375,FGRAMPH1_01G08045,FGRAMPH1_01G08879,FGRAMPH1_01G08907,FGRAMPH1_01G13329,FGRAMPH1_01G13725,FGRAMPH1_01G21147,FGRAMPH1_01G21485,FGRAMPH1_01G21737,FGRAMPH1_01G27963,	10.77	4.38967e-11
Barley	Stage 4	Molecular function	GO:0030247	polysaccharide binding	15	11	FGRAMPH1_01G01453,FGRAMPH1_01G06375,FGRAMPH1_01G08045,FGRAMPH1_01G08879,FGRAMPH1_01G08907,FGRAMPH1_01G13329,FGRAMPH1_01G13725,FGRAMPH1_01G21147,FGRAMPH1_01G21485,FGRAMPH1_01G21737,FGRAMPH1_01G27963,	9.34	6.63159e-10
Barley	Stage 4	Molecular function	GO:0016837	carbon-oxygen lyase activity, acting on polysaccharides	11	9	FGRAMPH1_01G02483,FGRAMPH1_01G05725,FGRAMPH1_01G11755,FGRAMPH1_01G13527,FGRAMPH1_01G14007,FGRAMPH1_01G14009,FGRAMPH1_01G16515,FGRAMPH1_01G19521,FGRAMPH1_01G21315,	10.42	5.15808e-09
Barley	Stage 4	Molecular function	GO:0004497	monooxygenase activity	163	35	FGRAMPH1_01G00053,FGRAMPH1_01G00223,FGRAMPH1_01G04293,FGRAMPH1_01G06405,FGRAMPH1_01G07833,FGRAMPH1_01G08525,FGRAMPH1_01G08529,FGRAMPH1_01G08719,FGRAMPH1_01G08807,FGRAMPH1_01G08895,FGRAMPH1_01G11771,FGRAMPH1_01G11835,FGRAMPH1_01G12029,FGRAMPH1_01G12207,FGRAMPH1_01G12297,FGRAMPH1_01G12453,FGRAMPH1_01G13107,FGRAMPH1_01G13117,FGRAMPH1_01G13497,FGRAMPH1_01G14131,FGRAMPH1_01G14465,FGRAMPH1_01G15651,FGR…	2.73	2.95617e-08
Barley	Stage 4	Molecular function	GO:0050660	flavin adenine dinucleotide binding	174	36	FGRAMPH1_01G04375,FGRAMPH1_01G04403,FGRAMPH1_01G04909,FGRAMPH1_01G05441,FGRAMPH1_01G07835,FGRAMPH1_01G07837,FGRAMPH1_01G08521,FGRAMPH1_01G08527,FGRAMPH1_01G08529,FGRAMPH1_01G09879,FGRAMPH1_01G09885,FGRAMPH1_01G10923,FGRAMPH1_01G11899,FGRAMPH1_01G12207,FGRAMPH1_01G12297,FGRAMPH1_01G12569,FGRAMPH1_01G12827,FGRAMPH1_01G13589,FGRAMPH1_01G13597,FGRAMPH1_01G13987,FGRAMPH1_01G16533,FGRAMPH1_01G16769,FGR…	2.63	5.16382e-08
Barley	Stage 4	Molecular function	GO:0016705	oxidoreductase activity, acting on paired donors, with incorporation or reduction of molecular oxygen	168	35	FGRAMPH1_01G00053,FGRAMPH1_01G00223,FGRAMPH1_01G04293,FGRAMPH1_01G06395,FGRAMPH1_01G06405,FGRAMPH1_01G07833,FGRAMPH1_01G08523,FGRAMPH1_01G08525,FGRAMPH1_01G08529,FGRAMPH1_01G08719,FGRAMPH1_01G08807,FGRAMPH1_01G08895,FGRAMPH1_01G11771,FGRAMPH1_01G11835,FGRAMPH1_01G12029,FGRAMPH1_01G12207,FGRAMPH1_01G12453,FGRAMPH1_01G13107,FGRAMPH1_01G13117,FGRAMPH1_01G13497,FGRAMPH1_01G14131,FGRAMPH1_01G14465,FGR…	2.65	6.60946e-08
Barley	Stage 4	Molecular function	GO:0031176	endo-1,4-beta-xylanase activity	8	7	FGRAMPH1_01G04781,FGRAMPH1_01G08045,FGRAMPH1_01G13319,FGRAMPH1_01G20977,FGRAMPH1_01G21737,FGRAMPH1_01G22187,FGRAMPH1_01G22295,	11.14	1.33632e-07
Barley	Stage 4	Molecular function	GO:0097599	xylanase activity	8	7	FGRAMPH1_01G04781,FGRAMPH1_01G08045,FGRAMPH1_01G13319,FGRAMPH1_01G20977,FGRAMPH1_01G21737,FGRAMPH1_01G22187,FGRAMPH1_01G22295,	11.14	1.33632e-07
Barley	Stage 4	Molecular function	GO:0004650	polygalacturonase activity	6	6	FGRAMPH1_01G08749,FGRAMPH1_01G12283,FGRAMPH1_01G12753,FGRAMPH1_01G15893,FGRAMPH1_01G21009,FGRAMPH1_01G25079,	12.73	2.30043e-07
Barley	Stage 4	Molecular function	GO:0020037	heme binding	154	32	FGRAMPH1_01G00053,FGRAMPH1_01G00223,FGRAMPH1_01G04293,FGRAMPH1_01G06395,FGRAMPH1_01G06405,FGRAMPH1_01G07833,FGRAMPH1_01G08523,FGRAMPH1_01G08525,FGRAMPH1_01G08719,FGRAMPH1_01G08807,FGRAMPH1_01G08895,FGRAMPH1_01G11771,FGRAMPH1_01G11835,FGRAMPH1_01G12029,FGRAMPH1_01G12453,FGRAMPH1_01G13107,FGRAMPH1_01G13117,FGRAMPH1_01G13497,FGRAMPH1_01G14131,FGRAMPH1_01G14465,FGRAMPH1_01G15651,FGRAMPH1_01G18801,FGR…	2.65	2.58386e-07
Barley	Stage 4	Molecular function	GO:0046906	tetrapyrrole binding	156	32	FGRAMPH1_01G00053,FGRAMPH1_01G00223,FGRAMPH1_01G04293,FGRAMPH1_01G06395,FGRAMPH1_01G06405,FGRAMPH1_01G07833,FGRAMPH1_01G08523,FGRAMPH1_01G08525,FGRAMPH1_01G08719,FGRAMPH1_01G08807,FGRAMPH1_01G08895,FGRAMPH1_01G11771,FGRAMPH1_01G11835,FGRAMPH1_01G12029,FGRAMPH1_01G12453,FGRAMPH1_01G13107,FGRAMPH1_01G13117,FGRAMPH1_01G13497,FGRAMPH1_01G14131,FGRAMPH1_01G14465,FGRAMPH1_01G15651,FGRAMPH1_01G18801,FGR…	2.61	3.51991e-07
Barley	Stage 4	Molecular function	GO:0005506	iron ion binding	208	38	FGRAMPH1_01G00053,FGRAMPH1_01G00223,FGRAMPH1_01G00233,FGRAMPH1_01G01375,FGRAMPH1_01G04293,FGRAMPH1_01G06395,FGRAMPH1_01G06405,FGRAMPH1_01G07833,FGRAMPH1_01G08523,FGRAMPH1_01G08525,FGRAMPH1_01G08719,FGRAMPH1_01G08807,FGRAMPH1_01G08895,FGRAMPH1_01G08973,FGRAMPH1_01G09101,FGRAMPH1_01G11771,FGRAMPH1_01G11835,FGRAMPH1_01G12029,FGRAMPH1_01G12453,FGRAMPH1_01G12833,FGRAMPH1_01G13107,FGRAMPH1_01G13117,FGR…	2.33	6.52859e-07
Barley	Stage 4	Molecular function	GO:0030570	pectate lyase activity	8	6	FGRAMPH1_01G05725,FGRAMPH1_01G11755,FGRAMPH1_01G13527,FGRAMPH1_01G14007,FGRAMPH1_01G14009,FGRAMPH1_01G16515,	9.55	5.61012e-06
Barley	Stage 4	Molecular function	GO:0072341	modified amino acid binding	29	11	FGRAMPH1_01G04345,FGRAMPH1_01G05575,FGRAMPH1_01G10841,FGRAMPH1_01G12649,FGRAMPH1_01G12827,FGRAMPH1_01G13581,FGRAMPH1_01G13607,FGRAMPH1_01G16085,FGRAMPH1_01G20955,FGRAMPH1_01G20959,FGRAMPH1_01G22333,	4.83	6.02997e-06
Barley	Stage 4	Molecular function	GO:0031177	phosphopantetheine binding	26	10	FGRAMPH1_01G04345,FGRAMPH1_01G05575,FGRAMPH1_01G10841,FGRAMPH1_01G12649,FGRAMPH1_01G13581,FGRAMPH1_01G13607,FGRAMPH1_01G16085,FGRAMPH1_01G20955,FGRAMPH1_01G20959,FGRAMPH1_01G22333,	4.9	1.39528e-05
Barley	Stage 4	Molecular function	GO:0015925	galactosidase activity	14	7	FGRAMPH1_01G00281,FGRAMPH1_01G04967,FGRAMPH1_01G12467,FGRAMPH1_01G12655,FGRAMPH1_01G13999,FGRAMPH1_01G21109,FGRAMPH1_01G21387,	6.37	3.76132e-05
Barley	Stage 4	Molecular function	GO:0016829	lyase activity	212	34	FGRAMPH1_01G02483,FGRAMPH1_01G03929,FGRAMPH1_01G05725,FGRAMPH1_01G07549,FGRAMPH1_01G11733,FGRAMPH1_01G11755,FGRAMPH1_01G12149,FGRAMPH1_01G12411,FGRAMPH1_01G12989,FGRAMPH1_01G13111,FGRAMPH1_01G13369,FGRAMPH1_01G13527,FGRAMPH1_01G14007,FGRAMPH1_01G14009,FGRAMPH1_01G15141,FGRAMPH1_01G15273,FGRAMPH1_01G15685,FGRAMPH1_01G15843,FGRAMPH1_01G16515,FGRAMPH1_01G16769,FGRAMPH1_01G18799,FGRAMPH1_01G19521,FGR…	2.04	4.53389e-05
Barley	Stage 4	Molecular function	GO:0016835	carbon-oxygen lyase activity	70	16	FGRAMPH1_01G02483,FGRAMPH1_01G05725,FGRAMPH1_01G11733,FGRAMPH1_01G11755,FGRAMPH1_01G13111,FGRAMPH1_01G13369,FGRAMPH1_01G13527,FGRAMPH1_01G14007,FGRAMPH1_01G14009,FGRAMPH1_01G15685,FGRAMPH1_01G16515,FGRAMPH1_01G18799,FGRAMPH1_01G19521,FGRAMPH1_01G21211,FGRAMPH1_01G21315,FGRAMPH1_01G22293,	2.91	7.85721e-05
Barley	Stage 4	Molecular function	GO:0015293	symporter activity	60	14	FGRAMPH1_01G00215,FGRAMPH1_01G00589,FGRAMPH1_01G03895,FGRAMPH1_01G05827,FGRAMPH1_01G10031,FGRAMPH1_01G12475,FGRAMPH1_01G12853,FGRAMPH1_01G14067,FGRAMPH1_01G14817,FGRAMPH1_01G15537,FGRAMPH1_01G22213,FGRAMPH1_01G25171,FGRAMPH1_01G27255,FGRAMPH1_01G28035,	2.97	0.000172346
Barley	Stage 4	Molecular function	GO:0046556	alpha-L-arabinofuranosidase activity	5	4	FGRAMPH1_01G13769,FGRAMPH1_01G22249,FGRAMPH1_01G22335,FGRAMPH1_01G25243,	10.19	0.000176914
Barley	Stage 4	Molecular function	GO:0033218	amide binding	40	11	FGRAMPH1_01G04345,FGRAMPH1_01G05575,FGRAMPH1_01G10841,FGRAMPH1_01G12649,FGRAMPH1_01G12827,FGRAMPH1_01G13581,FGRAMPH1_01G13607,FGRAMPH1_01G16085,FGRAMPH1_01G20955,FGRAMPH1_01G20959,FGRAMPH1_01G22333,	3.5	0.000181064
Barley	Stage 4	Molecular function	GO:0071949	FAD binding	98	19	FGRAMPH1_01G04375,FGRAMPH1_01G04403,FGRAMPH1_01G04909,FGRAMPH1_01G05441,FGRAMPH1_01G07835,FGRAMPH1_01G07837,FGRAMPH1_01G08521,FGRAMPH1_01G08527,FGRAMPH1_01G08529,FGRAMPH1_01G09885,FGRAMPH1_01G10923,FGRAMPH1_01G12297,FGRAMPH1_01G12569,FGRAMPH1_01G13987,FGRAMPH1_01G16769,FGRAMPH1_01G21181,FGRAMPH1_01G21967,FGRAMPH1_01G25715,FGRAMPH1_01G27901,	2.47	0.000185551
Barley	Stage 4	Molecular function	GO:0052689	carboxylic ester hydrolase activity	73	15	FGRAMPH1_01G08583,FGRAMPH1_01G11549,FGRAMPH1_01G11845,FGRAMPH1_01G12345,FGRAMPH1_01G12809,FGRAMPH1_01G13101,FGRAMPH1_01G13259,FGRAMPH1_01G13909,FGRAMPH1_01G15975,FGRAMPH1_01G21081,FGRAMPH1_01G21111,FGRAMPH1_01G21247,FGRAMPH1_01G22039,FGRAMPH1_01G25625,FGRAMPH1_01G26193,	2.62	0.000452647
Barley	Stage 4	Molecular function	GO:0102210	rhamnogalacturonan endolyase activity	3	3	FGRAMPH1_01G02483,FGRAMPH1_01G19521,FGRAMPH1_01G21315,	12.73	0.000482468
Barley	Stage 4	Molecular function	GO:0004565	beta-galactosidase activity	6	4	FGRAMPH1_01G00281,FGRAMPH1_01G12467,FGRAMPH1_01G12655,FGRAMPH1_01G13999,	8.49	0.00049766
Barley	Stage 4	Molecular function	GO:0015291	secondary active transmembrane transporter activity	91	17	FGRAMPH1_01G00215,FGRAMPH1_01G00589,FGRAMPH1_01G03895,FGRAMPH1_01G05827,FGRAMPH1_01G10031,FGRAMPH1_01G12475,FGRAMPH1_01G12853,FGRAMPH1_01G14067,FGRAMPH1_01G14817,FGRAMPH1_01G15537,FGRAMPH1_01G21197,FGRAMPH1_01G21253,FGRAMPH1_01G22213,FGRAMPH1_01G25171,FGRAMPH1_01G25263,FGRAMPH1_01G27255,FGRAMPH1_01G28035,	2.38	0.000626115
Barley	Stage 4	Molecular function	GO:0005200	structural constituent of cytoskeleton	21	7	FGRAMPH1_01G00343,FGRAMPH1_01G09245,FGRAMPH1_01G16279,FGRAMPH1_01G16427,FGRAMPH1_01G27755,FGRAMPH1_01G27821,FGRAMPH1_01G27861,	4.24	0.000782423
Barley	Stage 4	Molecular function	GO:0000293	ferric-chelate reductase activity	4	3	FGRAMPH1_01G12341,FGRAMPH1_01G16299,FGRAMPH1_01G19391,	9.55	0.00181665
Barley	Stage 4	Molecular function	GO:0050525	cutinase activity	8	4	FGRAMPH1_01G08583,FGRAMPH1_01G11549,FGRAMPH1_01G15975,FGRAMPH1_01G25625,	6.37	0.00204304
Barley	Stage 4	Molecular function	GO:0051119	sugar transmembrane transporter activity	78	14	FGRAMPH1_01G00077,FGRAMPH1_01G00215,FGRAMPH1_01G12167,FGRAMPH1_01G12475,FGRAMPH1_01G12853,FGRAMPH1_01G14067,FGRAMPH1_01G15537,FGRAMPH1_01G15763,FGRAMPH1_01G18593,FGRAMPH1_01G19827,FGRAMPH1_01G21893,FGRAMPH1_01G25171,FGRAMPH1_01G27255,FGRAMPH1_01G28035,	2.29	0.00272298
Barley	Stage 4	Molecular function	GO:0004252	serine-type endopeptidase activity	48	10	FGRAMPH1_01G00339,FGRAMPH1_01G02019,FGRAMPH1_01G08489,FGRAMPH1_01G08759,FGRAMPH1_01G09117,FGRAMPH1_01G09119,FGRAMPH1_01G12585,FGRAMPH1_01G15643,FGRAMPH1_01G21371,FGRAMPH1_01G27857,	2.65	0.00354106
Barley	Stage 4	Molecular function	GO:0004567	beta-mannosidase activity	5	3	FGRAMPH1_01G15869,FGRAMPH1_01G21147,FGRAMPH1_01G21153,	7.64	0.00427625
Barley	Stage 4	Molecular function	GO:0005375	copper ion transmembrane transporter activity	5	3	FGRAMPH1_01G01945,FGRAMPH1_01G13479,FGRAMPH1_01G19393,	7.64	0.00427625
Barley	Stage 4	Molecular function	GO:0015144	carbohydrate transmembrane transporter activity	82	14	FGRAMPH1_01G00077,FGRAMPH1_01G00215,FGRAMPH1_01G12167,FGRAMPH1_01G12475,FGRAMPH1_01G12853,FGRAMPH1_01G14067,FGRAMPH1_01G15537,FGRAMPH1_01G15763,FGRAMPH1_01G18593,FGRAMPH1_01G19827,FGRAMPH1_01G21893,FGRAMPH1_01G25171,FGRAMPH1_01G27255,FGRAMPH1_01G28035,	2.17	0.00437087
Barley	Stage 4	Molecular function	GO:0042929	ferrichrome transmembrane transporter activity	6	3	FGRAMPH1_01G09101,FGRAMPH1_01G21059,FGRAMPH1_01G25331,	6.37	0.00805484
Barley	Stage 4	Molecular function	GO:0015343	siderophore transmembrane transporter activity	6	3	FGRAMPH1_01G09101,FGRAMPH1_01G21059,FGRAMPH1_01G25331,	6.37	0.00805484
Barley	Stage 4	Molecular function	GO:0016722	oxidoreductase activity, acting on metal ions	6	3	FGRAMPH1_01G12341,FGRAMPH1_01G16299,FGRAMPH1_01G19391,	6.37	0.00805484
Barley	Stage 4	Molecular function	GO:0015603	iron chelate transmembrane transporter activity	6	3	FGRAMPH1_01G09101,FGRAMPH1_01G21059,FGRAMPH1_01G25331,	6.37	0.00805484
Barley	Stage 4	Molecular function	GO:0017171	serine hydrolase activity	71	12	FGRAMPH1_01G00339,FGRAMPH1_01G02019,FGRAMPH1_01G08489,FGRAMPH1_01G08759,FGRAMPH1_01G09117,FGRAMPH1_01G09119,FGRAMPH1_01G12585,FGRAMPH1_01G15643,FGRAMPH1_01G21081,FGRAMPH1_01G21371,FGRAMPH1_01G21625,FGRAMPH1_01G27857,	2.15	0.00870016
Barley	Stage 4	Molecular function	GO:0008236	serine-type peptidase activity	71	12	FGRAMPH1_01G00339,FGRAMPH1_01G02019,FGRAMPH1_01G08489,FGRAMPH1_01G08759,FGRAMPH1_01G09117,FGRAMPH1_01G09119,FGRAMPH1_01G12585,FGRAMPH1_01G15643,FGRAMPH1_01G21081,FGRAMPH1_01G21371,FGRAMPH1_01G21625,FGRAMPH1_01G27857,	2.15	0.00870016
Barley	Stage 4	Molecular function	GO:0016702	oxidoreductase activity, acting on single donors with incorporation of molecular oxygen, incorporation of two atoms of oxygen	31	7	FGRAMPH1_01G04045,FGRAMPH1_01G06395,FGRAMPH1_01G08973,FGRAMPH1_01G15839,FGRAMPH1_01G22307,FGRAMPH1_01G25163,FGRAMPH1_01G28063,	2.88	0.00888478
Barley	Stage 4	Molecular function	GO:0016614	oxidoreductase activity, acting on CH-OH group of donors	120	17	FGRAMPH1_01G03723,FGRAMPH1_01G03739,FGRAMPH1_01G05441,FGRAMPH1_01G08685,FGRAMPH1_01G09879,FGRAMPH1_01G11899,FGRAMPH1_01G13185,FGRAMPH1_01G13589,FGRAMPH1_01G13597,FGRAMPH1_01G16533,FGRAMPH1_01G19219,FGRAMPH1_01G20949,FGRAMPH1_01G21001,FGRAMPH1_01G21537,FGRAMPH1_01G22559,FGRAMPH1_01G25027,FGRAMPH1_01G27963,	1.8	0.0122624
Barley	Stage 4	Molecular function	GO:0004089	carbonate dehydratase activity	7	3	FGRAMPH1_01G11733,FGRAMPH1_01G15685,FGRAMPH1_01G21211,	5.46	0.0132792
Barley	Stage 4	Molecular function	GO:0008422	beta-glucosidase activity	19	5	FGRAMPH1_01G06317,FGRAMPH1_01G12819,FGRAMPH1_01G13187,FGRAMPH1_01G15951,FGRAMPH1_01G16623,	3.35	0.0135479
Barley	Stage 4	Molecular function	GO:0051213	dioxygenase activity	50	9	FGRAMPH1_01G04045,FGRAMPH1_01G06395,FGRAMPH1_01G08973,FGRAMPH1_01G15777,FGRAMPH1_01G15839,FGRAMPH1_01G20895,FGRAMPH1_01G22307,FGRAMPH1_01G25163,FGRAMPH1_01G28063,	2.29	0.0146427
Barley	Stage 4	Molecular function	GO:0004560	alpha-L-fucosidase activity	3	2	FGRAMPH1_01G16049,FGRAMPH1_01G21615,	8.49	0.0175137
Barley	Stage 4	Molecular function	GO:0015928	fucosidase activity	3	2	FGRAMPH1_01G16049,FGRAMPH1_01G21615,	8.49	0.0175137
Barley	Stage 4	Molecular function	GO:0004065	arylsulfatase activity	3	2	FGRAMPH1_01G09005,FGRAMPH1_01G15371,	8.49	0.0175137
Barley	Stage 4	Molecular function	GO:0030596	alpha-L-rhamnosidase activity	3	2	FGRAMPH1_01G08699,FGRAMPH1_01G08797,	8.49	0.0175137
Barley	Stage 4	Molecular function	GO:0102483	scopolin beta-glucosidase activity	14	4	FGRAMPH1_01G06317,FGRAMPH1_01G12819,FGRAMPH1_01G13187,FGRAMPH1_01G16623,	3.64	0.0199807
Barley	Stage 4	Molecular function	GO:0016899	oxidoreductase activity, acting on the CH-OH group of donors, oxygen as acceptor	8	3	FGRAMPH1_01G03739,FGRAMPH1_01G05441,FGRAMPH1_01G13185,	4.77	0.0200209
Barley	Stage 4	Molecular function	GO:0008238	exopeptidase activity	62	10	FGRAMPH1_01G00585,FGRAMPH1_01G08933,FGRAMPH1_01G09213,FGRAMPH1_01G11847,FGRAMPH1_01G11883,FGRAMPH1_01G12095,FGRAMPH1_01G16771,FGRAMPH1_01G21277,FGRAMPH1_01G21997,FGRAMPH1_01G25339,	2.05	0.0216451
Barley	Stage 4	Molecular function	GO:0022857	transmembrane transporter activity	717	71	FGRAMPH1_01G00077,FGRAMPH1_01G00215,FGRAMPH1_01G00441,FGRAMPH1_01G00587,FGRAMPH1_01G00589,FGRAMPH1_01G01375,FGRAMPH1_01G01945,FGRAMPH1_01G03895,FGRAMPH1_01G04399,FGRAMPH1_01G04415,FGRAMPH1_01G05147,FGRAMPH1_01G05419,FGRAMPH1_01G05499,FGRAMPH1_01G05827,FGRAMPH1_01G08687,FGRAMPH1_01G09101,FGRAMPH1_01G09401,FGRAMPH1_01G09421,FGRAMPH1_01G09623,FGRAMPH1_01G10031,FGRAMPH1_01G11877,FGRAMPH1_01G12043,FGR…	1.26	0.0224826
Barley	Stage 4	Molecular function	GO:0008233	peptidase activity	251	29	FGRAMPH1_01G00339,FGRAMPH1_01G00585,FGRAMPH1_01G02019,FGRAMPH1_01G04401,FGRAMPH1_01G08489,FGRAMPH1_01G08759,FGRAMPH1_01G08933,FGRAMPH1_01G09117,FGRAMPH1_01G09119,FGRAMPH1_01G09213,FGRAMPH1_01G11847,FGRAMPH1_01G11883,FGRAMPH1_01G12095,FGRAMPH1_01G12585,FGRAMPH1_01G12949,FGRAMPH1_01G13711,FGRAMPH1_01G14115,FGRAMPH1_01G15643,FGRAMPH1_01G16247,FGRAMPH1_01G16279,FGRAMPH1_01G16771,FGRAMPH1_01G21081,FGR…	1.47	0.0225394
Barley	Stage 4	Molecular function	GO:0015294	solute:cation symporter activity	38	7	FGRAMPH1_01G00215,FGRAMPH1_01G12475,FGRAMPH1_01G12853,FGRAMPH1_01G14067,FGRAMPH1_01G15537,FGRAMPH1_01G22213,FGRAMPH1_01G28035,	2.35	0.0264922
Barley	Stage 4	Molecular function	GO:0015295	solute:proton symporter activity	38	7	FGRAMPH1_01G00215,FGRAMPH1_01G12475,FGRAMPH1_01G12853,FGRAMPH1_01G14067,FGRAMPH1_01G15537,FGRAMPH1_01G22213,FGRAMPH1_01G28035,	2.35	0.0264922
Barley	Stage 4	Molecular function	GO:0022804	active transmembrane transporter activity	192	23	FGRAMPH1_01G00215,FGRAMPH1_01G00589,FGRAMPH1_01G03895,FGRAMPH1_01G05827,FGRAMPH1_01G09623,FGRAMPH1_01G10031,FGRAMPH1_01G12475,FGRAMPH1_01G12853,FGRAMPH1_01G14067,FGRAMPH1_01G14817,FGRAMPH1_01G14829,FGRAMPH1_01G15537,FGRAMPH1_01G15627,FGRAMPH1_01G16639,FGRAMPH1_01G20969,FGRAMPH1_01G21057,FGRAMPH1_01G21197,FGRAMPH1_01G21253,FGRAMPH1_01G22213,FGRAMPH1_01G25171,FGRAMPH1_01G25263,FGRAMPH1_01G27255,FGR…	1.53	0.0272287
Barley	Stage 4	Molecular function	GO:0043531	ADP binding	9	3	FGRAMPH1_01G16363,FGRAMPH1_01G25553,FGRAMPH1_01G28267,	4.24	0.0283063
Barley	Stage 4	Molecular function	GO:0005215	transporter activity	728	71	FGRAMPH1_01G00077,FGRAMPH1_01G00215,FGRAMPH1_01G00441,FGRAMPH1_01G00587,FGRAMPH1_01G00589,FGRAMPH1_01G01375,FGRAMPH1_01G01945,FGRAMPH1_01G03895,FGRAMPH1_01G04399,FGRAMPH1_01G04415,FGRAMPH1_01G05147,FGRAMPH1_01G05419,FGRAMPH1_01G05499,FGRAMPH1_01G05827,FGRAMPH1_01G08687,FGRAMPH1_01G09101,FGRAMPH1_01G09401,FGRAMPH1_01G09421,FGRAMPH1_01G09623,FGRAMPH1_01G10031,FGRAMPH1_01G11877,FGRAMPH1_01G12043,FGR…	1.24	0.0303874
Barley	Stage 4	Molecular function	GO:0015926	glucosidase activity	31	6	FGRAMPH1_01G06317,FGRAMPH1_01G12819,FGRAMPH1_01G13187,FGRAMPH1_01G15951,FGRAMPH1_01G16623,FGRAMPH1_01G21109,	2.46	0.0311109
Barley	Stage 4	Molecular function	GO:0005355	glucose transmembrane transporter activity	16	4	FGRAMPH1_01G12167,FGRAMPH1_01G12475,FGRAMPH1_01G19827,FGRAMPH1_01G21893,	3.18	0.0320584
Barley	Stage 4	Molecular function	GO:0016709	oxidoreductase activity, acting on paired donors, with incorporation or reduction of molecular oxygen, NAD(P)H as one donor, and incorporation of one atom of oxygen	32	6	FGRAMPH1_01G08529,FGRAMPH1_01G12207,FGRAMPH1_01G21725,FGRAMPH1_01G22207,FGRAMPH1_01G27877,FGRAMPH1_01G27895,	2.39	0.0358393
Barley	Stage 4	Molecular function	GO:0019842	vitamin binding	116	15	FGRAMPH1_01G00233,FGRAMPH1_01G04345,FGRAMPH1_01G05575,FGRAMPH1_01G08349,FGRAMPH1_01G10841,FGRAMPH1_01G12149,FGRAMPH1_01G12649,FGRAMPH1_01G12827,FGRAMPH1_01G13581,FGRAMPH1_01G13607,FGRAMPH1_01G16085,FGRAMPH1_01G20955,FGRAMPH1_01G20959,FGRAMPH1_01G22333,FGRAMPH1_01G24183,	1.65	0.0374399
Barley	Stage 4	Molecular function	GO:0016701	oxidoreductase activity, acting on single donors with incorporation of molecular oxygen	42	7	FGRAMPH1_01G04045,FGRAMPH1_01G06395,FGRAMPH1_01G08973,FGRAMPH1_01G15839,FGRAMPH1_01G22307,FGRAMPH1_01G25163,FGRAMPH1_01G28063,	2.12	0.0432558
Barley	Stage 4	Molecular function	GO:0004180	carboxypeptidase activity	26	5	FGRAMPH1_01G09213,FGRAMPH1_01G11847,FGRAMPH1_01G12095,FGRAMPH1_01G21277,FGRAMPH1_01G25339,	2.45	0.0487242
Barley	Stage 4	Molecular function	GO:0004499	N,N-dimethylaniline monooxygenase activity	26	5	FGRAMPH1_01G12207,FGRAMPH1_01G21725,FGRAMPH1_01G22207,FGRAMPH1_01G27877,FGRAMPH1_01G27895,	2.45	0.0487242
PDA	Stage 2	Biological process	GO:0007018	microtubule-based movement	18	4	FGRAMPH1_01G01755,FGRAMPH1_01G04955,FGRAMPH1_01G16571,FGRAMPH1_01G24065,	10.44	0.000480938
PDA	Stage 2	Biological process	GO:0071554	cell wall organization or biogenesis	87	8	FGRAMPH1_01G00473,FGRAMPH1_01G10411,FGRAMPH1_01G12283,FGRAMPH1_01G13319,FGRAMPH1_01G13529,FGRAMPH1_01G15293,FGRAMPH1_01G21081,FGRAMPH1_01G22187,	4.32	0.000504106
PDA	Stage 2	Biological process	GO:0044347	cell wall polysaccharide catabolic process	10	3	FGRAMPH1_01G13319,FGRAMPH1_01G21081,FGRAMPH1_01G22187,	14.1	0.00101901
PDA	Stage 2	Biological process	GO:0016998	cell wall macromolecule catabolic process	10	3	FGRAMPH1_01G13319,FGRAMPH1_01G21081,FGRAMPH1_01G22187,	14.1	0.00101901
PDA	Stage 2	Biological process	GO:0045493	xylan catabolic process	10	3	FGRAMPH1_01G13319,FGRAMPH1_01G21081,FGRAMPH1_01G22187,	14.1	0.00101901
PDA	Stage 2	Biological process	GO:0010410	hemicellulose metabolic process	10	3	FGRAMPH1_01G13319,FGRAMPH1_01G21081,FGRAMPH1_01G22187,	14.1	0.00101901
PDA	Stage 2	Biological process	GO:0045491	xylan metabolic process	10	3	FGRAMPH1_01G13319,FGRAMPH1_01G21081,FGRAMPH1_01G22187,	14.1	0.00101901
PDA	Stage 2	Biological process	GO:0010383	cell wall polysaccharide metabolic process	13	3	FGRAMPH1_01G13319,FGRAMPH1_01G21081,FGRAMPH1_01G22187,	10.85	0.00231684
PDA	Stage 2	Biological process	GO:0000272	polysaccharide catabolic process	90	7	FGRAMPH1_01G03929,FGRAMPH1_01G13319,FGRAMPH1_01G15273,FGRAMPH1_01G15293,FGRAMPH1_01G21081,FGRAMPH1_01G21485,FGRAMPH1_01G22187,	3.66	0.00298231
PDA	Stage 2	Biological process	GO:0007017	microtubule-based process	50	5	FGRAMPH1_01G00857,FGRAMPH1_01G01755,FGRAMPH1_01G04955,FGRAMPH1_01G16571,FGRAMPH1_01G24065,	4.7	0.00403533
PDA	Stage 2	Biological process	GO:0044036	cell wall macromolecule metabolic process	17	3	FGRAMPH1_01G13319,FGRAMPH1_01G21081,FGRAMPH1_01G22187,	8.29	0.00517423
PDA	Stage 2	Biological process	GO:0071555	cell wall organization	59	5	FGRAMPH1_01G00473,FGRAMPH1_01G10411,FGRAMPH1_01G12283,FGRAMPH1_01G13529,FGRAMPH1_01G15293,	3.98	0.00817986
PDA	Stage 2	Biological process	GO:0006928	movement of cell or subcellular component	38	4	FGRAMPH1_01G01755,FGRAMPH1_01G04955,FGRAMPH1_01G16571,FGRAMPH1_01G24065,	4.95	0.00833151
PDA	Stage 2	Biological process	GO:0005976	polysaccharide metabolic process	112	7	FGRAMPH1_01G03929,FGRAMPH1_01G13319,FGRAMPH1_01G15273,FGRAMPH1_01G15293,FGRAMPH1_01G21081,FGRAMPH1_01G21485,FGRAMPH1_01G22187,	2.94	0.00979846
PDA	Stage 2	Biological process	GO:0045229	external encapsulating structure organization	65	5	FGRAMPH1_01G00473,FGRAMPH1_01G10411,FGRAMPH1_01G12283,FGRAMPH1_01G13529,FGRAMPH1_01G15293,	3.62	0.0121896
PDA	Stage 2	Biological process	GO:0016052	carbohydrate catabolic process	151	8	FGRAMPH1_01G03929,FGRAMPH1_01G13319,FGRAMPH1_01G13529,FGRAMPH1_01G15273,FGRAMPH1_01G15293,FGRAMPH1_01G21081,FGRAMPH1_01G21485,FGRAMPH1_01G22187,	2.49	0.0151999
PDA	Stage 2	Biological process	GO:0051301	cell division	70	5	FGRAMPH1_01G00857,FGRAMPH1_01G01385,FGRAMPH1_01G01755,FGRAMPH1_01G10055,FGRAMPH1_01G20189,	3.36	0.0164129
PDA	Stage 2	Biological process	GO:0005975	carbohydrate metabolic process	348	14	FGRAMPH1_01G00473,FGRAMPH1_01G03645,FGRAMPH1_01G03929,FGRAMPH1_01G10411,FGRAMPH1_01G12283,FGRAMPH1_01G13319,FGRAMPH1_01G13529,FGRAMPH1_01G15273,FGRAMPH1_01G15293,FGRAMPH1_01G16075,FGRAMPH1_01G21081,FGRAMPH1_01G21485,FGRAMPH1_01G22187,FGRAMPH1_01G27455,	1.89	0.0164218
PDA	Stage 2	Biological process	GO:0071459	protein localization to chromosome, centromeric region	1	1	FGRAMPH1_01G10115,	47	0.0212766
PDA	Stage 2	Biological process	GO:1903083	protein localization to condensed chromosome	1	1	FGRAMPH1_01G10115,	47	0.0212766
PDA	Stage 2	Biological process	GO:0030166	proteoglycan biosynthetic process	1	1	FGRAMPH1_01G22103,	47	0.0212766
PDA	Stage 2	Biological process	GO:0015012	heparan sulfate proteoglycan biosynthetic process	1	1	FGRAMPH1_01G22103,	47	0.0212766
PDA	Stage 2	Biological process	GO:0034501	protein localization to kinetochore	1	1	FGRAMPH1_01G10115,	47	0.0212766
PDA	Stage 2	Biological process	GO:0009401	phosphoenolpyruvate-dependent sugar phosphotransferase system	1	1	FGRAMPH1_01G13027,	47	0.0212766
PDA	Stage 2	Biological process	GO:0090070	positive regulation of ribosome biogenesis	1	1	FGRAMPH1_01G01385,	47	0.0212766
PDA	Stage 2	Biological process	GO:0046051	UTP metabolic process	1	1	FGRAMPH1_01G19191,	47	0.0212766
PDA	Stage 2	Biological process	GO:0090069	regulation of ribosome biogenesis	1	1	FGRAMPH1_01G01385,	47	0.0212766
PDA	Stage 2	Biological process	GO:0035195	gene silencing by miRNA	1	1	FGRAMPH1_01G10659,	47	0.0212766
PDA	Stage 2	Biological process	GO:0000050	urea cycle	1	1	FGRAMPH1_01G20909,	47	0.0212766
PDA	Stage 2	Biological process	GO:0034502	protein localization to chromosome	1	1	FGRAMPH1_01G10115,	47	0.0212766
PDA	Stage 2	Biological process	GO:0010037	response to carbon dioxide	1	1	FGRAMPH1_01G00289,	47	0.0212766
PDA	Stage 2	Biological process	GO:0006228	UTP biosynthetic process	1	1	FGRAMPH1_01G19191,	47	0.0212766
PDA	Stage 2	Biological process	GO:0006183	GTP biosynthetic process	1	1	FGRAMPH1_01G19191,	47	0.0212766
PDA	Stage 2	Biological process	GO:0000041	transition metal ion transport	33	3	FGRAMPH1_01G04343,FGRAMPH1_01G13479,FGRAMPH1_01G17245,	4.27	0.0324041
PDA	Stage 2	Biological process	GO:0031505	fungal-type cell wall organization	35	3	FGRAMPH1_01G00473,FGRAMPH1_01G10411,FGRAMPH1_01G13529,	4.03	0.037698
PDA	Stage 2	Biological process	GO:0060173	limb development	2	1	FGRAMPH1_01G22103,	23.5	0.0421028
PDA	Stage 2	Biological process	GO:0035138	pectoral fin morphogenesis	2	1	FGRAMPH1_01G22103,	23.5	0.0421028
PDA	Stage 2	Biological process	GO:0030201	heparan sulfate proteoglycan metabolic process	2	1	FGRAMPH1_01G22103,	23.5	0.0421028
PDA	Stage 2	Biological process	GO:0043651	linoleic acid metabolic process	2	1	FGRAMPH1_01G21451,	23.5	0.0421028
PDA	Stage 2	Biological process	GO:0009209	pyrimidine ribonucleoside triphosphate biosynthetic process	2	1	FGRAMPH1_01G19191,	23.5	0.0421028
PDA	Stage 2	Biological process	GO:0002538	arachidonic acid metabolite production involved in inflammatory response	2	1	FGRAMPH1_01G21451,	23.5	0.0421028
PDA	Stage 2	Biological process	GO:0045777	positive regulation of blood pressure	2	1	FGRAMPH1_01G21451,	23.5	0.0421028
PDA	Stage 2	Biological process	GO:0002532	production of molecular mediator involved in inflammatory response	2	1	FGRAMPH1_01G21451,	23.5	0.0421028
PDA	Stage 2	Biological process	GO:0050821	protein stabilization	2	1	FGRAMPH1_01G03679,	23.5	0.0421028
PDA	Stage 2	Biological process	GO:0048167	regulation of synaptic plasticity	2	1	FGRAMPH1_01G25125,	23.5	0.0421028
PDA	Stage 2	Biological process	GO:0048168	regulation of neuronal synaptic plasticity	2	1	FGRAMPH1_01G25125,	23.5	0.0421028
PDA	Stage 2	Biological process	GO:0035194	post-transcriptional gene silencing by RNA	2	1	FGRAMPH1_01G10659,	23.5	0.0421028
PDA	Stage 2	Biological process	GO:0046036	CTP metabolic process	2	1	FGRAMPH1_01G19191,	23.5	0.0421028
PDA	Stage 2	Biological process	GO:0048169	regulation of long-term neuronal synaptic plasticity	2	1	FGRAMPH1_01G25125,	23.5	0.0421028
PDA	Stage 2	Biological process	GO:0033333	fin development	2	1	FGRAMPH1_01G22103,	23.5	0.0421028
PDA	Stage 2	Biological process	GO:0002539	prostaglandin production involved in inflammatory response	2	1	FGRAMPH1_01G21451,	23.5	0.0421028
PDA	Stage 2	Biological process	GO:0031134	sister chromatid biorientation	2	1	FGRAMPH1_01G20189,	23.5	0.0421028
PDA	Stage 2	Biological process	GO:0006436	tryptophanyl-tRNA aminoacylation	2	1	FGRAMPH1_01G07379,	23.5	0.0421028
PDA	Stage 2	Biological process	GO:0006241	CTP biosynthetic process	2	1	FGRAMPH1_01G19191,	23.5	0.0421028
PDA	Stage 2	Biological process	GO:0008217	regulation of blood pressure	2	1	FGRAMPH1_01G21451,	23.5	0.0421028
PDA	Stage 2	Biological process	GO:0009208	pyrimidine ribonucleoside triphosphate metabolic process	2	1	FGRAMPH1_01G19191,	23.5	0.0421028
PDA	Stage 2	Biological process	GO:0033339	pectoral fin development	2	1	FGRAMPH1_01G22103,	23.5	0.0421028
PDA	Stage 2	Biological process	GO:0010106	cellular response to iron ion starvation	2	1	FGRAMPH1_01G17245,	23.5	0.0421028
PDA	Stage 2	Biological process	GO:0031647	regulation of protein stability	2	1	FGRAMPH1_01G03679,	23.5	0.0421028
PDA	Stage 2	Biological process	GO:0006029	proteoglycan metabolic process	2	1	FGRAMPH1_01G22103,	23.5	0.0421028
PDA	Stage 2	Biological process	GO:0016441	posttranscriptional gene silencing	2	1	FGRAMPH1_01G10659,	23.5	0.0421028
PDA	Stage 2	Biological process	GO:0046039	GTP metabolic process	2	1	FGRAMPH1_01G19191,	23.5	0.0421028
PDA	Stage 2	Biological process	GO:0019233	sensory perception of pain	2	1	FGRAMPH1_01G21451,	23.5	0.0421028
PDA	Stage 2	Biological process	GO:0033334	fin morphogenesis	2	1	FGRAMPH1_01G22103,	23.5	0.0421028
PDA	Stage 2	Biological process	GO:0006952	defense response	17	2	FGRAMPH1_01G12237,FGRAMPH1_01G21451,	5.53	0.0496736
PDA	Stage 2	Cellular component	GO:0005576	extracellular region	211	17	FGRAMPH1_01G00357,FGRAMPH1_01G03929,FGRAMPH1_01G05629,FGRAMPH1_01G05725,FGRAMPH1_01G10411,FGRAMPH1_01G12283,FGRAMPH1_01G12927,FGRAMPH1_01G13319,FGRAMPH1_01G13337,FGRAMPH1_01G14129,FGRAMPH1_01G14147,FGRAMPH1_01G14665,FGRAMPH1_01G15273,FGRAMPH1_01G16231,FGRAMPH1_01G21485,FGRAMPH1_01G22187,FGRAMPH1_01G22193,	3.79	2.34975e-06
PDA	Stage 2	Cellular component	GO:0072686	mitotic spindle	7	2	FGRAMPH1_01G00857,FGRAMPH1_01G20189,	13.43	0.00881447
PDA	Stage 2	Cellular component	GO:0031224	intrinsic component of membrane	2665	72	FGRAMPH1_01G00473,FGRAMPH1_01G00567,FGRAMPH1_01G01057,FGRAMPH1_01G04343,FGRAMPH1_01G04481,FGRAMPH1_01G05089,FGRAMPH1_01G05309,FGRAMPH1_01G05633,FGRAMPH1_01G05665,FGRAMPH1_01G05811,FGRAMPH1_01G05859,FGRAMPH1_01G06397,FGRAMPH1_01G08055,FGRAMPH1_01G08449,FGRAMPH1_01G09267,FGRAMPH1_01G09351,FGRAMPH1_01G09445,FGRAMPH1_01G09451,FGRAMPH1_01G09623,FGRAMPH1_01G10411,FGRAMPH1_01G11457,FGRAMPH1_01G11893,FGR…	1.27	0.00995234
PDA	Stage 2	Cellular component	GO:0000775	chromosome, centromeric region	41	4	FGRAMPH1_01G00857,FGRAMPH1_01G02637,FGRAMPH1_01G10115,FGRAMPH1_01G20189,	4.59	0.010881
PDA	Stage 2	Cellular component	GO:0016021	integral component of membrane	2644	71	FGRAMPH1_01G00473,FGRAMPH1_01G00567,FGRAMPH1_01G01057,FGRAMPH1_01G04343,FGRAMPH1_01G04481,FGRAMPH1_01G05089,FGRAMPH1_01G05309,FGRAMPH1_01G05633,FGRAMPH1_01G05665,FGRAMPH1_01G05811,FGRAMPH1_01G05859,FGRAMPH1_01G06397,FGRAMPH1_01G08055,FGRAMPH1_01G08449,FGRAMPH1_01G09267,FGRAMPH1_01G09351,FGRAMPH1_01G09445,FGRAMPH1_01G09451,FGRAMPH1_01G09623,FGRAMPH1_01G10411,FGRAMPH1_01G11457,FGRAMPH1_01G11893,FGR…	1.26	0.0123029
PDA	Stage 2	Cellular component	GO:0000940	outer kinetochore	9	2	FGRAMPH1_01G00857,FGRAMPH1_01G20189,	10.44	0.0146932
PDA	Stage 2	Cellular component	GO:0042729	DASH complex	9	2	FGRAMPH1_01G00857,FGRAMPH1_01G20189,	10.44	0.0146932
PDA	Stage 2	Cellular component	GO:0005874	microtubule	47	4	FGRAMPH1_01G00857,FGRAMPH1_01G04955,FGRAMPH1_01G20189,FGRAMPH1_01G24065,	4	0.0173723
PDA	Stage 2	Cellular component	GO:0099080	supramolecular complex	74	5	FGRAMPH1_01G00857,FGRAMPH1_01G04955,FGRAMPH1_01G10115,FGRAMPH1_01G20189,FGRAMPH1_01G24065,	3.18	0.0204196
PDA	Stage 2	Cellular component	GO:0000779	condensed chromosome, centromeric region	28	3	FGRAMPH1_01G00857,FGRAMPH1_01G10115,FGRAMPH1_01G20189,	5.04	0.0210133
PDA	Stage 2	Cellular component	GO:0000776	kinetochore	28	3	FGRAMPH1_01G00857,FGRAMPH1_01G10115,FGRAMPH1_01G20189,	5.04	0.0210133
PDA	Stage 2	Cellular component	GO:0016442	RISC complex	1	1	FGRAMPH1_01G10659,	47	0.0212766
PDA	Stage 2	Cellular component	GO:0099513	polymeric cytoskeletal fiber	51	4	FGRAMPH1_01G00857,FGRAMPH1_01G04955,FGRAMPH1_01G20189,FGRAMPH1_01G24065,	3.69	0.0228033
PDA	Stage 2	Cellular component	GO:0099081	supramolecular polymer	52	4	FGRAMPH1_01G00857,FGRAMPH1_01G04955,FGRAMPH1_01G20189,FGRAMPH1_01G24065,	3.62	0.0243049
PDA	Stage 2	Cellular component	GO:0099512	supramolecular fiber	52	4	FGRAMPH1_01G00857,FGRAMPH1_01G04955,FGRAMPH1_01G20189,FGRAMPH1_01G24065,	3.62	0.0243049
PDA	Stage 2	Cellular component	GO:0005819	spindle	31	3	FGRAMPH1_01G00857,FGRAMPH1_01G20189,FGRAMPH1_01G23607,	4.55	0.0275298
PDA	Stage 2	Cellular component	GO:0031225	anchored component of membrane	34	3	FGRAMPH1_01G00473,FGRAMPH1_01G21357,FGRAMPH1_01G25789,	4.15	0.0349989
PDA	Stage 2	Cellular component	GO:0098687	chromosomal region	61	4	FGRAMPH1_01G00857,FGRAMPH1_01G02637,FGRAMPH1_01G10115,FGRAMPH1_01G20189,	3.08	0.0404929
PDA	Stage 2	Cellular component	GO:0097517	contractile actin filament bundle	2	1	FGRAMPH1_01G10055,	23.5	0.0421028
PDA	Stage 2	Cellular component	GO:0042641	actomyosin	2	1	FGRAMPH1_01G10055,	23.5	0.0421028
PDA	Stage 2	Cellular component	GO:1905862	ferroxidase complex	2	1	FGRAMPH1_01G17245,	23.5	0.0421028
PDA	Stage 2	Cellular component	GO:0001725	stress fiber	2	1	FGRAMPH1_01G10055,	23.5	0.0421028
PDA	Stage 2	Cellular component	GO:0031332	RNAi effector complex	2	1	FGRAMPH1_01G10659,	23.5	0.0421028
PDA	Stage 2	Cellular component	GO:0032299	ribonuclease H2 complex	2	1	FGRAMPH1_01G14845,	23.5	0.0421028
PDA	Stage 2	Cellular component	GO:0032432	actin filament bundle	2	1	FGRAMPH1_01G10055,	23.5	0.0421028
PDA	Stage 2	Cellular component	GO:0033573	high-affinity iron permease complex	2	1	FGRAMPH1_01G17245,	23.5	0.0421028
PDA	Stage 2	Cellular component	GO:0009986	cell surface	63	4	FGRAMPH1_01G00473,FGRAMPH1_01G16203,FGRAMPH1_01G16503,FGRAMPH1_01G17245,	2.98	0.0447527
PDA	Stage 2	Cellular component	GO:0015630	microtubule cytoskeleton	93	5	FGRAMPH1_01G00857,FGRAMPH1_01G04955,FGRAMPH1_01G20189,FGRAMPH1_01G23607,FGRAMPH1_01G24065,	2.53	0.0479182
PDA	Stage 2	Molecular function	GO:0008017	microtubule binding	18	5	FGRAMPH1_01G00787,FGRAMPH1_01G01755,FGRAMPH1_01G04955,FGRAMPH1_01G16571,FGRAMPH1_01G24065,	13.06	2.83017e-05
PDA	Stage 2	Molecular function	GO:0015631	tubulin binding	27	5	FGRAMPH1_01G00787,FGRAMPH1_01G01755,FGRAMPH1_01G04955,FGRAMPH1_01G16571,FGRAMPH1_01G24065,	8.7	0.000228217
PDA	Stage 2	Molecular function	GO:0003777	microtubule motor activity	18	4	FGRAMPH1_01G01755,FGRAMPH1_01G04955,FGRAMPH1_01G16571,FGRAMPH1_01G24065,	10.44	0.000480938
PDA	Stage 2	Molecular function	GO:0003774	cytoskeletal motor activity	24	4	FGRAMPH1_01G01755,FGRAMPH1_01G04955,FGRAMPH1_01G16571,FGRAMPH1_01G24065,	7.83	0.00151144
PDA	Stage 2	Molecular function	GO:0016829	lyase activity	212	12	FGRAMPH1_01G00289,FGRAMPH1_01G02843,FGRAMPH1_01G03353,FGRAMPH1_01G03929,FGRAMPH1_01G05725,FGRAMPH1_01G08071,FGRAMPH1_01G13297,FGRAMPH1_01G15273,FGRAMPH1_01G16239,FGRAMPH1_01G21485,FGRAMPH1_01G21623,FGRAMPH1_01G22577,	2.66	0.00187164
PDA	Stage 2	Molecular function	GO:0008092	cytoskeletal protein binding	72	6	FGRAMPH1_01G00787,FGRAMPH1_01G01755,FGRAMPH1_01G04955,FGRAMPH1_01G10055,FGRAMPH1_01G16571,FGRAMPH1_01G24065,	3.92	0.00418306
PDA	Stage 2	Molecular function	GO:0020037	heme binding	154	9	FGRAMPH1_01G05089,FGRAMPH1_01G05633,FGRAMPH1_01G05811,FGRAMPH1_01G06119,FGRAMPH1_01G08515,FGRAMPH1_01G13855,FGRAMPH1_01G14839,FGRAMPH1_01G18801,FGRAMPH1_01G21087,	2.75	0.00553994
PDA	Stage 2	Molecular function	GO:0046906	tetrapyrrole binding	156	9	FGRAMPH1_01G05089,FGRAMPH1_01G05633,FGRAMPH1_01G05811,FGRAMPH1_01G06119,FGRAMPH1_01G08515,FGRAMPH1_01G13855,FGRAMPH1_01G14839,FGRAMPH1_01G18801,FGRAMPH1_01G21087,	2.71	0.00602013
PDA	Stage 2	Molecular function	GO:0016491	oxidoreductase activity	1048	34	FGRAMPH1_01G04343,FGRAMPH1_01G04431,FGRAMPH1_01G05089,FGRAMPH1_01G05633,FGRAMPH1_01G05639,FGRAMPH1_01G05811,FGRAMPH1_01G06119,FGRAMPH1_01G08515,FGRAMPH1_01G08777,FGRAMPH1_01G09333,FGRAMPH1_01G10401,FGRAMPH1_01G12233,FGRAMPH1_01G12393,FGRAMPH1_01G12413,FGRAMPH1_01G12825,FGRAMPH1_01G13099,FGRAMPH1_01G13477,FGRAMPH1_01G13597,FGRAMPH1_01G13855,FGRAMPH1_01G14839,FGRAMPH1_01G15989,FGRAMPH1_01G16149,FGR…	1.52	0.00761231
PDA	Stage 2	Molecular function	GO:0004089	carbonate dehydratase activity	7	2	FGRAMPH1_01G00289,FGRAMPH1_01G16239,	13.43	0.00881447
PDA	Stage 2	Molecular function	GO:0097599	xylanase activity	8	2	FGRAMPH1_01G13319,FGRAMPH1_01G22187,	11.75	0.011589
PDA	Stage 2	Molecular function	GO:0031176	endo-1,4-beta-xylanase activity	8	2	FGRAMPH1_01G13319,FGRAMPH1_01G22187,	11.75	0.011589
PDA	Stage 2	Molecular function	GO:0050525	cutinase activity	8	2	FGRAMPH1_01G05629,FGRAMPH1_01G12927,	11.75	0.011589
PDA	Stage 2	Molecular function	GO:0016831	carboxy-lyase activity	42	4	FGRAMPH1_01G03353,FGRAMPH1_01G08071,FGRAMPH1_01G21623,FGRAMPH1_01G22577,	4.48	0.0118308
PDA	Stage 2	Molecular function	GO:0047938	glucose-6-phosphate 1-epimerase activity	1	1	FGRAMPH1_01G03645,	47	0.0212766
PDA	Stage 2	Molecular function	GO:0019865	immunoglobulin binding	1	1	FGRAMPH1_01G14665,	47	0.0212766
PDA	Stage 2	Molecular function	GO:0004053	arginase activity	1	1	FGRAMPH1_01G20909,	47	0.0212766
PDA	Stage 2	Molecular function	GO:0030600	feruloyl esterase activity	1	1	FGRAMPH1_01G21081,	47	0.0212766
PDA	Stage 2	Molecular function	GO:0015093	ferrous iron transmembrane transporter activity	1	1	FGRAMPH1_01G17245,	47	0.0212766
PDA	Stage 2	Molecular function	GO:0015020	glucuronosyltransferase activity	1	1	FGRAMPH1_01G22103,	47	0.0212766
PDA	Stage 2	Molecular function	GO:0004550	nucleoside diphosphate kinase activity	1	1	FGRAMPH1_01G19191,	47	0.0212766
PDA	Stage 2	Molecular function	GO:0004163	diphosphomevalonate decarboxylase activity	1	1	FGRAMPH1_01G08071,	47	0.0212766
PDA	Stage 2	Molecular function	GO:0019863	IgE binding	1	1	FGRAMPH1_01G14665,	47	0.0212766
PDA	Stage 2	Molecular function	GO:0030337	DNA polymerase processivity factor activity	1	1	FGRAMPH1_01G02633,	47	0.0212766
PDA	Stage 2	Molecular function	GO:0004649	poly(ADP-ribose) glycohydrolase activity	1	1	FGRAMPH1_01G27455,	47	0.0212766
PDA	Stage 2	Molecular function	GO:0004853	uroporphyrinogen decarboxylase activity	1	1	FGRAMPH1_01G03353,	47	0.0212766
PDA	Stage 2	Molecular function	GO:0016705	oxidoreductase activity, acting on paired donors, with incorporation or reduction of molecular oxygen	168	8	FGRAMPH1_01G05089,FGRAMPH1_01G05633,FGRAMPH1_01G05811,FGRAMPH1_01G08777,FGRAMPH1_01G13855,FGRAMPH1_01G14839,FGRAMPH1_01G18801,FGRAMPH1_01G21087,	2.24	0.0269116
PDA	Stage 2	Molecular function	GO:0046915	transition metal ion transmembrane transporter activity	15	2	FGRAMPH1_01G13479,FGRAMPH1_01G17245,	6.27	0.0394246
PDA	Stage 2	Molecular function	GO:0047412	N-(long-chain-acyl)ethanolamine deacylase activity	2	1	FGRAMPH1_01G12237,	23.5	0.0421028
PDA	Stage 2	Molecular function	GO:0032440	2-alkenal reductase [NAD(P)+] activity	2	1	FGRAMPH1_01G12393,	23.5	0.0421028
PDA	Stage 2	Molecular function	GO:0019902	phosphatase binding	2	1	FGRAMPH1_01G10055,	23.5	0.0421028
PDA	Stage 2	Molecular function	GO:0004338	glucan exo-1,3-beta-glucosidase activity	2	1	FGRAMPH1_01G10411,	23.5	0.0421028
PDA	Stage 2	Molecular function	GO:0004830	tryptophan-tRNA ligase activity	2	1	FGRAMPH1_01G07379,	23.5	0.0421028
PDA	Stage 2	Molecular function	GO:0047560	3-dehydrosphinganine reductase activity	2	1	FGRAMPH1_01G25801,	23.5	0.0421028
PDA	Stage 2	Molecular function	GO:0019903	protein phosphatase binding	2	1	FGRAMPH1_01G10055,	23.5	0.0421028
PDA	Stage 2	Molecular function	GO:0016830	carbon-carbon lyase activity	64	4	FGRAMPH1_01G03353,FGRAMPH1_01G08071,FGRAMPH1_01G21623,FGRAMPH1_01G22577,	2.94	0.0469732
PDA	Stage 3	Biological Process	GO:0005975	carbohydrate metabolic process	348	20	FGRAMPH1_01G00473,FGRAMPH1_01G01013,FGRAMPH1_01G01281,FGRAMPH1_01G02817,FGRAMPH1_01G03645,FGRAMPH1_01G03929,FGRAMPH1_01G06361,FGRAMPH1_01G10411,FGRAMPH1_01G12283,FGRAMPH1_01G13319,FGRAMPH1_01G13529,FGRAMPH1_01G15273,FGRAMPH1_01G15293,FGRAMPH1_01G16075,FGRAMPH1_01G16233,FGRAMPH1_01G19883,FGRAMPH1_01G21485,FGRAMPH1_01G22187,FGRAMPH1_01G27455,FGRAMPH1_01G27539,	2.2	0.000787704
PDA	Stage 3	Biological Process	GO:0007018	microtubule-based movement	18	4	FGRAMPH1_01G01755,FGRAMPH1_01G04955,FGRAMPH1_01G16571,FGRAMPH1_01G24065,	8.49	0.00104894
PDA	Stage 3	Biological Process	GO:0016052	carbohydrate catabolic process	151	11	FGRAMPH1_01G01281,FGRAMPH1_01G03929,FGRAMPH1_01G13319,FGRAMPH1_01G13529,FGRAMPH1_01G15273,FGRAMPH1_01G15293,FGRAMPH1_01G16233,FGRAMPH1_01G19883,FGRAMPH1_01G21485,FGRAMPH1_01G22187,FGRAMPH1_01G27539,	2.78	0.00200838
PDA	Stage 3	Biological Process	GO:0051382	kinetochore assembly	5	2	FGRAMPH1_01G01005,FGRAMPH1_01G02637,	15.28	0.00647696
PDA	Stage 3	Biological Process	GO:0051383	kinetochore organization	5	2	FGRAMPH1_01G01005,FGRAMPH1_01G02637,	15.28	0.00647696
PDA	Stage 3	Biological Process	GO:0071554	cell wall organization or biogenesis	87	7	FGRAMPH1_01G00473,FGRAMPH1_01G10411,FGRAMPH1_01G12283,FGRAMPH1_01G13319,FGRAMPH1_01G13529,FGRAMPH1_01G15293,FGRAMPH1_01G22187,	3.07	0.0076243
PDA	Stage 3	Biological Process	GO:0000272	polysaccharide catabolic process	90	7	FGRAMPH1_01G03929,FGRAMPH1_01G13319,FGRAMPH1_01G15273,FGRAMPH1_01G15293,FGRAMPH1_01G16233,FGRAMPH1_01G21485,FGRAMPH1_01G22187,	2.97	0.00912922
PDA	Stage 3	Biological Process	GO:0007017	microtubule-based process	50	5	FGRAMPH1_01G00857,FGRAMPH1_01G01755,FGRAMPH1_01G04955,FGRAMPH1_01G16571,FGRAMPH1_01G24065,	3.82	0.00957213
PDA	Stage 3	Biological Process	GO:0051301	cell division	70	6	FGRAMPH1_01G00017,FGRAMPH1_01G00857,FGRAMPH1_01G01385,FGRAMPH1_01G01755,FGRAMPH1_01G10055,FGRAMPH1_01G20189,	3.27	0.00980188
PDA	Stage 3	Biological Process	GO:0046939	nucleotide phosphorylation	19	3	FGRAMPH1_01G01281,FGRAMPH1_01G19191,FGRAMPH1_01G19883,	6.03	0.012588
PDA	Stage 3	Biological Process	GO:0006165	nucleoside diphosphate phosphorylation	19	3	FGRAMPH1_01G01281,FGRAMPH1_01G19191,FGRAMPH1_01G19883,	6.03	0.012588
PDA	Stage 3	Biological Process	GO:0034508	centromere complex assembly	7	2	FGRAMPH1_01G01005,FGRAMPH1_01G02637,	10.91	0.0131383
PDA	Stage 3	Biological Process	GO:0006928	movement of cell or subcellular component	38	4	FGRAMPH1_01G01755,FGRAMPH1_01G04955,FGRAMPH1_01G16571,FGRAMPH1_01G24065,	4.02	0.0168272
PDA	Stage 3	Biological Process	GO:0071555	cell wall organization	59	5	FGRAMPH1_01G00473,FGRAMPH1_01G10411,FGRAMPH1_01G12283,FGRAMPH1_01G13529,FGRAMPH1_01G15293,	3.24	0.0187317
PDA	Stage 3	Biological Process	GO:0009132	nucleoside diphosphate metabolic process	23	3	FGRAMPH1_01G01281,FGRAMPH1_01G19191,FGRAMPH1_01G19883,	4.98	0.0213113
PDA	Stage 3	Biological Process	GO:1901605	alpha-amino acid metabolic process	160	9	FGRAMPH1_01G04367,FGRAMPH1_01G05561,FGRAMPH1_01G05639,FGRAMPH1_01G09731,FGRAMPH1_01G09733,FGRAMPH1_01G14031,FGRAMPH1_01G19483,FGRAMPH1_01G20909,FGRAMPH1_01G25889,	2.15	0.0245766
PDA	Stage 3	Biological Process	GO:0050728	negative regulation of inflammatory response	1	1	FGRAMPH1_01G02971,	38.2	0.026178
PDA	Stage 3	Biological Process	GO:0090070	positive regulation of ribosome biogenesis	1	1	FGRAMPH1_01G01385,	38.2	0.026178
PDA	Stage 3	Biological Process	GO:0120009	intermembrane lipid transfer	1	1	FGRAMPH1_01G04769,	38.2	0.026178
PDA	Stage 3	Biological Process	GO:1903083	protein localization to condensed chromosome	1	1	FGRAMPH1_01G10115,	38.2	0.026178
PDA	Stage 3	Biological Process	GO:0050727	regulation of inflammatory response	1	1	FGRAMPH1_01G02971,	38.2	0.026178
PDA	Stage 3	Biological Process	GO:0050776	regulation of immune response	1	1	FGRAMPH1_01G02971,	38.2	0.026178
PDA	Stage 3	Biological Process	GO:0046051	UTP metabolic process	1	1	FGRAMPH1_01G19191,	38.2	0.026178
PDA	Stage 3	Biological Process	GO:0034501	protein localization to kinetochore	1	1	FGRAMPH1_01G10115,	38.2	0.026178
PDA	Stage 3	Biological Process	GO:0031348	negative regulation of defense response	1	1	FGRAMPH1_01G02971,	38.2	0.026178
PDA	Stage 3	Biological Process	GO:0050777	negative regulation of immune response	1	1	FGRAMPH1_01G02971,	38.2	0.026178
PDA	Stage 3	Biological Process	GO:0090069	regulation of ribosome biogenesis	1	1	FGRAMPH1_01G01385,	38.2	0.026178
PDA	Stage 3	Biological Process	GO:0000050	urea cycle	1	1	FGRAMPH1_01G20909,	38.2	0.026178
PDA	Stage 3	Biological Process	GO:0071459	protein localization to chromosome, centromeric region	1	1	FGRAMPH1_01G10115,	38.2	0.026178
PDA	Stage 3	Biological Process	GO:0015012	heparan sulfate proteoglycan biosynthetic process	1	1	FGRAMPH1_01G22103,	38.2	0.026178
PDA	Stage 3	Biological Process	GO:0002862	negative regulation of inflammatory response to antigenic stimulus	1	1	FGRAMPH1_01G02971,	38.2	0.026178
PDA	Stage 3	Biological Process	GO:0032102	negative regulation of response to external stimulus	1	1	FGRAMPH1_01G02971,	38.2	0.026178
PDA	Stage 3	Biological Process	GO:0034502	protein localization to chromosome	1	1	FGRAMPH1_01G10115,	38.2	0.026178
PDA	Stage 3	Biological Process	GO:0035195	gene silencing by miRNA	1	1	FGRAMPH1_01G10659,	38.2	0.026178
PDA	Stage 3	Biological Process	GO:0010037	response to carbon dioxide	1	1	FGRAMPH1_01G00289,	38.2	0.026178
PDA	Stage 3	Biological Process	GO:0009401	phosphoenolpyruvate-dependent sugar phosphotransferase system	1	1	FGRAMPH1_01G13027,	38.2	0.026178
PDA	Stage 3	Biological Process	GO:0006183	GTP biosynthetic process	1	1	FGRAMPH1_01G19191,	38.2	0.026178
PDA	Stage 3	Biological Process	GO:0002861	regulation of inflammatory response to antigenic stimulus	1	1	FGRAMPH1_01G02971,	38.2	0.026178
PDA	Stage 3	Biological Process	GO:0006228	UTP biosynthetic process	1	1	FGRAMPH1_01G19191,	38.2	0.026178
PDA	Stage 3	Biological Process	GO:0030166	proteoglycan biosynthetic process	1	1	FGRAMPH1_01G22103,	38.2	0.026178
PDA	Stage 3	Biological Process	GO:0045491	xylan metabolic process	10	2	FGRAMPH1_01G13319,FGRAMPH1_01G22187,	7.64	0.0267351
PDA	Stage 3	Biological Process	GO:0045493	xylan catabolic process	10	2	FGRAMPH1_01G13319,FGRAMPH1_01G22187,	7.64	0.0267351
PDA	Stage 3	Biological Process	GO:0010410	hemicellulose metabolic process	10	2	FGRAMPH1_01G13319,FGRAMPH1_01G22187,	7.64	0.0267351
PDA	Stage 3	Biological Process	GO:0044347	cell wall polysaccharide catabolic process	10	2	FGRAMPH1_01G13319,FGRAMPH1_01G22187,	7.64	0.0267351
PDA	Stage 3	Biological Process	GO:0016998	cell wall macromolecule catabolic process	10	2	FGRAMPH1_01G13319,FGRAMPH1_01G22187,	7.64	0.0267351
PDA	Stage 3	Biological Process	GO:0045229	external encapsulating structure organization	65	5	FGRAMPH1_01G00473,FGRAMPH1_01G10411,FGRAMPH1_01G12283,FGRAMPH1_01G13529,FGRAMPH1_01G15293,	2.94	0.0272736
PDA	Stage 3	Biological Process	GO:0005976	polysaccharide metabolic process	112	7	FGRAMPH1_01G03929,FGRAMPH1_01G13319,FGRAMPH1_01G15273,FGRAMPH1_01G15293,FGRAMPH1_01G16233,FGRAMPH1_01G21485,FGRAMPH1_01G22187,	2.39	0.0274295
PDA	Stage 3	Biological Process	GO:0006544	glycine metabolic process	11	2	FGRAMPH1_01G09731,FGRAMPH1_01G09733,	6.95	0.0321204
PDA	Stage 3	Biological Process	GO:0006979	response to oxidative stress	47	4	FGRAMPH1_01G06119,FGRAMPH1_01G08515,FGRAMPH1_01G09795,FGRAMPH1_01G12393,	3.25	0.0339268
PDA	Stage 3	Biological Process	GO:0065008	regulation of biological quality	144	8	FGRAMPH1_01G01281,FGRAMPH1_01G03679,FGRAMPH1_01G10407,FGRAMPH1_01G11675,FGRAMPH1_01G13479,FGRAMPH1_01G15495,FGRAMPH1_01G21451,FGRAMPH1_01G25125,	2.12	0.0352296
PDA	Stage 3	Biological Process	GO:0010383	cell wall polysaccharide metabolic process	13	2	FGRAMPH1_01G13319,FGRAMPH1_01G22187,	5.88	0.0440211
PDA	Stage 3	Cellular component	GO:0005576	extracellular region	211	16	FGRAMPH1_01G00357,FGRAMPH1_01G03929,FGRAMPH1_01G05629,FGRAMPH1_01G05725,FGRAMPH1_01G10411,FGRAMPH1_01G12283,FGRAMPH1_01G12927,FGRAMPH1_01G13319,FGRAMPH1_01G13337,FGRAMPH1_01G14129,FGRAMPH1_01G14147,FGRAMPH1_01G14665,FGRAMPH1_01G15273,FGRAMPH1_01G16231,FGRAMPH1_01G21485,FGRAMPH1_01G22187,	2.9	0.000128422
PDA	Stage 3	Cellular component	GO:0000775	chromosome, centromeric region	41	6	FGRAMPH1_01G00017,FGRAMPH1_01G00857,FGRAMPH1_01G01005,FGRAMPH1_01G02637,FGRAMPH1_01G10115,FGRAMPH1_01G20189,	5.59	0.000629894
PDA	Stage 3	Cellular component	GO:0099080	supramolecular complex	74	8	FGRAMPH1_01G00017,FGRAMPH1_01G00857,FGRAMPH1_01G01005,FGRAMPH1_01G04955,FGRAMPH1_01G10115,FGRAMPH1_01G10407,FGRAMPH1_01G20189,FGRAMPH1_01G24065,	4.13	0.000665415
PDA	Stage 3	Cellular component	GO:0000776	kinetochore	28	5	FGRAMPH1_01G00017,FGRAMPH1_01G00857,FGRAMPH1_01G01005,FGRAMPH1_01G10115,FGRAMPH1_01G20189,	6.82	0.000707378
PDA	Stage 3	Cellular component	GO:0000779	condensed chromosome, centromeric region	28	5	FGRAMPH1_01G00017,FGRAMPH1_01G00857,FGRAMPH1_01G01005,FGRAMPH1_01G10115,FGRAMPH1_01G20189,	6.82	0.000707378
PDA	Stage 3	Cellular component	GO:0098687	chromosomal region	61	7	FGRAMPH1_01G00017,FGRAMPH1_01G00857,FGRAMPH1_01G01005,FGRAMPH1_01G02637,FGRAMPH1_01G10115,FGRAMPH1_01G13365,FGRAMPH1_01G20189,	4.38	0.00100878
PDA	Stage 3	Cellular component	GO:0000793	condensed chromosome	45	5	FGRAMPH1_01G00017,FGRAMPH1_01G00857,FGRAMPH1_01G01005,FGRAMPH1_01G10115,FGRAMPH1_01G20189,	4.24	0.00613228
PDA	Stage 3	Cellular component	GO:0099512	supramolecular fiber	52	5	FGRAMPH1_01G00857,FGRAMPH1_01G04955,FGRAMPH1_01G10407,FGRAMPH1_01G20189,FGRAMPH1_01G24065,	3.67	0.0112587
PDA	Stage 3	Cellular component	GO:0099081	supramolecular polymer	52	5	FGRAMPH1_01G00857,FGRAMPH1_01G04955,FGRAMPH1_01G10407,FGRAMPH1_01G20189,FGRAMPH1_01G24065,	3.67	0.0112587
PDA	Stage 3	Cellular component	GO:0031225	anchored component of membrane	34	4	FGRAMPH1_01G00473,FGRAMPH1_01G05701,FGRAMPH1_01G21357,FGRAMPH1_01G25789,	4.49	0.0114639
PDA	Stage 3	Cellular component	GO:0072686	mitotic spindle	7	2	FGRAMPH1_01G00857,FGRAMPH1_01G20189,	10.91	0.0131383
PDA	Stage 3	Cellular component	GO:0000777	condensed chromosome kinetochore	8	2	FGRAMPH1_01G01005,FGRAMPH1_01G20189,	9.55	0.0172178
PDA	Stage 3	Cellular component	GO:0042729	DASH complex	9	2	FGRAMPH1_01G00857,FGRAMPH1_01G20189,	8.49	0.021759
PDA	Stage 3	Cellular component	GO:0000940	outer kinetochore	9	2	FGRAMPH1_01G00857,FGRAMPH1_01G20189,	8.49	0.021759
PDA	Stage 3	Cellular component	GO:0031674	I band	1	1	FGRAMPH1_01G10407,	38.2	0.026178
PDA	Stage 3	Cellular component	GO:0030016	myofibril	1	1	FGRAMPH1_01G10407,	38.2	0.026178
PDA	Stage 3	Cellular component	GO:0030018	Z disc	1	1	FGRAMPH1_01G10407,	38.2	0.026178
PDA	Stage 3	Cellular component	GO:0031501	mannosyltransferase complex	1	1	FGRAMPH1_01G02817,	38.2	0.026178
PDA	Stage 3	Cellular component	GO:0043292	contractile fiber	1	1	FGRAMPH1_01G10407,	38.2	0.026178
PDA	Stage 3	Cellular component	GO:0016442	RISC complex	1	1	FGRAMPH1_01G10659,	38.2	0.026178
PDA	Stage 3	Cellular component	GO:0030017	sarcomere	1	1	FGRAMPH1_01G10407,	38.2	0.026178
PDA	Stage 3	Cellular component	GO:0005874	microtubule	47	4	FGRAMPH1_01G00857,FGRAMPH1_01G04955,FGRAMPH1_01G20189,FGRAMPH1_01G24065,	3.25	0.0339268
PDA	Stage 3	Cellular component	GO:0099513	polymeric cytoskeletal fiber	51	4	FGRAMPH1_01G00857,FGRAMPH1_01G04955,FGRAMPH1_01G20189,FGRAMPH1_01G24065,	3	0.0438815
PDA	Stage 3	Cellular component	GO:0005819	spindle	31	3	FGRAMPH1_01G00857,FGRAMPH1_01G20189,FGRAMPH1_01G23607,	3.7	0.0464723
PDA	Stage 3	Molecular function	GO:0008017	microtubule binding	18	5	FGRAMPH1_01G00787,FGRAMPH1_01G01755,FGRAMPH1_01G04955,FGRAMPH1_01G16571,FGRAMPH1_01G24065,	10.61	7.6371e-05
PDA	Stage 3	Molecular function	GO:0015631	tubulin binding	27	5	FGRAMPH1_01G00787,FGRAMPH1_01G01755,FGRAMPH1_01G04955,FGRAMPH1_01G16571,FGRAMPH1_01G24065,	7.07	0.000593585
PDA	Stage 3	Molecular function	GO:0016491	oxidoreductase activity	1048	44	FGRAMPH1_01G04431,FGRAMPH1_01G05089,FGRAMPH1_01G05633,FGRAMPH1_01G05639,FGRAMPH1_01G05811,FGRAMPH1_01G06119,FGRAMPH1_01G07199,FGRAMPH1_01G08515,FGRAMPH1_01G08777,FGRAMPH1_01G09333,FGRAMPH1_01G09795,FGRAMPH1_01G12233,FGRAMPH1_01G12393,FGRAMPH1_01G12449,FGRAMPH1_01G12729,FGRAMPH1_01G12825,FGRAMPH1_01G12877,FGRAMPH1_01G13099,FGRAMPH1_01G13209,FGRAMPH1_01G13375,FGRAMPH1_01G13477,FGRAMPH1_01G13597,FGR…	1.6	0.000934057
PDA	Stage 3	Molecular function	GO:0003777	microtubule motor activity	18	4	FGRAMPH1_01G01755,FGRAMPH1_01G04955,FGRAMPH1_01G16571,FGRAMPH1_01G24065,	8.49	0.00104894
PDA	Stage 3	Molecular function	GO:0003824	catalytic activity	3842	124	FGRAMPH1_01G00247,FGRAMPH1_01G00289,FGRAMPH1_01G00473,FGRAMPH1_01G00633,FGRAMPH1_01G01013,FGRAMPH1_01G01281,FGRAMPH1_01G01385,FGRAMPH1_01G01895,FGRAMPH1_01G02817,FGRAMPH1_01G02843,FGRAMPH1_01G02971,FGRAMPH1_01G03181,FGRAMPH1_01G03353,FGRAMPH1_01G03645,FGRAMPH1_01G03929,FGRAMPH1_01G04367,FGRAMPH1_01G04431,FGRAMPH1_01G04793,FGRAMPH1_01G05089,FGRAMPH1_01G05561,FGRAMPH1_01G05629,FGRAMPH1_01G05633,FGR…	1.23	0.00115928
PDA	Stage 3	Molecular function	GO:0008092	cytoskeletal protein binding	72	7	FGRAMPH1_01G00787,FGRAMPH1_01G01755,FGRAMPH1_01G04955,FGRAMPH1_01G10055,FGRAMPH1_01G10407,FGRAMPH1_01G16571,FGRAMPH1_01G24065,	3.71	0.00267195
PDA	Stage 3	Molecular function	GO:0003774	cytoskeletal motor activity	24	4	FGRAMPH1_01G01755,FGRAMPH1_01G04955,FGRAMPH1_01G16571,FGRAMPH1_01G24065,	6.37	0.00322043
PDA	Stage 3	Molecular function	GO:0008080	N-acetyltransferase activity	77	7	FGRAMPH1_01G04793,FGRAMPH1_01G09753,FGRAMPH1_01G11419,FGRAMPH1_01G18843,FGRAMPH1_01G22227,FGRAMPH1_01G25907,FGRAMPH1_01G27425,	3.47	0.00390744
PDA	Stage 3	Molecular function	GO:0016410	N-acyltransferase activity	79	7	FGRAMPH1_01G04793,FGRAMPH1_01G09753,FGRAMPH1_01G11419,FGRAMPH1_01G18843,FGRAMPH1_01G22227,FGRAMPH1_01G25907,FGRAMPH1_01G27425,	3.38	0.00450751
PDA	Stage 3	Molecular function	GO:0016868	intramolecular transferase activity, phosphotransferases	5	2	FGRAMPH1_01G01013,FGRAMPH1_01G02817,	15.28	0.00647696
PDA	Stage 3	Molecular function	GO:0016407	acetyltransferase activity	89	7	FGRAMPH1_01G04793,FGRAMPH1_01G09753,FGRAMPH1_01G11419,FGRAMPH1_01G18843,FGRAMPH1_01G22227,FGRAMPH1_01G25907,FGRAMPH1_01G27425,	3	0.00860531
PDA	Stage 3	Molecular function	GO:0016829	lyase activity	212	12	FGRAMPH1_01G00289,FGRAMPH1_01G02843,FGRAMPH1_01G03353,FGRAMPH1_01G03929,FGRAMPH1_01G05561,FGRAMPH1_01G05725,FGRAMPH1_01G08071,FGRAMPH1_01G15273,FGRAMPH1_01G16239,FGRAMPH1_01G21485,FGRAMPH1_01G22577,FGRAMPH1_01G27539,	2.16	0.00976955
PDA	Stage 3	Molecular function	GO:0004764	shikimate 3-dehydrogenase (NADP+) activity	7	2	FGRAMPH1_01G13937,FGRAMPH1_01G13945,	10.91	0.0131383
PDA	Stage 3	Molecular function	GO:0004089	carbonate dehydratase activity	7	2	FGRAMPH1_01G00289,FGRAMPH1_01G16239,	10.91	0.0131383
PDA	Stage 3	Molecular function	GO:0097599	xylanase activity	8	2	FGRAMPH1_01G13319,FGRAMPH1_01G22187,	9.55	0.0172178
PDA	Stage 3	Molecular function	GO:0050525	cutinase activity	8	2	FGRAMPH1_01G05629,FGRAMPH1_01G12927,	9.55	0.0172178
PDA	Stage 3	Molecular function	GO:0031176	endo-1,4-beta-xylanase activity	8	2	FGRAMPH1_01G13319,FGRAMPH1_01G22187,	9.55	0.0172178
PDA	Stage 3	Molecular function	GO:0020037	heme binding	154	9	FGRAMPH1_01G05089,FGRAMPH1_01G05633,FGRAMPH1_01G05811,FGRAMPH1_01G06119,FGRAMPH1_01G08515,FGRAMPH1_01G13855,FGRAMPH1_01G14839,FGRAMPH1_01G18801,FGRAMPH1_01G21087,	2.23	0.0197253
PDA	Stage 3	Molecular function	GO:0046906	tetrapyrrole binding	156	9	FGRAMPH1_01G05089,FGRAMPH1_01G05633,FGRAMPH1_01G05811,FGRAMPH1_01G06119,FGRAMPH1_01G08515,FGRAMPH1_01G13855,FGRAMPH1_01G14839,FGRAMPH1_01G18801,FGRAMPH1_01G21087,	2.2	0.0212577
PDA	Stage 3	Molecular function	GO:0008061	chitin binding	24	3	FGRAMPH1_01G15807,FGRAMPH1_01G16231,FGRAMPH1_01G16233,	4.77	0.0238957
PDA	Stage 3	Molecular function	GO:0015020	glucuronosyltransferase activity	1	1	FGRAMPH1_01G22103,	38.2	0.026178
PDA	Stage 3	Molecular function	GO:0008146	sulfotransferase activity	1	1	FGRAMPH1_01G11543,	38.2	0.026178
PDA	Stage 3	Molecular function	GO:0047938	glucose-6-phosphate 1-epimerase activity	1	1	FGRAMPH1_01G03645,	38.2	0.026178
PDA	Stage 3	Molecular function	GO:0030337	DNA polymerase processivity factor activity	1	1	FGRAMPH1_01G02633,	38.2	0.026178
PDA	Stage 3	Molecular function	GO:0050023	L-fuconate dehydratase activity	1	1	FGRAMPH1_01G27539,	38.2	0.026178
PDA	Stage 3	Molecular function	GO:0004053	arginase activity	1	1	FGRAMPH1_01G20909,	38.2	0.026178
PDA	Stage 3	Molecular function	GO:0004550	nucleoside diphosphate kinase activity	1	1	FGRAMPH1_01G19191,	38.2	0.026178
PDA	Stage 3	Molecular function	GO:0004062	aryl sulfotransferase activity	1	1	FGRAMPH1_01G11543,	38.2	0.026178
PDA	Stage 3	Molecular function	GO:0004163	diphosphomevalonate decarboxylase activity	1	1	FGRAMPH1_01G08071,	38.2	0.026178
PDA	Stage 3	Molecular function	GO:0004610	phosphoacetylglucosamine mutase activity	1	1	FGRAMPH1_01G02817,	38.2	0.026178
PDA	Stage 3	Molecular function	GO:0004649	poly(ADP-ribose) glycohydrolase activity	1	1	FGRAMPH1_01G27455,	38.2	0.026178
PDA	Stage 3	Molecular function	GO:0019863	IgE binding	1	1	FGRAMPH1_01G14665,	38.2	0.026178
PDA	Stage 3	Molecular function	GO:0004853	uroporphyrinogen decarboxylase activity	1	1	FGRAMPH1_01G03353,	38.2	0.026178
PDA	Stage 3	Molecular function	GO:0016629	12-oxophytodienoate reductase activity	1	1	FGRAMPH1_01G12449,	38.2	0.026178
PDA	Stage 3	Molecular function	GO:0019865	immunoglobulin binding	1	1	FGRAMPH1_01G14665,	38.2	0.026178
PDA	Stage 3	Molecular function	GO:0003980	UDP-glucose:glycoprotein glucosyltransferase activity	1	1	FGRAMPH1_01G26033,	38.2	0.026178
PDA	Stage 3	Molecular function	GO:0043891	glyceraldehyde-3-phosphate dehydrogenase (NAD(P)+) (phosphorylating) activity	1	1	FGRAMPH1_01G19883,	38.2	0.026178
PDA	Stage 3	Molecular function	GO:0004365	glyceraldehyde-3-phosphate dehydrogenase (NAD+) (phosphorylating) activity	1	1	FGRAMPH1_01G19883,	38.2	0.026178
PDA	Stage 3	Molecular function	GO:0016747	acyltransferase activity, transferring groups other than amino-acyl groups	136	8	FGRAMPH1_01G00633,FGRAMPH1_01G04793,FGRAMPH1_01G09753,FGRAMPH1_01G11419,FGRAMPH1_01G18843,FGRAMPH1_01G22227,FGRAMPH1_01G25907,FGRAMPH1_01G27425,	2.25	0.0262577
PDA	Stage 3	Molecular function	GO:0004601	peroxidase activity	27	3	FGRAMPH1_01G06119,FGRAMPH1_01G08515,FGRAMPH1_01G12877,	4.24	0.0326181
PDA	Stage 3	Molecular function	GO:0016684	oxidoreductase activity, acting on peroxide as acceptor	29	3	FGRAMPH1_01G06119,FGRAMPH1_01G08515,FGRAMPH1_01G12877,	3.95	0.0392323
PDA	Stage 3	Molecular function	GO:0030246	carbohydrate binding	52	4	FGRAMPH1_01G01281,FGRAMPH1_01G03645,FGRAMPH1_01G09359,FGRAMPH1_01G21485,	2.94	0.0466001
PDA	Stage 4	Biological process	GO:0005975	carbohydrate metabolic process	348	24	FGRAMPH1_01G00473,FGRAMPH1_01G00503,FGRAMPH1_01G01013,FGRAMPH1_01G01281,FGRAMPH1_01G02817,FGRAMPH1_01G03645,FGRAMPH1_01G03929,FGRAMPH1_01G06361,FGRAMPH1_01G06375,FGRAMPH1_01G07049,FGRAMPH1_01G09511,FGRAMPH1_01G10411,FGRAMPH1_01G12283,FGRAMPH1_01G13319,FGRAMPH1_01G13529,FGRAMPH1_01G15273,FGRAMPH1_01G16233,FGRAMPH1_01G19883,FGRAMPH1_01G21081,FGRAMPH1_01G21485,FGRAMPH1_01G22187,FGRAMPH1_01G23383,FGR…	2.33	9.83154e-05
PDA	Stage 4	Biological process	GO:0016052	carbohydrate catabolic process	151	13	FGRAMPH1_01G01281,FGRAMPH1_01G03929,FGRAMPH1_01G06375,FGRAMPH1_01G07049,FGRAMPH1_01G13319,FGRAMPH1_01G13529,FGRAMPH1_01G15273,FGRAMPH1_01G16233,FGRAMPH1_01G19883,FGRAMPH1_01G21081,FGRAMPH1_01G21485,FGRAMPH1_01G22187,FGRAMPH1_01G27539,	2.91	0.000529338
PDA	Stage 4	Biological process	GO:0000272	polysaccharide catabolic process	90	9	FGRAMPH1_01G03929,FGRAMPH1_01G06375,FGRAMPH1_01G07049,FGRAMPH1_01G13319,FGRAMPH1_01G15273,FGRAMPH1_01G16233,FGRAMPH1_01G21081,FGRAMPH1_01G21485,FGRAMPH1_01G22187,	3.37	0.00133448
PDA	Stage 4	Biological process	GO:0007018	microtubule-based movement	18	4	FGRAMPH1_01G01755,FGRAMPH1_01G04955,FGRAMPH1_01G16571,FGRAMPH1_01G24065,	7.5	0.00166088
PDA	Stage 4	Biological process	GO:0044347	cell wall polysaccharide catabolic process	10	3	FGRAMPH1_01G13319,FGRAMPH1_01G21081,FGRAMPH1_01G22187,	10.12	0.00264478
PDA	Stage 4	Biological process	GO:0045491	xylan metabolic process	10	3	FGRAMPH1_01G13319,FGRAMPH1_01G21081,FGRAMPH1_01G22187,	10.12	0.00264478
PDA	Stage 4	Biological process	GO:0010410	hemicellulose metabolic process	10	3	FGRAMPH1_01G13319,FGRAMPH1_01G21081,FGRAMPH1_01G22187,	10.12	0.00264478
PDA	Stage 4	Biological process	GO:0045493	xylan catabolic process	10	3	FGRAMPH1_01G13319,FGRAMPH1_01G21081,FGRAMPH1_01G22187,	10.12	0.00264478
PDA	Stage 4	Biological process	GO:0016998	cell wall macromolecule catabolic process	10	3	FGRAMPH1_01G13319,FGRAMPH1_01G21081,FGRAMPH1_01G22187,	10.12	0.00264478
PDA	Stage 4	Biological process	GO:0071554	cell wall organization or biogenesis	87	8	FGRAMPH1_01G00473,FGRAMPH1_01G10411,FGRAMPH1_01G12283,FGRAMPH1_01G13319,FGRAMPH1_01G13529,FGRAMPH1_01G21081,FGRAMPH1_01G22187,FGRAMPH1_01G23383,	3.1	0.0041372
PDA	Stage 4	Biological process	GO:0010383	cell wall polysaccharide metabolic process	13	3	FGRAMPH1_01G13319,FGRAMPH1_01G21081,FGRAMPH1_01G22187,	7.79	0.00590139
PDA	Stage 4	Biological process	GO:0005976	polysaccharide metabolic process	112	9	FGRAMPH1_01G03929,FGRAMPH1_01G06375,FGRAMPH1_01G07049,FGRAMPH1_01G13319,FGRAMPH1_01G15273,FGRAMPH1_01G16233,FGRAMPH1_01G21081,FGRAMPH1_01G21485,FGRAMPH1_01G22187,	2.71	0.00591449
PDA	Stage 4	Biological process	GO:0051383	kinetochore organization	5	2	FGRAMPH1_01G01005,FGRAMPH1_01G02637,	13.5	0.00824467
PDA	Stage 4	Biological process	GO:0051382	kinetochore assembly	5	2	FGRAMPH1_01G01005,FGRAMPH1_01G02637,	13.5	0.00824467
PDA	Stage 4	Biological process	GO:0006979	response to oxidative stress	47	5	FGRAMPH1_01G06119,FGRAMPH1_01G08515,FGRAMPH1_01G09795,FGRAMPH1_01G12393,FGRAMPH1_01G25041,	3.59	0.0122236
PDA	Stage 4	Biological process	GO:0044036	cell wall macromolecule metabolic process	17	3	FGRAMPH1_01G13319,FGRAMPH1_01G21081,FGRAMPH1_01G22187,	5.96	0.012857
PDA	Stage 4	Biological process	GO:0034508	centromere complex assembly	7	2	FGRAMPH1_01G01005,FGRAMPH1_01G02637,	9.64	0.0166471
PDA	Stage 4	Biological process	GO:0031505	fungal-type cell wall organization	35	4	FGRAMPH1_01G00473,FGRAMPH1_01G10411,FGRAMPH1_01G13529,FGRAMPH1_01G23383,	3.86	0.0191808
PDA	Stage 4	Biological process	GO:1901605	alpha-amino acid metabolic process	160	10	FGRAMPH1_01G04367,FGRAMPH1_01G05561,FGRAMPH1_01G05639,FGRAMPH1_01G09731,FGRAMPH1_01G09733,FGRAMPH1_01G14031,FGRAMPH1_01G18647,FGRAMPH1_01G20909,FGRAMPH1_01G22071,FGRAMPH1_01G25889,	2.11	0.0204969
PDA	Stage 4	Biological process	GO:0006928	movement of cell or subcellular component	38	4	FGRAMPH1_01G01755,FGRAMPH1_01G04955,FGRAMPH1_01G16571,FGRAMPH1_01G24065,	3.55	0.0252468
PDA	Stage 4	Biological process	GO:0009074	aromatic amino acid family catabolic process	22	3	FGRAMPH1_01G05639,FGRAMPH1_01G18647,FGRAMPH1_01G22071,	4.6	0.0261239
PDA	Stage 4	Biological process	GO:0009063	cellular amino acid catabolic process	57	5	FGRAMPH1_01G05639,FGRAMPH1_01G09733,FGRAMPH1_01G18647,FGRAMPH1_01G22071,FGRAMPH1_01G27539,	2.96	0.0263195
PDA	Stage 4	Biological process	GO:0006695	cholesterol biosynthetic process	9	2	FGRAMPH1_01G08071,FGRAMPH1_01G14465,	7.5	0.0274443
PDA	Stage 4	Biological process	GO:0050776	regulation of immune response	1	1	FGRAMPH1_01G02971,	33.75	0.0296313
PDA	Stage 4	Biological process	GO:0050727	regulation of inflammatory response	1	1	FGRAMPH1_01G02971,	33.75	0.0296313
PDA	Stage 4	Biological process	GO:0050728	negative regulation of inflammatory response	1	1	FGRAMPH1_01G02971,	33.75	0.0296313
PDA	Stage 4	Biological process	GO:0090070	positive regulation of ribosome biogenesis	1	1	FGRAMPH1_01G01385,	33.75	0.0296313
PDA	Stage 4	Biological process	GO:0090069	regulation of ribosome biogenesis	1	1	FGRAMPH1_01G01385,	33.75	0.0296313
PDA	Stage 4	Biological process	GO:0050777	negative regulation of immune response	1	1	FGRAMPH1_01G02971,	33.75	0.0296313
PDA	Stage 4	Biological process	GO:0000050	urea cycle	1	1	FGRAMPH1_01G20909,	33.75	0.0296313
PDA	Stage 4	Biological process	GO:0030166	proteoglycan biosynthetic process	1	1	FGRAMPH1_01G22103,	33.75	0.0296313
PDA	Stage 4	Biological process	GO:0120009	intermembrane lipid transfer	1	1	FGRAMPH1_01G04769,	33.75	0.0296313
PDA	Stage 4	Biological process	GO:0002862	negative regulation of inflammatory response to antigenic stimulus	1	1	FGRAMPH1_01G02971,	33.75	0.0296313
PDA	Stage 4	Biological process	GO:0015012	heparan sulfate proteoglycan biosynthetic process	1	1	FGRAMPH1_01G22103,	33.75	0.0296313
PDA	Stage 4	Biological process	GO:0010037	response to carbon dioxide	1	1	FGRAMPH1_01G00289,	33.75	0.0296313
PDA	Stage 4	Biological process	GO:0009401	phosphoenolpyruvate-dependent sugar phosphotransferase system	1	1	FGRAMPH1_01G13027,	33.75	0.0296313
PDA	Stage 4	Biological process	GO:0002861	regulation of inflammatory response to antigenic stimulus	1	1	FGRAMPH1_01G02971,	33.75	0.0296313
PDA	Stage 4	Biological process	GO:0032060	bleb assembly	1	1	FGRAMPH1_01G25041,	33.75	0.0296313
PDA	Stage 4	Biological process	GO:0032102	negative regulation of response to external stimulus	1	1	FGRAMPH1_01G02971,	33.75	0.0296313
PDA	Stage 4	Biological process	GO:0035195	gene silencing by miRNA	1	1	FGRAMPH1_01G10659,	33.75	0.0296313
PDA	Stage 4	Biological process	GO:0031348	negative regulation of defense response	1	1	FGRAMPH1_01G02971,	33.75	0.0296313
PDA	Stage 4	Biological process	GO:0071555	cell wall organization	59	5	FGRAMPH1_01G00473,FGRAMPH1_01G10411,FGRAMPH1_01G12283,FGRAMPH1_01G13529,FGRAMPH1_01G23383,	2.86	0.0300185
PDA	Stage 4	Biological process	GO:0044264	cellular polysaccharide metabolic process	41	4	FGRAMPH1_01G06375,FGRAMPH1_01G13319,FGRAMPH1_01G21081,FGRAMPH1_01G22187,	3.29	0.0323474
PDA	Stage 4	Biological process	GO:0016126	sterol biosynthetic process	25	3	FGRAMPH1_01G08071,FGRAMPH1_01G14465,FGRAMPH1_01G18649,	4.05	0.0365728
PDA	Stage 4	Biological process	GO:0071852	fungal-type cell wall organization or biogenesis	43	4	FGRAMPH1_01G00473,FGRAMPH1_01G10411,FGRAMPH1_01G13529,FGRAMPH1_01G23383,	3.14	0.0376673
PDA	Stage 4	Biological process	GO:0019441	tryptophan catabolic process to kynurenine	11	2	FGRAMPH1_01G18647,FGRAMPH1_01G22071,	6.14	0.0403301
PDA	Stage 4	Biological process	GO:0006544	glycine metabolic process	11	2	FGRAMPH1_01G09731,FGRAMPH1_01G09733,	6.14	0.0403301
PDA	Stage 4	Biological process	GO:0008203	cholesterol metabolic process	11	2	FGRAMPH1_01G08071,FGRAMPH1_01G14465,	6.14	0.0403301
PDA	Stage 4	Biological process	GO:0045229	external encapsulating structure organization	65	5	FGRAMPH1_01G00473,FGRAMPH1_01G10411,FGRAMPH1_01G12283,FGRAMPH1_01G13529,FGRAMPH1_01G23383,	2.6	0.0430092
PDA	Stage 4	Biological process	GO:1901700	response to oxygen-containing compound	27	3	FGRAMPH1_01G00289,FGRAMPH1_01G23607,FGRAMPH1_01G25041,	3.75	0.0445563
PDA	Stage 4	Biological process	GO:1901606	alpha-amino acid catabolic process	46	4	FGRAMPH1_01G05639,FGRAMPH1_01G09733,FGRAMPH1_01G18647,FGRAMPH1_01G22071,	2.93	0.0465334
PDA	Stage 4	Biological process	GO:0070189	kynurenine metabolic process	12	2	FGRAMPH1_01G18647,FGRAMPH1_01G22071,	5.62	0.0474681
PDA	Stage 4	Cellular component	GO:0005576	extracellular region	211	21	FGRAMPH1_01G00357,FGRAMPH1_01G03929,FGRAMPH1_01G04917,FGRAMPH1_01G05563,FGRAMPH1_01G05629,FGRAMPH1_01G05725,FGRAMPH1_01G06375,FGRAMPH1_01G07049,FGRAMPH1_01G09511,FGRAMPH1_01G10411,FGRAMPH1_01G12283,FGRAMPH1_01G12927,FGRAMPH1_01G13319,FGRAMPH1_01G13337,FGRAMPH1_01G14129,FGRAMPH1_01G14147,FGRAMPH1_01G14665,FGRAMPH1_01G15273,FGRAMPH1_01G16231,FGRAMPH1_01G21485,FGRAMPH1_01G22187,	3.36	1.06551e-06
PDA	Stage 4	Cellular component	GO:0031225	anchored component of membrane	34	5	FGRAMPH1_01G00473,FGRAMPH1_01G05701,FGRAMPH1_01G21357,FGRAMPH1_01G23383,FGRAMPH1_01G25789,	4.96	0.00302712
PDA	Stage 4	Cellular component	GO:0000777	condensed chromosome kinetochore	8	2	FGRAMPH1_01G01005,FGRAMPH1_01G20189,	8.44	0.0217661
PDA	Stage 4	Cellular component	GO:0099080	supramolecular complex	74	6	FGRAMPH1_01G00017,FGRAMPH1_01G01005,FGRAMPH1_01G04955,FGRAMPH1_01G10407,FGRAMPH1_01G20189,FGRAMPH1_01G24065,	2.74	0.0220802
PDA	Stage 4	Cellular component	GO:0046658	anchored component of plasma membrane	9	2	FGRAMPH1_01G00473,FGRAMPH1_01G23383,	7.5	0.0274443
PDA	Stage 4	Cellular component	GO:0016442	RISC complex	1	1	FGRAMPH1_01G10659,	33.75	0.0296313
PDA	Stage 4	Cellular component	GO:0031674	I band	1	1	FGRAMPH1_01G10407,	33.75	0.0296313
PDA	Stage 4	Cellular component	GO:0030017	sarcomere	1	1	FGRAMPH1_01G10407,	33.75	0.0296313
PDA	Stage 4	Cellular component	GO:0030016	myofibril	1	1	FGRAMPH1_01G10407,	33.75	0.0296313
PDA	Stage 4	Cellular component	GO:0030018	Z disc	1	1	FGRAMPH1_01G10407,	33.75	0.0296313
PDA	Stage 4	Cellular component	GO:0031501	mannosyltransferase complex	1	1	FGRAMPH1_01G02817,	33.75	0.0296313
PDA	Stage 4	Cellular component	GO:0043292	contractile fiber	1	1	FGRAMPH1_01G10407,	33.75	0.0296313
PDA	Stage 4	Cellular component	GO:0000775	chromosome, centromeric region	41	4	FGRAMPH1_01G00017,FGRAMPH1_01G01005,FGRAMPH1_01G02637,FGRAMPH1_01G20189,	3.29	0.0323474
PDA	Stage 4	Cellular component	GO:0000776	kinetochore	28	3	FGRAMPH1_01G00017,FGRAMPH1_01G01005,FGRAMPH1_01G20189,	3.62	0.0488457
PDA	Stage 4	Cellular component	GO:0000779	condensed chromosome, centromeric region	28	3	FGRAMPH1_01G00017,FGRAMPH1_01G01005,FGRAMPH1_01G20189,	3.62	0.0488457
PDA	Stage 4	Molecular function	GO:0016491	oxidoreductase activity	1048	56	FGRAMPH1_01G00351,FGRAMPH1_01G02461,FGRAMPH1_01G04431,FGRAMPH1_01G04525,FGRAMPH1_01G05089,FGRAMPH1_01G05633,FGRAMPH1_01G05639,FGRAMPH1_01G05811,FGRAMPH1_01G06119,FGRAMPH1_01G07199,FGRAMPH1_01G08515,FGRAMPH1_01G08777,FGRAMPH1_01G09325,FGRAMPH1_01G09333,FGRAMPH1_01G09795,FGRAMPH1_01G12231,FGRAMPH1_01G12233,FGRAMPH1_01G12393,FGRAMPH1_01G12413,FGRAMPH1_01G12449,FGRAMPH1_01G12729,FGRAMPH1_01G12825,FGR…	1.8	6.3903e-06
PDA	Stage 4	Molecular function	GO:0020037	heme binding	154	15	FGRAMPH1_01G00351,FGRAMPH1_01G04525,FGRAMPH1_01G05089,FGRAMPH1_01G05633,FGRAMPH1_01G05811,FGRAMPH1_01G06119,FGRAMPH1_01G08515,FGRAMPH1_01G09325,FGRAMPH1_01G13023,FGRAMPH1_01G13855,FGRAMPH1_01G14465,FGRAMPH1_01G14839,FGRAMPH1_01G18801,FGRAMPH1_01G21087,FGRAMPH1_01G21685,	3.29	4.93228e-05
PDA	Stage 4	Molecular function	GO:0046906	tetrapyrrole binding	156	15	FGRAMPH1_01G00351,FGRAMPH1_01G04525,FGRAMPH1_01G05089,FGRAMPH1_01G05633,FGRAMPH1_01G05811,FGRAMPH1_01G06119,FGRAMPH1_01G08515,FGRAMPH1_01G09325,FGRAMPH1_01G13023,FGRAMPH1_01G13855,FGRAMPH1_01G14465,FGRAMPH1_01G14839,FGRAMPH1_01G18801,FGRAMPH1_01G21087,FGRAMPH1_01G21685,	3.25	5.72985e-05
PDA	Stage 4	Molecular function	GO:0008017	microtubule binding	18	5	FGRAMPH1_01G00787,FGRAMPH1_01G01755,FGRAMPH1_01G04955,FGRAMPH1_01G16571,FGRAMPH1_01G24065,	9.37	0.0001373
PDA	Stage 4	Molecular function	GO:0003824	catalytic activity	3842	143	FGRAMPH1_01G00289,FGRAMPH1_01G00351,FGRAMPH1_01G00473,FGRAMPH1_01G00503,FGRAMPH1_01G00633,FGRAMPH1_01G01013,FGRAMPH1_01G01281,FGRAMPH1_01G01385,FGRAMPH1_01G01895,FGRAMPH1_01G02461,FGRAMPH1_01G02817,FGRAMPH1_01G02843,FGRAMPH1_01G02971,FGRAMPH1_01G03181,FGRAMPH1_01G03353,FGRAMPH1_01G03645,FGRAMPH1_01G03929,FGRAMPH1_01G04367,FGRAMPH1_01G04431,FGRAMPH1_01G04525,FGRAMPH1_01G04793,FGRAMPH1_01G05089,FGR…	1.26	0.000169241
PDA	Stage 4	Molecular function	GO:0016705	oxidoreductase activity, acting on paired donors, with incorporation or reduction of molecular oxygen	168	14	FGRAMPH1_01G00351,FGRAMPH1_01G04525,FGRAMPH1_01G05089,FGRAMPH1_01G05633,FGRAMPH1_01G05811,FGRAMPH1_01G08777,FGRAMPH1_01G09325,FGRAMPH1_01G13023,FGRAMPH1_01G13855,FGRAMPH1_01G14465,FGRAMPH1_01G14839,FGRAMPH1_01G18801,FGRAMPH1_01G21087,FGRAMPH1_01G21685,	2.81	0.000453875
PDA	Stage 4	Molecular function	GO:0015631	tubulin binding	27	5	FGRAMPH1_01G00787,FGRAMPH1_01G01755,FGRAMPH1_01G04955,FGRAMPH1_01G16571,FGRAMPH1_01G24065,	6.25	0.00103986
PDA	Stage 4	Molecular function	GO:0003777	microtubule motor activity	18	4	FGRAMPH1_01G01755,FGRAMPH1_01G04955,FGRAMPH1_01G16571,FGRAMPH1_01G24065,	7.5	0.00166088
PDA	Stage 4	Molecular function	GO:0004497	monooxygenase activity	163	12	FGRAMPH1_01G04525,FGRAMPH1_01G05089,FGRAMPH1_01G05633,FGRAMPH1_01G07199,FGRAMPH1_01G08777,FGRAMPH1_01G09325,FGRAMPH1_01G13855,FGRAMPH1_01G14465,FGRAMPH1_01G14839,FGRAMPH1_01G18801,FGRAMPH1_01G21087,FGRAMPH1_01G21685,	2.48	0.00327251
PDA	Stage 4	Molecular function	GO:0005506	iron ion binding	208	14	FGRAMPH1_01G00351,FGRAMPH1_01G04525,FGRAMPH1_01G05089,FGRAMPH1_01G05633,FGRAMPH1_01G05811,FGRAMPH1_01G09325,FGRAMPH1_01G13023,FGRAMPH1_01G13855,FGRAMPH1_01G14465,FGRAMPH1_01G14839,FGRAMPH1_01G15881,FGRAMPH1_01G18801,FGRAMPH1_01G21087,FGRAMPH1_01G21685,	2.27	0.00351662
PDA	Stage 4	Molecular function	GO:0030246	carbohydrate binding	52	6	FGRAMPH1_01G01281,FGRAMPH1_01G03645,FGRAMPH1_01G06375,FGRAMPH1_01G07049,FGRAMPH1_01G09359,FGRAMPH1_01G21485,	3.89	0.0041516
PDA	Stage 4	Molecular function	GO:0016829	lyase activity	212	14	FGRAMPH1_01G00289,FGRAMPH1_01G02843,FGRAMPH1_01G03353,FGRAMPH1_01G03929,FGRAMPH1_01G05561,FGRAMPH1_01G05725,FGRAMPH1_01G07049,FGRAMPH1_01G08071,FGRAMPH1_01G15273,FGRAMPH1_01G16239,FGRAMPH1_01G21485,FGRAMPH1_01G21623,FGRAMPH1_01G22577,FGRAMPH1_01G27539,	2.23	0.0041699
PDA	Stage 4	Molecular function	GO:0003774	cytoskeletal motor activity	24	4	FGRAMPH1_01G01755,FGRAMPH1_01G04955,FGRAMPH1_01G16571,FGRAMPH1_01G24065,	5.62	0.00501617
PDA	Stage 4	Molecular function	GO:0008092	cytoskeletal protein binding	72	7	FGRAMPH1_01G00787,FGRAMPH1_01G01755,FGRAMPH1_01G04955,FGRAMPH1_01G10055,FGRAMPH1_01G10407,FGRAMPH1_01G16571,FGRAMPH1_01G24065,	3.28	0.00528402
PDA	Stage 4	Molecular function	GO:0030248	cellulose binding	13	3	FGRAMPH1_01G06375,FGRAMPH1_01G07049,FGRAMPH1_01G21485,	7.79	0.00590139
PDA	Stage 4	Molecular function	GO:0008080	N-acetyltransferase activity	77	7	FGRAMPH1_01G04793,FGRAMPH1_01G09753,FGRAMPH1_01G11419,FGRAMPH1_01G16827,FGRAMPH1_01G18843,FGRAMPH1_01G22227,FGRAMPH1_01G25907,	3.07	0.00761558
PDA	Stage 4	Molecular function	GO:0004553	hydrolase activity, hydrolyzing O-glycosyl compounds	205	13	FGRAMPH1_01G00473,FGRAMPH1_01G00503,FGRAMPH1_01G06361,FGRAMPH1_01G06375,FGRAMPH1_01G09511,FGRAMPH1_01G10411,FGRAMPH1_01G12283,FGRAMPH1_01G13319,FGRAMPH1_01G13529,FGRAMPH1_01G16233,FGRAMPH1_01G22187,FGRAMPH1_01G23383,FGRAMPH1_01G27455,	2.14	0.00790843
PDA	Stage 4	Molecular function	GO:0016868	intramolecular transferase activity, phosphotransferases	5	2	FGRAMPH1_01G01013,FGRAMPH1_01G02817,	13.5	0.00824467
PDA	Stage 4	Molecular function	GO:0016410	N-acyltransferase activity	79	7	FGRAMPH1_01G04793,FGRAMPH1_01G09753,FGRAMPH1_01G11419,FGRAMPH1_01G16827,FGRAMPH1_01G18843,FGRAMPH1_01G22227,FGRAMPH1_01G25907,	2.99	0.00873431
PDA	Stage 4	Molecular function	GO:0030247	polysaccharide binding	15	3	FGRAMPH1_01G06375,FGRAMPH1_01G07049,FGRAMPH1_01G21485,	6.75	0.00898652
PDA	Stage 4	Molecular function	GO:0004061	arylformamidase activity	6	2	FGRAMPH1_01G18647,FGRAMPH1_01G22071,	11.25	0.0121262
PDA	Stage 4	Molecular function	GO:0016798	hydrolase activity, acting on glycosyl bonds	219	13	FGRAMPH1_01G00473,FGRAMPH1_01G00503,FGRAMPH1_01G06361,FGRAMPH1_01G06375,FGRAMPH1_01G09511,FGRAMPH1_01G10411,FGRAMPH1_01G12283,FGRAMPH1_01G13319,FGRAMPH1_01G13529,FGRAMPH1_01G16233,FGRAMPH1_01G22187,FGRAMPH1_01G23383,FGRAMPH1_01G27455,	2	0.0133
PDA	Stage 4	Molecular function	GO:0016407	acetyltransferase activity	89	7	FGRAMPH1_01G04793,FGRAMPH1_01G09753,FGRAMPH1_01G11419,FGRAMPH1_01G16827,FGRAMPH1_01G18843,FGRAMPH1_01G22227,FGRAMPH1_01G25907,	2.65	0.0162016
PDA	Stage 4	Molecular function	GO:0004089	carbonate dehydratase activity	7	2	FGRAMPH1_01G00289,FGRAMPH1_01G16239,	9.64	0.0166471
PDA	Stage 4	Molecular function	GO:0004764	shikimate 3-dehydrogenase (NADP+) activity	7	2	FGRAMPH1_01G13937,FGRAMPH1_01G13945,	9.64	0.0166471
PDA	Stage 4	Molecular function	GO:0031176	endo-1,4-beta-xylanase activity	8	2	FGRAMPH1_01G13319,FGRAMPH1_01G22187,	8.44	0.0217661
PDA	Stage 4	Molecular function	GO:0050525	cutinase activity	8	2	FGRAMPH1_01G05629,FGRAMPH1_01G12927,	8.44	0.0217661
PDA	Stage 4	Molecular function	GO:0097599	xylanase activity	8	2	FGRAMPH1_01G13319,FGRAMPH1_01G22187,	8.44	0.0217661
PDA	Stage 4	Molecular function	GO:0030570	pectate lyase activity	8	2	FGRAMPH1_01G05725,FGRAMPH1_01G07049,	8.44	0.0217661
PDA	Stage 4	Molecular function	GO:0004163	diphosphomevalonate decarboxylase activity	1	1	FGRAMPH1_01G08071,	33.75	0.0296313
PDA	Stage 4	Molecular function	GO:0030600	feruloyl esterase activity	1	1	FGRAMPH1_01G21081,	33.75	0.0296313
PDA	Stage 4	Molecular function	GO:0030337	DNA polymerase processivity factor activity	1	1	FGRAMPH1_01G02633,	33.75	0.0296313
PDA	Stage 4	Molecular function	GO:0016629	12-oxophytodienoate reductase activity	1	1	FGRAMPH1_01G12449,	33.75	0.0296313
PDA	Stage 4	Molecular function	GO:0019865	immunoglobulin binding	1	1	FGRAMPH1_01G14665,	33.75	0.0296313
PDA	Stage 4	Molecular function	GO:0050023	L-fuconate dehydratase activity	1	1	FGRAMPH1_01G27539,	33.75	0.0296313
PDA	Stage 4	Molecular function	GO:0047938	glucose-6-phosphate 1-epimerase activity	1	1	FGRAMPH1_01G03645,	33.75	0.0296313
PDA	Stage 4	Molecular function	GO:0003980	UDP-glucose:glycoprotein glucosyltransferase activity	1	1	FGRAMPH1_01G26033,	33.75	0.0296313
PDA	Stage 4	Molecular function	GO:0004365	glyceraldehyde-3-phosphate dehydrogenase (NAD+) (phosphorylating) activity	1	1	FGRAMPH1_01G19883,	33.75	0.0296313
PDA	Stage 4	Molecular function	GO:0004610	phosphoacetylglucosamine mutase activity	1	1	FGRAMPH1_01G02817,	33.75	0.0296313
PDA	Stage 4	Molecular function	GO:0004649	poly(ADP-ribose) glycohydrolase activity	1	1	FGRAMPH1_01G27455,	33.75	0.0296313
PDA	Stage 4	Molecular function	GO:0015020	glucuronosyltransferase activity	1	1	FGRAMPH1_01G22103,	33.75	0.0296313
PDA	Stage 4	Molecular function	GO:0009027	tartrate dehydrogenase activity	1	1	FGRAMPH1_01G12231,	33.75	0.0296313
PDA	Stage 4	Molecular function	GO:0004028	3-chloroallyl aldehyde dehydrogenase activity	1	1	FGRAMPH1_01G18861,	33.75	0.0296313
PDA	Stage 4	Molecular function	GO:0004053	arginase activity	1	1	FGRAMPH1_01G20909,	33.75	0.0296313
PDA	Stage 4	Molecular function	GO:0043891	glyceraldehyde-3-phosphate dehydrogenase (NAD(P)+) (phosphorylating) activity	1	1	FGRAMPH1_01G19883,	33.75	0.0296313
PDA	Stage 4	Molecular function	GO:0019863	IgE binding	1	1	FGRAMPH1_01G14665,	33.75	0.0296313
PDA	Stage 4	Molecular function	GO:0004062	aryl sulfotransferase activity	1	1	FGRAMPH1_01G11543,	33.75	0.0296313
PDA	Stage 4	Molecular function	GO:0004853	uroporphyrinogen decarboxylase activity	1	1	FGRAMPH1_01G03353,	33.75	0.0296313
PDA	Stage 4	Molecular function	GO:0008146	sulfotransferase activity	1	1	FGRAMPH1_01G11543,	33.75	0.0296313
PDA	Stage 4	Molecular function	GO:0016811	hydrolase activity, acting on carbon-nitrogen (but not peptide) bonds, in linear amides	40	4	FGRAMPH1_01G04367,FGRAMPH1_01G12237,FGRAMPH1_01G18647,FGRAMPH1_01G22071,	3.37	0.0298639
PDA	Stage 4	Molecular function	GO:0008061	chitin binding	24	3	FGRAMPH1_01G15807,FGRAMPH1_01G16231,FGRAMPH1_01G16233,	4.22	0.0328843
PDA	Stage 4	Molecular function	GO:0016831	carboxy-lyase activity	42	4	FGRAMPH1_01G03353,FGRAMPH1_01G08071,FGRAMPH1_01G21623,FGRAMPH1_01G22577,	3.21	0.0349484
PDA	Stage 4	Molecular function	GO:0016701	oxidoreductase activity, acting on single donors with incorporation of molecular oxygen	42	4	FGRAMPH1_01G05639,FGRAMPH1_01G07199,FGRAMPH1_01G15881,FGRAMPH1_01G25163,	3.21	0.0349484
PDA	Stage 4	Molecular function	GO:0016837	carbon-oxygen lyase activity, acting on polysaccharides	11	2	FGRAMPH1_01G05725,FGRAMPH1_01G07049,	6.14	0.0403301
PDA	Stage 4	Molecular function	GO:0004601	peroxidase activity	27	3	FGRAMPH1_01G06119,FGRAMPH1_01G08515,FGRAMPH1_01G25041,	3.75	0.0445563
PDA	Stage 4	Molecular function	GO:0016747	acyltransferase activity, transferring groups other than amino-acyl groups	136	8	FGRAMPH1_01G00633,FGRAMPH1_01G04793,FGRAMPH1_01G09753,FGRAMPH1_01G11419,FGRAMPH1_01G16827,FGRAMPH1_01G18843,FGRAMPH1_01G22227,FGRAMPH1_01G25907,	1.99	0.0488748

## Sheet: Table S4
Table S4. GO enrichment analysis of differentially expressed upregulated genes (LFC ≥ 5 and padj ≤0.01) of M. anisopliae in each germination stage (Stages 2, 3, and 4) on barley and PDA
Background count - The number of genes annotated to a given GO term in the entire background set. The background set includes all the genes in the M. anisopliae genome.
Gene count - The number of genes annotated with the given GO term in the input list.
Gene ID - The gene(s) annotated with the given GO term in the input list.
Fold enrichment - The percent of genes with the given GO term in the input list divided by the precent of genes with the given GO term in the background set.
P-value - P-value from Fisher's exact test.
Substrate	Germination Stage	GO Function	GO term	Function description	Background count	Gene count	Gene ID	Fold enrichment	P-value
Barley	Stage 2	Biological process	GO:0006757	ATP generation from ADP	14	4	MAN_04917,MAN_07590,MAN_09860,MAN_10645,	32.54	5.10706e-06
Barley	Stage 2	Biological process	GO:0006096	glycolytic process	14	4	MAN_04917,MAN_07590,MAN_09860,MAN_10645,	32.54	5.10706e-06
Barley	Stage 2	Biological process	GO:0006165	nucleoside diphosphate phosphorylation	15	4	MAN_04917,MAN_07590,MAN_09860,MAN_10645,	30.37	6.91811e-06
Barley	Stage 2	Biological process	GO:0046031	ADP metabolic process	15	4	MAN_04917,MAN_07590,MAN_09860,MAN_10645,	30.37	6.91811e-06
Barley	Stage 2	Biological process	GO:0046939	nucleotide phosphorylation	15	4	MAN_04917,MAN_07590,MAN_09860,MAN_10645,	30.37	6.91811e-06
Barley	Stage 2	Biological process	GO:0009135	purine nucleoside diphosphate metabolic process	15	4	MAN_04917,MAN_07590,MAN_09860,MAN_10645,	30.37	6.91811e-06
Barley	Stage 2	Biological process	GO:0009185	ribonucleoside diphosphate metabolic process	15	4	MAN_04917,MAN_07590,MAN_09860,MAN_10645,	30.37	6.91811e-06
Barley	Stage 2	Biological process	GO:0009179	purine ribonucleoside diphosphate metabolic process	15	4	MAN_04917,MAN_07590,MAN_09860,MAN_10645,	30.37	6.91811e-06
Barley	Stage 2	Biological process	GO:0009132	nucleoside diphosphate metabolic process	17	4	MAN_04917,MAN_07590,MAN_09860,MAN_10645,	26.8	1.19033e-05
Barley	Stage 2	Biological process	GO:0006090	pyruvate metabolic process	20	4	MAN_04917,MAN_07590,MAN_09860,MAN_10645,	22.78	2.37544e-05
Barley	Stage 2	Biological process	GO:0009117	nucleotide metabolic process	102	7	MAN_01310,MAN_04917,MAN_06927,MAN_07590,MAN_09860,MAN_10143,MAN_10645,	7.82	2.82661e-05
Barley	Stage 2	Biological process	GO:0006753	nucleoside phosphate metabolic process	102	7	MAN_01310,MAN_04917,MAN_06927,MAN_07590,MAN_09860,MAN_10143,MAN_10645,	7.82	2.82661e-05
Barley	Stage 2	Biological process	GO:0055086	nucleobase-containing small molecule metabolic process	151	8	MAN_01310,MAN_03490,MAN_04917,MAN_06927,MAN_07590,MAN_09860,MAN_10143,MAN_10645,	6.03	4.8088e-05
Barley	Stage 2	Biological process	GO:0009162	deoxyribonucleoside monophosphate metabolic process	2	2	MAN_06927,MAN_10143,	113.89	7.60094e-05
Barley	Stage 2	Biological process	GO:0009200	deoxyribonucleoside triphosphate metabolic process	2	2	MAN_06927,MAN_10143,	113.89	7.60094e-05
Barley	Stage 2	Biological process	GO:0009176	pyrimidine deoxyribonucleoside monophosphate metabolic process	2	2	MAN_06927,MAN_10143,	113.89	7.60094e-05
Barley	Stage 2	Biological process	GO:0009157	deoxyribonucleoside monophosphate biosynthetic process	2	2	MAN_06927,MAN_10143,	113.89	7.60094e-05
Barley	Stage 2	Biological process	GO:0009211	pyrimidine deoxyribonucleoside triphosphate metabolic process	2	2	MAN_06927,MAN_10143,	113.89	7.60094e-05
Barley	Stage 2	Biological process	GO:0009177	pyrimidine deoxyribonucleoside monophosphate biosynthetic process	2	2	MAN_06927,MAN_10143,	113.89	7.60094e-05
Barley	Stage 2	Biological process	GO:0046385	deoxyribose phosphate biosynthetic process	3	2	MAN_06927,MAN_10143,	75.92	0.000226731
Barley	Stage 2	Biological process	GO:0006013	mannose metabolic process	3	2	MAN_04917,MAN_09860,	75.92	0.000226731
Barley	Stage 2	Biological process	GO:0009221	pyrimidine deoxyribonucleotide biosynthetic process	3	2	MAN_06927,MAN_10143,	75.92	0.000226731
Barley	Stage 2	Biological process	GO:0009219	pyrimidine deoxyribonucleotide metabolic process	3	2	MAN_06927,MAN_10143,	75.92	0.000226731
Barley	Stage 2	Biological process	GO:0009394	2'-deoxyribonucleotide metabolic process	3	2	MAN_06927,MAN_10143,	75.92	0.000226731
Barley	Stage 2	Biological process	GO:0009265	2'-deoxyribonucleotide biosynthetic process	3	2	MAN_06927,MAN_10143,	75.92	0.000226731
Barley	Stage 2	Biological process	GO:0005975	carbohydrate metabolic process	242	9	MAN_04185,MAN_04304,MAN_04917,MAN_07185,MAN_07590,MAN_09860,MAN_10405,MAN_10435,MAN_10645,	4.24	0.000243752
Barley	Stage 2	Biological process	GO:0006163	purine nucleotide metabolic process	65	5	MAN_01310,MAN_04917,MAN_07590,MAN_09860,MAN_10645,	8.76	0.000248022
Barley	Stage 2	Biological process	GO:1901135	carbohydrate derivative metabolic process	250	9	MAN_03490,MAN_04304,MAN_04916,MAN_04917,MAN_06927,MAN_07590,MAN_09860,MAN_10143,MAN_10645,	4.1	0.000310435
Barley	Stage 2	Biological process	GO:0001678	cellular glucose homeostasis	4	2	MAN_04917,MAN_09860,	56.94	0.000450884
Barley	Stage 2	Biological process	GO:0009263	deoxyribonucleotide biosynthetic process	4	2	MAN_06927,MAN_10143,	56.94	0.000450884
Barley	Stage 2	Biological process	GO:0009147	pyrimidine nucleoside triphosphate metabolic process	4	2	MAN_06927,MAN_10143,	56.94	0.000450884
Barley	Stage 2	Biological process	GO:0042593	glucose homeostasis	4	2	MAN_04917,MAN_09860,	56.94	0.000450884
Barley	Stage 2	Biological process	GO:0033500	carbohydrate homeostasis	4	2	MAN_04917,MAN_09860,	56.94	0.000450884
Barley	Stage 2	Biological process	GO:0046034	ATP metabolic process	42	4	MAN_04917,MAN_07590,MAN_09860,MAN_10645,	10.85	0.000474438
Barley	Stage 2	Biological process	GO:0019637	organophosphate metabolic process	211	8	MAN_01310,MAN_04304,MAN_04917,MAN_06927,MAN_07590,MAN_09860,MAN_10143,MAN_10645,	4.32	0.000486047
Barley	Stage 2	Biological process	GO:0072521	purine-containing compound metabolic process	76	5	MAN_01310,MAN_04917,MAN_07590,MAN_09860,MAN_10645,	7.49	0.000514895
Barley	Stage 2	Biological process	GO:0016052	carbohydrate catabolic process	78	5	MAN_04304,MAN_04917,MAN_07590,MAN_09860,MAN_10645,	7.3	0.000580451
Barley	Stage 2	Biological process	GO:0019318	hexose metabolic process	20	3	MAN_04917,MAN_07590,MAN_09860,	17.08	0.000664114
Barley	Stage 2	Biological process	GO:0032787	monocarboxylic acid metabolic process	82	5	MAN_01623,MAN_04917,MAN_07590,MAN_09860,MAN_10645,	6.94	0.000730169
Barley	Stage 2	Biological process	GO:0019692	deoxyribose phosphate metabolic process	5	2	MAN_06927,MAN_10143,	45.55	0.000747205
Barley	Stage 2	Biological process	GO:0009262	deoxyribonucleotide metabolic process	6	2	MAN_06927,MAN_10143,	37.96	0.00111444
Barley	Stage 2	Biological process	GO:0005996	monosaccharide metabolic process	24	3	MAN_04917,MAN_07590,MAN_09860,	14.24	0.00114981
Barley	Stage 2	Biological process	GO:0006448	regulation of translational elongation	7	2	MAN_00445,MAN_09889,	32.54	0.00155137
Barley	Stage 2	Biological process	GO:1901575	organic substance catabolic process	317	9	MAN_00541,MAN_01891,MAN_03229,MAN_04304,MAN_04917,MAN_07590,MAN_09860,MAN_10143,MAN_10645,	3.23	0.00170071
Barley	Stage 2	Biological process	GO:0006091	generation of precursor metabolites and energy	61	4	MAN_04917,MAN_07590,MAN_09860,MAN_10645,	7.47	0.00195165
Barley	Stage 2	Biological process	GO:0006801	superoxide metabolic process	8	2	MAN_06660,MAN_10798,	28.47	0.00205676
Barley	Stage 2	Biological process	GO:0009150	purine ribonucleotide metabolic process	65	4	MAN_04917,MAN_07590,MAN_09860,MAN_10645,	7.01	0.0024663
Barley	Stage 2	Biological process	GO:0009129	pyrimidine nucleoside monophosphate metabolic process	9	2	MAN_06927,MAN_10143,	25.31	0.00262943
Barley	Stage 2	Biological process	GO:0009130	pyrimidine nucleoside monophosphate biosynthetic process	9	2	MAN_06927,MAN_10143,	25.31	0.00262943
Barley	Stage 2	Biological process	GO:0009056	catabolic process	351	9	MAN_00541,MAN_01891,MAN_03229,MAN_04304,MAN_04917,MAN_07590,MAN_09860,MAN_10143,MAN_10645,	2.92	0.00339402
Barley	Stage 2	Biological process	GO:0009259	ribonucleotide metabolic process	72	4	MAN_04917,MAN_07590,MAN_09860,MAN_10645,	6.33	0.00357926
Barley	Stage 2	Biological process	GO:0019693	ribose phosphate metabolic process	73	4	MAN_04917,MAN_07590,MAN_09860,MAN_10645,	6.24	0.00376198
Barley	Stage 2	Biological process	GO:0006220	pyrimidine nucleotide metabolic process	13	2	MAN_06927,MAN_10143,	17.52	0.00556925
Barley	Stage 2	Biological process	GO:0034599	cellular response to oxidative stress	13	2	MAN_06917,MAN_10798,	17.52	0.00556925
Barley	Stage 2	Biological process	GO:0006221	pyrimidine nucleotide biosynthetic process	13	2	MAN_06927,MAN_10143,	17.52	0.00556925
Barley	Stage 2	Biological process	GO:0044281	small molecule metabolic process	533	11	MAN_01310,MAN_01623,MAN_03490,MAN_04304,MAN_04917,MAN_06927,MAN_07590,MAN_09643,MAN_09860,MAN_10143,MAN_10645,	2.35	0.00633096
Barley	Stage 2	Biological process	GO:0072593	reactive oxygen species metabolic process	15	2	MAN_06660,MAN_10798,	15.18	0.00741263
Barley	Stage 2	Biological process	GO:0062197	cellular response to chemical stress	16	2	MAN_06917,MAN_10798,	14.24	0.00842379
Barley	Stage 2	Biological process	GO:0046080	dUTP metabolic process	1	1	MAN_10143,	113.89	0.00878073
Barley	Stage 2	Biological process	GO:0046075	dTTP metabolic process	1	1	MAN_06927,	113.89	0.00878073
Barley	Stage 2	Biological process	GO:0009212	pyrimidine deoxyribonucleoside triphosphate biosynthetic process	1	1	MAN_06927,	113.89	0.00878073
Barley	Stage 2	Biological process	GO:0046073	dTMP metabolic process	1	1	MAN_06927,	113.89	0.00878073
Barley	Stage 2	Biological process	GO:0006235	dTTP biosynthetic process	1	1	MAN_06927,	113.89	0.00878073
Barley	Stage 2	Biological process	GO:0006231	dTMP biosynthetic process	1	1	MAN_06927,	113.89	0.00878073
Barley	Stage 2	Biological process	GO:0072529	pyrimidine-containing compound catabolic process	1	1	MAN_10143,	113.89	0.00878073
Barley	Stage 2	Biological process	GO:0009149	pyrimidine nucleoside triphosphate catabolic process	1	1	MAN_10143,	113.89	0.00878073
Barley	Stage 2	Biological process	GO:0009223	pyrimidine deoxyribonucleotide catabolic process	1	1	MAN_10143,	113.89	0.00878073
Barley	Stage 2	Biological process	GO:0009202	deoxyribonucleoside triphosphate biosynthetic process	1	1	MAN_06927,	113.89	0.00878073
Barley	Stage 2	Biological process	GO:0006906	vesicle fusion	1	1	MAN_01361,	113.89	0.00878073
Barley	Stage 2	Biological process	GO:0046081	dUTP catabolic process	1	1	MAN_10143,	113.89	0.00878073
Barley	Stage 2	Biological process	GO:0006244	pyrimidine nucleotide catabolic process	1	1	MAN_10143,	113.89	0.00878073
Barley	Stage 2	Biological process	GO:0009213	pyrimidine deoxyribonucleoside triphosphate catabolic process	1	1	MAN_10143,	113.89	0.00878073
Barley	Stage 2	Biological process	GO:0035023	regulation of Rho protein signal transduction	1	1	MAN_01267,	113.89	0.00878073
Barley	Stage 2	Biological process	GO:0048280	vesicle fusion with Golgi apparatus	1	1	MAN_01361,	113.89	0.00878073
Barley	Stage 2	Biological process	GO:0006226	dUMP biosynthetic process	1	1	MAN_10143,	113.89	0.00878073
Barley	Stage 2	Biological process	GO:0009143	nucleoside triphosphate catabolic process	1	1	MAN_10143,	113.89	0.00878073
Barley	Stage 2	Biological process	GO:0009204	deoxyribonucleoside triphosphate catabolic process	1	1	MAN_10143,	113.89	0.00878073
Barley	Stage 2	Biological process	GO:0090174	organelle membrane fusion	1	1	MAN_01361,	113.89	0.00878073
Barley	Stage 2	Biological process	GO:0046078	dUMP metabolic process	1	1	MAN_10143,	113.89	0.00878073
Barley	Stage 2	Biological process	GO:0009141	nucleoside triphosphate metabolic process	17	2	MAN_06927,MAN_10143,	13.4	0.00949313
Barley	Stage 2	Biological process	GO:0072527	pyrimidine-containing compound metabolic process	19	2	MAN_06927,MAN_10143,	11.99	0.0118021
Barley	Stage 2	Biological process	GO:0072528	pyrimidine-containing compound biosynthetic process	19	2	MAN_06927,MAN_10143,	11.99	0.0118021
Barley	Stage 2	Biological process	GO:0000041	transition metal ion transport	21	2	MAN_00341,MAN_07313,	10.85	0.0143312
Barley	Stage 2	Biological process	GO:0061025	membrane fusion	2	1	MAN_01361,	56.94	0.0174855
Barley	Stage 2	Biological process	GO:0048284	organelle fusion	2	1	MAN_01361,	56.94	0.0174855
Barley	Stage 2	Biological process	GO:0009891	positive regulation of biosynthetic process	2	1	MAN_09889,	56.94	0.0174855
Barley	Stage 2	Biological process	GO:0010557	positive regulation of macromolecule biosynthetic process	2	1	MAN_09889,	56.94	0.0174855
Barley	Stage 2	Biological process	GO:0051016	barbed-end actin filament capping	2	1	MAN_04350,	56.94	0.0174855
Barley	Stage 2	Biological process	GO:1901880	negative regulation of protein depolymerization	2	1	MAN_04350,	56.94	0.0174855
Barley	Stage 2	Biological process	GO:0030835	negative regulation of actin filament depolymerization	2	1	MAN_04350,	56.94	0.0174855
Barley	Stage 2	Biological process	GO:0045727	positive regulation of translation	2	1	MAN_09889,	56.94	0.0174855
Barley	Stage 2	Biological process	GO:1901879	regulation of protein depolymerization	2	1	MAN_04350,	56.94	0.0174855
Barley	Stage 2	Biological process	GO:0034250	positive regulation of cellular amide metabolic process	2	1	MAN_09889,	56.94	0.0174855
Barley	Stage 2	Biological process	GO:0051693	actin filament capping	2	1	MAN_04350,	56.94	0.0174855
Barley	Stage 2	Biological process	GO:0045901	positive regulation of translational elongation	2	1	MAN_09889,	56.94	0.0174855
Barley	Stage 2	Biological process	GO:0031328	positive regulation of cellular biosynthetic process	2	1	MAN_09889,	56.94	0.0174855
Barley	Stage 2	Biological process	GO:0030834	regulation of actin filament depolymerization	2	1	MAN_04350,	56.94	0.0174855
Barley	Stage 2	Biological process	GO:0043242	negative regulation of protein-containing complex disassembly	2	1	MAN_04350,	56.94	0.0174855
Barley	Stage 2	Biological process	GO:0048519	negative regulation of biological process	64	3	MAN_01891,MAN_04350,MAN_10799,	5.34	0.0184419
Barley	Stage 2	Biological process	GO:0009124	nucleoside monophosphate biosynthetic process	24	2	MAN_06927,MAN_10143,	9.49	0.0185198
Barley	Stage 2	Biological process	GO:0009123	nucleoside monophosphate metabolic process	24	2	MAN_06927,MAN_10143,	9.49	0.0185198
Barley	Stage 2	Biological process	GO:0065008	regulation of biological quality	65	3	MAN_04350,MAN_04917,MAN_09860,	5.26	0.019215
Barley	Stage 2	Biological process	GO:0034248	regulation of cellular amide metabolic process	25	2	MAN_00445,MAN_09889,	9.11	0.0200173
Barley	Stage 2	Biological process	GO:0006417	regulation of translation	25	2	MAN_00445,MAN_09889,	9.11	0.0200173
Barley	Stage 2	Biological process	GO:0070887	cellular response to chemical stimulus	26	2	MAN_06917,MAN_10798,	8.76	0.0215639
Barley	Stage 2	Biological process	GO:0009165	nucleotide biosynthetic process	68	3	MAN_01310,MAN_06927,MAN_10143,	5.02	0.0216408
Barley	Stage 2	Biological process	GO:1901293	nucleoside phosphate biosynthetic process	68	3	MAN_01310,MAN_06927,MAN_10143,	5.02	0.0216408
Barley	Stage 2	Biological process	GO:0010608	posttranscriptional regulation of gene expression	27	2	MAN_00445,MAN_09889,	8.44	0.0231585
Barley	Stage 2	Biological process	GO:0009264	deoxyribonucleotide catabolic process	3	1	MAN_10143,	37.96	0.0261148
Barley	Stage 2	Biological process	GO:0043244	regulation of protein-containing complex disassembly	3	1	MAN_04350,	37.96	0.0261148
Barley	Stage 2	Biological process	GO:0009148	pyrimidine nucleoside triphosphate biosynthetic process	3	1	MAN_06927,	37.96	0.0261148
Barley	Stage 2	Biological process	GO:0007030	Golgi organization	3	1	MAN_01361,	37.96	0.0261148
Barley	Stage 2	Biological process	GO:0046386	deoxyribose phosphate catabolic process	3	1	MAN_10143,	37.96	0.0261148
Barley	Stage 2	Biological process	GO:0031333	negative regulation of protein-containing complex assembly	3	1	MAN_04350,	37.96	0.0261148
Barley	Stage 2	Biological process	GO:0032272	negative regulation of protein polymerization	3	1	MAN_04350,	37.96	0.0261148
Barley	Stage 2	Biological process	GO:0030837	negative regulation of actin filament polymerization	3	1	MAN_04350,	37.96	0.0261148
Barley	Stage 2	Biological process	GO:0006979	response to oxidative stress	29	2	MAN_06917,MAN_10798,	7.85	0.0264884
Barley	Stage 2	Biological process	GO:0055082	cellular chemical homeostasis	30	2	MAN_04917,MAN_09860,	7.59	0.0282217
Barley	Stage 2	Biological process	GO:1901137	carbohydrate derivative biosynthetic process	139	4	MAN_03490,MAN_04916,MAN_06927,MAN_10143,	3.28	0.0334897
Barley	Stage 2	Biological process	GO:1902904	negative regulation of supramolecular fiber organization	4	1	MAN_04350,	28.47	0.0346695
Barley	Stage 2	Biological process	GO:0051494	negative regulation of cytoskeleton organization	4	1	MAN_04350,	28.47	0.0346695
Barley	Stage 2	Biological process	GO:0019563	glycerol catabolic process	4	1	MAN_04304,	28.47	0.0346695
Barley	Stage 2	Biological process	GO:0019405	alditol catabolic process	4	1	MAN_04304,	28.47	0.0346695
Barley	Stage 2	Biological process	GO:0016050	vesicle organization	4	1	MAN_01361,	28.47	0.0346695
Barley	Stage 2	Biological process	GO:0010628	positive regulation of gene expression	4	1	MAN_09889,	28.47	0.0346695
Barley	Stage 2	Biological process	GO:0009298	GDP-mannose biosynthetic process	4	1	MAN_03490,	28.47	0.0346695
Barley	Stage 2	Biological process	GO:0019673	GDP-mannose metabolic process	4	1	MAN_03490,	28.47	0.0346695
Barley	Stage 2	Biological process	GO:0019725	cellular homeostasis	34	2	MAN_04917,MAN_09860,	6.7	0.0355906
Barley	Stage 2	Biological process	GO:0010629	negative regulation of gene expression	35	2	MAN_01891,MAN_10799,	6.51	0.0375372
Barley	Stage 2	Biological process	GO:0034655	nucleobase-containing compound catabolic process	36	2	MAN_01891,MAN_10143,	6.33	0.039524
Barley	Stage 2	Biological process	GO:0048878	chemical homeostasis	37	2	MAN_04917,MAN_09860,	6.16	0.04155
Barley	Stage 2	Biological process	GO:0032270	positive regulation of cellular protein metabolic process	5	1	MAN_09889,	22.78	0.04315
Barley	Stage 2	Biological process	GO:0006071	glycerol metabolic process	5	1	MAN_04304,	22.78	0.04315
Barley	Stage 2	Biological process	GO:0046578	regulation of Ras protein signal transduction	5	1	MAN_01267,	22.78	0.04315
Barley	Stage 2	Biological process	GO:0017182	peptidyl-diphthamide metabolic process	5	1	MAN_00445,	22.78	0.04315
Barley	Stage 2	Biological process	GO:0017183	peptidyl-diphthamide biosynthetic process from peptidyl-histidine	5	1	MAN_00445,	22.78	0.04315
Barley	Stage 2	Biological process	GO:0018202	peptidyl-histidine modification	5	1	MAN_00445,	22.78	0.04315
Barley	Stage 2	Biological process	GO:1900247	regulation of cytoplasmic translational elongation	5	1	MAN_00445,	22.78	0.04315
Barley	Stage 2	Biological process	GO:0051247	positive regulation of protein metabolic process	5	1	MAN_09889,	22.78	0.04315
Barley	Stage 2	Biological process	GO:0031505	fungal-type cell wall organization	5	1	MAN_01097,	22.78	0.04315
Barley	Stage 2	Biological process	GO:0006457	protein folding	39	2	MAN_01492,MAN_08484,	5.84	0.0457166
Barley	Stage 2	Cellular component	GO:0019773	proteasome core complex, alpha-subunit complex	7	2	MAN_00541,MAN_03229,	32.54	0.00155137
Barley	Stage 2	Cellular component	GO:0005839	proteasome core complex	14	2	MAN_00541,MAN_03229,	16.27	0.00646075
Barley	Stage 2	Cellular component	GO:0016442	RISC complex	1	1	MAN_10799,	113.89	0.00878073
Barley	Stage 2	Cellular component	GO:0008290	F-actin capping protein complex	2	1	MAN_04350,	56.94	0.0174855
Barley	Stage 2	Cellular component	GO:0031332	RNAi effector complex	2	1	MAN_10799,	56.94	0.0174855
Barley	Stage 2	Cellular component	GO:0005788	endoplasmic reticulum lumen	3	1	MAN_06913,	37.96	0.0261148
Barley	Stage 2	Cellular component	GO:0008250	oligosaccharyltransferase complex	3	1	MAN_04916,	37.96	0.0261148
Barley	Stage 2	Cellular component	GO:0016272	prefoldin complex	4	1	MAN_08484,	28.47	0.0346695
Barley	Stage 2	Molecular function	GO:0004396	hexokinase activity	4	2	MAN_04917,MAN_09860,	56.94	0.000450884
Barley	Stage 2	Molecular function	GO:0005536	glucose binding	4	2	MAN_04917,MAN_09860,	56.94	0.000450884
Barley	Stage 2	Molecular function	GO:0016853	isomerase activity	94	5	MAN_01492,MAN_03490,MAN_06913,MAN_07445,MAN_10260,	6.06	0.0013544
Barley	Stage 2	Molecular function	GO:0048029	monosaccharide binding	8	2	MAN_04917,MAN_09860,	28.47	0.00205676
Barley	Stage 2	Molecular function	GO:0000293	ferric-chelate reductase activity	9	2	MAN_00341,MAN_07313,	25.31	0.00262943
Barley	Stage 2	Molecular function	GO:0016722	oxidoreductase activity, acting on metal ions	10	2	MAN_00341,MAN_07313,	22.78	0.00326817
Barley	Stage 2	Molecular function	GO:0019200	carbohydrate kinase activity	13	2	MAN_04917,MAN_09860,	17.52	0.00556925
Barley	Stage 2	Molecular function	GO:0003746	translation elongation factor activity	16	2	MAN_04290,MAN_09889,	14.24	0.00842379
Barley	Stage 2	Molecular function	GO:0042132	fructose 1,6-bisphosphate 1-phosphatase activity	1	1	MAN_04185,	113.89	0.00878073
Barley	Stage 2	Molecular function	GO:0061731	ribonucleoside-diphosphate reductase activity	1	1	MAN_07440,	113.89	0.00878073
Barley	Stage 2	Molecular function	GO:0042083	5,10-methylenetetrahydrofolate-dependent methyltransferase activity	1	1	MAN_06927,	113.89	0.00878073
Barley	Stage 2	Molecular function	GO:0004799	thymidylate synthase activity	1	1	MAN_06927,	113.89	0.00878073
Barley	Stage 2	Molecular function	GO:0004748	ribonucleoside-diphosphate reductase activity, thioredoxin disulfide as acceptor	1	1	MAN_07440,	113.89	0.00878073
Barley	Stage 2	Molecular function	GO:0043891	glyceraldehyde-3-phosphate dehydrogenase (NAD(P)+) (phosphorylating) activity	1	1	MAN_07590,	113.89	0.00878073
Barley	Stage 2	Molecular function	GO:0016728	oxidoreductase activity, acting on CH or CH2 groups, disulfide as acceptor	1	1	MAN_07440,	113.89	0.00878073
Barley	Stage 2	Molecular function	GO:0004164	diphthine synthase activity	1	1	MAN_00445,	113.89	0.00878073
Barley	Stage 2	Molecular function	GO:0050308	sugar-phosphatase activity	1	1	MAN_04185,	113.89	0.00878073
Barley	Stage 2	Molecular function	GO:0004170	dUTP diphosphatase activity	1	1	MAN_10143,	113.89	0.00878073
Barley	Stage 2	Molecular function	GO:0004615	phosphomannomutase activity	1	1	MAN_03490,	113.89	0.00878073
Barley	Stage 2	Molecular function	GO:0004365	glyceraldehyde-3-phosphate dehydrogenase (NAD+) (phosphorylating) activity	1	1	MAN_07590,	113.89	0.00878073
Barley	Stage 2	Molecular function	GO:0004618	phosphoglycerate kinase activity	1	1	MAN_10645,	113.89	0.00878073
Barley	Stage 2	Molecular function	GO:0016859	cis-trans isomerase activity	17	2	MAN_01492,MAN_07445,	13.4	0.00949313
Barley	Stage 2	Molecular function	GO:0003755	peptidyl-prolyl cis-trans isomerase activity	17	2	MAN_01492,MAN_07445,	13.4	0.00949313
Barley	Stage 2	Molecular function	GO:0033218	amide binding	53	3	MAN_00618,MAN_01618,MAN_01623,	6.45	0.0111017
Barley	Stage 2	Molecular function	GO:0004160	dihydroxy-acid dehydratase activity	2	1	MAN_09643,	56.94	0.0174855
Barley	Stage 2	Molecular function	GO:0016725	oxidoreductase activity, acting on CH or CH2 groups	2	1	MAN_07440,	56.94	0.0174855
Barley	Stage 2	Molecular function	GO:0000062	fatty-acyl-CoA binding	2	1	MAN_00618,	56.94	0.0174855
Barley	Stage 2	Molecular function	GO:0004019	adenylosuccinate synthase activity	2	1	MAN_01310,	56.94	0.0174855
Barley	Stage 2	Molecular function	GO:0004370	glycerol kinase activity	2	1	MAN_04304,	56.94	0.0174855
Barley	Stage 2	Molecular function	GO:0047429	nucleoside-triphosphate diphosphatase activity	2	1	MAN_10143,	56.94	0.0174855
Barley	Stage 2	Molecular function	GO:0120227	acyl-CoA binding	2	1	MAN_00618,	56.94	0.0174855
Barley	Stage 2	Molecular function	GO:0004462	lactoylglutathione lyase activity	2	1	MAN_04275,	56.94	0.0174855
Barley	Stage 2	Molecular function	GO:1901567	fatty acid derivative binding	2	1	MAN_00618,	56.94	0.0174855
Barley	Stage 2	Molecular function	GO:0016864	intramolecular oxidoreductase activity, transposing S-S bonds	3	1	MAN_06913,	37.96	0.0261148
Barley	Stage 2	Molecular function	GO:0003756	protein disulfide isomerase activity	3	1	MAN_06913,	37.96	0.0261148
Barley	Stage 2	Molecular function	GO:0019203	carbohydrate phosphatase activity	3	1	MAN_04185,	37.96	0.0261148
Barley	Stage 2	Molecular function	GO:0008135	translation factor activity, RNA binding	77	3	MAN_04290,MAN_05145,MAN_09889,	4.44	0.0298803
Barley	Stage 2	Molecular function	GO:0090079	translation regulator activity, nucleic acid binding	77	3	MAN_04290,MAN_05145,MAN_09889,	4.44	0.0298803
Barley	Stage 2	Molecular function	GO:0003779	actin binding	31	2	MAN_00472,MAN_04350,	7.35	0.0299995
Barley	Stage 2	Molecular function	GO:0045182	translation regulator activity	78	3	MAN_04290,MAN_05145,MAN_09889,	4.38	0.0308847
Barley	Stage 2	Molecular function	GO:0016620	oxidoreductase activity, acting on the aldehyde or oxo group of donors, NAD or NADP as acceptor	32	2	MAN_03888,MAN_07590,	7.12	0.0318208
Barley	Stage 2	Molecular function	GO:0051879	Hsp90 protein binding	4	1	MAN_01451,	28.47	0.0346695
Barley	Stage 2	Molecular function	GO:0016868	intramolecular transferase activity, phosphotransferases	4	1	MAN_03490,	28.47	0.0346695
Barley	Stage 2	Molecular function	GO:0016903	oxidoreductase activity, acting on the aldehyde or oxo group of donors	37	2	MAN_03888,MAN_07590,	6.16	0.04155
Barley	Stage 3	Biological process	GO:0005975	carbohydrate metabolic process	242	25	MAN_00037,MAN_00879,MAN_01279,MAN_03066,MAN_04185,MAN_04555,MAN_04754,MAN_04816,MAN_04917,MAN_05880,MAN_05890,MAN_06121,MAN_06498,MAN_06830,MAN_07185,MAN_07400,MAN_07590,MAN_08159,MAN_08453,MAN_08512,MAN_09103,MAN_09196,MAN_09860,MAN_10405,MAN_10645,	3.63	1.89348e-08
Barley	Stage 3	Biological process	GO:0010639	negative regulation of organelle organization	8	4	MAN_00688,MAN_04350,MAN_06884,MAN_08047,	17.56	4.09671e-05
Barley	Stage 3	Biological process	GO:0051129	negative regulation of cellular component organization	8	4	MAN_00688,MAN_04350,MAN_06884,MAN_08047,	17.56	4.09671e-05
Barley	Stage 3	Biological process	GO:0051494	negative regulation of cytoskeleton organization	4	3	MAN_00688,MAN_04350,MAN_06884,	26.34	8.92452e-05
Barley	Stage 3	Biological process	GO:1902904	negative regulation of supramolecular fiber organization	4	3	MAN_00688,MAN_04350,MAN_06884,	26.34	8.92452e-05
Barley	Stage 3	Biological process	GO:0006090	pyruvate metabolic process	20	5	MAN_04754,MAN_04917,MAN_07590,MAN_09860,MAN_10645,	8.78	0.000195706
Barley	Stage 3	Biological process	GO:0016052	carbohydrate catabolic process	78	9	MAN_01279,MAN_03066,MAN_04917,MAN_05890,MAN_07400,MAN_07590,MAN_08512,MAN_09860,MAN_10645,	4.05	0.000346743
Barley	Stage 3	Biological process	GO:0034599	cellular response to oxidative stress	13	4	MAN_00930,MAN_06816,MAN_06917,MAN_10798,	10.81	0.000373878
Barley	Stage 3	Biological process	GO:0005996	monosaccharide metabolic process	24	5	MAN_04754,MAN_04917,MAN_05890,MAN_07590,MAN_09860,	7.32	0.000488862
Barley	Stage 3	Biological process	GO:0006096	glycolytic process	14	4	MAN_04917,MAN_07590,MAN_09860,MAN_10645,	10.03	0.000511802
Barley	Stage 3	Biological process	GO:0006757	ATP generation from ADP	14	4	MAN_04917,MAN_07590,MAN_09860,MAN_10645,	10.03	0.000511802
Barley	Stage 3	Biological process	GO:0009135	purine nucleoside diphosphate metabolic process	15	4	MAN_04917,MAN_07590,MAN_09860,MAN_10645,	9.37	0.000682422
Barley	Stage 3	Biological process	GO:0046939	nucleotide phosphorylation	15	4	MAN_04917,MAN_07590,MAN_09860,MAN_10645,	9.37	0.000682422
Barley	Stage 3	Biological process	GO:0009179	purine ribonucleoside diphosphate metabolic process	15	4	MAN_04917,MAN_07590,MAN_09860,MAN_10645,	9.37	0.000682422
Barley	Stage 3	Biological process	GO:0009185	ribonucleoside diphosphate metabolic process	15	4	MAN_04917,MAN_07590,MAN_09860,MAN_10645,	9.37	0.000682422
Barley	Stage 3	Biological process	GO:0006165	nucleoside diphosphate phosphorylation	15	4	MAN_04917,MAN_07590,MAN_09860,MAN_10645,	9.37	0.000682422
Barley	Stage 3	Biological process	GO:0046031	ADP metabolic process	15	4	MAN_04917,MAN_07590,MAN_09860,MAN_10645,	9.37	0.000682422
Barley	Stage 3	Biological process	GO:0043242	negative regulation of protein-containing complex disassembly	2	2	MAN_04350,MAN_06884,	35.12	0.000807336
Barley	Stage 3	Biological process	GO:0051693	actin filament capping	2	2	MAN_04350,MAN_06884,	35.12	0.000807336
Barley	Stage 3	Biological process	GO:0009448	gamma-aminobutyric acid metabolic process	2	2	MAN_02175,MAN_09948,	35.12	0.000807336
Barley	Stage 3	Biological process	GO:1901880	negative regulation of protein depolymerization	2	2	MAN_04350,MAN_06884,	35.12	0.000807336
Barley	Stage 3	Biological process	GO:0030834	regulation of actin filament depolymerization	2	2	MAN_04350,MAN_06884,	35.12	0.000807336
Barley	Stage 3	Biological process	GO:1901879	regulation of protein depolymerization	2	2	MAN_04350,MAN_06884,	35.12	0.000807336
Barley	Stage 3	Biological process	GO:0030835	negative regulation of actin filament depolymerization	2	2	MAN_04350,MAN_06884,	35.12	0.000807336
Barley	Stage 3	Biological process	GO:0051016	barbed-end actin filament capping	2	2	MAN_04350,MAN_06884,	35.12	0.000807336
Barley	Stage 3	Biological process	GO:0062197	cellular response to chemical stress	16	4	MAN_00930,MAN_06816,MAN_06917,MAN_10798,	8.78	0.00088972
Barley	Stage 3	Biological process	GO:0009132	nucleoside diphosphate metabolic process	17	4	MAN_04917,MAN_07590,MAN_09860,MAN_10645,	8.26	0.00113771
Barley	Stage 3	Biological process	GO:0006801	superoxide metabolic process	8	3	MAN_03752,MAN_06660,MAN_10798,	13.17	0.00114769
Barley	Stage 3	Biological process	GO:0006508	proteolysis	344	20	MAN_00139,MAN_00541,MAN_01194,MAN_02011,MAN_03229,MAN_04031,MAN_05061,MAN_05450,MAN_05682,MAN_06121,MAN_06571,MAN_06835,MAN_07245,MAN_07613,MAN_08799,MAN_08945,MAN_09387,MAN_09779,MAN_09784,MAN_10512,	2.04	0.00185788
Barley	Stage 3	Biological process	GO:0048519	negative regulation of biological process	64	7	MAN_00688,MAN_01891,MAN_04350,MAN_04450,MAN_06884,MAN_08047,MAN_10799,	3.84	0.00216209
Barley	Stage 3	Biological process	GO:0019318	hexose metabolic process	20	4	MAN_04754,MAN_04917,MAN_07590,MAN_09860,	7.02	0.00216578
Barley	Stage 3	Biological process	GO:0032787	monocarboxylic acid metabolic process	82	8	MAN_02175,MAN_03727,MAN_04754,MAN_04917,MAN_07590,MAN_09860,MAN_09948,MAN_10645,	3.43	0.00222152
Barley	Stage 3	Biological process	GO:0031333	negative regulation of protein-containing complex assembly	3	2	MAN_04350,MAN_06884,	23.41	0.00237642
Barley	Stage 3	Biological process	GO:0043244	regulation of protein-containing complex disassembly	3	2	MAN_04350,MAN_06884,	23.41	0.00237642
Barley	Stage 3	Biological process	GO:0032272	negative regulation of protein polymerization	3	2	MAN_04350,MAN_06884,	23.41	0.00237642
Barley	Stage 3	Biological process	GO:0006013	mannose metabolic process	3	2	MAN_04917,MAN_09860,	23.41	0.00237642
Barley	Stage 3	Biological process	GO:0030837	negative regulation of actin filament polymerization	3	2	MAN_04350,MAN_06884,	23.41	0.00237642
Barley	Stage 3	Biological process	GO:0033043	regulation of organelle organization	21	4	MAN_00688,MAN_04350,MAN_06884,MAN_08047,	6.69	0.00261632
Barley	Stage 3	Biological process	GO:0032956	regulation of actin cytoskeleton organization	11	3	MAN_00688,MAN_04350,MAN_06884,	9.58	0.00317386
Barley	Stage 3	Biological process	GO:0110053	regulation of actin filament organization	11	3	MAN_00688,MAN_04350,MAN_06884,	9.58	0.00317386
Barley	Stage 3	Biological process	GO:0032970	regulation of actin filament-based process	11	3	MAN_00688,MAN_04350,MAN_06884,	9.58	0.00317386
Barley	Stage 3	Biological process	GO:1902903	regulation of supramolecular fiber organization	11	3	MAN_00688,MAN_04350,MAN_06884,	9.58	0.00317386
Barley	Stage 3	Biological process	GO:0051493	regulation of cytoskeleton organization	11	3	MAN_00688,MAN_04350,MAN_06884,	9.58	0.00317386
Barley	Stage 3	Biological process	GO:0051128	regulation of cellular component organization	23	4	MAN_00688,MAN_04350,MAN_06884,MAN_08047,	6.11	0.00370219
Barley	Stage 3	Biological process	GO:0048518	positive regulation of biological process	23	4	MAN_04450,MAN_04975,MAN_09889,MAN_09938,	6.11	0.00370219
Barley	Stage 3	Biological process	GO:0048522	positive regulation of cellular process	23	4	MAN_04450,MAN_04975,MAN_09889,MAN_09938,	6.11	0.00370219
Barley	Stage 3	Biological process	GO:0001678	cellular glucose homeostasis	4	2	MAN_04917,MAN_09860,	17.56	0.0046636
Barley	Stage 3	Biological process	GO:0042593	glucose homeostasis	4	2	MAN_04917,MAN_09860,	17.56	0.0046636
Barley	Stage 3	Biological process	GO:0009298	GDP-mannose biosynthetic process	4	2	MAN_03490,MAN_09196,	17.56	0.0046636
Barley	Stage 3	Biological process	GO:0033500	carbohydrate homeostasis	4	2	MAN_04917,MAN_09860,	17.56	0.0046636
Barley	Stage 3	Biological process	GO:0019673	GDP-mannose metabolic process	4	2	MAN_03490,MAN_09196,	17.56	0.0046636
Barley	Stage 3	Biological process	GO:0006457	protein folding	39	5	MAN_01492,MAN_07053,MAN_08061,MAN_08484,MAN_09556,	4.5	0.00468206
Barley	Stage 3	Biological process	GO:0070887	cellular response to chemical stimulus	26	4	MAN_00930,MAN_06816,MAN_06917,MAN_10798,	5.4	0.00584716
Barley	Stage 3	Biological process	GO:0051173	positive regulation of nitrogen compound metabolic process	14	3	MAN_04450,MAN_09889,MAN_09938,	7.53	0.00657339
Barley	Stage 3	Biological process	GO:0010604	positive regulation of macromolecule metabolic process	14	3	MAN_04450,MAN_09889,MAN_09938,	7.53	0.00657339
Barley	Stage 3	Biological process	GO:1901564	organonitrogen compound metabolic process	1352	53	MAN_00139,MAN_00541,MAN_01194,MAN_01310,MAN_01492,MAN_01980,MAN_02011,MAN_02175,MAN_02908,MAN_03156,MAN_03198,MAN_03229,MAN_03345,MAN_03727,MAN_03964,MAN_04027,MAN_04031,MAN_04771,MAN_04916,MAN_04917,MAN_04975,MAN_05061,MAN_05145,MAN_05232,MAN_05356,MAN_05450,MAN_05682,MAN_06121,MAN_06498,MAN_06571,MAN_06835,MAN_07053,MAN_07121,MAN_07183,MAN_07245,MAN_07590,MAN_07613,MAN_07795,MAN_08047,MAN_08113…	1.38	0.00758054
Barley	Stage 3	Biological process	GO:0051247	positive regulation of protein metabolic process	5	2	MAN_09889,MAN_09938,	14.05	0.00762706
Barley	Stage 3	Biological process	GO:0032270	positive regulation of cellular protein metabolic process	5	2	MAN_09889,MAN_09938,	14.05	0.00762706
Barley	Stage 3	Biological process	GO:0048523	negative regulation of cellular process	44	5	MAN_00688,MAN_04350,MAN_04450,MAN_06884,MAN_08047,	3.99	0.00787404
Barley	Stage 3	Biological process	GO:0031325	positive regulation of cellular metabolic process	15	3	MAN_04450,MAN_09889,MAN_09938,	7.02	0.00804613
Barley	Stage 3	Biological process	GO:0009893	positive regulation of metabolic process	15	3	MAN_04450,MAN_09889,MAN_09938,	7.02	0.00804613
Barley	Stage 3	Biological process	GO:0072593	reactive oxygen species metabolic process	15	3	MAN_03752,MAN_06660,MAN_10798,	7.02	0.00804613
Barley	Stage 3	Biological process	GO:0006979	response to oxidative stress	29	4	MAN_00930,MAN_06816,MAN_06917,MAN_10798,	4.84	0.00869174
Barley	Stage 3	Biological process	GO:1901575	organic substance catabolic process	317	17	MAN_00541,MAN_01279,MAN_01891,MAN_02011,MAN_03066,MAN_03229,MAN_04031,MAN_04450,MAN_04917,MAN_05890,MAN_06741,MAN_07400,MAN_07590,MAN_08512,MAN_09860,MAN_09948,MAN_10645,	1.88	0.00890075
Barley	Stage 3	Biological process	GO:0008064	regulation of actin polymerization or depolymerization	8	2	MAN_04350,MAN_06884,	8.78	0.0201833
Barley	Stage 3	Biological process	GO:0030832	regulation of actin filament length	8	2	MAN_04350,MAN_06884,	8.78	0.0201833
Barley	Stage 3	Biological process	GO:0030833	regulation of actin filament polymerization	8	2	MAN_04350,MAN_06884,	8.78	0.0201833
Barley	Stage 3	Biological process	GO:0044087	regulation of cellular component biogenesis	8	2	MAN_04350,MAN_06884,	8.78	0.0201833
Barley	Stage 3	Biological process	GO:0090066	regulation of anatomical structure size	8	2	MAN_04350,MAN_06884,	8.78	0.0201833
Barley	Stage 3	Biological process	GO:0032271	regulation of protein polymerization	8	2	MAN_04350,MAN_06884,	8.78	0.0201833
Barley	Stage 3	Biological process	GO:0032535	regulation of cellular component size	8	2	MAN_04350,MAN_06884,	8.78	0.0201833
Barley	Stage 3	Biological process	GO:0043254	regulation of protein-containing complex assembly	8	2	MAN_04350,MAN_06884,	8.78	0.0201833
Barley	Stage 3	Biological process	GO:0006694	steroid biosynthetic process	21	3	MAN_06520,MAN_07966,MAN_10260,	5.02	0.0207508
Barley	Stage 3	Biological process	GO:0009056	catabolic process	351	17	MAN_00541,MAN_01279,MAN_01891,MAN_02011,MAN_03066,MAN_03229,MAN_04031,MAN_04450,MAN_04917,MAN_05890,MAN_06741,MAN_07400,MAN_07590,MAN_08512,MAN_09860,MAN_09948,MAN_10645,	1.7	0.0223542
Barley	Stage 3	Biological process	GO:0006006	glucose metabolic process	9	2	MAN_04754,MAN_07590,	7.8	0.0254684
Barley	Stage 3	Biological process	GO:0048193	Golgi vesicle transport	40	4	MAN_01361,MAN_02354,MAN_04005,MAN_08389,	3.51	0.0262538
Barley	Stage 3	Biological process	GO:0042843	D-xylose catabolic process	1	1	MAN_05890,	35.12	0.0284747
Barley	Stage 3	Biological process	GO:0034770	histone H4-K20 methylation	1	1	MAN_02908,	35.12	0.0284747
Barley	Stage 3	Biological process	GO:0090068	positive regulation of cell cycle process	1	1	MAN_04975,	35.12	0.0284747
Barley	Stage 3	Biological process	GO:0009450	gamma-aminobutyric acid catabolic process	1	1	MAN_09948,	35.12	0.0284747
Barley	Stage 3	Biological process	GO:0061951	establishment of protein localization to plasma membrane	1	1	MAN_04005,	35.12	0.0284747
Barley	Stage 3	Biological process	GO:0010265	SCF complex assembly	1	1	MAN_09003,	35.12	0.0284747
Barley	Stage 3	Biological process	GO:0006069	ethanol oxidation	1	1	MAN_01183,	35.12	0.0284747
Barley	Stage 3	Biological process	GO:1902751	positive regulation of cell cycle G2/M phase transition	1	1	MAN_04975,	35.12	0.0284747
Barley	Stage 3	Biological process	GO:0051126	negative regulation of actin nucleation	1	1	MAN_00688,	35.12	0.0284747
Barley	Stage 3	Biological process	GO:0009102	biotin biosynthetic process	1	1	MAN_03727,	35.12	0.0284747
Barley	Stage 3	Biological process	GO:1901989	positive regulation of cell cycle phase transition	1	1	MAN_04975,	35.12	0.0284747
Barley	Stage 3	Biological process	GO:0034316	negative regulation of Arp2/3 complex-mediated actin nucleation	1	1	MAN_00688,	35.12	0.0284747
Barley	Stage 3	Biological process	GO:0006906	vesicle fusion	1	1	MAN_01361,	35.12	0.0284747
Barley	Stage 3	Biological process	GO:0006423	cysteinyl-tRNA aminoacylation	1	1	MAN_09079,	35.12	0.0284747
Barley	Stage 3	Biological process	GO:0006768	biotin metabolic process	1	1	MAN_03727,	35.12	0.0284747
Barley	Stage 3	Biological process	GO:0006491	N-glycan processing	1	1	MAN_08199,	35.12	0.0284747
Barley	Stage 3	Biological process	GO:0048280	vesicle fusion with Golgi apparatus	1	1	MAN_01361,	35.12	0.0284747
Barley	Stage 3	Biological process	GO:0006067	ethanol metabolic process	1	1	MAN_01183,	35.12	0.0284747
Barley	Stage 3	Biological process	GO:0090174	organelle membrane fusion	1	1	MAN_01361,	35.12	0.0284747
Barley	Stage 3	Biological process	GO:0019323	pentose catabolic process	1	1	MAN_05890,	35.12	0.0284747
Barley	Stage 3	Biological process	GO:0043001	Golgi to plasma membrane protein transport	1	1	MAN_04005,	35.12	0.0284747
Barley	Stage 3	Biological process	GO:0006091	generation of precursor metabolites and energy	61	5	MAN_01183,MAN_04917,MAN_07590,MAN_09860,MAN_10645,	2.88	0.0292959
Barley	Stage 3	Biological process	GO:0046034	ATP metabolic process	42	4	MAN_04917,MAN_07590,MAN_09860,MAN_10645,	3.34	0.0307792
Barley	Stage 3	Biological process	GO:0009226	nucleotide-sugar biosynthetic process	10	2	MAN_03490,MAN_09196,	7.02	0.0312461
Barley	Stage 3	Biological process	GO:0032268	regulation of cellular protein metabolic process	43	4	MAN_04450,MAN_04690,MAN_09889,MAN_09938,	3.27	0.0332037
Barley	Stage 3	Biological process	GO:0019538	protein metabolic process	902	35	MAN_00139,MAN_00541,MAN_01194,MAN_01492,MAN_02011,MAN_02908,MAN_03156,MAN_03198,MAN_03229,MAN_03345,MAN_04031,MAN_04771,MAN_04916,MAN_04975,MAN_05061,MAN_05145,MAN_05356,MAN_05450,MAN_05682,MAN_06121,MAN_06498,MAN_06571,MAN_06835,MAN_07053,MAN_07245,MAN_07613,MAN_08047,MAN_08199,MAN_08799,MAN_08945,MAN_09079,MAN_09387,MAN_09779,MAN_09784,MAN_10512,	1.36	0.0344589
Barley	Stage 3	Biological process	GO:0042221	response to chemical	44	4	MAN_00930,MAN_06816,MAN_06917,MAN_10798,	3.19	0.0357366
Barley	Stage 3	Biological process	GO:0006163	purine nucleotide metabolic process	65	5	MAN_01310,MAN_04917,MAN_07590,MAN_09860,MAN_10645,	2.7	0.0371646
Barley	Stage 3	Biological process	GO:0065008	regulation of biological quality	65	5	MAN_04350,MAN_04450,MAN_04917,MAN_06884,MAN_09860,	2.7	0.0371646
Barley	Stage 3	Biological process	GO:0000413	protein peptidyl-prolyl isomerization	11	2	MAN_01492,MAN_07053,	6.39	0.0374844
Barley	Stage 3	Biological process	GO:0018208	peptidyl-proline modification	11	2	MAN_01492,MAN_07053,	6.39	0.0374844
Barley	Stage 3	Biological process	GO:0009057	macromolecule catabolic process	159	9	MAN_00541,MAN_01279,MAN_01891,MAN_02011,MAN_03066,MAN_03229,MAN_04031,MAN_04450,MAN_08512,	1.99	0.0375896
Barley	Stage 3	Biological process	GO:0051246	regulation of protein metabolic process	46	4	MAN_04450,MAN_04690,MAN_09889,MAN_09938,	3.05	0.0411294
Barley	Stage 3	Biological process	GO:0009100	glycoprotein metabolic process	46	4	MAN_03156,MAN_04916,MAN_06498,MAN_08199,	3.05	0.0411294
Barley	Stage 3	Biological process	GO:0009225	nucleotide-sugar metabolic process	12	2	MAN_03490,MAN_09196,	5.85	0.0441526
Barley	Stage 3	Biological process	GO:0008202	steroid metabolic process	28	3	MAN_06520,MAN_07966,MAN_10260,	3.76	0.0442276
Barley	Stage 3	Cellular component	GO:0005839	proteasome core complex	14	4	MAN_00541,MAN_02011,MAN_03229,MAN_04031,	10.03	0.000511802
Barley	Stage 3	Cellular component	GO:0019773	proteasome core complex, alpha-subunit complex	7	3	MAN_00541,MAN_03229,MAN_04031,	15.05	0.000732668
Barley	Stage 3	Cellular component	GO:0008290	F-actin capping protein complex	2	2	MAN_04350,MAN_06884,	35.12	0.000807336
Barley	Stage 3	Cellular component	GO:0005856	cytoskeleton	88	8	MAN_00472,MAN_03345,MAN_04350,MAN_04425,MAN_06884,MAN_06952,MAN_08449,MAN_10807,	3.19	0.00346391
Barley	Stage 3	Cellular component	GO:1905368	peptidase complex	54	6	MAN_00541,MAN_00606,MAN_02011,MAN_03229,MAN_04031,MAN_05450,	3.9	0.00411389
Barley	Stage 3	Cellular component	GO:0016272	prefoldin complex	4	2	MAN_08061,MAN_08484,	17.56	0.0046636
Barley	Stage 3	Cellular component	GO:0000502	proteasome complex	41	5	MAN_00541,MAN_00606,MAN_02011,MAN_03229,MAN_04031,	4.28	0.00582043
Barley	Stage 3	Cellular component	GO:0005783	endoplasmic reticulum	144	10	MAN_03156,MAN_04916,MAN_05450,MAN_05622,MAN_06498,MAN_06913,MAN_08389,MAN_08814,MAN_10221,MAN_10260,	2.44	0.00791738
Barley	Stage 3	Cellular component	GO:0015629	actin cytoskeleton	29	4	MAN_04350,MAN_04425,MAN_06884,MAN_10807,	4.84	0.00869174
Barley	Stage 3	Cellular component	GO:1905369	endopeptidase complex	46	5	MAN_00541,MAN_00606,MAN_02011,MAN_03229,MAN_04031,	3.82	0.00949386
Barley	Stage 3	Cellular component	GO:0005737	cytoplasm	979	40	MAN_00541,MAN_01194,MAN_01361,MAN_02011,MAN_02354,MAN_02833,MAN_03156,MAN_03229,MAN_03276,MAN_03462,MAN_03490,MAN_03968,MAN_04031,MAN_04134,MAN_04425,MAN_04450,MAN_04754,MAN_04801,MAN_04916,MAN_04919,MAN_04923,MAN_05061,MAN_05450,MAN_05622,MAN_06498,MAN_06660,MAN_06884,MAN_06913,MAN_07590,MAN_07985,MAN_08113,MAN_08389,MAN_08814,MAN_09387,MAN_09556,MAN_10150,MAN_10221,MAN_10260,MAN_10798,MAN_10799,	1.43	0.0110233
Barley	Stage 3	Cellular component	GO:0031984	organelle subcompartment	114	8	MAN_03156,MAN_04916,MAN_05450,MAN_05622,MAN_06498,MAN_08389,MAN_08814,MAN_10260,	2.46	0.0158467
Barley	Stage 3	Cellular component	GO:0098827	endoplasmic reticulum subcompartment	114	8	MAN_03156,MAN_04916,MAN_05450,MAN_05622,MAN_06498,MAN_08389,MAN_08814,MAN_10260,	2.46	0.0158467
Barley	Stage 3	Cellular component	GO:0042175	nuclear outer membrane-endoplasmic reticulum membrane network	114	8	MAN_03156,MAN_04916,MAN_05450,MAN_05622,MAN_06498,MAN_08389,MAN_08814,MAN_10260,	2.46	0.0158467
Barley	Stage 3	Cellular component	GO:0005789	endoplasmic reticulum membrane	114	8	MAN_03156,MAN_04916,MAN_05450,MAN_05622,MAN_06498,MAN_08389,MAN_08814,MAN_10260,	2.46	0.0158467
Barley	Stage 3	Cellular component	GO:0012505	endomembrane system	262	14	MAN_01361,MAN_02354,MAN_03156,MAN_04916,MAN_04923,MAN_05450,MAN_05622,MAN_06498,MAN_06913,MAN_07985,MAN_08389,MAN_08814,MAN_10221,MAN_10260,	1.88	0.017375
Barley	Stage 3	Cellular component	GO:0098796	membrane protein complex	120	8	MAN_02576,MAN_04916,MAN_05450,MAN_05622,MAN_07388,MAN_07985,MAN_08389,MAN_10150,	2.34	0.0209557
Barley	Stage 3	Cellular component	GO:0140534	endoplasmic reticulum protein-containing complex	23	3	MAN_04916,MAN_05450,MAN_05622,	4.58	0.0265082
Barley	Stage 3	Cellular component	GO:0009349	riboflavin synthase complex	1	1	MAN_10162,	35.12	0.0284747
Barley	Stage 3	Cellular component	GO:0030906	retromer, cargo-selective complex	1	1	MAN_07985,	35.12	0.0284747
Barley	Stage 3	Cellular component	GO:0005952	cAMP-dependent protein kinase complex	1	1	MAN_04690,	35.12	0.0284747
Barley	Stage 3	Cellular component	GO:0016442	RISC complex	1	1	MAN_10799,	35.12	0.0284747
Barley	Stage 3	Cellular component	GO:0000221	vacuolar proton-transporting V-type ATPase, V1 domain	1	1	MAN_10150,	35.12	0.0284747
Barley	Stage 3	Cellular component	GO:0031301	integral component of organelle membrane	29	3	MAN_02354,MAN_03156,MAN_05622,	3.63	0.0483279
Barley	Stage 3	Molecular function	GO:0016853	isomerase activity	94	13	MAN_01492,MAN_02905,MAN_03490,MAN_04816,MAN_05232,MAN_05880,MAN_06520,MAN_06913,MAN_07053,MAN_07445,MAN_09196,MAN_10221,MAN_10260,	4.86	2.24173e-06
Barley	Stage 3	Molecular function	GO:0030246	carbohydrate binding	48	8	MAN_04555,MAN_04917,MAN_05880,MAN_06121,MAN_06830,MAN_08512,MAN_09103,MAN_09860,	5.85	5.39175e-05
Barley	Stage 3	Molecular function	GO:0070006	metalloaminopeptidase activity	10	4	MAN_02312,MAN_04213,MAN_05061,MAN_09387,	14.05	0.00011748
Barley	Stage 3	Molecular function	GO:0008092	cytoskeletal protein binding	60	8	MAN_00472,MAN_00688,MAN_04350,MAN_06884,MAN_06952,MAN_08449,MAN_09556,MAN_10807,	4.68	0.000272531
Barley	Stage 3	Molecular function	GO:0008235	metalloexopeptidase activity	22	5	MAN_02312,MAN_04213,MAN_05061,MAN_09387,MAN_09784,	7.98	0.000317295
Barley	Stage 3	Molecular function	GO:0016209	antioxidant activity	39	6	MAN_00930,MAN_02564,MAN_03752,MAN_06816,MAN_06917,MAN_09498,	5.4	0.000740728
Barley	Stage 3	Molecular function	GO:0004177	aminopeptidase activity	28	5	MAN_02312,MAN_04213,MAN_05061,MAN_06741,MAN_09387,	6.27	0.0010302
Barley	Stage 3	Molecular function	GO:0003824	catalytic activity	3996	137	MAN_00037,MAN_00139,MAN_00220,MAN_00635,MAN_00930,MAN_01183,MAN_01194,MAN_01215,MAN_01229,MAN_01279,MAN_01310,MAN_01485,MAN_01492,MAN_01728,MAN_01821,MAN_01980,MAN_02011,MAN_02175,MAN_02312,MAN_02564,MAN_02709,MAN_02728,MAN_02905,MAN_02908,MAN_03066,MAN_03198,MAN_03214,MAN_03345,MAN_03490,MAN_03668,MAN_03725,MAN_03727,MAN_03752,MAN_03797,MAN_03888,MAN_03964,MAN_04027,MAN_04059,MAN_04084,MAN_04134…	1.2	0.00107514
Barley	Stage 3	Molecular function	GO:0008238	exopeptidase activity	57	7	MAN_02312,MAN_04213,MAN_05061,MAN_06741,MAN_07613,MAN_09387,MAN_09784,	4.31	0.0010887
Barley	Stage 3	Molecular function	GO:0003755	peptidyl-prolyl cis-trans isomerase activity	17	4	MAN_01492,MAN_02905,MAN_07053,MAN_07445,	8.26	0.00113771
Barley	Stage 3	Molecular function	GO:0016859	cis-trans isomerase activity	17	4	MAN_01492,MAN_02905,MAN_07053,MAN_07445,	8.26	0.00113771
Barley	Stage 3	Molecular function	GO:0140096	catalytic activity, acting on a protein	668	33	MAN_00139,MAN_01194,MAN_01492,MAN_02011,MAN_02312,MAN_02905,MAN_02908,MAN_03198,MAN_03345,MAN_04213,MAN_04771,MAN_04975,MAN_05061,MAN_05318,MAN_05356,MAN_05682,MAN_06121,MAN_06571,MAN_06741,MAN_06835,MAN_06913,MAN_07053,MAN_07245,MAN_07445,MAN_07613,MAN_08047,MAN_08799,MAN_08945,MAN_09387,MAN_09779,MAN_09784,MAN_10221,MAN_10512,	1.73	0.00118841
Barley	Stage 3	Molecular function	GO:0003779	actin binding	31	5	MAN_00472,MAN_00688,MAN_04350,MAN_06884,MAN_10807,	5.66	0.00166159
Barley	Stage 3	Molecular function	GO:0016866	intramolecular transferase activity	19	4	MAN_03490,MAN_04816,MAN_05232,MAN_06520,	7.39	0.00177176
Barley	Stage 3	Molecular function	GO:0004553	hydrolase activity, hydrolyzing O-glycosyl compounds	137	11	MAN_00037,MAN_01279,MAN_03066,MAN_04555,MAN_06498,MAN_06830,MAN_07400,MAN_08159,MAN_08512,MAN_09103,MAN_10405,	2.82	0.00177443
Barley	Stage 3	Molecular function	GO:0044877	protein-containing complex binding	32	5	MAN_00688,MAN_07388,MAN_09889,MAN_09938,MAN_10807,	5.49	0.0019243
Barley	Stage 3	Molecular function	GO:0008233	peptidase activity	321	19	MAN_00139,MAN_01194,MAN_02011,MAN_02312,MAN_04213,MAN_05061,MAN_05682,MAN_06121,MAN_06571,MAN_06741,MAN_06835,MAN_07245,MAN_07613,MAN_08799,MAN_08945,MAN_09387,MAN_09779,MAN_09784,MAN_10512,	2.08	0.00196394
Barley	Stage 3	Molecular function	GO:0016798	hydrolase activity, acting on glycosyl bonds	160	12	MAN_00037,MAN_01279,MAN_03066,MAN_04555,MAN_04904,MAN_06498,MAN_06830,MAN_07400,MAN_08159,MAN_08512,MAN_09103,MAN_10405,	2.63	0.0019927
Barley	Stage 3	Molecular function	GO:0008237	metallopeptidase activity	82	8	MAN_01194,MAN_02312,MAN_04213,MAN_05061,MAN_06121,MAN_08945,MAN_09387,MAN_09784,	3.43	0.00222152
Barley	Stage 3	Molecular function	GO:0003756	protein disulfide isomerase activity	3	2	MAN_06913,MAN_10221,	23.41	0.00237642
Barley	Stage 3	Molecular function	GO:0016864	intramolecular oxidoreductase activity, transposing S-S bonds	3	2	MAN_06913,MAN_10221,	23.41	0.00237642
Barley	Stage 3	Molecular function	GO:0004396	hexokinase activity	4	2	MAN_04917,MAN_09860,	17.56	0.0046636
Barley	Stage 3	Molecular function	GO:0016868	intramolecular transferase activity, phosphotransferases	4	2	MAN_03490,MAN_04816,	17.56	0.0046636
Barley	Stage 3	Molecular function	GO:0005536	glucose binding	4	2	MAN_04917,MAN_09860,	17.56	0.0046636
Barley	Stage 3	Molecular function	GO:0015926	glucosidase activity	14	3	MAN_03066,MAN_06498,MAN_08512,	7.53	0.00657339
Barley	Stage 3	Molecular function	GO:0030247	polysaccharide binding	5	2	MAN_06121,MAN_08512,	14.05	0.00762706
Barley	Stage 3	Molecular function	GO:0016860	intramolecular oxidoreductase activity	16	3	MAN_06913,MAN_09196,MAN_10221,	6.58	0.00969761
Barley	Stage 3	Molecular function	GO:0016620	oxidoreductase activity, acting on the aldehyde or oxo group of donors, NAD or NADP as acceptor	32	4	MAN_03888,MAN_07123,MAN_07590,MAN_09948,	4.39	0.0123155
Barley	Stage 3	Molecular function	GO:0003774	cytoskeletal motor activity	18	3	MAN_06952,MAN_08449,MAN_10807,	5.85	0.0135522
Barley	Stage 3	Molecular function	GO:0046961	proton-transporting ATPase activity, rotational mechanism	19	3	MAN_01357,MAN_02576,MAN_10150,	5.55	0.015761
Barley	Stage 3	Molecular function	GO:0042625	ATPase-coupled ion transmembrane transporter activity	19	3	MAN_01357,MAN_02576,MAN_10150,	5.55	0.015761
Barley	Stage 3	Molecular function	GO:0044769	ATPase activity, coupled to transmembrane movement of ions, rotational mechanism	19	3	MAN_01357,MAN_02576,MAN_10150,	5.55	0.015761
Barley	Stage 3	Molecular function	GO:0009678	pyrophosphate hydrolysis-driven proton transmembrane transporter activity	20	3	MAN_01357,MAN_02576,MAN_10150,	5.27	0.0181602
Barley	Stage 3	Molecular function	GO:0008131	primary amine oxidase activity	8	2	MAN_07121,MAN_07183,	8.78	0.0201833
Barley	Stage 3	Molecular function	GO:0048029	monosaccharide binding	8	2	MAN_04917,MAN_09860,	8.78	0.0201833
Barley	Stage 3	Molecular function	GO:0016903	oxidoreductase activity, acting on the aldehyde or oxo group of donors	37	4	MAN_03888,MAN_07123,MAN_07590,MAN_09948,	3.8	0.0202621
Barley	Stage 3	Molecular function	GO:0004339	glucan 1,4-alpha-glucosidase activity	1	1	MAN_08512,	35.12	0.0284747
Barley	Stage 3	Molecular function	GO:2001070	starch binding	1	1	MAN_08512,	35.12	0.0284747
Barley	Stage 3	Molecular function	GO:0043891	glyceraldehyde-3-phosphate dehydrogenase (NAD(P)+) (phosphorylating) activity	1	1	MAN_07590,	35.12	0.0284747
Barley	Stage 3	Molecular function	GO:0042799	histone methyltransferase activity (H4-K20 specific)	1	1	MAN_02908,	35.12	0.0284747
Barley	Stage 3	Molecular function	GO:0004615	phosphomannomutase activity	1	1	MAN_03490,	35.12	0.0284747
Barley	Stage 3	Molecular function	GO:0009013	succinate-semialdehyde dehydrogenase [NAD(P)+] activity	1	1	MAN_09948,	35.12	0.0284747
Barley	Stage 3	Molecular function	GO:0004730	pseudouridylate synthase activity	1	1	MAN_04904,	35.12	0.0284747
Barley	Stage 3	Molecular function	GO:0008603	cAMP-dependent protein kinase regulator activity	1	1	MAN_04690,	35.12	0.0284747
Barley	Stage 3	Molecular function	GO:0042030	ATPase inhibitor activity	1	1	MAN_03462,	35.12	0.0284747
Barley	Stage 3	Molecular function	GO:0047938	glucose-6-phosphate 1-epimerase activity	1	1	MAN_05880,	35.12	0.0284747
Barley	Stage 3	Molecular function	GO:0050308	sugar-phosphatase activity	1	1	MAN_04185,	35.12	0.0284747
Barley	Stage 3	Molecular function	GO:0106321	S-(hydroxymethyl)glutathione dehydrogenase NADP activity	1	1	MAN_01183,	35.12	0.0284747
Barley	Stage 3	Molecular function	GO:0047988	hydroxyacid-oxoacid transhydrogenase activity	1	1	MAN_04134,	35.12	0.0284747
Barley	Stage 3	Molecular function	GO:0051903	S-(hydroxymethyl)glutathione dehydrogenase activity	1	1	MAN_01183,	35.12	0.0284747
Barley	Stage 3	Molecular function	GO:0070818	protoporphyrinogen oxidase activity	1	1	MAN_08113,	35.12	0.0284747
Barley	Stage 3	Molecular function	GO:0071933	Arp2/3 complex binding	1	1	MAN_00688,	35.12	0.0284747
Barley	Stage 3	Molecular function	GO:0004618	phosphoglycerate kinase activity	1	1	MAN_10645,	35.12	0.0284747
Barley	Stage 3	Molecular function	GO:0042132	fructose 1,6-bisphosphate 1-phosphatase activity	1	1	MAN_04185,	35.12	0.0284747
Barley	Stage 3	Molecular function	GO:0003867	4-aminobutyrate transaminase activity	1	1	MAN_02175,	35.12	0.0284747
Barley	Stage 3	Molecular function	GO:0018455	alcohol dehydrogenase [NAD(P)+] activity	1	1	MAN_04134,	35.12	0.0284747
Barley	Stage 3	Molecular function	GO:0004032	alditol:NADP+ 1-oxidoreductase activity	1	1	MAN_05890,	35.12	0.0284747
Barley	Stage 3	Molecular function	GO:0004076	biotin synthase activity	1	1	MAN_03727,	35.12	0.0284747
Barley	Stage 3	Molecular function	GO:0004301	epoxide hydrolase activity	1	1	MAN_01194,	35.12	0.0284747
Barley	Stage 3	Molecular function	GO:0004614	phosphoglucomutase activity	1	1	MAN_04816,	35.12	0.0284747
Barley	Stage 3	Molecular function	GO:0008681	2-octaprenyl-6-methoxyphenol hydroxylase activity	1	1	MAN_04801,	35.12	0.0284747
Barley	Stage 3	Molecular function	GO:0030551	cyclic nucleotide binding	1	1	MAN_04690,	35.12	0.0284747
Barley	Stage 3	Molecular function	GO:0030552	cAMP binding	1	1	MAN_04690,	35.12	0.0284747
Barley	Stage 3	Molecular function	GO:0036243	succinate-semialdehyde dehydrogenase (NADP+) activity	1	1	MAN_09948,	35.12	0.0284747
Barley	Stage 3	Molecular function	GO:0004022	alcohol dehydrogenase (NAD+) activity	1	1	MAN_04134,	35.12	0.0284747
Barley	Stage 3	Molecular function	GO:0004365	glyceraldehyde-3-phosphate dehydrogenase (NAD+) (phosphorylating) activity	1	1	MAN_07590,	35.12	0.0284747
Barley	Stage 3	Molecular function	GO:0032866	D-xylose:NADP reductase activity	1	1	MAN_05890,	35.12	0.0284747
Barley	Stage 3	Molecular function	GO:0004729	oxygen-dependent protoporphyrinogen oxidase activity	1	1	MAN_08113,	35.12	0.0284747
Barley	Stage 3	Molecular function	GO:0005094	Rho GDP-dissociation inhibitor activity	1	1	MAN_02833,	35.12	0.0284747
Barley	Stage 3	Molecular function	GO:0140678	molecular function inhibitor activity	1	1	MAN_03462,	35.12	0.0284747
Barley	Stage 3	Molecular function	GO:0008453	alanine-glyoxylate transaminase activity	1	1	MAN_01485,	35.12	0.0284747
Barley	Stage 3	Molecular function	GO:0016815	hydrolase activity, acting on carbon-nitrogen (but not peptide) bonds, in nitriles	1	1	MAN_09419,	35.12	0.0284747
Barley	Stage 3	Molecular function	GO:0034386	4-aminobutyrate:2-oxoglutarate transaminase activity	1	1	MAN_02175,	35.12	0.0284747
Barley	Stage 3	Molecular function	GO:0000257	nitrilase activity	1	1	MAN_09419,	35.12	0.0284747
Barley	Stage 3	Molecular function	GO:0000906	6,7-dimethyl-8-ribityllumazine synthase activity	1	1	MAN_10162,	35.12	0.0284747
Barley	Stage 3	Molecular function	GO:0106322	S-(hydroxymethyl)glutathione dehydrogenase NAD activity	1	1	MAN_01183,	35.12	0.0284747
Barley	Stage 3	Molecular function	GO:0004817	cysteine-tRNA ligase activity	1	1	MAN_09079,	35.12	0.0284747
Barley	Stage 3	Molecular function	GO:0004033	aldo-keto reductase (NADP) activity	1	1	MAN_05890,	35.12	0.0284747
Barley	Stage 3	Molecular function	GO:0004777	succinate-semialdehyde dehydrogenase (NAD+) activity	1	1	MAN_09948,	35.12	0.0284747
Barley	Stage 3	Molecular function	GO:0008106	alcohol dehydrogenase (NADP+) activity	1	1	MAN_05890,	35.12	0.0284747
Barley	Stage 3	Molecular function	GO:0004736	pyruvate carboxylase activity	1	1	MAN_04754,	35.12	0.0284747
Barley	Stage 3	Molecular function	GO:0015631	tubulin binding	26	3	MAN_06952,MAN_08449,MAN_09556,	4.05	0.0365768
Barley	Stage 3	Molecular function	GO:0004601	peroxidase activity	26	3	MAN_02564,MAN_06917,MAN_09498,	4.05	0.0365768
Barley	Stage 3	Molecular function	GO:0042626	ATPase-coupled transmembrane transporter activity	87	6	MAN_01357,MAN_01699,MAN_02576,MAN_06508,MAN_07296,MAN_10150,	2.42	0.0372783
Barley	Stage 3	Molecular function	GO:0004175	endopeptidase activity	162	9	MAN_00139,MAN_02011,MAN_06571,MAN_06835,MAN_07245,MAN_08799,MAN_08945,MAN_09779,MAN_10512,	1.95	0.0415657
Barley	Stage 3	Molecular function	GO:0015078	proton transmembrane transporter activity	47	4	MAN_01357,MAN_02576,MAN_09578,MAN_10150,	2.99	0.0439894
Barley	Stage 3	Molecular function	GO:0048038	quinone binding	12	2	MAN_07121,MAN_07183,	5.85	0.0441526
Barley	Stage 3	Molecular function	GO:0016641	oxidoreductase activity, acting on the CH-NH2 group of donors, oxygen as acceptor	12	2	MAN_07121,MAN_07183,	5.85	0.0441526
Barley	Stage 3	Molecular function	GO:0016684	oxidoreductase activity, acting on peroxide as acceptor	28	3	MAN_02564,MAN_06917,MAN_09498,	3.76	0.0442276
Barley	Stage 3	Molecular function	GO:0016765	transferase activity, transferring alkyl or aryl (other than methyl) groups	48	4	MAN_03964,MAN_05318,MAN_07795,MAN_10162,	2.93	0.0469585
Barley	Stage 4	Biological process	GO:0005975	carbohydrate metabolic process	242	28	MAN_01263,MAN_01279,MAN_03066,MAN_03477,MAN_03654,MAN_04185,MAN_04754,MAN_04816,MAN_04917,MAN_05726,MAN_05880,MAN_06498,MAN_06830,MAN_07400,MAN_07590,MAN_07741,MAN_07825,MAN_07984,MAN_08048,MAN_08159,MAN_08453,MAN_08512,MAN_08654,MAN_09103,MAN_09196,MAN_09860,MAN_10405,MAN_10645,	3.05	1.098e-07
Barley	Stage 4	Biological process	GO:0006013	mannose metabolic process	3	3	MAN_03477,MAN_04917,MAN_09860,	26.4	5.38464e-05
Barley	Stage 4	Biological process	GO:0006090	pyruvate metabolic process	20	6	MAN_04754,MAN_04917,MAN_07590,MAN_08048,MAN_09860,MAN_10645,	7.92	6.95198e-05
Barley	Stage 4	Biological process	GO:0006757	ATP generation from ADP	14	5	MAN_04917,MAN_07590,MAN_08048,MAN_09860,MAN_10645,	9.43	0.000113977
Barley	Stage 4	Biological process	GO:0006096	glycolytic process	14	5	MAN_04917,MAN_07590,MAN_08048,MAN_09860,MAN_10645,	9.43	0.000113977
Barley	Stage 4	Biological process	GO:0051129	negative regulation of cellular component organization	8	4	MAN_00688,MAN_04350,MAN_06884,MAN_08047,	13.2	0.00012527
Barley	Stage 4	Biological process	GO:0010639	negative regulation of organelle organization	8	4	MAN_00688,MAN_04350,MAN_06884,MAN_08047,	13.2	0.00012527
Barley	Stage 4	Biological process	GO:0016052	carbohydrate catabolic process	78	11	MAN_01279,MAN_03066,MAN_04917,MAN_05726,MAN_07400,MAN_07590,MAN_07984,MAN_08048,MAN_08512,MAN_09860,MAN_10645,	3.72	0.00015496
Barley	Stage 4	Biological process	GO:0009185	ribonucleoside diphosphate metabolic process	15	5	MAN_04917,MAN_07590,MAN_08048,MAN_09860,MAN_10645,	8.8	0.000165694
Barley	Stage 4	Biological process	GO:0006165	nucleoside diphosphate phosphorylation	15	5	MAN_04917,MAN_07590,MAN_08048,MAN_09860,MAN_10645,	8.8	0.000165694
Barley	Stage 4	Biological process	GO:0046031	ADP metabolic process	15	5	MAN_04917,MAN_07590,MAN_08048,MAN_09860,MAN_10645,	8.8	0.000165694
Barley	Stage 4	Biological process	GO:0046939	nucleotide phosphorylation	15	5	MAN_04917,MAN_07590,MAN_08048,MAN_09860,MAN_10645,	8.8	0.000165694
Barley	Stage 4	Biological process	GO:0009135	purine nucleoside diphosphate metabolic process	15	5	MAN_04917,MAN_07590,MAN_08048,MAN_09860,MAN_10645,	8.8	0.000165694
Barley	Stage 4	Biological process	GO:0009179	purine ribonucleoside diphosphate metabolic process	15	5	MAN_04917,MAN_07590,MAN_08048,MAN_09860,MAN_10645,	8.8	0.000165694
Barley	Stage 4	Biological process	GO:1902904	negative regulation of supramolecular fiber organization	4	3	MAN_00688,MAN_04350,MAN_06884,	19.8	0.000209324
Barley	Stage 4	Biological process	GO:0051494	negative regulation of cytoskeleton organization	4	3	MAN_00688,MAN_04350,MAN_06884,	19.8	0.000209324
Barley	Stage 4	Biological process	GO:0032787	monocarboxylic acid metabolic process	82	11	MAN_02175,MAN_03727,MAN_04754,MAN_04917,MAN_07549,MAN_07590,MAN_08048,MAN_09390,MAN_09860,MAN_09948,MAN_10645,	3.54	0.0002438
Barley	Stage 4	Biological process	GO:0009132	nucleoside diphosphate metabolic process	17	5	MAN_04917,MAN_07590,MAN_08048,MAN_09860,MAN_10645,	7.76	0.000320728
Barley	Stage 4	Biological process	GO:0019318	hexose metabolic process	20	5	MAN_03477,MAN_04754,MAN_04917,MAN_07590,MAN_09860,	6.6	0.000731768
Barley	Stage 4	Biological process	GO:0034599	cellular response to oxidative stress	13	4	MAN_00930,MAN_06816,MAN_06917,MAN_10798,	8.12	0.00110047
Barley	Stage 4	Biological process	GO:0006749	glutathione metabolic process	33	6	MAN_01980,MAN_06036,MAN_06359,MAN_07795,MAN_09381,MAN_09595,	4.8	0.00131118
Barley	Stage 4	Biological process	GO:0009448	gamma-aminobutyric acid metabolic process	2	2	MAN_02175,MAN_09948,	26.4	0.00143052
Barley	Stage 4	Biological process	GO:0051016	barbed-end actin filament capping	2	2	MAN_04350,MAN_06884,	26.4	0.00143052
Barley	Stage 4	Biological process	GO:0030834	regulation of actin filament depolymerization	2	2	MAN_04350,MAN_06884,	26.4	0.00143052
Barley	Stage 4	Biological process	GO:1901880	negative regulation of protein depolymerization	2	2	MAN_04350,MAN_06884,	26.4	0.00143052
Barley	Stage 4	Biological process	GO:0030835	negative regulation of actin filament depolymerization	2	2	MAN_04350,MAN_06884,	26.4	0.00143052
Barley	Stage 4	Biological process	GO:0051693	actin filament capping	2	2	MAN_04350,MAN_06884,	26.4	0.00143052
Barley	Stage 4	Biological process	GO:1901879	regulation of protein depolymerization	2	2	MAN_04350,MAN_06884,	26.4	0.00143052
Barley	Stage 4	Biological process	GO:0043242	negative regulation of protein-containing complex disassembly	2	2	MAN_04350,MAN_06884,	26.4	0.00143052
Barley	Stage 4	Biological process	GO:0006928	movement of cell or subcellular component	14	4	MAN_06952,MAN_08449,MAN_09645,MAN_09896,	7.54	0.00149507
Barley	Stage 4	Biological process	GO:0007018	microtubule-based movement	14	4	MAN_06952,MAN_08449,MAN_09645,MAN_09896,	7.54	0.00149507
Barley	Stage 4	Biological process	GO:0005996	monosaccharide metabolic process	24	5	MAN_03477,MAN_04754,MAN_04917,MAN_07590,MAN_09860,	5.5	0.00177144
Barley	Stage 4	Biological process	GO:0006091	generation of precursor metabolites and energy	61	8	MAN_01183,MAN_04917,MAN_05915,MAN_07590,MAN_08048,MAN_08654,MAN_09860,MAN_10645,	3.46	0.00198057
Barley	Stage 4	Biological process	GO:0062197	cellular response to chemical stress	16	4	MAN_00930,MAN_06816,MAN_06917,MAN_10798,	6.6	0.00256011
Barley	Stage 4	Biological process	GO:0006801	superoxide metabolic process	8	3	MAN_03752,MAN_06660,MAN_10798,	9.9	0.00261574
Barley	Stage 4	Biological process	GO:0006790	sulfur compound metabolic process	97	10	MAN_01980,MAN_03555,MAN_03727,MAN_03964,MAN_06036,MAN_06359,MAN_07549,MAN_07795,MAN_09381,MAN_09595,	2.72	0.00356667
Barley	Stage 4	Biological process	GO:0030837	negative regulation of actin filament polymerization	3	2	MAN_04350,MAN_06884,	17.6	0.00418386
Barley	Stage 4	Biological process	GO:0043244	regulation of protein-containing complex disassembly	3	2	MAN_04350,MAN_06884,	17.6	0.00418386
Barley	Stage 4	Biological process	GO:0031333	negative regulation of protein-containing complex assembly	3	2	MAN_04350,MAN_06884,	17.6	0.00418386
Barley	Stage 4	Biological process	GO:0032272	negative regulation of protein polymerization	3	2	MAN_04350,MAN_06884,	17.6	0.00418386
Barley	Stage 4	Biological process	GO:0006979	response to oxidative stress	29	5	MAN_00930,MAN_06816,MAN_06917,MAN_06934,MAN_10798,	4.55	0.00423935
Barley	Stage 4	Biological process	GO:1902903	regulation of supramolecular fiber organization	11	3	MAN_00688,MAN_04350,MAN_06884,	7.2	0.00708146
Barley	Stage 4	Biological process	GO:0110053	regulation of actin filament organization	11	3	MAN_00688,MAN_04350,MAN_06884,	7.2	0.00708146
Barley	Stage 4	Biological process	GO:0051493	regulation of cytoskeleton organization	11	3	MAN_00688,MAN_04350,MAN_06884,	7.2	0.00708146
Barley	Stage 4	Biological process	GO:0032970	regulation of actin filament-based process	11	3	MAN_00688,MAN_04350,MAN_06884,	7.2	0.00708146
Barley	Stage 4	Biological process	GO:0032956	regulation of actin cytoskeleton organization	11	3	MAN_00688,MAN_04350,MAN_06884,	7.2	0.00708146
Barley	Stage 4	Biological process	GO:0033043	regulation of organelle organization	21	4	MAN_00688,MAN_04350,MAN_06884,MAN_08047,	5.03	0.00725194
Barley	Stage 4	Biological process	GO:0072521	purine-containing compound metabolic process	76	8	MAN_01310,MAN_03530,MAN_04917,MAN_07549,MAN_07590,MAN_08048,MAN_09860,MAN_10645,	2.78	0.00778178
Barley	Stage 4	Biological process	GO:0016104	triterpenoid biosynthetic process	4	2	MAN_06338,MAN_06520,	13.2	0.0081584
Barley	Stage 4	Biological process	GO:0042593	glucose homeostasis	4	2	MAN_04917,MAN_09860,	13.2	0.0081584
Barley	Stage 4	Biological process	GO:0009298	GDP-mannose biosynthetic process	4	2	MAN_03490,MAN_09196,	13.2	0.0081584
Barley	Stage 4	Biological process	GO:0006722	triterpenoid metabolic process	4	2	MAN_06338,MAN_06520,	13.2	0.0081584
Barley	Stage 4	Biological process	GO:0033500	carbohydrate homeostasis	4	2	MAN_04917,MAN_09860,	13.2	0.0081584
Barley	Stage 4	Biological process	GO:0019673	GDP-mannose metabolic process	4	2	MAN_03490,MAN_09196,	13.2	0.0081584
Barley	Stage 4	Biological process	GO:0001678	cellular glucose homeostasis	4	2	MAN_04917,MAN_09860,	13.2	0.0081584
Barley	Stage 4	Biological process	GO:0051128	regulation of cellular component organization	23	4	MAN_00688,MAN_04350,MAN_06884,MAN_08047,	4.59	0.0101107
Barley	Stage 4	Biological process	GO:0006163	purine nucleotide metabolic process	65	7	MAN_01310,MAN_04917,MAN_07549,MAN_07590,MAN_08048,MAN_09860,MAN_10645,	2.84	0.0110775
Barley	Stage 4	Biological process	GO:0032270	positive regulation of cellular protein metabolic process	5	2	MAN_09889,MAN_09938,	10.56	0.0132583
Barley	Stage 4	Biological process	GO:0051247	positive regulation of protein metabolic process	5	2	MAN_09889,MAN_09938,	10.56	0.0132583
Barley	Stage 4	Biological process	GO:0070887	cellular response to chemical stimulus	26	4	MAN_00930,MAN_06816,MAN_06917,MAN_10798,	4.06	0.0156199
Barley	Stage 4	Biological process	GO:0006575	cellular modified amino acid metabolic process	55	6	MAN_01980,MAN_06036,MAN_06359,MAN_07795,MAN_09381,MAN_09595,	2.88	0.0171455
Barley	Stage 4	Biological process	GO:0019752	carboxylic acid metabolic process	317	20	MAN_02175,MAN_03555,MAN_03727,MAN_03964,MAN_04754,MAN_04917,MAN_05002,MAN_05232,MAN_05915,MAN_07549,MAN_07590,MAN_07736,MAN_08048,MAN_09079,MAN_09390,MAN_09643,MAN_09803,MAN_09860,MAN_09948,MAN_10645,	1.67	0.0172051
Barley	Stage 4	Biological process	GO:0072593	reactive oxygen species metabolic process	15	3	MAN_03752,MAN_06660,MAN_10798,	5.28	0.0174569
Barley	Stage 4	Biological process	GO:0016114	terpenoid biosynthetic process	6	2	MAN_06338,MAN_06520,	8.8	0.019393
Barley	Stage 4	Biological process	GO:0006721	terpenoid metabolic process	6	2	MAN_06338,MAN_06520,	8.8	0.019393
Barley	Stage 4	Biological process	GO:0046034	ATP metabolic process	42	5	MAN_04917,MAN_07590,MAN_08048,MAN_09860,MAN_10645,	3.14	0.0203779
Barley	Stage 4	Biological process	GO:0043436	oxoacid metabolic process	325	20	MAN_02175,MAN_03555,MAN_03727,MAN_03964,MAN_04754,MAN_04917,MAN_05002,MAN_05232,MAN_05915,MAN_07549,MAN_07590,MAN_07736,MAN_08048,MAN_09079,MAN_09390,MAN_09643,MAN_09803,MAN_09860,MAN_09948,MAN_10645,	1.62	0.0218983
Barley	Stage 4	Biological process	GO:0009308	amine metabolic process	29	4	MAN_05002,MAN_05552,MAN_07121,MAN_07183,	3.64	0.0227159
Barley	Stage 4	Biological process	GO:0007017	microtubule-based process	29	4	MAN_06952,MAN_08449,MAN_09645,MAN_09896,	3.64	0.0227159
Barley	Stage 4	Biological process	GO:0006082	organic acid metabolic process	330	20	MAN_02175,MAN_03555,MAN_03727,MAN_03964,MAN_04754,MAN_04917,MAN_05002,MAN_05232,MAN_05915,MAN_07549,MAN_07590,MAN_07736,MAN_08048,MAN_09079,MAN_09390,MAN_09643,MAN_09803,MAN_09860,MAN_09948,MAN_10645,	1.6	0.0252983
Barley	Stage 4	Biological process	GO:0044042	glucan metabolic process	7	2	MAN_03066,MAN_08654,	7.54	0.0264775
Barley	Stage 4	Biological process	GO:0006073	cellular glucan metabolic process	7	2	MAN_03066,MAN_08654,	7.54	0.0264775
Barley	Stage 4	Biological process	GO:0055086	nucleobase-containing small molecule metabolic process	151	11	MAN_01310,MAN_03490,MAN_03530,MAN_04917,MAN_07549,MAN_07590,MAN_08048,MAN_09196,MAN_09860,MAN_10143,MAN_10645,	1.92	0.0280569
Barley	Stage 4	Biological process	GO:0044281	small molecule metabolic process	533	29	MAN_01183,MAN_01310,MAN_02175,MAN_03477,MAN_03490,MAN_03530,MAN_03555,MAN_03727,MAN_03964,MAN_04754,MAN_04917,MAN_05002,MAN_05232,MAN_05915,MAN_07549,MAN_07590,MAN_07736,MAN_07984,MAN_08048,MAN_09079,MAN_09196,MAN_09390,MAN_09643,MAN_09803,MAN_09860,MAN_09948,MAN_10143,MAN_10162,MAN_10645,	1.44	0.0301546
Barley	Stage 4	Biological process	GO:0005976	polysaccharide metabolic process	47	5	MAN_01279,MAN_03066,MAN_05726,MAN_08512,MAN_08654,	2.81	0.0315663
Barley	Stage 4	Biological process	GO:0048519	negative regulation of biological process	64	6	MAN_00688,MAN_01891,MAN_04350,MAN_06884,MAN_08047,MAN_10799,	2.47	0.0335058
Barley	Stage 4	Biological process	GO:0032535	regulation of cellular component size	8	2	MAN_04350,MAN_06884,	6.6	0.0344314
Barley	Stage 4	Biological process	GO:0008064	regulation of actin polymerization or depolymerization	8	2	MAN_04350,MAN_06884,	6.6	0.0344314
Barley	Stage 4	Biological process	GO:0050667	homocysteine metabolic process	8	2	MAN_03555,MAN_03964,	6.6	0.0344314
Barley	Stage 4	Biological process	GO:0019346	transsulfuration	8	2	MAN_03555,MAN_03964,	6.6	0.0344314
Barley	Stage 4	Biological process	GO:0009092	homoserine metabolic process	8	2	MAN_03555,MAN_03964,	6.6	0.0344314
Barley	Stage 4	Biological process	GO:0030832	regulation of actin filament length	8	2	MAN_04350,MAN_06884,	6.6	0.0344314
Barley	Stage 4	Biological process	GO:0043254	regulation of protein-containing complex assembly	8	2	MAN_04350,MAN_06884,	6.6	0.0344314
Barley	Stage 4	Biological process	GO:0032271	regulation of protein polymerization	8	2	MAN_04350,MAN_06884,	6.6	0.0344314
Barley	Stage 4	Biological process	GO:0044087	regulation of cellular component biogenesis	8	2	MAN_04350,MAN_06884,	6.6	0.0344314
Barley	Stage 4	Biological process	GO:0090066	regulation of anatomical structure size	8	2	MAN_04350,MAN_06884,	6.6	0.0344314
Barley	Stage 4	Biological process	GO:0030833	regulation of actin filament polymerization	8	2	MAN_04350,MAN_06884,	6.6	0.0344314
Barley	Stage 4	Biological process	GO:0009150	purine ribonucleotide metabolic process	65	6	MAN_04917,MAN_07549,MAN_07590,MAN_08048,MAN_09860,MAN_10645,	2.44	0.0357866
Barley	Stage 4	Biological process	GO:1902751	positive regulation of cell cycle G2/M phase transition	1	1	MAN_04975,	26.4	0.0378826
Barley	Stage 4	Biological process	GO:0061951	establishment of protein localization to plasma membrane	1	1	MAN_04005,	26.4	0.0378826
Barley	Stage 4	Biological process	GO:0072529	pyrimidine-containing compound catabolic process	1	1	MAN_10143,	26.4	0.0378826
Barley	Stage 4	Biological process	GO:0046081	dUTP catabolic process	1	1	MAN_10143,	26.4	0.0378826
Barley	Stage 4	Biological process	GO:0090174	organelle membrane fusion	1	1	MAN_01361,	26.4	0.0378826
Barley	Stage 4	Biological process	GO:0090068	positive regulation of cell cycle process	1	1	MAN_04975,	26.4	0.0378826
Barley	Stage 4	Biological process	GO:0006067	ethanol metabolic process	1	1	MAN_01183,	26.4	0.0378826
Barley	Stage 4	Biological process	GO:0034316	negative regulation of Arp2/3 complex-mediated actin nucleation	1	1	MAN_00688,	26.4	0.0378826
Barley	Stage 4	Biological process	GO:0046078	dUMP metabolic process	1	1	MAN_10143,	26.4	0.0378826
Barley	Stage 4	Biological process	GO:0006244	pyrimidine nucleotide catabolic process	1	1	MAN_10143,	26.4	0.0378826
Barley	Stage 4	Biological process	GO:0006491	N-glycan processing	1	1	MAN_08199,	26.4	0.0378826
Barley	Stage 4	Biological process	GO:0006768	biotin metabolic process	1	1	MAN_03727,	26.4	0.0378826
Barley	Stage 4	Biological process	GO:0009102	biotin biosynthetic process	1	1	MAN_03727,	26.4	0.0378826
Barley	Stage 4	Biological process	GO:0009149	pyrimidine nucleoside triphosphate catabolic process	1	1	MAN_10143,	26.4	0.0378826
Barley	Stage 4	Biological process	GO:0009223	pyrimidine deoxyribonucleotide catabolic process	1	1	MAN_10143,	26.4	0.0378826
Barley	Stage 4	Biological process	GO:0006069	ethanol oxidation	1	1	MAN_01183,	26.4	0.0378826
Barley	Stage 4	Biological process	GO:0009143	nucleoside triphosphate catabolic process	1	1	MAN_10143,	26.4	0.0378826
Barley	Stage 4	Biological process	GO:0009204	deoxyribonucleoside triphosphate catabolic process	1	1	MAN_10143,	26.4	0.0378826
Barley	Stage 4	Biological process	GO:0009450	gamma-aminobutyric acid catabolic process	1	1	MAN_09948,	26.4	0.0378826
Barley	Stage 4	Biological process	GO:0048280	vesicle fusion with Golgi apparatus	1	1	MAN_01361,	26.4	0.0378826
Barley	Stage 4	Biological process	GO:0010265	SCF complex assembly	1	1	MAN_09003,	26.4	0.0378826
Barley	Stage 4	Biological process	GO:0006226	dUMP biosynthetic process	1	1	MAN_10143,	26.4	0.0378826
Barley	Stage 4	Biological process	GO:0006423	cysteinyl-tRNA aminoacylation	1	1	MAN_09079,	26.4	0.0378826
Barley	Stage 4	Biological process	GO:0019310	inositol catabolic process	1	1	MAN_07984,	26.4	0.0378826
Barley	Stage 4	Biological process	GO:0051126	negative regulation of actin nucleation	1	1	MAN_00688,	26.4	0.0378826
Barley	Stage 4	Biological process	GO:0006906	vesicle fusion	1	1	MAN_01361,	26.4	0.0378826
Barley	Stage 4	Biological process	GO:0009213	pyrimidine deoxyribonucleoside triphosphate catabolic process	1	1	MAN_10143,	26.4	0.0378826
Barley	Stage 4	Biological process	GO:0019427	acetyl-CoA biosynthetic process from acetate	1	1	MAN_07549,	26.4	0.0378826
Barley	Stage 4	Biological process	GO:0046080	dUTP metabolic process	1	1	MAN_10143,	26.4	0.0378826
Barley	Stage 4	Biological process	GO:0043001	Golgi to plasma membrane protein transport	1	1	MAN_04005,	26.4	0.0378826
Barley	Stage 4	Biological process	GO:1901989	positive regulation of cell cycle phase transition	1	1	MAN_04975,	26.4	0.0378826
Barley	Stage 4	Biological process	GO:0006753	nucleoside phosphate metabolic process	102	8	MAN_01310,MAN_04917,MAN_07549,MAN_07590,MAN_08048,MAN_09860,MAN_10143,MAN_10645,	2.07	0.0391942
Barley	Stage 4	Biological process	GO:0009117	nucleotide metabolic process	102	8	MAN_01310,MAN_04917,MAN_07549,MAN_07590,MAN_08048,MAN_09860,MAN_10143,MAN_10645,	2.07	0.0391942
Barley	Stage 4	Biological process	GO:0006006	glucose metabolic process	9	2	MAN_04754,MAN_07590,	5.87	0.0431792
Barley	Stage 4	Biological process	GO:0006694	steroid biosynthetic process	21	3	MAN_06520,MAN_07966,MAN_10260,	3.77	0.0432045
Barley	Stage 4	Biological process	GO:1901987	regulation of cell cycle phase transition	21	3	MAN_04953,MAN_04975,MAN_08047,	3.77	0.0432045
Barley	Stage 4	Cellular component	GO:0008290	F-actin capping protein complex	2	2	MAN_04350,MAN_06884,	26.4	0.00143052
Barley	Stage 4	Cellular component	GO:0005839	proteasome core complex	14	4	MAN_00541,MAN_02011,MAN_03229,MAN_04031,	7.54	0.00149507
Barley	Stage 4	Cellular component	GO:0019773	proteasome core complex, alpha-subunit complex	7	3	MAN_00541,MAN_03229,MAN_04031,	11.31	0.00168181
Barley	Stage 4	Cellular component	GO:0016272	prefoldin complex	4	2	MAN_08061,MAN_08484,	13.2	0.0081584
Barley	Stage 4	Cellular component	GO:0005811	lipid droplet	5	2	MAN_06338,MAN_06520,	10.56	0.0132583
Barley	Stage 4	Cellular component	GO:1905368	peptidase complex	54	6	MAN_00541,MAN_00606,MAN_02011,MAN_03229,MAN_04031,MAN_05450,	2.93	0.0157603
Barley	Stage 4	Cellular component	GO:0005856	cytoskeleton	88	8	MAN_00472,MAN_04350,MAN_04425,MAN_06884,MAN_06952,MAN_08449,MAN_09645,MAN_10807,	2.4	0.0179987
Barley	Stage 4	Cellular component	GO:0000502	proteasome complex	41	5	MAN_00541,MAN_00606,MAN_02011,MAN_03229,MAN_04031,	3.22	0.0185077
Barley	Stage 4	Cellular component	GO:0015629	actin cytoskeleton	29	4	MAN_04350,MAN_04425,MAN_06884,MAN_10807,	3.64	0.0227159
Barley	Stage 4	Cellular component	GO:1905369	endopeptidase complex	46	5	MAN_00541,MAN_00606,MAN_02011,MAN_03229,MAN_04031,	2.87	0.0290765
Barley	Stage 4	Cellular component	GO:0005952	cAMP-dependent protein kinase complex	1	1	MAN_04690,	26.4	0.0378826
Barley	Stage 4	Cellular component	GO:0009349	riboflavin synthase complex	1	1	MAN_10162,	26.4	0.0378826
Barley	Stage 4	Cellular component	GO:0000221	vacuolar proton-transporting V-type ATPase, V1 domain	1	1	MAN_10150,	26.4	0.0378826
Barley	Stage 4	Cellular component	GO:0016442	RISC complex	1	1	MAN_10799,	26.4	0.0378826
Barley	Stage 4	Cellular component	GO:0030906	retromer, cargo-selective complex	1	1	MAN_07985,	26.4	0.0378826
Barley	Stage 4	Cellular component	GO:0000015	phosphopyruvate hydratase complex	1	1	MAN_08048,	26.4	0.0378826
Barley	Stage 4	Cellular component	GO:0005783	endoplasmic reticulum	144	10	MAN_01902,MAN_04916,MAN_05450,MAN_05622,MAN_06498,MAN_06913,MAN_08389,MAN_08814,MAN_10221,MAN_10260,	1.83	0.0464847
Barley	Stage 4	Molecular function	GO:0003824	catalytic activity	3996	198	MAN_00052,MAN_00064,MAN_00106,MAN_00220,MAN_00767,MAN_00911,MAN_00930,MAN_01096,MAN_01103,MAN_01183,MAN_01194,MAN_01229,MAN_01263,MAN_01279,MAN_01310,MAN_01312,MAN_01485,MAN_01492,MAN_01643,MAN_01654,MAN_01728,MAN_01759,MAN_01826,MAN_01980,MAN_02011,MAN_02070,MAN_02175,MAN_02312,MAN_02363,MAN_02475,MAN_02564,MAN_02675,MAN_02709,MAN_02723,MAN_02905,MAN_02909,MAN_03066,MAN_03198,MAN_03214,MAN_03477…	1.31	2.47226e-08
Barley	Stage 4	Molecular function	GO:0016491	oxidoreductase activity	930	68	MAN_00220,MAN_00911,MAN_00930,MAN_01096,MAN_01183,MAN_01312,MAN_01643,MAN_01654,MAN_01728,MAN_01759,MAN_01826,MAN_02070,MAN_02475,MAN_02564,MAN_03672,MAN_03752,MAN_03831,MAN_03888,MAN_04027,MAN_04134,MAN_04442,MAN_04525,MAN_04617,MAN_05029,MAN_05280,MAN_05457,MAN_05487,MAN_05552,MAN_05700,MAN_05865,MAN_05915,MAN_06006,MAN_06245,MAN_06253,MAN_06332,MAN_06334,MAN_06339,MAN_06340,MAN_06816,MAN_06917…	1.93	3.9371e-08
Barley	Stage 4	Molecular function	GO:0016853	isomerase activity	94	15	MAN_00064,MAN_01492,MAN_02905,MAN_03490,MAN_04816,MAN_05232,MAN_05880,MAN_06338,MAN_06520,MAN_06913,MAN_07053,MAN_07445,MAN_09196,MAN_10221,MAN_10260,	4.21	2.08217e-06
Barley	Stage 4	Molecular function	GO:0003756	protein disulfide isomerase activity	3	3	MAN_00064,MAN_06913,MAN_10221,	26.4	5.38464e-05
Barley	Stage 4	Molecular function	GO:0016864	intramolecular oxidoreductase activity, transposing S-S bonds	3	3	MAN_00064,MAN_06913,MAN_10221,	26.4	5.38464e-05
Barley	Stage 4	Molecular function	GO:0030246	carbohydrate binding	48	9	MAN_03477,MAN_03654,MAN_04917,MAN_05880,MAN_06830,MAN_07825,MAN_08512,MAN_09103,MAN_09860,	4.95	6.49624e-05
Barley	Stage 4	Molecular function	GO:0016620	oxidoreductase activity, acting on the aldehyde or oxo group of donors, NAD or NADP as acceptor	32	7	MAN_01654,MAN_02475,MAN_03888,MAN_07123,MAN_07590,MAN_09802,MAN_09948,	5.77	0.000155297
Barley	Stage 4	Molecular function	GO:0070006	metalloaminopeptidase activity	10	4	MAN_02312,MAN_04213,MAN_05061,MAN_09387,	10.56	0.000353776
Barley	Stage 4	Molecular function	GO:0008092	cytoskeletal protein binding	60	9	MAN_00472,MAN_00688,MAN_04350,MAN_06884,MAN_06952,MAN_08449,MAN_09645,MAN_09896,MAN_10807,	3.96	0.000384218
Barley	Stage 4	Molecular function	GO:0016903	oxidoreductase activity, acting on the aldehyde or oxo group of donors	37	7	MAN_01654,MAN_02475,MAN_03888,MAN_07123,MAN_07590,MAN_09802,MAN_09948,	4.99	0.000403731
Barley	Stage 4	Molecular function	GO:0003774	cytoskeletal motor activity	18	5	MAN_06952,MAN_08449,MAN_09645,MAN_09896,MAN_10807,	7.33	0.000430428
Barley	Stage 4	Molecular function	GO:0016209	antioxidant activity	39	7	MAN_00930,MAN_02564,MAN_03752,MAN_06816,MAN_06917,MAN_06934,MAN_09498,	4.74	0.000565241
Barley	Stage 4	Molecular function	GO:0016866	intramolecular transferase activity	19	5	MAN_03490,MAN_04816,MAN_05232,MAN_06338,MAN_06520,	6.95	0.000566206
Barley	Stage 4	Molecular function	GO:0004553	hydrolase activity, hydrolyzing O-glycosyl compounds	137	14	MAN_01263,MAN_01279,MAN_03066,MAN_03477,MAN_05726,MAN_06498,MAN_06830,MAN_07400,MAN_07825,MAN_08159,MAN_08512,MAN_08654,MAN_09103,MAN_10405,	2.7	0.000657759
Barley	Stage 4	Molecular function	GO:0016798	hydrolase activity, acting on glycosyl bonds	160	15	MAN_01263,MAN_01279,MAN_03066,MAN_03477,MAN_04904,MAN_05726,MAN_06498,MAN_06830,MAN_07400,MAN_07825,MAN_08159,MAN_08512,MAN_08654,MAN_09103,MAN_10405,	2.47	0.00105236
Barley	Stage 4	Molecular function	GO:0003777	microtubule motor activity	13	4	MAN_06952,MAN_08449,MAN_09645,MAN_09896,	8.12	0.00110047
Barley	Stage 4	Molecular function	GO:0015926	glucosidase activity	14	4	MAN_03066,MAN_06498,MAN_07825,MAN_08512,	7.54	0.00149507
Barley	Stage 4	Molecular function	GO:0016860	intramolecular oxidoreductase activity	16	4	MAN_00064,MAN_06913,MAN_09196,MAN_10221,	6.6	0.00256011
Barley	Stage 4	Molecular function	GO:0008131	primary amine oxidase activity	8	3	MAN_05552,MAN_07121,MAN_07183,	9.9	0.00261574
Barley	Stage 4	Molecular function	GO:0016859	cis-trans isomerase activity	17	4	MAN_01492,MAN_02905,MAN_07053,MAN_07445,	6.21	0.00324915
Barley	Stage 4	Molecular function	GO:0008017	microtubule binding	17	4	MAN_06952,MAN_08449,MAN_09645,MAN_09896,	6.21	0.00324915
Barley	Stage 4	Molecular function	GO:0003755	peptidyl-prolyl cis-trans isomerase activity	17	4	MAN_01492,MAN_02905,MAN_07053,MAN_07445,	6.21	0.00324915
Barley	Stage 4	Molecular function	GO:0016769	transferase activity, transferring nitrogenous groups	31	5	MAN_01485,MAN_02175,MAN_03637,MAN_03725,MAN_07736,	4.26	0.00570246
Barley	Stage 4	Molecular function	GO:0003779	actin binding	31	5	MAN_00472,MAN_00688,MAN_04350,MAN_06884,MAN_10807,	4.26	0.00570246
Barley	Stage 4	Molecular function	GO:0008483	transaminase activity	31	5	MAN_01485,MAN_02175,MAN_03637,MAN_03725,MAN_07736,	4.26	0.00570246
Barley	Stage 4	Molecular function	GO:0004497	monooxygenase activity	191	15	MAN_00220,MAN_00911,MAN_01643,MAN_03672,MAN_03831,MAN_04027,MAN_06332,MAN_06339,MAN_06340,MAN_07738,MAN_07984,MAN_08182,MAN_09384,MAN_09388,MAN_09397,	2.07	0.00585878
Barley	Stage 4	Molecular function	GO:0044877	protein-containing complex binding	32	5	MAN_00688,MAN_07388,MAN_09889,MAN_09938,MAN_10807,	4.12	0.00655339
Barley	Stage 4	Molecular function	GO:0005536	glucose binding	4	2	MAN_04917,MAN_09860,	13.2	0.0081584
Barley	Stage 4	Molecular function	GO:0004396	hexokinase activity	4	2	MAN_04917,MAN_09860,	13.2	0.0081584
Barley	Stage 4	Molecular function	GO:0016868	intramolecular transferase activity, phosphotransferases	4	2	MAN_03490,MAN_04816,	13.2	0.0081584
Barley	Stage 4	Molecular function	GO:0008235	metalloexopeptidase activity	22	4	MAN_02312,MAN_04213,MAN_05061,MAN_09387,	4.8	0.00860394
Barley	Stage 4	Molecular function	GO:0016641	oxidoreductase activity, acting on the CH-NH2 group of donors, oxygen as acceptor	12	3	MAN_05552,MAN_07121,MAN_07183,	6.6	0.00918023
Barley	Stage 4	Molecular function	GO:0048038	quinone binding	12	3	MAN_05552,MAN_07121,MAN_07183,	6.6	0.00918023
Barley	Stage 4	Molecular function	GO:0016614	oxidoreductase activity, acting on CH-OH group of donors	83	8	MAN_01183,MAN_01759,MAN_04134,MAN_04617,MAN_05280,MAN_05487,MAN_05915,MAN_07852,	2.54	0.0129779
Barley	Stage 4	Molecular function	GO:0102483	scopolin beta-glucosidase activity	5	2	MAN_03066,MAN_07825,	10.56	0.0132583
Barley	Stage 4	Molecular function	GO:0004601	peroxidase activity	26	4	MAN_02564,MAN_06917,MAN_06934,MAN_09498,	4.06	0.0156199
Barley	Stage 4	Molecular function	GO:0015631	tubulin binding	26	4	MAN_06952,MAN_08449,MAN_09645,MAN_09896,	4.06	0.0156199
Barley	Stage 4	Molecular function	GO:0050660	flavin adenine dinucleotide binding	159	12	MAN_00911,MAN_01759,MAN_02070,MAN_03831,MAN_04442,MAN_04617,MAN_05029,MAN_07311,MAN_07791,MAN_07852,MAN_08182,MAN_09384,	1.99	0.0174149
Barley	Stage 4	Molecular function	GO:0008422	beta-glucosidase activity	6	2	MAN_03066,MAN_07825,	8.8	0.019393
Barley	Stage 4	Molecular function	GO:0016684	oxidoreductase activity, acting on peroxide as acceptor	28	4	MAN_02564,MAN_06917,MAN_06934,MAN_09498,	3.77	0.0201674
Barley	Stage 4	Molecular function	GO:0004177	aminopeptidase activity	28	4	MAN_02312,MAN_04213,MAN_05061,MAN_09387,	3.77	0.0201674
Barley	Stage 4	Molecular function	GO:0016638	oxidoreductase activity, acting on the CH-NH2 group of donors	16	3	MAN_05552,MAN_07121,MAN_07183,	4.95	0.0208946
Barley	Stage 4	Molecular function	GO:0042625	ATPase-coupled ion transmembrane transporter activity	19	3	MAN_01357,MAN_02576,MAN_10150,	4.17	0.0332654
Barley	Stage 4	Molecular function	GO:0044769	ATPase activity, coupled to transmembrane movement of ions, rotational mechanism	19	3	MAN_01357,MAN_02576,MAN_10150,	4.17	0.0332654
Barley	Stage 4	Molecular function	GO:0046961	proton-transporting ATPase activity, rotational mechanism	19	3	MAN_01357,MAN_02576,MAN_10150,	4.17	0.0332654
Barley	Stage 4	Molecular function	GO:0016829	lyase activity	215	14	MAN_01229,MAN_02363,MAN_02675,MAN_02723,MAN_03654,MAN_03964,MAN_04275,MAN_04904,MAN_05280,MAN_08048,MAN_08166,MAN_08453,MAN_09419,MAN_09643,	1.72	0.0336411
Barley	Stage 4	Molecular function	GO:0048029	monosaccharide binding	8	2	MAN_04917,MAN_09860,	6.6	0.0344314
Barley	Stage 4	Molecular function	GO:0016874	ligase activity	176	12	MAN_01310,MAN_04754,MAN_07549,MAN_07742,MAN_08061,MAN_08232,MAN_08675,MAN_09079,MAN_09385,MAN_09390,MAN_09803,MAN_10387,	1.8	0.034979
Barley	Stage 4	Molecular function	GO:0034386	4-aminobutyrate:2-oxoglutarate transaminase activity	1	1	MAN_02175,	26.4	0.0378826
Barley	Stage 4	Molecular function	GO:0043424	protein histidine kinase binding	1	1	MAN_08702,	26.4	0.0378826
Barley	Stage 4	Molecular function	GO:0102752	1,4-alpha-glucan branching enzyme activity (using a glucosylated glycogenin as primer for glycogen synthesis)	1	1	MAN_08654,	26.4	0.0378826
Barley	Stage 4	Molecular function	GO:0043891	glyceraldehyde-3-phosphate dehydrogenase (NAD(P)+) (phosphorylating) activity	1	1	MAN_07590,	26.4	0.0378826
Barley	Stage 4	Molecular function	GO:0042132	fructose 1,6-bisphosphate 1-phosphatase activity	1	1	MAN_04185,	26.4	0.0378826
Barley	Stage 4	Molecular function	GO:0018455	alcohol dehydrogenase [NAD(P)+] activity	1	1	MAN_04134,	26.4	0.0378826
Barley	Stage 4	Molecular function	GO:0140678	molecular function inhibitor activity	1	1	MAN_03462,	26.4	0.0378826
Barley	Stage 4	Molecular function	GO:0016815	hydrolase activity, acting on carbon-nitrogen (but not peptide) bonds, in nitriles	1	1	MAN_09419,	26.4	0.0378826
Barley	Stage 4	Molecular function	GO:0051903	S-(hydroxymethyl)glutathione dehydrogenase activity	1	1	MAN_01183,	26.4	0.0378826
Barley	Stage 4	Molecular function	GO:0070818	protoporphyrinogen oxidase activity	1	1	MAN_08113,	26.4	0.0378826
Barley	Stage 4	Molecular function	GO:0008526	phosphatidylinositol transfer activity	1	1	MAN_01902,	26.4	0.0378826
Barley	Stage 4	Molecular function	GO:0004817	cysteine-tRNA ligase activity	1	1	MAN_09079,	26.4	0.0378826
Barley	Stage 4	Molecular function	GO:0004777	succinate-semialdehyde dehydrogenase (NAD+) activity	1	1	MAN_09948,	26.4	0.0378826
Barley	Stage 4	Molecular function	GO:0004736	pyruvate carboxylase activity	1	1	MAN_04754,	26.4	0.0378826
Barley	Stage 4	Molecular function	GO:0071933	Arp2/3 complex binding	1	1	MAN_00688,	26.4	0.0378826
Barley	Stage 4	Molecular function	GO:0003867	4-aminobutyrate transaminase activity	1	1	MAN_02175,	26.4	0.0378826
Barley	Stage 4	Molecular function	GO:0106322	S-(hydroxymethyl)glutathione dehydrogenase NAD activity	1	1	MAN_01183,	26.4	0.0378826
Barley	Stage 4	Molecular function	GO:0000906	6,7-dimethyl-8-ribityllumazine synthase activity	1	1	MAN_10162,	26.4	0.0378826
Barley	Stage 4	Molecular function	GO:0000257	nitrilase activity	1	1	MAN_09419,	26.4	0.0378826
Barley	Stage 4	Molecular function	GO:0047988	hydroxyacid-oxoacid transhydrogenase activity	1	1	MAN_04134,	26.4	0.0378826
Barley	Stage 4	Molecular function	GO:0003844	1,4-alpha-glucan branching enzyme activity	1	1	MAN_08654,	26.4	0.0378826
Barley	Stage 4	Molecular function	GO:0004614	phosphoglucomutase activity	1	1	MAN_04816,	26.4	0.0378826
Barley	Stage 4	Molecular function	GO:0030552	cAMP binding	1	1	MAN_04690,	26.4	0.0378826
Barley	Stage 4	Molecular function	GO:0004170	dUTP diphosphatase activity	1	1	MAN_10143,	26.4	0.0378826
Barley	Stage 4	Molecular function	GO:0004339	glucan 1,4-alpha-glucosidase activity	1	1	MAN_08512,	26.4	0.0378826
Barley	Stage 4	Molecular function	GO:0004615	phosphomannomutase activity	1	1	MAN_03490,	26.4	0.0378826
Barley	Stage 4	Molecular function	GO:0004618	phosphoglycerate kinase activity	1	1	MAN_10645,	26.4	0.0378826
Barley	Stage 4	Molecular function	GO:0004634	phosphopyruvate hydratase activity	1	1	MAN_08048,	26.4	0.0378826
Barley	Stage 4	Molecular function	GO:0004730	pseudouridylate synthase activity	1	1	MAN_04904,	26.4	0.0378826
Barley	Stage 4	Molecular function	GO:0005548	phospholipid transporter activity	1	1	MAN_01902,	26.4	0.0378826
Barley	Stage 4	Molecular function	GO:0008603	cAMP-dependent protein kinase regulator activity	1	1	MAN_04690,	26.4	0.0378826
Barley	Stage 4	Molecular function	GO:0009013	succinate-semialdehyde dehydrogenase [NAD(P)+] activity	1	1	MAN_09948,	26.4	0.0378826
Barley	Stage 4	Molecular function	GO:0016208	AMP binding	1	1	MAN_07549,	26.4	0.0378826
Barley	Stage 4	Molecular function	GO:0042030	ATPase inhibitor activity	1	1	MAN_03462,	26.4	0.0378826
Barley	Stage 4	Molecular function	GO:0047938	glucose-6-phosphate 1-epimerase activity	1	1	MAN_05880,	26.4	0.0378826
Barley	Stage 4	Molecular function	GO:0036243	succinate-semialdehyde dehydrogenase (NADP+) activity	1	1	MAN_09948,	26.4	0.0378826
Barley	Stage 4	Molecular function	GO:0050308	sugar-phosphatase activity	1	1	MAN_04185,	26.4	0.0378826
Barley	Stage 4	Molecular function	GO:0050113	inositol oxygenase activity	1	1	MAN_07984,	26.4	0.0378826
Barley	Stage 4	Molecular function	GO:0004022	alcohol dehydrogenase (NAD+) activity	1	1	MAN_04134,	26.4	0.0378826
Barley	Stage 4	Molecular function	GO:0030551	cyclic nucleotide binding	1	1	MAN_04690,	26.4	0.0378826
Barley	Stage 4	Molecular function	GO:0120014	phospholipid transfer activity	1	1	MAN_01902,	26.4	0.0378826
Barley	Stage 4	Molecular function	GO:0004301	epoxide hydrolase activity	1	1	MAN_01194,	26.4	0.0378826
Barley	Stage 4	Molecular function	GO:0004076	biotin synthase activity	1	1	MAN_03727,	26.4	0.0378826
Barley	Stage 4	Molecular function	GO:0003987	acetate-CoA ligase activity	1	1	MAN_07549,	26.4	0.0378826
Barley	Stage 4	Molecular function	GO:0106321	S-(hydroxymethyl)glutathione dehydrogenase NADP activity	1	1	MAN_01183,	26.4	0.0378826
Barley	Stage 4	Molecular function	GO:0009927	histidine phosphotransfer kinase activity	1	1	MAN_08702,	26.4	0.0378826
Barley	Stage 4	Molecular function	GO:0005094	Rho GDP-dissociation inhibitor activity	1	1	MAN_02833,	26.4	0.0378826
Barley	Stage 4	Molecular function	GO:0004729	oxygen-dependent protoporphyrinogen oxidase activity	1	1	MAN_08113,	26.4	0.0378826
Barley	Stage 4	Molecular function	GO:0004365	glyceraldehyde-3-phosphate dehydrogenase (NAD+) (phosphorylating) activity	1	1	MAN_07590,	26.4	0.0378826
Barley	Stage 4	Molecular function	GO:0004048	anthranilate phosphoribosyltransferase activity	1	1	MAN_05002,	26.4	0.0378826
Barley	Stage 4	Molecular function	GO:0008453	alanine-glyoxylate transaminase activity	1	1	MAN_01485,	26.4	0.0378826
Barley	Stage 4	Molecular function	GO:2001070	starch binding	1	1	MAN_08512,	26.4	0.0378826
Barley	Stage 4	Molecular function	GO:0009678	pyrophosphate hydrolysis-driven proton transmembrane transporter activity	20	3	MAN_01357,MAN_02576,MAN_10150,	3.96	0.0380684
Barley	Stage 4	Molecular function	GO:0016846	carbon-sulfur lyase activity	20	3	MAN_01229,MAN_02675,MAN_04275,	3.96	0.0380684
Barley	Stage 4	Molecular function	GO:0016836	hydro-lyase activity	36	4	MAN_04904,MAN_05280,MAN_08048,MAN_09643,	2.93	0.0459079
PDA	Stage 2	Biological Process	GO:0007049	cell cycle	85	18	MAN_00566,MAN_01102,MAN_02069,MAN_02118,MAN_02826,MAN_03355,MAN_03492,MAN_03867,MAN_03972,MAN_04155,MAN_04953,MAN_05127,MAN_05920,MAN_06224,MAN_08047,MAN_08545,MAN_09590,MAN_09896,	11.81	5.43557e-15
PDA	Stage 2	Biological Process	GO:0051301	cell division	54	15	MAN_00566,MAN_01064,MAN_02069,MAN_02118,MAN_02826,MAN_03355,MAN_03492,MAN_03972,MAN_04155,MAN_04953,MAN_05920,MAN_06224,MAN_08545,MAN_09590,MAN_09896,	15.49	1.45071e-14
PDA	Stage 2	Biological Process	GO:0007059	chromosome segregation	32	11	MAN_00566,MAN_02118,MAN_03355,MAN_03492,MAN_03867,MAN_03972,MAN_04155,MAN_05127,MAN_05920,MAN_06224,MAN_09590,	19.16	3.92783e-12
PDA	Stage 2	Biological Process	GO:0000278	mitotic cell cycle	30	10	MAN_00566,MAN_01102,MAN_03355,MAN_03492,MAN_04155,MAN_05127,MAN_05920,MAN_06224,MAN_08047,MAN_09590,	18.58	5.56188e-11
PDA	Stage 2	Biological Process	GO:0022402	cell cycle process	43	10	MAN_01102,MAN_02118,MAN_03355,MAN_03492,MAN_03867,MAN_04155,MAN_05127,MAN_05920,MAN_06224,MAN_08047,	12.96	2.90933e-09
PDA	Stage 2	Biological Process	GO:0000280	nuclear division	15	7	MAN_02118,MAN_03355,MAN_03492,MAN_03867,MAN_04155,MAN_05920,MAN_06224,	26.02	2.94464e-09
PDA	Stage 2	Biological Process	GO:1903047	mitotic cell cycle process	23	8	MAN_01102,MAN_03355,MAN_03492,MAN_04155,MAN_05127,MAN_05920,MAN_06224,MAN_08047,	19.39	3.44142e-09
PDA	Stage 2	Biological Process	GO:0048285	organelle fission	18	7	MAN_02118,MAN_03355,MAN_03492,MAN_03867,MAN_04155,MAN_05920,MAN_06224,	21.68	1.39203e-08
PDA	Stage 2	Biological Process	GO:0006996	organelle organization	231	19	MAN_00566,MAN_01102,MAN_01692,MAN_02118,MAN_03355,MAN_03492,MAN_03867,MAN_04155,MAN_04270,MAN_04355,MAN_05127,MAN_05903,MAN_05920,MAN_05948,MAN_06224,MAN_07327,MAN_09590,MAN_10765,MAN_10807,	4.59	2.48527e-08
PDA	Stage 2	Biological Process	GO:0007017	microtubule-based process	29	8	MAN_00149,MAN_01102,MAN_05948,MAN_06952,MAN_08449,MAN_08995,MAN_09645,MAN_09896,	15.38	2.75064e-08
PDA	Stage 2	Biological Process	GO:0098813	nuclear chromosome segregation	22	7	MAN_02118,MAN_03355,MAN_03492,MAN_03867,MAN_04155,MAN_05920,MAN_06224,	17.74	7.02466e-08
PDA	Stage 2	Biological Process	GO:0007018	microtubule-based movement	14	6	MAN_00149,MAN_06952,MAN_08449,MAN_08995,MAN_09645,MAN_09896,	23.89	8.00339e-08
PDA	Stage 2	Biological Process	GO:0006928	movement of cell or subcellular component	14	6	MAN_00149,MAN_06952,MAN_08449,MAN_08995,MAN_09645,MAN_09896,	23.89	8.00339e-08
PDA	Stage 2	Biological Process	GO:0030261	chromosome condensation	4	4	MAN_00566,MAN_03492,MAN_05920,MAN_06224,	55.75	9.93183e-08
PDA	Stage 2	Biological Process	GO:0016043	cellular component organization	313	21	MAN_00566,MAN_01102,MAN_01530,MAN_01692,MAN_02118,MAN_02970,MAN_03355,MAN_03492,MAN_03867,MAN_04155,MAN_04270,MAN_04355,MAN_05127,MAN_05903,MAN_05920,MAN_05948,MAN_06224,MAN_07327,MAN_09590,MAN_10765,MAN_10807,	3.74	1.49774e-07
PDA	Stage 2	Biological Process	GO:0000070	mitotic sister chromatid segregation	11	5	MAN_03355,MAN_03492,MAN_04155,MAN_05920,MAN_06224,	25.34	7.33634e-07
PDA	Stage 2	Biological Process	GO:0140014	mitotic nuclear division	11	5	MAN_03355,MAN_03492,MAN_04155,MAN_05920,MAN_06224,	25.34	7.33634e-07
PDA	Stage 2	Biological Process	GO:0006323	DNA packaging	14	5	MAN_00566,MAN_03492,MAN_05920,MAN_06224,MAN_07327,	19.91	3.04369e-06
PDA	Stage 2	Biological Process	GO:0000819	sister chromatid segregation	14	5	MAN_03355,MAN_03492,MAN_04155,MAN_05920,MAN_06224,	19.91	3.04369e-06
PDA	Stage 2	Biological Process	GO:0007076	mitotic chromosome condensation	3	3	MAN_03492,MAN_05920,MAN_06224,	55.75	5.65334e-06
PDA	Stage 2	Biological Process	GO:0071840	cellular component organization or biogenesis	403	21	MAN_00566,MAN_01102,MAN_01530,MAN_01692,MAN_02118,MAN_02970,MAN_03355,MAN_03492,MAN_03867,MAN_04155,MAN_04270,MAN_04355,MAN_05127,MAN_05903,MAN_05920,MAN_05948,MAN_06224,MAN_07327,MAN_09590,MAN_10765,MAN_10807,	2.9	9.02395e-06
PDA	Stage 2	Biological Process	GO:0071103	DNA conformation change	22	5	MAN_00566,MAN_03492,MAN_05920,MAN_06224,MAN_07327,	12.67	3.56566e-05
PDA	Stage 2	Biological Process	GO:0051276	chromosome organization	103	9	MAN_00566,MAN_03355,MAN_03492,MAN_04155,MAN_05920,MAN_06224,MAN_07327,MAN_09590,MAN_10765,	4.87	8.965e-05
PDA	Stage 2	Biological Process	GO:0007346	regulation of mitotic cell cycle	13	3	MAN_04953,MAN_05127,MAN_08047,	12.86	0.00141669
PDA	Stage 2	Biological Process	GO:0007010	cytoskeleton organization	30	4	MAN_01102,MAN_04270,MAN_04355,MAN_05948,	7.43	0.00189308
PDA	Stage 2	Biological Process	GO:0006468	protein phosphorylation	160	9	MAN_02496,MAN_02612,MAN_03345,MAN_05127,MAN_05356,MAN_05532,MAN_08047,MAN_08141,MAN_09842,	3.14	0.00227137
PDA	Stage 2	Biological Process	GO:0007093	mitotic cell cycle checkpoint signaling	6	2	MAN_05127,MAN_08047,	18.58	0.0045716
PDA	Stage 2	Biological Process	GO:0033043	regulation of organelle organization	21	3	MAN_01692,MAN_02970,MAN_08047,	7.96	0.0059318
PDA	Stage 2	Biological Process	GO:1901987	regulation of cell cycle phase transition	21	3	MAN_04953,MAN_05127,MAN_08047,	7.96	0.0059318
PDA	Stage 2	Biological Process	GO:0045930	negative regulation of mitotic cell cycle	7	2	MAN_05127,MAN_08047,	15.93	0.00632518
PDA	Stage 2	Biological Process	GO:0016310	phosphorylation	338	13	MAN_02496,MAN_02612,MAN_03280,MAN_03345,MAN_04676,MAN_05127,MAN_05356,MAN_05532,MAN_06758,MAN_08047,MAN_08141,MAN_09842,MAN_09860,	2.14	0.00753175
PDA	Stage 2	Biological Process	GO:0051128	regulation of cellular component organization	23	3	MAN_01692,MAN_02970,MAN_08047,	7.27	0.00769499
PDA	Stage 2	Biological Process	GO:0010564	regulation of cell cycle process	23	3	MAN_04953,MAN_05127,MAN_08047,	7.27	0.00769499
PDA	Stage 2	Biological Process	GO:0051129	negative regulation of cellular component organization	8	2	MAN_02970,MAN_08047,	13.94	0.00833481
PDA	Stage 2	Biological Process	GO:0010639	negative regulation of organelle organization	8	2	MAN_02970,MAN_08047,	13.94	0.00833481
PDA	Stage 2	Biological Process	GO:0000226	microtubule cytoskeleton organization	10	2	MAN_01102,MAN_05948,	11.15	0.013084
PDA	Stage 2	Biological Process	GO:0006226	dUMP biosynthetic process	1	1	MAN_10143,	55.75	0.0179378
PDA	Stage 2	Biological Process	GO:1903371	regulation of endoplasmic reticulum tubular network organization	1	1	MAN_01692,	55.75	0.0179378
PDA	Stage 2	Biological Process	GO:0071786	endoplasmic reticulum tubular network organization	1	1	MAN_01692,	55.75	0.0179378
PDA	Stage 2	Biological Process	GO:1902850	microtubule cytoskeleton organization involved in mitosis	1	1	MAN_01102,	55.75	0.0179378
PDA	Stage 2	Biological Process	GO:0046078	dUMP metabolic process	1	1	MAN_10143,	55.75	0.0179378
PDA	Stage 2	Biological Process	GO:0009143	nucleoside triphosphate catabolic process	1	1	MAN_10143,	55.75	0.0179378
PDA	Stage 2	Biological Process	GO:0009204	deoxyribonucleoside triphosphate catabolic process	1	1	MAN_10143,	55.75	0.0179378
PDA	Stage 2	Biological Process	GO:0043001	Golgi to plasma membrane protein transport	1	1	MAN_04005,	55.75	0.0179378
PDA	Stage 2	Biological Process	GO:0051304	chromosome separation	1	1	MAN_05127,	55.75	0.0179378
PDA	Stage 2	Biological Process	GO:0061951	establishment of protein localization to plasma membrane	1	1	MAN_04005,	55.75	0.0179378
PDA	Stage 2	Biological Process	GO:0071459	protein localization to chromosome, centromeric region	1	1	MAN_02592,	55.75	0.0179378
PDA	Stage 2	Biological Process	GO:0071788	endoplasmic reticulum tubular network maintenance	1	1	MAN_01692,	55.75	0.0179378
PDA	Stage 2	Biological Process	GO:0072529	pyrimidine-containing compound catabolic process	1	1	MAN_10143,	55.75	0.0179378
PDA	Stage 2	Biological Process	GO:1903373	positive regulation of endoplasmic reticulum tubular network organization	1	1	MAN_01692,	55.75	0.0179378
PDA	Stage 2	Biological Process	GO:0034501	protein localization to kinetochore	1	1	MAN_02592,	55.75	0.0179378
PDA	Stage 2	Biological Process	GO:0046080	dUTP metabolic process	1	1	MAN_10143,	55.75	0.0179378
PDA	Stage 2	Biological Process	GO:0009102	biotin biosynthetic process	1	1	MAN_03727,	55.75	0.0179378
PDA	Stage 2	Biological Process	GO:0006768	biotin metabolic process	1	1	MAN_03727,	55.75	0.0179378
PDA	Stage 2	Biological Process	GO:0009149	pyrimidine nucleoside triphosphate catabolic process	1	1	MAN_10143,	55.75	0.0179378
PDA	Stage 2	Biological Process	GO:0009223	pyrimidine deoxyribonucleotide catabolic process	1	1	MAN_10143,	55.75	0.0179378
PDA	Stage 2	Biological Process	GO:0051315	attachment of mitotic spindle microtubules to kinetochore	1	1	MAN_04155,	55.75	0.0179378
PDA	Stage 2	Biological Process	GO:0051310	metaphase plate congression	1	1	MAN_04155,	55.75	0.0179378
PDA	Stage 2	Biological Process	GO:0006879	cellular iron ion homeostasis	1	1	MAN_01530,	55.75	0.0179378
PDA	Stage 2	Biological Process	GO:0033567	DNA replication, Okazaki fragment processing	1	1	MAN_04246,	55.75	0.0179378
PDA	Stage 2	Biological Process	GO:1903083	protein localization to condensed chromosome	1	1	MAN_02592,	55.75	0.0179378
PDA	Stage 2	Biological Process	GO:0035023	regulation of Rho protein signal transduction	1	1	MAN_01267,	55.75	0.0179378
PDA	Stage 2	Biological Process	GO:0006244	pyrimidine nucleotide catabolic process	1	1	MAN_10143,	55.75	0.0179378
PDA	Stage 2	Biological Process	GO:0046081	dUTP catabolic process	1	1	MAN_10143,	55.75	0.0179378
PDA	Stage 2	Biological Process	GO:0007080	mitotic metaphase plate congression	1	1	MAN_04155,	55.75	0.0179378
PDA	Stage 2	Biological Process	GO:0007052	mitotic spindle organization	1	1	MAN_01102,	55.75	0.0179378
PDA	Stage 2	Biological Process	GO:0006273	lagging strand elongation	1	1	MAN_04246,	55.75	0.0179378
PDA	Stage 2	Biological Process	GO:0009213	pyrimidine deoxyribonucleoside triphosphate catabolic process	1	1	MAN_10143,	55.75	0.0179378
PDA	Stage 2	Biological Process	GO:0043954	cellular component maintenance	1	1	MAN_01692,	55.75	0.0179378
PDA	Stage 2	Biological Process	GO:1901990	regulation of mitotic cell cycle phase transition	12	2	MAN_04953,MAN_08047,	9.29	0.0187452
PDA	Stage 2	Biological Process	GO:0051726	regulation of cell cycle	32	3	MAN_04953,MAN_05127,MAN_08047,	5.23	0.0191718
PDA	Stage 2	Biological Process	GO:0000075	cell cycle checkpoint signaling	13	2	MAN_05127,MAN_08047,	8.58	0.0218959
PDA	Stage 2	Biological Process	GO:1901988	negative regulation of cell cycle phase transition	14	2	MAN_05127,MAN_08047,	7.96	0.0252486
PDA	Stage 2	Biological Process	GO:0045786	negative regulation of cell cycle	14	2	MAN_05127,MAN_08047,	7.96	0.0252486
PDA	Stage 2	Biological Process	GO:0010948	negative regulation of cell cycle process	14	2	MAN_05127,MAN_08047,	7.96	0.0252486
PDA	Stage 2	Biological Process	GO:0048519	negative regulation of biological process	64	4	MAN_02970,MAN_05127,MAN_08047,MAN_10799,	3.48	0.0275153
PDA	Stage 2	Biological Process	GO:0042742	defense response to bacterium	2	1	MAN_07851,	27.87	0.035556
PDA	Stage 2	Biological Process	GO:1903322	positive regulation of protein modification by small protein conjugation or removal	2	1	MAN_09938,	27.87	0.035556
PDA	Stage 2	Biological Process	GO:0051443	positive regulation of ubiquitin-protein transferase activity	2	1	MAN_09938,	27.87	0.035556
PDA	Stage 2	Biological Process	GO:0051303	establishment of chromosome localization	2	1	MAN_04155,	27.87	0.035556
PDA	Stage 2	Biological Process	GO:0009162	deoxyribonucleoside monophosphate metabolic process	2	1	MAN_10143,	27.87	0.035556
PDA	Stage 2	Biological Process	GO:0072659	protein localization to plasma membrane	2	1	MAN_04005,	27.87	0.035556
PDA	Stage 2	Biological Process	GO:1903320	regulation of protein modification by small protein conjugation or removal	2	1	MAN_09938,	27.87	0.035556
PDA	Stage 2	Biological Process	GO:0007096	regulation of exit from mitosis	2	1	MAN_04953,	27.87	0.035556
PDA	Stage 2	Biological Process	GO:1990778	protein localization to cell periphery	2	1	MAN_04005,	27.87	0.035556
PDA	Stage 2	Biological Process	GO:0031396	regulation of protein ubiquitination	2	1	MAN_09938,	27.87	0.035556
PDA	Stage 2	Biological Process	GO:1904666	regulation of ubiquitin protein ligase activity	2	1	MAN_09938,	27.87	0.035556
PDA	Stage 2	Biological Process	GO:1904668	positive regulation of ubiquitin protein ligase activity	2	1	MAN_09938,	27.87	0.035556
PDA	Stage 2	Biological Process	GO:0031398	positive regulation of protein ubiquitination	2	1	MAN_09938,	27.87	0.035556
PDA	Stage 2	Biological Process	GO:0009617	response to bacterium	2	1	MAN_07851,	27.87	0.035556
PDA	Stage 2	Biological Process	GO:0034502	protein localization to chromosome	2	1	MAN_02592,	27.87	0.035556
PDA	Stage 2	Biological Process	GO:0009211	pyrimidine deoxyribonucleoside triphosphate metabolic process	2	1	MAN_10143,	27.87	0.035556
PDA	Stage 2	Biological Process	GO:0009200	deoxyribonucleoside triphosphate metabolic process	2	1	MAN_10143,	27.87	0.035556
PDA	Stage 2	Biological Process	GO:0009176	pyrimidine deoxyribonucleoside monophosphate metabolic process	2	1	MAN_10143,	27.87	0.035556
PDA	Stage 2	Biological Process	GO:0009448	gamma-aminobutyric acid metabolic process	2	1	MAN_02175,	27.87	0.035556
PDA	Stage 2	Biological Process	GO:0010133	proline catabolic process to glutamate	2	1	MAN_07780,	27.87	0.035556
PDA	Stage 2	Biological Process	GO:0009157	deoxyribonucleoside monophosphate biosynthetic process	2	1	MAN_10143,	27.87	0.035556
PDA	Stage 2	Biological Process	GO:0010638	positive regulation of organelle organization	2	1	MAN_01692,	27.87	0.035556
PDA	Stage 2	Biological Process	GO:0019835	cytolysis	2	1	MAN_07851,	27.87	0.035556
PDA	Stage 2	Biological Process	GO:0050000	chromosome localization	2	1	MAN_04155,	27.87	0.035556
PDA	Stage 2	Biological Process	GO:0045132	meiotic chromosome segregation	2	1	MAN_03867,	27.87	0.035556
PDA	Stage 2	Biological Process	GO:0051438	regulation of ubiquitin-protein transferase activity	2	1	MAN_09938,	27.87	0.035556
PDA	Stage 2	Biological Process	GO:0009177	pyrimidine deoxyribonucleoside monophosphate biosynthetic process	2	1	MAN_10143,	27.87	0.035556
PDA	Stage 2	Biological Process	GO:0007165	signal transduction	106	5	MAN_02369,MAN_05127,MAN_05903,MAN_07514,MAN_08047,	2.63	0.0415277
PDA	Stage 2	Biological Process	GO:0023052	signaling	106	5	MAN_02369,MAN_05127,MAN_05903,MAN_07514,MAN_08047,	2.63	0.0415277
PDA	Stage 2	Biological Process	GO:0007154	cell communication	107	5	MAN_02369,MAN_05127,MAN_05903,MAN_07514,MAN_08047,	2.61	0.0429593
PDA	Stage 2	Biological Process	GO:0048523	negative regulation of cellular process	44	3	MAN_02970,MAN_05127,MAN_08047,	3.8	0.0438629
PDA	Stage 2	Biological Process	GO:0030029	actin filament-based process	19	2	MAN_04270,MAN_04355,	5.87	0.0447658
PDA	Stage 2	Biological Process	GO:0030036	actin cytoskeleton organization	19	2	MAN_04270,MAN_04355,	5.87	0.0447658
PDA	Stage 2	Cellular component	GO:0005694	chromosome	134	18	MAN_00566,MAN_01493,MAN_02069,MAN_02592,MAN_02826,MAN_03492,MAN_03867,MAN_03972,MAN_04155,MAN_04246,MAN_05920,MAN_06224,MAN_07327,MAN_08047,MAN_08545,MAN_08611,MAN_09590,MAN_09842,	7.49	1.97197e-11
PDA	Stage 2	Cellular component	GO:0043228	non-membrane-bounded organelle	447	31	MAN_00149,MAN_00566,MAN_01493,MAN_02069,MAN_02592,MAN_02612,MAN_02826,MAN_02970,MAN_03345,MAN_03492,MAN_03867,MAN_03972,MAN_04155,MAN_04246,MAN_04425,MAN_04953,MAN_05903,MAN_05920,MAN_06224,MAN_06952,MAN_07327,MAN_08047,MAN_08407,MAN_08449,MAN_08545,MAN_08611,MAN_08995,MAN_09590,MAN_09645,MAN_09842,MAN_10807,	3.87	4.04585e-11
PDA	Stage 2	Cellular component	GO:0043232	intracellular non-membrane-bounded organelle	447	31	MAN_00149,MAN_00566,MAN_01493,MAN_02069,MAN_02592,MAN_02612,MAN_02826,MAN_02970,MAN_03345,MAN_03492,MAN_03867,MAN_03972,MAN_04155,MAN_04246,MAN_04425,MAN_04953,MAN_05903,MAN_05920,MAN_06224,MAN_06952,MAN_07327,MAN_08047,MAN_08407,MAN_08449,MAN_08545,MAN_08611,MAN_08995,MAN_09590,MAN_09645,MAN_09842,MAN_10807,	3.87	4.04585e-11
PDA	Stage 2	Cellular component	GO:0000775	chromosome, centromeric region	32	10	MAN_01493,MAN_02069,MAN_02592,MAN_02826,MAN_03867,MAN_03972,MAN_04155,MAN_08047,MAN_08545,MAN_08611,	17.42	1.15826e-10
PDA	Stage 2	Cellular component	GO:0098687	chromosomal region	53	11	MAN_01493,MAN_02069,MAN_02592,MAN_02826,MAN_03867,MAN_03972,MAN_04155,MAN_08047,MAN_08545,MAN_08611,MAN_09842,	11.57	1.68218e-09
PDA	Stage 2	Cellular component	GO:0099080	supramolecular complex	58	11	MAN_02069,MAN_02592,MAN_02826,MAN_03972,MAN_04155,MAN_06952,MAN_08047,MAN_08545,MAN_08611,MAN_08995,MAN_09645,	10.57	4.65446e-09
PDA	Stage 2	Cellular component	GO:0000779	condensed chromosome, centromeric region	28	8	MAN_02069,MAN_02592,MAN_02826,MAN_03972,MAN_04155,MAN_08047,MAN_08545,MAN_08611,	15.93	2.02226e-08
PDA	Stage 2	Cellular component	GO:0000776	kinetochore	28	8	MAN_02069,MAN_02592,MAN_02826,MAN_03972,MAN_04155,MAN_08047,MAN_08545,MAN_08611,	15.93	2.02226e-08
PDA	Stage 2	Cellular component	GO:0005856	cytoskeleton	88	12	MAN_00149,MAN_02612,MAN_02970,MAN_03345,MAN_04425,MAN_05903,MAN_06952,MAN_08407,MAN_08449,MAN_08995,MAN_09645,MAN_10807,	7.6	4.46367e-08
PDA	Stage 2	Cellular component	GO:0031617	NMS complex	4	4	MAN_02592,MAN_02826,MAN_03972,MAN_04155,	55.75	9.93183e-08
PDA	Stage 2	Cellular component	GO:0000793	condensed chromosome	38	8	MAN_02069,MAN_02592,MAN_02826,MAN_03972,MAN_04155,MAN_08047,MAN_08545,MAN_08611,	11.74	2.73454e-07
PDA	Stage 2	Cellular component	GO:0031262	Ndc80 complex	3	3	MAN_02826,MAN_03972,MAN_04155,	55.75	5.65334e-06
PDA	Stage 2	Cellular component	GO:0015630	microtubule cytoskeleton	49	6	MAN_02612,MAN_03345,MAN_06952,MAN_08407,MAN_08995,MAN_09645,	6.83	0.000222248
PDA	Stage 2	Cellular component	GO:0000796	condensin complex	2	2	MAN_03492,MAN_05920,	55.75	0.000319554
PDA	Stage 2	Cellular component	GO:0044815	DNA packaging complex	13	3	MAN_03492,MAN_05920,MAN_07327,	12.86	0.00141669
PDA	Stage 2	Cellular component	GO:0015629	actin cytoskeleton	29	3	MAN_04425,MAN_05903,MAN_10807,	5.77	0.0146839
PDA	Stage 2	Cellular component	GO:0016442	RISC complex	1	1	MAN_10799,	55.75	0.0179378
PDA	Stage 2	Cellular component	GO:0033551	monopolin complex	1	1	MAN_08611,	55.75	0.0179378
PDA	Stage 2	Cellular component	GO:0098826	endoplasmic reticulum tubular network membrane	1	1	MAN_01692,	55.75	0.0179378
PDA	Stage 2	Cellular component	GO:0099081	supramolecular polymer	34	3	MAN_06952,MAN_08995,MAN_09645,	4.92	0.0225391
PDA	Stage 2	Cellular component	GO:0005874	microtubule	34	3	MAN_06952,MAN_08995,MAN_09645,	4.92	0.0225391
PDA	Stage 2	Cellular component	GO:0099512	supramolecular fiber	34	3	MAN_06952,MAN_08995,MAN_09645,	4.92	0.0225391
PDA	Stage 2	Cellular component	GO:0099513	polymeric cytoskeletal fiber	34	3	MAN_06952,MAN_08995,MAN_09645,	4.92	0.0225391
PDA	Stage 2	Cellular component	GO:0043229	intracellular organelle	1809	43	MAN_00149,MAN_00507,MAN_00566,MAN_01493,MAN_01530,MAN_01692,MAN_02069,MAN_02118,MAN_02592,MAN_02612,MAN_02826,MAN_02970,MAN_03345,MAN_03355,MAN_03492,MAN_03867,MAN_03972,MAN_04155,MAN_04246,MAN_04321,MAN_04425,MAN_04728,MAN_04919,MAN_04953,MAN_05903,MAN_05920,MAN_05993,MAN_06224,MAN_06860,MAN_06943,MAN_06952,MAN_07327,MAN_08047,MAN_08407,MAN_08449,MAN_08545,MAN_08611,MAN_08995,MAN_09590,MAN_09645…	1.33	0.0239503
PDA	Stage 2	Cellular component	GO:0043226	organelle	1813	43	MAN_00149,MAN_00507,MAN_00566,MAN_01493,MAN_01530,MAN_01692,MAN_02069,MAN_02118,MAN_02592,MAN_02612,MAN_02826,MAN_02970,MAN_03345,MAN_03355,MAN_03492,MAN_03867,MAN_03972,MAN_04155,MAN_04246,MAN_04321,MAN_04425,MAN_04728,MAN_04919,MAN_04953,MAN_05903,MAN_05920,MAN_05993,MAN_06224,MAN_06860,MAN_06943,MAN_06952,MAN_07327,MAN_08047,MAN_08407,MAN_08449,MAN_08545,MAN_08611,MAN_08995,MAN_09590,MAN_09645…	1.32	0.024807
PDA	Stage 2	Cellular component	GO:0000818	nuclear MIS12/MIND complex	2	1	MAN_02069,	27.87	0.035556
PDA	Stage 2	Cellular component	GO:0043656	host intracellular region	2	1	MAN_07851,	27.87	0.035556
PDA	Stage 2	Cellular component	GO:0043657	host cell	2	1	MAN_07851,	27.87	0.035556
PDA	Stage 2	Cellular component	GO:0033646	host intracellular part	2	1	MAN_07851,	27.87	0.035556
PDA	Stage 2	Cellular component	GO:0031332	RNAi effector complex	2	1	MAN_10799,	27.87	0.035556
PDA	Stage 2	Cellular component	GO:0018995	host cellular component	2	1	MAN_07851,	27.87	0.035556
PDA	Stage 2	Cellular component	GO:0033643	host cell part	2	1	MAN_07851,	27.87	0.035556
PDA	Stage 2	Cellular component	GO:0030430	host cell cytoplasm	2	1	MAN_07851,	27.87	0.035556
PDA	Stage 2	Cellular component	GO:0005819	spindle	20	2	MAN_02612,MAN_03345,	5.57	0.0491674
PDA	Stage 2	Molecular function	GO:0008017	microtubule binding	17	7	MAN_00149,MAN_05948,MAN_06952,MAN_08449,MAN_08995,MAN_09645,MAN_09896,	22.96	8.63572e-09
PDA	Stage 2	Molecular function	GO:0003774	cytoskeletal motor activity	18	7	MAN_00149,MAN_06952,MAN_08449,MAN_08995,MAN_09645,MAN_09896,MAN_10807,	21.68	1.39203e-08
PDA	Stage 2	Molecular function	GO:0003777	microtubule motor activity	13	6	MAN_00149,MAN_06952,MAN_08449,MAN_08995,MAN_09645,MAN_09896,	25.73	4.64169e-08
PDA	Stage 2	Molecular function	GO:0008092	cytoskeletal protein binding	60	10	MAN_00149,MAN_02970,MAN_04270,MAN_05948,MAN_06952,MAN_08449,MAN_08995,MAN_09645,MAN_09896,MAN_10807,	9.29	8.82169e-08
PDA	Stage 2	Molecular function	GO:0015631	tubulin binding	26	7	MAN_00149,MAN_05948,MAN_06952,MAN_08449,MAN_08995,MAN_09645,MAN_09896,	15.01	2.55148e-07
PDA	Stage 2	Molecular function	GO:0005515	protein binding	839	32	MAN_00149,MAN_00566,MAN_00643,MAN_02118,MAN_02913,MAN_02970,MAN_04270,MAN_04355,MAN_04425,MAN_04728,MAN_05355,MAN_05674,MAN_05903,MAN_05948,MAN_05993,MAN_06952,MAN_07849,MAN_08141,MAN_08449,MAN_08611,MAN_08909,MAN_08995,MAN_09323,MAN_09590,MAN_09645,MAN_09896,MAN_09938,MAN_10292,MAN_10597,MAN_10807,MAN_10810,MAN_10841,	2.13	2.49963e-05
PDA	Stage 2	Molecular function	GO:0005524	ATP binding	665	24	MAN_00149,MAN_00566,MAN_02496,MAN_02612,MAN_03280,MAN_03345,MAN_04246,MAN_04370,MAN_05127,MAN_05356,MAN_05532,MAN_05748,MAN_06952,MAN_08047,MAN_08141,MAN_08449,MAN_08995,MAN_09590,MAN_09645,MAN_09842,MAN_09860,MAN_09896,MAN_10765,MAN_10807,	2.01	0.000692151
PDA	Stage 2	Molecular function	GO:0032559	adenyl ribonucleotide binding	672	24	MAN_00149,MAN_00566,MAN_02496,MAN_02612,MAN_03280,MAN_03345,MAN_04246,MAN_04370,MAN_05127,MAN_05356,MAN_05532,MAN_05748,MAN_06952,MAN_08047,MAN_08141,MAN_08449,MAN_08995,MAN_09590,MAN_09645,MAN_09842,MAN_09860,MAN_09896,MAN_10765,MAN_10807,	1.99	0.000803134
PDA	Stage 2	Molecular function	GO:0030554	adenyl nucleotide binding	673	24	MAN_00149,MAN_00566,MAN_02496,MAN_02612,MAN_03280,MAN_03345,MAN_04246,MAN_04370,MAN_05127,MAN_05356,MAN_05532,MAN_05748,MAN_06952,MAN_08047,MAN_08141,MAN_08449,MAN_08995,MAN_09590,MAN_09645,MAN_09842,MAN_09860,MAN_09896,MAN_10765,MAN_10807,	1.99	0.000820195
PDA	Stage 2	Molecular function	GO:0004672	protein kinase activity	175	10	MAN_02496,MAN_02612,MAN_03280,MAN_03345,MAN_05127,MAN_05356,MAN_05532,MAN_08047,MAN_08141,MAN_09842,	3.19	0.00115813
PDA	Stage 2	Molecular function	GO:0035639	purine ribonucleoside triphosphate binding	770	25	MAN_00149,MAN_00566,MAN_02496,MAN_02612,MAN_03280,MAN_03345,MAN_04246,MAN_04370,MAN_05127,MAN_05356,MAN_05532,MAN_05748,MAN_06952,MAN_07514,MAN_08047,MAN_08141,MAN_08449,MAN_08995,MAN_09590,MAN_09645,MAN_09842,MAN_09860,MAN_09896,MAN_10765,MAN_10807,	1.81	0.00238171
PDA	Stage 2	Molecular function	GO:0016773	phosphotransferase activity, alcohol group as acceptor	229	11	MAN_02496,MAN_02612,MAN_03280,MAN_03345,MAN_05127,MAN_05356,MAN_05532,MAN_08047,MAN_08141,MAN_09842,MAN_09860,	2.68	0.00267008
PDA	Stage 2	Molecular function	GO:0032555	purine ribonucleotide binding	777	25	MAN_00149,MAN_00566,MAN_02496,MAN_02612,MAN_03280,MAN_03345,MAN_04246,MAN_04370,MAN_05127,MAN_05356,MAN_05532,MAN_05748,MAN_06952,MAN_07514,MAN_08047,MAN_08141,MAN_08449,MAN_08995,MAN_09590,MAN_09645,MAN_09842,MAN_09860,MAN_09896,MAN_10765,MAN_10807,	1.79	0.00269217
PDA	Stage 2	Molecular function	GO:0017076	purine nucleotide binding	778	25	MAN_00149,MAN_00566,MAN_02496,MAN_02612,MAN_03280,MAN_03345,MAN_04246,MAN_04370,MAN_05127,MAN_05356,MAN_05532,MAN_05748,MAN_06952,MAN_07514,MAN_08047,MAN_08141,MAN_08449,MAN_08995,MAN_09590,MAN_09645,MAN_09842,MAN_09860,MAN_09896,MAN_10765,MAN_10807,	1.79	0.00273923
PDA	Stage 2	Molecular function	GO:0004674	protein serine/threonine kinase activity	82	6	MAN_02496,MAN_02612,MAN_03280,MAN_03345,MAN_08047,MAN_09842,	4.08	0.00343249
PDA	Stage 2	Molecular function	GO:0036094	small molecule binding	1165	33	MAN_00149,MAN_00262,MAN_00566,MAN_00842,MAN_02175,MAN_02496,MAN_02612,MAN_03280,MAN_03345,MAN_03837,MAN_04246,MAN_04370,MAN_04552,MAN_04583,MAN_04617,MAN_04818,MAN_05127,MAN_05356,MAN_05532,MAN_05748,MAN_06952,MAN_07514,MAN_08047,MAN_08141,MAN_08449,MAN_08995,MAN_09590,MAN_09645,MAN_09842,MAN_09860,MAN_09896,MAN_10765,MAN_10807,	1.58	0.00430149
PDA	Stage 2	Molecular function	GO:0032553	ribonucleotide binding	805	25	MAN_00149,MAN_00566,MAN_02496,MAN_02612,MAN_03280,MAN_03345,MAN_04246,MAN_04370,MAN_05127,MAN_05356,MAN_05532,MAN_05748,MAN_06952,MAN_07514,MAN_08047,MAN_08141,MAN_08449,MAN_08995,MAN_09590,MAN_09645,MAN_09842,MAN_09860,MAN_09896,MAN_10765,MAN_10807,	1.73	0.00430379
PDA	Stage 2	Molecular function	GO:0043168	anion binding	1049	30	MAN_00149,MAN_00262,MAN_00566,MAN_02175,MAN_02496,MAN_02612,MAN_03280,MAN_03345,MAN_04246,MAN_04370,MAN_04552,MAN_04583,MAN_04617,MAN_05127,MAN_05356,MAN_05532,MAN_05748,MAN_06952,MAN_07514,MAN_08047,MAN_08141,MAN_08449,MAN_08995,MAN_09590,MAN_09645,MAN_09842,MAN_09860,MAN_09896,MAN_10765,MAN_10807,	1.59	0.00580476
PDA	Stage 2	Molecular function	GO:0016783	sulfurtransferase activity	7	2	MAN_03727,MAN_05912,	15.93	0.00632518
PDA	Stage 2	Molecular function	GO:0097367	carbohydrate derivative binding	831	25	MAN_00149,MAN_00566,MAN_02496,MAN_02612,MAN_03280,MAN_03345,MAN_04246,MAN_04370,MAN_05127,MAN_05356,MAN_05532,MAN_05748,MAN_06952,MAN_07514,MAN_08047,MAN_08141,MAN_08449,MAN_08995,MAN_09590,MAN_09645,MAN_09842,MAN_09860,MAN_09896,MAN_10765,MAN_10807,	1.68	0.00646624
PDA	Stage 2	Molecular function	GO:0000166	nucleotide binding	1034	29	MAN_00149,MAN_00566,MAN_02496,MAN_02612,MAN_03280,MAN_03345,MAN_04246,MAN_04370,MAN_04552,MAN_04583,MAN_04617,MAN_04818,MAN_05127,MAN_05356,MAN_05532,MAN_05748,MAN_06952,MAN_07514,MAN_08047,MAN_08141,MAN_08449,MAN_08995,MAN_09590,MAN_09645,MAN_09842,MAN_09860,MAN_09896,MAN_10765,MAN_10807,	1.56	0.00879008
PDA	Stage 2	Molecular function	GO:1901265	nucleoside phosphate binding	1034	29	MAN_00149,MAN_00566,MAN_02496,MAN_02612,MAN_03280,MAN_03345,MAN_04246,MAN_04370,MAN_04552,MAN_04583,MAN_04617,MAN_04818,MAN_05127,MAN_05356,MAN_05532,MAN_05748,MAN_06952,MAN_07514,MAN_08047,MAN_08141,MAN_08449,MAN_08995,MAN_09590,MAN_09645,MAN_09842,MAN_09860,MAN_09896,MAN_10765,MAN_10807,	1.56	0.00879008
PDA	Stage 2	Molecular function	GO:0140657	ATP-dependent activity	347	13	MAN_00149,MAN_00566,MAN_04246,MAN_04370,MAN_05748,MAN_06952,MAN_08449,MAN_08995,MAN_09590,MAN_09642,MAN_09645,MAN_09896,MAN_10765,	2.09	0.00929413
PDA	Stage 2	Molecular function	GO:0016301	kinase activity	348	13	MAN_02496,MAN_02612,MAN_03280,MAN_03345,MAN_04676,MAN_05127,MAN_05356,MAN_05532,MAN_06758,MAN_08047,MAN_08141,MAN_09842,MAN_09860,	2.08	0.00950845
PDA	Stage 2	Molecular function	GO:0016782	transferase activity, transferring sulphur-containing groups	9	2	MAN_03727,MAN_05912,	12.39	0.0105909
PDA	Stage 2	Molecular function	GO:0003779	actin binding	31	3	MAN_02970,MAN_04270,MAN_10807,	5.39	0.0176009
PDA	Stage 2	Molecular function	GO:0003867	4-aminobutyrate transaminase activity	1	1	MAN_02175,	55.75	0.0179378
PDA	Stage 2	Molecular function	GO:0017116	single-stranded DNA helicase activity	1	1	MAN_04246,	55.75	0.0179378
PDA	Stage 2	Molecular function	GO:0016724	oxidoreductase activity, acting on metal ions, oxygen as acceptor	1	1	MAN_01530,	55.75	0.0179378
PDA	Stage 2	Molecular function	GO:2001070	starch binding	1	1	MAN_08512,	55.75	0.0179378
PDA	Stage 2	Molecular function	GO:0004614	phosphoglucomutase activity	1	1	MAN_04816,	55.75	0.0179378
PDA	Stage 2	Molecular function	GO:0004076	biotin synthase activity	1	1	MAN_03727,	55.75	0.0179378
PDA	Stage 2	Molecular function	GO:0034386	4-aminobutyrate:2-oxoglutarate transaminase activity	1	1	MAN_02175,	55.75	0.0179378
PDA	Stage 2	Molecular function	GO:0003825	alpha,alpha-trehalose-phosphate synthase (UDP-forming) activity	1	1	MAN_09562,	55.75	0.0179378
PDA	Stage 2	Molecular function	GO:0004712	protein serine/threonine/tyrosine kinase activity	1	1	MAN_05127,	55.75	0.0179378
PDA	Stage 2	Molecular function	GO:0004322	ferroxidase activity	1	1	MAN_01530,	55.75	0.0179378
PDA	Stage 2	Molecular function	GO:0004339	glucan 1,4-alpha-glucosidase activity	1	1	MAN_08512,	55.75	0.0179378
PDA	Stage 2	Molecular function	GO:0004730	pseudouridylate synthase activity	1	1	MAN_04904,	55.75	0.0179378
PDA	Stage 2	Molecular function	GO:0004170	dUTP diphosphatase activity	1	1	MAN_10143,	55.75	0.0179378
PDA	Stage 2	Molecular function	GO:0003678	DNA helicase activity	34	3	MAN_04246,MAN_04370,MAN_10765,	4.92	0.0225391
PDA	Stage 2	Molecular function	GO:0005488	binding	3424	73	MAN_00077,MAN_00149,MAN_00262,MAN_00566,MAN_00643,MAN_00841,MAN_00842,MAN_01267,MAN_01530,MAN_01692,MAN_02118,MAN_02175,MAN_02496,MAN_02612,MAN_02913,MAN_02970,MAN_03280,MAN_03345,MAN_03727,MAN_03837,MAN_04246,MAN_04270,MAN_04328,MAN_04355,MAN_04370,MAN_04425,MAN_04552,MAN_04583,MAN_04617,MAN_04728,MAN_04816,MAN_04818,MAN_04904,MAN_05127,MAN_05355,MAN_05356,MAN_05398,MAN_05532,MAN_05674,MAN_05748…	1.19	0.0299237
PDA	Stage 2	Molecular function	GO:0016860	intramolecular oxidoreductase activity	16	2	MAN_06943,MAN_09196,	6.97	0.0325279
PDA	Stage 2	Molecular function	GO:0030411	scytalone dehydratase activity	2	1	MAN_00844,	27.87	0.035556
PDA	Stage 2	Molecular function	GO:0003842	1-pyrroline-5-carboxylate dehydrogenase activity	2	1	MAN_07780,	27.87	0.035556
PDA	Stage 2	Molecular function	GO:0004735	pyrroline-5-carboxylate reductase activity	2	1	MAN_07780,	27.87	0.035556
PDA	Stage 2	Molecular function	GO:0055106	ubiquitin-protein transferase regulator activity	2	1	MAN_09938,	27.87	0.035556
PDA	Stage 2	Molecular function	GO:0004476	mannose-6-phosphate isomerase activity	2	1	MAN_09196,	27.87	0.035556
PDA	Stage 2	Molecular function	GO:0047429	nucleoside-triphosphate diphosphatase activity	2	1	MAN_10143,	27.87	0.035556
PDA	Stage 2	Molecular function	GO:0097027	ubiquitin-protein transferase activator activity	2	1	MAN_09938,	27.87	0.035556
PDA	Stage 2	Molecular function	GO:0010997	anaphase-promoting complex binding	2	1	MAN_09938,	27.87	0.035556
PDA	Stage 3	Biological process	GO:0051301	cell division	54	11	MAN_00566,MAN_01064,MAN_02069,MAN_03355,MAN_03972,MAN_04155,MAN_04953,MAN_05920,MAN_06224,MAN_09590,MAN_09896,	13.31	3.75609e-10
PDA	Stage 3	Biological process	GO:0007049	cell cycle	85	12	MAN_00566,MAN_01102,MAN_02069,MAN_03355,MAN_03972,MAN_04155,MAN_04953,MAN_05920,MAN_06224,MAN_08047,MAN_09590,MAN_09896,	9.23	4.89793e-09
PDA	Stage 3	Biological process	GO:0007017	microtubule-based process	29	8	MAN_00149,MAN_01102,MAN_05948,MAN_06952,MAN_08449,MAN_08995,MAN_09645,MAN_09896,	18.03	7.83483e-09
PDA	Stage 3	Biological process	GO:0000278	mitotic cell cycle	30	8	MAN_00566,MAN_01102,MAN_03355,MAN_04155,MAN_05920,MAN_06224,MAN_08047,MAN_09590,	17.43	1.05481e-08
PDA	Stage 3	Biological process	GO:0007018	microtubule-based movement	14	6	MAN_00149,MAN_06952,MAN_08449,MAN_08995,MAN_09645,MAN_09896,	28	3.08529e-08
PDA	Stage 3	Biological process	GO:0006928	movement of cell or subcellular component	14	6	MAN_00149,MAN_06952,MAN_08449,MAN_08995,MAN_09645,MAN_09896,	28	3.08529e-08
PDA	Stage 3	Biological process	GO:0007059	chromosome segregation	32	7	MAN_00566,MAN_03355,MAN_03972,MAN_04155,MAN_05920,MAN_06224,MAN_09590,	14.29	4.05311e-07
PDA	Stage 3	Biological process	GO:1903047	mitotic cell cycle process	23	6	MAN_01102,MAN_03355,MAN_04155,MAN_05920,MAN_06224,MAN_08047,	17.05	9.26476e-07
PDA	Stage 3	Biological process	GO:0006996	organelle organization	231	14	MAN_00566,MAN_01102,MAN_01692,MAN_03355,MAN_04155,MAN_04270,MAN_04355,MAN_05903,MAN_05920,MAN_05948,MAN_06224,MAN_09590,MAN_10765,MAN_10807,	3.96	1.05406e-05
PDA	Stage 3	Biological process	GO:0030261	chromosome condensation	4	3	MAN_00566,MAN_05920,MAN_06224,	49.01	1.38343e-05
PDA	Stage 3	Biological process	GO:0140014	mitotic nuclear division	11	4	MAN_03355,MAN_04155,MAN_05920,MAN_06224,	23.76	1.58583e-05
PDA	Stage 3	Biological process	GO:0000070	mitotic sister chromatid segregation	11	4	MAN_03355,MAN_04155,MAN_05920,MAN_06224,	23.76	1.58583e-05
PDA	Stage 3	Biological process	GO:0016043	cellular component organization	313	16	MAN_00566,MAN_01102,MAN_01530,MAN_01692,MAN_03355,MAN_04155,MAN_04270,MAN_04350,MAN_04355,MAN_05903,MAN_05920,MAN_05948,MAN_06224,MAN_09590,MAN_10765,MAN_10807,	3.34	2.04869e-05
PDA	Stage 3	Biological process	GO:0022402	cell cycle process	43	6	MAN_01102,MAN_03355,MAN_04155,MAN_05920,MAN_06224,MAN_08047,	9.12	4.35711e-05
PDA	Stage 3	Biological process	GO:0000819	sister chromatid segregation	14	4	MAN_03355,MAN_04155,MAN_05920,MAN_06224,	18.67	4.64193e-05
PDA	Stage 3	Biological process	GO:0000280	nuclear division	15	4	MAN_03355,MAN_04155,MAN_05920,MAN_06224,	17.43	6.25522e-05
PDA	Stage 3	Biological process	GO:0048285	organelle fission	18	4	MAN_03355,MAN_04155,MAN_05920,MAN_06224,	14.52	0.000135325
PDA	Stage 3	Biological process	GO:0098813	nuclear chromosome segregation	22	4	MAN_03355,MAN_04155,MAN_05920,MAN_06224,	11.88	0.000308531
PDA	Stage 3	Biological process	GO:0071840	cellular component organization or biogenesis	403	16	MAN_00566,MAN_01102,MAN_01530,MAN_01692,MAN_03355,MAN_04155,MAN_04270,MAN_04350,MAN_04355,MAN_05903,MAN_05920,MAN_05948,MAN_06224,MAN_09590,MAN_10765,MAN_10807,	2.59	0.000400386
PDA	Stage 3	Biological process	GO:0007076	mitotic chromosome condensation	3	2	MAN_05920,MAN_06224,	43.56	0.00068993
PDA	Stage 3	Biological process	GO:0051276	chromosome organization	103	7	MAN_00566,MAN_03355,MAN_04155,MAN_05920,MAN_06224,MAN_09590,MAN_10765,	4.44	0.000973302
PDA	Stage 3	Biological process	GO:0007010	cytoskeleton organization	30	4	MAN_01102,MAN_04270,MAN_04355,MAN_05948,	8.71	0.00105166
PDA	Stage 3	Biological process	GO:0006323	DNA packaging	14	3	MAN_00566,MAN_05920,MAN_06224,	14	0.00112529
PDA	Stage 3	Biological process	GO:0033043	regulation of organelle organization	21	3	MAN_01692,MAN_04350,MAN_08047,	9.33	0.00380274
PDA	Stage 3	Biological process	GO:0071103	DNA conformation change	22	3	MAN_00566,MAN_05920,MAN_06224,	8.91	0.00435446
PDA	Stage 3	Biological process	GO:0051128	regulation of cellular component organization	23	3	MAN_01692,MAN_04350,MAN_08047,	8.52	0.00495226
PDA	Stage 3	Biological process	GO:0010639	negative regulation of organelle organization	8	2	MAN_04350,MAN_08047,	16.34	0.00612369
PDA	Stage 3	Biological process	GO:0051129	negative regulation of cellular component organization	8	2	MAN_04350,MAN_08047,	16.34	0.00612369
PDA	Stage 3	Biological process	GO:0000226	microtubule cytoskeleton organization	10	2	MAN_01102,MAN_05948,	13.07	0.00964656
PDA	Stage 3	Biological process	GO:0006468	protein phosphorylation	160	7	MAN_02496,MAN_03345,MAN_05356,MAN_05532,MAN_08047,MAN_08141,MAN_09842,	2.86	0.0112276
PDA	Stage 3	Biological process	GO:1901990	regulation of mitotic cell cycle phase transition	12	2	MAN_04953,MAN_08047,	10.89	0.0138685
PDA	Stage 3	Biological process	GO:0046081	dUTP catabolic process	1	1	MAN_10143,	65.34	0.0153036
PDA	Stage 3	Biological process	GO:0046078	dUMP metabolic process	1	1	MAN_10143,	65.34	0.0153036
PDA	Stage 3	Biological process	GO:0006244	pyrimidine nucleotide catabolic process	1	1	MAN_10143,	65.34	0.0153036
PDA	Stage 3	Biological process	GO:0043001	Golgi to plasma membrane protein transport	1	1	MAN_04005,	65.34	0.0153036
PDA	Stage 3	Biological process	GO:0009204	deoxyribonucleoside triphosphate catabolic process	1	1	MAN_10143,	65.34	0.0153036
PDA	Stage 3	Biological process	GO:0006879	cellular iron ion homeostasis	1	1	MAN_01530,	65.34	0.0153036
PDA	Stage 3	Biological process	GO:0009143	nucleoside triphosphate catabolic process	1	1	MAN_10143,	65.34	0.0153036
PDA	Stage 3	Biological process	GO:1903371	regulation of endoplasmic reticulum tubular network organization	1	1	MAN_01692,	65.34	0.0153036
PDA	Stage 3	Biological process	GO:0009149	pyrimidine nucleoside triphosphate catabolic process	1	1	MAN_10143,	65.34	0.0153036
PDA	Stage 3	Biological process	GO:0009223	pyrimidine deoxyribonucleotide catabolic process	1	1	MAN_10143,	65.34	0.0153036
PDA	Stage 3	Biological process	GO:0071788	endoplasmic reticulum tubular network maintenance	1	1	MAN_01692,	65.34	0.0153036
PDA	Stage 3	Biological process	GO:0061951	establishment of protein localization to plasma membrane	1	1	MAN_04005,	65.34	0.0153036
PDA	Stage 3	Biological process	GO:0043954	cellular component maintenance	1	1	MAN_01692,	65.34	0.0153036
PDA	Stage 3	Biological process	GO:0072529	pyrimidine-containing compound catabolic process	1	1	MAN_10143,	65.34	0.0153036
PDA	Stage 3	Biological process	GO:0006226	dUMP biosynthetic process	1	1	MAN_10143,	65.34	0.0153036
PDA	Stage 3	Biological process	GO:0007080	mitotic metaphase plate congression	1	1	MAN_04155,	65.34	0.0153036
PDA	Stage 3	Biological process	GO:1902850	microtubule cytoskeleton organization involved in mitosis	1	1	MAN_01102,	65.34	0.0153036
PDA	Stage 3	Biological process	GO:0051315	attachment of mitotic spindle microtubules to kinetochore	1	1	MAN_04155,	65.34	0.0153036
PDA	Stage 3	Biological process	GO:0051310	metaphase plate congression	1	1	MAN_04155,	65.34	0.0153036
PDA	Stage 3	Biological process	GO:1903373	positive regulation of endoplasmic reticulum tubular network organization	1	1	MAN_01692,	65.34	0.0153036
PDA	Stage 3	Biological process	GO:0046080	dUTP metabolic process	1	1	MAN_10143,	65.34	0.0153036
PDA	Stage 3	Biological process	GO:0009213	pyrimidine deoxyribonucleoside triphosphate catabolic process	1	1	MAN_10143,	65.34	0.0153036
PDA	Stage 3	Biological process	GO:0007052	mitotic spindle organization	1	1	MAN_01102,	65.34	0.0153036
PDA	Stage 3	Biological process	GO:0071786	endoplasmic reticulum tubular network organization	1	1	MAN_01692,	65.34	0.0153036
PDA	Stage 3	Biological process	GO:0007346	regulation of mitotic cell cycle	13	2	MAN_04953,MAN_08047,	10.05	0.0162275
PDA	Stage 3	Biological process	GO:0009162	deoxyribonucleoside monophosphate metabolic process	2	1	MAN_10143,	32.67	0.0303748
PDA	Stage 3	Biological process	GO:0009177	pyrimidine deoxyribonucleoside monophosphate biosynthetic process	2	1	MAN_10143,	32.67	0.0303748
PDA	Stage 3	Biological process	GO:0072659	protein localization to plasma membrane	2	1	MAN_04005,	32.67	0.0303748
PDA	Stage 3	Biological process	GO:0051693	actin filament capping	2	1	MAN_04350,	32.67	0.0303748
PDA	Stage 3	Biological process	GO:0030835	negative regulation of actin filament depolymerization	2	1	MAN_04350,	32.67	0.0303748
PDA	Stage 3	Biological process	GO:0051303	establishment of chromosome localization	2	1	MAN_04155,	32.67	0.0303748
PDA	Stage 3	Biological process	GO:0051016	barbed-end actin filament capping	2	1	MAN_04350,	32.67	0.0303748
PDA	Stage 3	Biological process	GO:0009211	pyrimidine deoxyribonucleoside triphosphate metabolic process	2	1	MAN_10143,	32.67	0.0303748
PDA	Stage 3	Biological process	GO:0010133	proline catabolic process to glutamate	2	1	MAN_07780,	32.67	0.0303748
PDA	Stage 3	Biological process	GO:0010638	positive regulation of organelle organization	2	1	MAN_01692,	32.67	0.0303748
PDA	Stage 3	Biological process	GO:0030834	regulation of actin filament depolymerization	2	1	MAN_04350,	32.67	0.0303748
PDA	Stage 3	Biological process	GO:0019835	cytolysis	2	1	MAN_07851,	32.67	0.0303748
PDA	Stage 3	Biological process	GO:1990778	protein localization to cell periphery	2	1	MAN_04005,	32.67	0.0303748
PDA	Stage 3	Biological process	GO:0009200	deoxyribonucleoside triphosphate metabolic process	2	1	MAN_10143,	32.67	0.0303748
PDA	Stage 3	Biological process	GO:1901879	regulation of protein depolymerization	2	1	MAN_04350,	32.67	0.0303748
PDA	Stage 3	Biological process	GO:0007096	regulation of exit from mitosis	2	1	MAN_04953,	32.67	0.0303748
PDA	Stage 3	Biological process	GO:1901880	negative regulation of protein depolymerization	2	1	MAN_04350,	32.67	0.0303748
PDA	Stage 3	Biological process	GO:0050000	chromosome localization	2	1	MAN_04155,	32.67	0.0303748
PDA	Stage 3	Biological process	GO:0009617	response to bacterium	2	1	MAN_07851,	32.67	0.0303748
PDA	Stage 3	Biological process	GO:0009176	pyrimidine deoxyribonucleoside monophosphate metabolic process	2	1	MAN_10143,	32.67	0.0303748
PDA	Stage 3	Biological process	GO:0043242	negative regulation of protein-containing complex disassembly	2	1	MAN_04350,	32.67	0.0303748
PDA	Stage 3	Biological process	GO:0009157	deoxyribonucleoside monophosphate biosynthetic process	2	1	MAN_10143,	32.67	0.0303748
PDA	Stage 3	Biological process	GO:0042742	defense response to bacterium	2	1	MAN_07851,	32.67	0.0303748
PDA	Stage 3	Biological process	GO:0005975	carbohydrate metabolic process	242	8	MAN_01263,MAN_04348,MAN_04816,MAN_05275,MAN_06121,MAN_08512,MAN_09196,MAN_10405,	2.16	0.0319134
PDA	Stage 3	Biological process	GO:0030029	actin filament-based process	19	2	MAN_04270,MAN_04355,	6.88	0.033519
PDA	Stage 3	Biological process	GO:0030036	actin cytoskeleton organization	19	2	MAN_04270,MAN_04355,	6.88	0.033519
PDA	Stage 3	Biological process	GO:0042440	pigment metabolic process	21	2	MAN_00844,MAN_01530,	6.22	0.0403586
PDA	Stage 3	Biological process	GO:1901987	regulation of cell cycle phase transition	21	2	MAN_04953,MAN_08047,	6.22	0.0403586
PDA	Stage 3	Biological process	GO:0045839	negative regulation of mitotic nuclear division	3	1	MAN_08047,	21.78	0.0452173
PDA	Stage 3	Biological process	GO:0009394	2'-deoxyribonucleotide metabolic process	3	1	MAN_10143,	21.78	0.0452173
PDA	Stage 3	Biological process	GO:0031333	negative regulation of protein-containing complex assembly	3	1	MAN_04350,	21.78	0.0452173
PDA	Stage 3	Biological process	GO:0009221	pyrimidine deoxyribonucleotide biosynthetic process	3	1	MAN_10143,	21.78	0.0452173
PDA	Stage 3	Biological process	GO:0046385	deoxyribose phosphate biosynthetic process	3	1	MAN_10143,	21.78	0.0452173
PDA	Stage 3	Biological process	GO:0046386	deoxyribose phosphate catabolic process	3	1	MAN_10143,	21.78	0.0452173
PDA	Stage 3	Biological process	GO:0071173	spindle assembly checkpoint signaling	3	1	MAN_08047,	21.78	0.0452173
PDA	Stage 3	Biological process	GO:0071174	mitotic spindle checkpoint signaling	3	1	MAN_08047,	21.78	0.0452173
PDA	Stage 3	Biological process	GO:0007094	mitotic spindle assembly checkpoint signaling	3	1	MAN_08047,	21.78	0.0452173
PDA	Stage 3	Biological process	GO:1902100	negative regulation of metaphase/anaphase transition of cell cycle	3	1	MAN_08047,	21.78	0.0452173
PDA	Stage 3	Biological process	GO:0009265	2'-deoxyribonucleotide biosynthetic process	3	1	MAN_10143,	21.78	0.0452173
PDA	Stage 3	Biological process	GO:0043244	regulation of protein-containing complex disassembly	3	1	MAN_04350,	21.78	0.0452173
PDA	Stage 3	Biological process	GO:0033046	negative regulation of sister chromatid segregation	3	1	MAN_08047,	21.78	0.0452173
PDA	Stage 3	Biological process	GO:0051130	positive regulation of cellular component organization	3	1	MAN_01692,	21.78	0.0452173
PDA	Stage 3	Biological process	GO:0009264	deoxyribonucleotide catabolic process	3	1	MAN_10143,	21.78	0.0452173
PDA	Stage 3	Biological process	GO:0051783	regulation of nuclear division	3	1	MAN_08047,	21.78	0.0452173
PDA	Stage 3	Biological process	GO:0055072	iron ion homeostasis	3	1	MAN_01530,	21.78	0.0452173
PDA	Stage 3	Biological process	GO:0051985	negative regulation of chromosome segregation	3	1	MAN_08047,	21.78	0.0452173
PDA	Stage 3	Biological process	GO:0051784	negative regulation of nuclear division	3	1	MAN_08047,	21.78	0.0452173
PDA	Stage 3	Biological process	GO:0032272	negative regulation of protein polymerization	3	1	MAN_04350,	21.78	0.0452173
PDA	Stage 3	Biological process	GO:0031577	spindle checkpoint signaling	3	1	MAN_08047,	21.78	0.0452173
PDA	Stage 3	Biological process	GO:1905819	negative regulation of chromosome separation	3	1	MAN_08047,	21.78	0.0452173
PDA	Stage 3	Biological process	GO:2000816	negative regulation of mitotic sister chromatid separation	3	1	MAN_08047,	21.78	0.0452173
PDA	Stage 3	Biological process	GO:0045841	negative regulation of mitotic metaphase/anaphase transition	3	1	MAN_08047,	21.78	0.0452173
PDA	Stage 3	Biological process	GO:0033048	negative regulation of mitotic sister chromatid segregation	3	1	MAN_08047,	21.78	0.0452173
PDA	Stage 3	Biological process	GO:0007088	regulation of mitotic nuclear division	3	1	MAN_08047,	21.78	0.0452173
PDA	Stage 3	Biological process	GO:0033047	regulation of mitotic sister chromatid segregation	3	1	MAN_08047,	21.78	0.0452173
PDA	Stage 3	Biological process	GO:0009219	pyrimidine deoxyribonucleotide metabolic process	3	1	MAN_10143,	21.78	0.0452173
PDA	Stage 3	Biological process	GO:0030837	negative regulation of actin filament polymerization	3	1	MAN_04350,	21.78	0.0452173
PDA	Stage 3	Biological process	GO:0007051	spindle organization	3	1	MAN_01102,	21.78	0.0452173
PDA	Stage 3	Biological process	GO:0010564	regulation of cell cycle process	23	2	MAN_04953,MAN_08047,	5.68	0.047674
PDA	Stage 3	Cellular component	GO:0005856	cytoskeleton	88	11	MAN_00149,MAN_03345,MAN_04350,MAN_04425,MAN_05903,MAN_06952,MAN_08407,MAN_08449,MAN_08995,MAN_09645,MAN_10807,	8.17	8.10567e-08
PDA	Stage 3	Cellular component	GO:0043228	non-membrane-bounded organelle	447	23	MAN_00149,MAN_00566,MAN_01493,MAN_02069,MAN_03345,MAN_03972,MAN_04155,MAN_04350,MAN_04425,MAN_04953,MAN_05903,MAN_05920,MAN_06224,MAN_06952,MAN_08047,MAN_08407,MAN_08449,MAN_08611,MAN_08995,MAN_09590,MAN_09645,MAN_09842,MAN_10807,	3.36	2.18559e-07
PDA	Stage 3	Cellular component	GO:0043232	intracellular non-membrane-bounded organelle	447	23	MAN_00149,MAN_00566,MAN_01493,MAN_02069,MAN_03345,MAN_03972,MAN_04155,MAN_04350,MAN_04425,MAN_04953,MAN_05903,MAN_05920,MAN_06224,MAN_06952,MAN_08047,MAN_08407,MAN_08449,MAN_08611,MAN_08995,MAN_09590,MAN_09645,MAN_09842,MAN_10807,	3.36	2.18559e-07
PDA	Stage 3	Cellular component	GO:0099080	supramolecular complex	58	8	MAN_02069,MAN_03972,MAN_04155,MAN_06952,MAN_08047,MAN_08611,MAN_08995,MAN_09645,	9.01	2.41528e-06
PDA	Stage 3	Cellular component	GO:0005694	chromosome	134	11	MAN_00566,MAN_01493,MAN_02069,MAN_03972,MAN_04155,MAN_05920,MAN_06224,MAN_08047,MAN_08611,MAN_09590,MAN_09842,	5.36	5.75551e-06
PDA	Stage 3	Cellular component	GO:0000775	chromosome, centromeric region	32	6	MAN_01493,MAN_02069,MAN_03972,MAN_04155,MAN_08047,MAN_08611,	12.25	7.43079e-06
PDA	Stage 3	Cellular component	GO:0098687	chromosomal region	53	7	MAN_01493,MAN_02069,MAN_03972,MAN_04155,MAN_08047,MAN_08611,MAN_09842,	8.63	1.42259e-05
PDA	Stage 3	Cellular component	GO:0000779	condensed chromosome, centromeric region	28	5	MAN_02069,MAN_03972,MAN_04155,MAN_08047,MAN_08611,	11.67	5.73163e-05
PDA	Stage 3	Cellular component	GO:0000776	kinetochore	28	5	MAN_02069,MAN_03972,MAN_04155,MAN_08047,MAN_08611,	11.67	5.73163e-05
PDA	Stage 3	Cellular component	GO:0000793	condensed chromosome	38	5	MAN_02069,MAN_03972,MAN_04155,MAN_08047,MAN_08611,	8.6	0.000259046
PDA	Stage 3	Cellular component	GO:0031262	Ndc80 complex	3	2	MAN_03972,MAN_04155,	43.56	0.00068993
PDA	Stage 3	Cellular component	GO:0015630	microtubule cytoskeleton	49	5	MAN_03345,MAN_06952,MAN_08407,MAN_08995,MAN_09645,	6.67	0.000860642
PDA	Stage 3	Cellular component	GO:0015629	actin cytoskeleton	29	4	MAN_04350,MAN_04425,MAN_05903,MAN_10807,	9.01	0.000922252
PDA	Stage 3	Cellular component	GO:0031617	NMS complex	4	2	MAN_03972,MAN_04155,	32.67	0.00136603
PDA	Stage 3	Cellular component	GO:0099513	polymeric cytoskeletal fiber	34	3	MAN_06952,MAN_08995,MAN_09645,	5.77	0.0148148
PDA	Stage 3	Cellular component	GO:0099081	supramolecular polymer	34	3	MAN_06952,MAN_08995,MAN_09645,	5.77	0.0148148
PDA	Stage 3	Cellular component	GO:0005874	microtubule	34	3	MAN_06952,MAN_08995,MAN_09645,	5.77	0.0148148
PDA	Stage 3	Cellular component	GO:0099512	supramolecular fiber	34	3	MAN_06952,MAN_08995,MAN_09645,	5.77	0.0148148
PDA	Stage 3	Cellular component	GO:0098826	endoplasmic reticulum tubular network membrane	1	1	MAN_01692,	65.34	0.0153036
PDA	Stage 3	Cellular component	GO:0016442	RISC complex	1	1	MAN_10799,	65.34	0.0153036
PDA	Stage 3	Cellular component	GO:0033551	monopolin complex	1	1	MAN_08611,	65.34	0.0153036
PDA	Stage 3	Cellular component	GO:0043657	host cell	2	1	MAN_07851,	32.67	0.0303748
PDA	Stage 3	Cellular component	GO:0043656	host intracellular region	2	1	MAN_07851,	32.67	0.0303748
PDA	Stage 3	Cellular component	GO:0000818	nuclear MIS12/MIND complex	2	1	MAN_02069,	32.67	0.0303748
PDA	Stage 3	Cellular component	GO:0033643	host cell part	2	1	MAN_07851,	32.67	0.0303748
PDA	Stage 3	Cellular component	GO:0008290	F-actin capping protein complex	2	1	MAN_04350,	32.67	0.0303748
PDA	Stage 3	Cellular component	GO:0031332	RNAi effector complex	2	1	MAN_10799,	32.67	0.0303748
PDA	Stage 3	Cellular component	GO:0033646	host intracellular part	2	1	MAN_07851,	32.67	0.0303748
PDA	Stage 3	Cellular component	GO:0018995	host cellular component	2	1	MAN_07851,	32.67	0.0303748
PDA	Stage 3	Cellular component	GO:0000796	condensin complex	2	1	MAN_05920,	32.67	0.0303748
PDA	Stage 3	Cellular component	GO:0030430	host cell cytoplasm	2	1	MAN_07851,	32.67	0.0303748
PDA	Stage 3	Cellular component	GO:0071782	endoplasmic reticulum tubular network	3	1	MAN_01692,	21.78	0.0452173
PDA	Stage 3	Cellular component	GO:0000444	MIS12/MIND type complex	3	1	MAN_02069,	21.78	0.0452173
PDA	Stage 3	Molecular Function	GO:0008017	microtubule binding	17	7	MAN_00149,MAN_05948,MAN_06952,MAN_08449,MAN_08995,MAN_09645,MAN_09896,	26.91	2.83306e-09
PDA	Stage 3	Molecular Function	GO:0003774	cytoskeletal motor activity	18	7	MAN_00149,MAN_06952,MAN_08449,MAN_08995,MAN_09645,MAN_09896,MAN_10807,	25.41	4.5774e-09
PDA	Stage 3	Molecular Function	GO:0003777	microtubule motor activity	13	6	MAN_00149,MAN_06952,MAN_08449,MAN_08995,MAN_09645,MAN_09896,	30.16	1.78528e-08
PDA	Stage 3	Molecular Function	GO:0008092	cytoskeletal protein binding	60	10	MAN_00149,MAN_04270,MAN_04350,MAN_05948,MAN_06952,MAN_08449,MAN_08995,MAN_09645,MAN_09896,MAN_10807,	10.89	1.92175e-08
PDA	Stage 3	Molecular Function	GO:0015631	tubulin binding	26	7	MAN_00149,MAN_05948,MAN_06952,MAN_08449,MAN_08995,MAN_09645,MAN_09896,	17.59	8.54765e-08
PDA	Stage 3	Molecular Function	GO:0005515	protein binding	839	28	MAN_00149,MAN_00566,MAN_00643,MAN_02913,MAN_04270,MAN_04350,MAN_04355,MAN_04425,MAN_04728,MAN_05355,MAN_05903,MAN_05948,MAN_06952,MAN_07849,MAN_08141,MAN_08449,MAN_08611,MAN_08909,MAN_08995,MAN_09323,MAN_09590,MAN_09645,MAN_09896,MAN_10292,MAN_10597,MAN_10807,MAN_10810,MAN_10841,	2.18	4.91562e-05
PDA	Stage 3	Molecular Function	GO:0030247	polysaccharide binding	5	2	MAN_06121,MAN_08512,	26.14	0.00225391
PDA	Stage 3	Molecular Function	GO:0004672	protein kinase activity	175	8	MAN_02496,MAN_03280,MAN_03345,MAN_05356,MAN_05532,MAN_08047,MAN_08141,MAN_09842,	2.99	0.00528819
PDA	Stage 3	Molecular Function	GO:0004674	protein serine/threonine kinase activity	82	5	MAN_02496,MAN_03280,MAN_03345,MAN_08047,MAN_09842,	3.98	0.00825922
PDA	Stage 3	Molecular Function	GO:0003779	actin binding	31	3	MAN_04270,MAN_04350,MAN_10807,	6.32	0.0115031
PDA	Stage 3	Molecular Function	GO:0005524	ATP binding	665	18	MAN_00149,MAN_00566,MAN_02496,MAN_03280,MAN_03345,MAN_05356,MAN_05532,MAN_06952,MAN_08047,MAN_08141,MAN_08449,MAN_08995,MAN_09590,MAN_09645,MAN_09842,MAN_09896,MAN_10765,MAN_10807,	1.77	0.0120786
PDA	Stage 3	Molecular Function	GO:0032559	adenyl ribonucleotide binding	672	18	MAN_00149,MAN_00566,MAN_02496,MAN_03280,MAN_03345,MAN_05356,MAN_05532,MAN_06952,MAN_08047,MAN_08141,MAN_08449,MAN_08995,MAN_09590,MAN_09645,MAN_09842,MAN_09896,MAN_10765,MAN_10807,	1.75	0.0133519
PDA	Stage 3	Molecular Function	GO:0030554	adenyl nucleotide binding	673	18	MAN_00149,MAN_00566,MAN_02496,MAN_03280,MAN_03345,MAN_05356,MAN_05532,MAN_06952,MAN_08047,MAN_08141,MAN_08449,MAN_08995,MAN_09590,MAN_09645,MAN_09842,MAN_09896,MAN_10765,MAN_10807,	1.75	0.0135423
PDA	Stage 3	Molecular Function	GO:0016724	oxidoreductase activity, acting on metal ions, oxygen as acceptor	1	1	MAN_01530,	65.34	0.0153036
PDA	Stage 3	Molecular Function	GO:0004614	phosphoglucomutase activity	1	1	MAN_04816,	65.34	0.0153036
PDA	Stage 3	Molecular Function	GO:2001070	starch binding	1	1	MAN_08512,	65.34	0.0153036
PDA	Stage 3	Molecular Function	GO:0004339	glucan 1,4-alpha-glucosidase activity	1	1	MAN_08512,	65.34	0.0153036
PDA	Stage 3	Molecular Function	GO:0004170	dUTP diphosphatase activity	1	1	MAN_10143,	65.34	0.0153036
PDA	Stage 3	Molecular Function	GO:0004322	ferroxidase activity	1	1	MAN_01530,	65.34	0.0153036
PDA	Stage 3	Molecular Function	GO:0004730	pseudouridylate synthase activity	1	1	MAN_04904,	65.34	0.0153036
PDA	Stage 3	Molecular Function	GO:0016773	phosphotransferase activity, alcohol group as acceptor	229	8	MAN_02496,MAN_03280,MAN_03345,MAN_05356,MAN_05532,MAN_08047,MAN_08141,MAN_09842,	2.28	0.0239761
PDA	Stage 3	Molecular Function	GO:0016860	intramolecular oxidoreductase activity	16	2	MAN_06943,MAN_09196,	8.17	0.0242317
PDA	Stage 3	Molecular Function	GO:0004735	pyrroline-5-carboxylate reductase activity	2	1	MAN_07780,	32.67	0.0303748
PDA	Stage 3	Molecular Function	GO:0047429	nucleoside-triphosphate diphosphatase activity	2	1	MAN_10143,	32.67	0.0303748
PDA	Stage 3	Molecular Function	GO:0004476	mannose-6-phosphate isomerase activity	2	1	MAN_09196,	32.67	0.0303748
PDA	Stage 3	Molecular Function	GO:0030411	scytalone dehydratase activity	2	1	MAN_00844,	32.67	0.0303748
PDA	Stage 3	Molecular Function	GO:0003842	1-pyrroline-5-carboxylate dehydrogenase activity	2	1	MAN_07780,	32.67	0.0303748
PDA	Stage 3	Molecular Function	GO:0016798	hydrolase activity, acting on glycosyl bonds	160	6	MAN_01263,MAN_04348,MAN_04904,MAN_07851,MAN_08512,MAN_10405,	2.45	0.0358232
PDA	Stage 3	Molecular Function	GO:0140657	ATP-dependent activity	347	10	MAN_00149,MAN_00566,MAN_06952,MAN_08449,MAN_08995,MAN_09590,MAN_09642,MAN_09645,MAN_09896,MAN_10765,	1.88	0.0395762
PDA	Stage 3	Molecular Function	GO:0035639	purine ribonucleoside triphosphate binding	770	18	MAN_00149,MAN_00566,MAN_02496,MAN_03280,MAN_03345,MAN_05356,MAN_05532,MAN_06952,MAN_08047,MAN_08141,MAN_08449,MAN_08995,MAN_09590,MAN_09645,MAN_09842,MAN_09896,MAN_10765,MAN_10807,	1.53	0.0447557
PDA	Stage 3	Molecular Function	GO:0047750	cholestenol delta-isomerase activity	3	1	MAN_06943,	21.78	0.0452173
PDA	Stage 3	Molecular Function	GO:0043168	anion binding	1049	23	MAN_00149,MAN_00262,MAN_00566,MAN_02496,MAN_03280,MAN_03345,MAN_04552,MAN_04583,MAN_04617,MAN_05356,MAN_05532,MAN_06952,MAN_07762,MAN_08047,MAN_08141,MAN_08449,MAN_08995,MAN_09590,MAN_09645,MAN_09842,MAN_09896,MAN_10765,MAN_10807,	1.43	0.0458413
PDA	Stage 3	Molecular Function	GO:0035091	phosphatidylinositol binding	23	2	MAN_04188,MAN_04355,	5.68	0.047674
PDA	Stage 3	Molecular Function	GO:0032555	purine ribonucleotide binding	777	18	MAN_00149,MAN_00566,MAN_02496,MAN_03280,MAN_03345,MAN_05356,MAN_05532,MAN_06952,MAN_08047,MAN_08141,MAN_08449,MAN_08995,MAN_09590,MAN_09645,MAN_09842,MAN_09896,MAN_10765,MAN_10807,	1.51	0.0481925
PDA	Stage 3	Molecular Function	GO:0017076	purine nucleotide binding	778	18	MAN_00149,MAN_00566,MAN_02496,MAN_03280,MAN_03345,MAN_05356,MAN_05532,MAN_06952,MAN_08047,MAN_08141,MAN_08449,MAN_08995,MAN_09590,MAN_09645,MAN_09842,MAN_09896,MAN_10765,MAN_10807,	1.51	0.0486986
PDA	Stage 4	Biological process	GO:0007017	Microtubule-based process	29	8	MAN_00149,MAN_01102,MAN_05948,MAN_06952,MAN_08449,MAN_08995,MAN_09645,MAN_09896,	13.33	8.42649e-08
PDA	Stage 4	Biological process	GO:0000278	Mitotic cell cycle	30	8	MAN_00566,MAN_01102,MAN_03355,MAN_04155,MAN_05920,MAN_06224,MAN_08047,MAN_09590,	12.88	1.12898e-07
PDA	Stage 4	Biological process	GO:0051301	Cell division	54	10	MAN_00566,MAN_01064,MAN_02069,MAN_03355,MAN_04155,MAN_04953,MAN_05920,MAN_06224,MAN_09590,MAN_09896,	8.95	1.19918e-07
PDA	Stage 4	Biological process	GO:0006928	Movement of cell or subcellular component	14	6	MAN_00149,MAN_06952,MAN_08449,MAN_08995,MAN_09645,MAN_09896,	20.71	1.87951e-07
PDA	Stage 4	Biological process	GO:0007018	Microtubule-based movement	14	6	MAN_00149,MAN_06952,MAN_08449,MAN_08995,MAN_09645,MAN_09896,	20.71	1.87951e-07
PDA	Stage 4	Biological process	GO:0007049	Cell cycle	85	11	MAN_00566,MAN_01102,MAN_02069,MAN_03355,MAN_04155,MAN_04953,MAN_05920,MAN_06224,MAN_08047,MAN_09590,MAN_09896,	6.25	1.21524e-06
PDA	Stage 4	Biological process	GO:1903047	Mitotic cell cycle process	23	6	MAN_01102,MAN_03355,MAN_04155,MAN_05920,MAN_06224,MAN_08047,	12.6	5.41185e-06
PDA	Stage 4	Biological process	GO:0030261	Chromosome condensation	4	3	MAN_00566,MAN_05920,MAN_06224,	36.24	3.43056e-05
PDA	Stage 4	Biological process	GO:0007059	Chromosome segregation	32	6	MAN_00566,MAN_03355,MAN_04155,MAN_05920,MAN_06224,MAN_09590,	9.06	4.16299e-05
PDA	Stage 4	Biological process	GO:0000070	Mitotic sister chromatid segregation	11	4	MAN_03355,MAN_04155,MAN_05920,MAN_06224,	17.57	5.21371e-05
PDA	Stage 4	Biological process	GO:0140014	Mitotic nuclear division	11	4	MAN_03355,MAN_04155,MAN_05920,MAN_06224,	17.57	5.21371e-05
PDA	Stage 4	Biological process	GO:0000819	Sister chromatid segregation	14	4	MAN_03355,MAN_04155,MAN_05920,MAN_06224,	13.8	0.000150638
PDA	Stage 4	Biological process	GO:0000280	Nuclear division	15	4	MAN_03355,MAN_04155,MAN_05920,MAN_06224,	12.88	0.000202115
PDA	Stage 4	Biological process	GO:0022402	Cell cycle process	43	6	MAN_01102,MAN_03355,MAN_04155,MAN_05920,MAN_06224,MAN_08047,	6.74	0.000232023
PDA	Stage 4	Biological process	GO:0006996	Organelle organization	231	14	MAN_00566,MAN_01102,MAN_01692,MAN_03355,MAN_04155,MAN_04270,MAN_04355,MAN_05903,MAN_05920,MAN_05948,MAN_06224,MAN_09590,MAN_10765,MAN_10807,	2.93	0.000294628
PDA	Stage 4	Biological process	GO:0048285	Organelle fission	18	4	MAN_03355,MAN_04155,MAN_05920,MAN_06224,	10.74	0.000431626
PDA	Stage 4	Biological process	GO:0016043	Cellular component organization	313	16	MAN_00566,MAN_01097,MAN_01102,MAN_01530,MAN_01692,MAN_03355,MAN_04155,MAN_04270,MAN_04355,MAN_05903,MAN_05920,MAN_05948,MAN_06224,MAN_09590,MAN_10765,MAN_10807,	2.47	0.000734694
PDA	Stage 4	Biological process	GO:0098813	Nuclear chromosome segregation	22	4	MAN_03355,MAN_04155,MAN_05920,MAN_06224,	8.78	0.000967288
PDA	Stage 4	Biological process	GO:0007076	Mitotic chromosome condensation	3	2	MAN_05920,MAN_06224,	32.21	0.00126011
PDA	Stage 4	Biological process	GO:0006323	DNA packaging	14	3	MAN_00566,MAN_05920,MAN_06224,	10.35	0.00267935
PDA	Stage 4	Biological process	GO:0007010	Cytoskeleton organization	30	4	MAN_01102,MAN_04270,MAN_04355,MAN_05948,	6.44	0.00318639
PDA	Stage 4	Biological process	GO:0051247	Positive regulation of protein metabolic process	5	2	MAN_09889,MAN_09938,	19.33	0.00408687
PDA	Stage 4	Biological process	GO:0032270	Positive regulation of cellular protein metabolic process	5	2	MAN_09889,MAN_09938,	19.33	0.00408687
PDA	Stage 4	Biological process	GO:0051276	Chromosome organization	103	7	MAN_00566,MAN_03355,MAN_04155,MAN_05920,MAN_06224,MAN_09590,MAN_10765,	3.28	0.00537765
PDA	Stage 4	Biological process	GO:0071840	Cellular component organization or biogenesis	403	16	MAN_00566,MAN_01097,MAN_01102,MAN_01530,MAN_01692,MAN_03355,MAN_04155,MAN_04270,MAN_04355,MAN_05903,MAN_05920,MAN_05948,MAN_06224,MAN_09590,MAN_10765,MAN_10807,	1.92	0.00911555
PDA	Stage 4	Biological process	GO:0071103	DNA conformation change	22	3	MAN_00566,MAN_05920,MAN_06224,	6.59	0.010042
PDA	Stage 4	Biological process	GO:0048518	Positive regulation of biological process	23	3	MAN_01692,MAN_09889,MAN_09938,	6.3	0.0113754
PDA	Stage 4	Biological process	GO:0048522	Positive regulation of cellular process	23	3	MAN_01692,MAN_09889,MAN_09938,	6.3	0.0113754
PDA	Stage 4	Biological process	GO:0000226	Microtubule cytoskeleton organization	10	2	MAN_01102,MAN_05948,	9.66	0.0171807
PDA	Stage 4	Biological process	GO:1903371	Regulation of endoplasmic reticulum tubular network organization	1	1	MAN_01692,	48.32	0.0206974
PDA	Stage 4	Biological process	GO:1903373	Positive regulation of endoplasmic reticulum tubular network organization	1	1	MAN_01692,	48.32	0.0206974
PDA	Stage 4	Biological process	GO:0009213	Pyrimidine deoxyribonucleoside triphosphate catabolic process	1	1	MAN_10143,	48.32	0.0206974
PDA	Stage 4	Biological process	GO:0046081	dUTP catabolic process	1	1	MAN_10143,	48.32	0.0206974
PDA	Stage 4	Biological process	GO:1902850	Microtubule cytoskeleton organization involved in mitosis	1	1	MAN_01102,	48.32	0.0206974
PDA	Stage 4	Biological process	GO:0071786	Endoplasmic reticulum tubular network organization	1	1	MAN_01692,	48.32	0.0206974
PDA	Stage 4	Biological process	GO:0009143	Nucleoside triphosphate catabolic process	1	1	MAN_10143,	48.32	0.0206974
PDA	Stage 4	Biological process	GO:0006226	dUMP biosynthetic process	1	1	MAN_10143,	48.32	0.0206974
PDA	Stage 4	Biological process	GO:0009149	Pyrimidine nucleoside triphosphate catabolic process	1	1	MAN_10143,	48.32	0.0206974
PDA	Stage 4	Biological process	GO:0009204	Deoxyribonucleoside triphosphate catabolic process	1	1	MAN_10143,	48.32	0.0206974
PDA	Stage 4	Biological process	GO:0007052	Mitotic spindle organization	1	1	MAN_01102,	48.32	0.0206974
PDA	Stage 4	Biological process	GO:0072529	Pyrimidine-containing compound catabolic process	1	1	MAN_10143,	48.32	0.0206974
PDA	Stage 4	Biological process	GO:0071788	Endoplasmic reticulum tubular network maintenance	1	1	MAN_01692,	48.32	0.0206974
PDA	Stage 4	Biological process	GO:0051310	Metaphase plate congression	1	1	MAN_04155,	48.32	0.0206974
PDA	Stage 4	Biological process	GO:0051315	Attachment of mitotic spindle microtubules to kinetochore	1	1	MAN_04155,	48.32	0.0206974
PDA	Stage 4	Biological process	GO:0061951	Establishment of protein localization to plasma membrane	1	1	MAN_04005,	48.32	0.0206974
PDA	Stage 4	Biological process	GO:0043954	Cellular component maintenance	1	1	MAN_01692,	48.32	0.0206974
PDA	Stage 4	Biological process	GO:0006244	Pyrimidine nucleotide catabolic process	1	1	MAN_10143,	48.32	0.0206974
PDA	Stage 4	Biological process	GO:0006879	Cellular iron ion homeostasis	1	1	MAN_01530,	48.32	0.0206974
PDA	Stage 4	Biological process	GO:0007080	Mitotic metaphase plate congression	1	1	MAN_04155,	48.32	0.0206974
PDA	Stage 4	Biological process	GO:0009102	Biotin biosynthetic process	1	1	MAN_03727,	48.32	0.0206974
PDA	Stage 4	Biological process	GO:0046078	dUMP metabolic process	1	1	MAN_10143,	48.32	0.0206974
PDA	Stage 4	Biological process	GO:0009223	Pyrimidine deoxyribonucleotide catabolic process	1	1	MAN_10143,	48.32	0.0206974
PDA	Stage 4	Biological process	GO:0043001	Golgi to plasma membrane protein transport	1	1	MAN_04005,	48.32	0.0206974
PDA	Stage 4	Biological process	GO:0006768	Biotin metabolic process	1	1	MAN_03727,	48.32	0.0206974
PDA	Stage 4	Biological process	GO:0046080	dUTP metabolic process	1	1	MAN_10143,	48.32	0.0206974
PDA	Stage 4	Biological process	GO:1901990	Regulation of mitotic cell cycle phase transition	12	2	MAN_04953,MAN_08047,	8.05	0.0245254
PDA	Stage 4	Biological process	GO:0007346	Regulation of mitotic cell cycle	13	2	MAN_04953,MAN_08047,	7.43	0.0285959
PDA	Stage 4	Biological process	GO:0034599	Cellular response to oxidative stress	13	2	MAN_00930,MAN_02132,	7.43	0.0285959
PDA	Stage 4	Biological process	GO:0010604	Positive regulation of macromolecule metabolic process	14	2	MAN_09889,MAN_09938,	6.9	0.0329153
PDA	Stage 4	Biological process	GO:0051173	Positive regulation of nitrogen compound metabolic process	14	2	MAN_09889,MAN_09938,	6.9	0.0329153
PDA	Stage 4	Biological process	GO:0031325	Positive regulation of cellular metabolic process	15	2	MAN_09889,MAN_09938,	6.44	0.0374718
PDA	Stage 4	Biological process	GO:0009893	Positive regulation of metabolic process	15	2	MAN_09889,MAN_09938,	6.44	0.0374718
PDA	Stage 4	Biological process	GO:0072330	Monocarboxylic acid biosynthetic process	37	3	MAN_00842,MAN_03727,MAN_09390,	3.92	0.0404773
PDA	Stage 4	Biological process	GO:0050000	Chromosome localization	2	1	MAN_04155,	24.16	0.040969
PDA	Stage 4	Biological process	GO:0009617	Response to bacterium	2	1	MAN_07851,	24.16	0.040969
PDA	Stage 4	Biological process	GO:0009176	Pyrimidine deoxyribonucleoside monophosphate metabolic process	2	1	MAN_10143,	24.16	0.040969
PDA	Stage 4	Biological process	GO:0009157	Deoxyribonucleoside monophosphate biosynthetic process	2	1	MAN_10143,	24.16	0.040969
PDA	Stage 4	Biological process	GO:0007096	Regulation of exit from mitosis	2	1	MAN_04953,	24.16	0.040969
PDA	Stage 4	Biological process	GO:1903322	Positive regulation of protein modification by small protein conjugation or removal	2	1	MAN_09938,	24.16	0.040969
PDA	Stage 4	Biological process	GO:0031396	Regulation of protein ubiquitination	2	1	MAN_09938,	24.16	0.040969
PDA	Stage 4	Biological process	GO:0051303	Establishment of chromosome localization	2	1	MAN_04155,	24.16	0.040969
PDA	Stage 4	Biological process	GO:0034250	Positive regulation of cellular amide metabolic process	2	1	MAN_09889,	24.16	0.040969
PDA	Stage 4	Biological process	GO:0072659	Protein localization to plasma membrane	2	1	MAN_04005,	24.16	0.040969
PDA	Stage 4	Biological process	GO:0031328	Positive regulation of cellular biosynthetic process	2	1	MAN_09889,	24.16	0.040969
PDA	Stage 4	Biological process	GO:0009162	Deoxyribonucleoside monophosphate metabolic process	2	1	MAN_10143,	24.16	0.040969
PDA	Stage 4	Biological process	GO:1903320	Regulation of protein modification by small protein conjugation or removal	2	1	MAN_09938,	24.16	0.040969
PDA	Stage 4	Biological process	GO:0009891	Positive regulation of biosynthetic process	2	1	MAN_09889,	24.16	0.040969
PDA	Stage 4	Biological process	GO:0019835	Cytolysis	2	1	MAN_07851,	24.16	0.040969
PDA	Stage 4	Biological process	GO:0045901	Positive regulation of translational elongation	2	1	MAN_09889,	24.16	0.040969
PDA	Stage 4	Biological process	GO:0042742	Defense response to bacterium	2	1	MAN_07851,	24.16	0.040969
PDA	Stage 4	Biological process	GO:0051438	Regulation of ubiquitin-protein transferase activity	2	1	MAN_09938,	24.16	0.040969
PDA	Stage 4	Biological process	GO:0009211	Pyrimidine deoxyribonucleoside triphosphate metabolic process	2	1	MAN_10143,	24.16	0.040969
PDA	Stage 4	Biological process	GO:1904666	Regulation of ubiquitin protein ligase activity	2	1	MAN_09938,	24.16	0.040969
PDA	Stage 4	Biological process	GO:1904668	Positive regulation of ubiquitin protein ligase activity	2	1	MAN_09938,	24.16	0.040969
PDA	Stage 4	Biological process	GO:0010557	Positive regulation of macromolecule biosynthetic process	2	1	MAN_09889,	24.16	0.040969
PDA	Stage 4	Biological process	GO:0009177	Pyrimidine deoxyribonucleoside monophosphate biosynthetic process	2	1	MAN_10143,	24.16	0.040969
PDA	Stage 4	Biological process	GO:0051443	Positive regulation of ubiquitin-protein transferase activity	2	1	MAN_09938,	24.16	0.040969
PDA	Stage 4	Biological process	GO:0045727	Positive regulation of translation	2	1	MAN_09889,	24.16	0.040969
PDA	Stage 4	Biological process	GO:0009200	Deoxyribonucleoside triphosphate metabolic process	2	1	MAN_10143,	24.16	0.040969
PDA	Stage 4	Biological process	GO:0031398	Positive regulation of protein ubiquitination	2	1	MAN_09938,	24.16	0.040969
PDA	Stage 4	Biological process	GO:0010133	Proline catabolic process to glutamate	2	1	MAN_07780,	24.16	0.040969
PDA	Stage 4	Biological process	GO:0010638	Positive regulation of organelle organization	2	1	MAN_01692,	24.16	0.040969
PDA	Stage 4	Biological process	GO:1990778	Protein localization to cell periphery	2	1	MAN_04005,	24.16	0.040969
PDA	Stage 4	Biological process	GO:0062197	Cellular response to chemical stress	16	2	MAN_00930,MAN_02132,	6.04	0.0422536
PDA	Stage 4	Biological process	GO:0006468	Protein phosphorylation	160	7	MAN_02496,MAN_03345,MAN_05356,MAN_05532,MAN_08047,MAN_08141,MAN_09842,	2.11	0.0480735
PDA	Stage 4	Cellular component	GO:0005856	Cytoskeleton	88	10	MAN_00149,MAN_03345,MAN_04425,MAN_05903,MAN_06952,MAN_08407,MAN_08449,MAN_08995,MAN_09645,MAN_10807,	5.49	1.2348e-05
PDA	Stage 4	Cellular component	GO:0099080	Supramolecular complex	58	7	MAN_02069,MAN_04155,MAN_06952,MAN_08047,MAN_08611,MAN_08995,MAN_09645,	5.83	0.000177273
PDA	Stage 4	Cellular component	GO:0043232	Intracellular non-membrane-bounded organelle	447	21	MAN_00149,MAN_00566,MAN_01493,MAN_02069,MAN_03345,MAN_04155,MAN_04425,MAN_04953,MAN_05903,MAN_05920,MAN_06224,MAN_06952,MAN_08047,MAN_08407,MAN_08449,MAN_08611,MAN_08995,MAN_09590,MAN_09645,MAN_09842,MAN_10807,	2.27	0.000340467
PDA	Stage 4	Cellular component	GO:0043228	Non-membrane-bounded organelle	447	21	MAN_00149,MAN_00566,MAN_01493,MAN_02069,MAN_03345,MAN_04155,MAN_04425,MAN_04953,MAN_05903,MAN_05920,MAN_06224,MAN_06952,MAN_08047,MAN_08407,MAN_08449,MAN_08611,MAN_08995,MAN_09590,MAN_09645,MAN_09842,MAN_10807,	2.27	0.000340467
PDA	Stage 4	Cellular component	GO:0005694	Chromosome	134	10	MAN_00566,MAN_01493,MAN_02069,MAN_04155,MAN_05920,MAN_06224,MAN_08047,MAN_08611,MAN_09590,MAN_09842,	3.61	0.000440968
PDA	Stage 4	Cellular component	GO:0000775	Chromosome, centromeric region	32	5	MAN_01493,MAN_02069,MAN_04155,MAN_08047,MAN_08611,	7.55	0.00045782
PDA	Stage 4	Cellular component	GO:0098687	Chromosomal region	53	6	MAN_01493,MAN_02069,MAN_04155,MAN_08047,MAN_08611,MAN_09842,	5.47	0.000736748
PDA	Stage 4	Cellular component	GO:0000779	Condensed chromosome, centromeric region	28	4	MAN_02069,MAN_04155,MAN_08047,MAN_08611,	6.9	0.00245829
PDA	Stage 4	Cellular component	GO:0000776	Kinetochore	28	4	MAN_02069,MAN_04155,MAN_08047,MAN_08611,	6.9	0.00245829
PDA	Stage 4	Cellular component	GO:0015630	Microtubule cytoskeleton	49	5	MAN_03345,MAN_06952,MAN_08407,MAN_08995,MAN_09645,	4.93	0.00326756
PDA	Stage 4	Cellular component	GO:0000793	Condensed chromosome	38	4	MAN_02069,MAN_04155,MAN_08047,MAN_08611,	5.09	0.00755158
PDA	Stage 4	Cellular component	GO:0033551	Monopolin complex	1	1	MAN_08611,	48.32	0.0206974
PDA	Stage 4	Cellular component	GO:0016442	RISC complex	1	1	MAN_10799,	48.32	0.0206974
PDA	Stage 4	Cellular component	GO:0098826	Endoplasmic reticulum tubular network membrane	1	1	MAN_01692,	48.32	0.0206974
PDA	Stage 4	Cellular component	GO:0015629	Actin cytoskeleton	29	3	MAN_04425,MAN_05903,MAN_10807,	5	0.0214471
PDA	Stage 4	Cellular component	GO:0099081	Supramolecular polymer	34	3	MAN_06952,MAN_08995,MAN_09645,	4.26	0.0325955
PDA	Stage 4	Cellular component	GO:0099513	Polymeric cytoskeletal fiber	34	3	MAN_06952,MAN_08995,MAN_09645,	4.26	0.0325955
PDA	Stage 4	Cellular component	GO:0005874	Microtubule	34	3	MAN_06952,MAN_08995,MAN_09645,	4.26	0.0325955
PDA	Stage 4	Cellular component	GO:0099512	Supramolecular fiber	34	3	MAN_06952,MAN_08995,MAN_09645,	4.26	0.0325955
PDA	Stage 4	Cellular component	GO:0043656	Host intracellular region	2	1	MAN_07851,	24.16	0.040969
PDA	Stage 4	Cellular component	GO:0030430	Host cell cytoplasm	2	1	MAN_07851,	24.16	0.040969
PDA	Stage 4	Cellular component	GO:0031332	RNAi effector complex	2	1	MAN_10799,	24.16	0.040969
PDA	Stage 4	Cellular component	GO:0043657	Host cell	2	1	MAN_07851,	24.16	0.040969
PDA	Stage 4	Cellular component	GO:0033643	Host cell part	2	1	MAN_07851,	24.16	0.040969
PDA	Stage 4	Cellular component	GO:0000818	Nuclear MIS12/MIND complex	2	1	MAN_02069,	24.16	0.040969
PDA	Stage 4	Cellular component	GO:0033646	Host intracellular part	2	1	MAN_07851,	24.16	0.040969
PDA	Stage 4	Cellular component	GO:0000796	Condensin complex	2	1	MAN_05920,	24.16	0.040969
PDA	Stage 4	Cellular component	GO:0018995	Host cellular component	2	1	MAN_07851,	24.16	0.040969
PDA	Stage 4	Molecular function	GO:0008017	microtubule binding	17	7	MAN_00149,MAN_05948,MAN_06952,MAN_08449,MAN_08995,MAN_09645,MAN_09896,	19.89	2.3412e-08
PDA	Stage 4	Molecular function	GO:0003774	cytoskeletal motor activity	18	7	MAN_00149,MAN_06952,MAN_08449,MAN_08995,MAN_09645,MAN_09896,MAN_10807,	18.79	3.76467e-08
PDA	Stage 4	Molecular function	GO:0003777	microtubule motor activity	13	6	MAN_00149,MAN_06952,MAN_08449,MAN_08995,MAN_09645,MAN_09896,	22.3	1.09266e-07
PDA	Stage 4	Molecular function	GO:0015631	tubulin binding	26	7	MAN_00149,MAN_05948,MAN_06952,MAN_08449,MAN_08995,MAN_09645,MAN_09896,	13.01	6.76687e-07
PDA	Stage 4	Molecular function	GO:0008092	cytoskeletal protein binding	60	9	MAN_00149,MAN_04270,MAN_05948,MAN_06952,MAN_08449,MAN_08995,MAN_09645,MAN_09896,MAN_10807,	7.25	3.35208e-06
PDA	Stage 4	Molecular function	GO:0005515	protein binding	839	31	MAN_00149,MAN_00566,MAN_00643,MAN_02913,MAN_04270,MAN_04355,MAN_04425,MAN_04728,MAN_05355,MAN_05674,MAN_05810,MAN_05903,MAN_05948,MAN_05993,MAN_06952,MAN_07849,MAN_08141,MAN_08449,MAN_08611,MAN_08909,MAN_08995,MAN_09323,MAN_09590,MAN_09645,MAN_09896,MAN_09938,MAN_10292,MAN_10597,MAN_10807,MAN_10810,MAN_10841,	1.79	0.000918777
PDA	Stage 4	Molecular function	GO:0030247	polysaccharide binding	5	2	MAN_06121,MAN_08512,	19.33	0.00408687
PDA	Stage 4	Molecular function	GO:0016783	sulfurtransferase activity	7	2	MAN_03727,MAN_05912,	13.8	0.00835132
PDA	Stage 4	Molecular function	GO:0016782	transferase activity, transferring sulphur-containing groups	9	2	MAN_03727,MAN_05912,	10.74	0.0139323
PDA	Stage 4	Molecular function	GO:0004730	pseudouridylate synthase activity	1	1	MAN_04904,	48.32	0.0206974
PDA	Stage 4	Molecular function	GO:0004339	glucan 1,4-alpha-glucosidase activity	1	1	MAN_08512,	48.32	0.0206974
PDA	Stage 4	Molecular function	GO:0004322	ferroxidase activity	1	1	MAN_01530,	48.32	0.0206974
PDA	Stage 4	Molecular function	GO:0004170	dUTP diphosphatase activity	1	1	MAN_10143,	48.32	0.0206974
PDA	Stage 4	Molecular function	GO:0004076	biotin synthase activity	1	1	MAN_03727,	48.32	0.0206974
PDA	Stage 4	Molecular function	GO:2001070	starch binding	1	1	MAN_08512,	48.32	0.0206974
PDA	Stage 4	Molecular function	GO:0016724	oxidoreductase activity, acting on metal ions, oxygen as acceptor	1	1	MAN_01530,	48.32	0.0206974
PDA	Stage 4	Molecular function	GO:0004614	phosphoglucomutase activity	1	1	MAN_04816,	48.32	0.0206974
PDA	Stage 4	Molecular function	GO:0003825	alpha,alpha-trehalose-phosphate synthase (UDP-forming) activity	1	1	MAN_09562,	48.32	0.0206974
PDA	Stage 4	Molecular function	GO:0004674	protein serine/threonine kinase activity	82	5	MAN_02496,MAN_03280,MAN_03345,MAN_08047,MAN_09842,	2.95	0.027189
PDA	Stage 4	Molecular function	GO:0044877	protein-containing complex binding	32	3	MAN_09889,MAN_09938,MAN_10807,	4.53	0.0278356
PDA	Stage 4	Molecular function	GO:0004672	protein kinase activity	175	8	MAN_02496,MAN_03280,MAN_03345,MAN_05356,MAN_05532,MAN_08047,MAN_08141,MAN_09842,	2.21	0.0286471
PDA	Stage 4	Molecular function	GO:0047429	nucleoside-triphosphate diphosphatase activity	2	1	MAN_10143,	24.16	0.040969
PDA	Stage 4	Molecular function	GO:0003842	1-pyrroline-5-carboxylate dehydrogenase activity	2	1	MAN_07780,	24.16	0.040969
PDA	Stage 4	Molecular function	GO:0097027	ubiquitin-protein transferase activator activity	2	1	MAN_09938,	24.16	0.040969
PDA	Stage 4	Molecular function	GO:0010997	anaphase-promoting complex binding	2	1	MAN_09938,	24.16	0.040969
PDA	Stage 4	Molecular function	GO:0055106	ubiquitin-protein transferase regulator activity	2	1	MAN_09938,	24.16	0.040969
PDA	Stage 4	Molecular function	GO:0004476	mannose-6-phosphate isomerase activity	2	1	MAN_09196,	24.16	0.040969
PDA	Stage 4	Molecular function	GO:0004735	pyrroline-5-carboxylate reductase activity	2	1	MAN_07780,	24.16	0.040969
PDA	Stage 4	Molecular function	GO:0030411	scytalone dehydratase activity	2	1	MAN_00844,	24.16	0.040969
PDA	Stage 4	Molecular function	GO:0016860	intramolecular oxidoreductase activity	16	2	MAN_06943,MAN_09196,	6.04	0.0422536
