# Supplementary material for: Comparative transcriptomics reveal contrasting strategies between a fungal plant pathogen and an endophyte during initial host colonization
Source: Microbiol Spectr. 2025 Jun 12;13(8):e00226-25. doi: 10.1128/spectrum.00226-25 (PMC12323313; doi:10.1128/spectrum.00226-25)
Supplement: Supplemental material 3 — Tables S5 to S7. [file spectrum.00226-25-s0003.xlsx]

## Sheet: Table S5
Table S5. Metabolic pathway analysis of differentially expressed upregulated genes (LFC ≥ 5 and padj ≤0.01) of F. graminearum in each germination stage (Stages 2, 3 and 4) on barley and PDA
Background count - The number of genes annotated to a given metabolic pathway in the entire background set. The background set includes all the genes in the F. graminearum genome.
Gene count - The number of genes annotated to the given metabolic pathway in the input list.
Gene ID - The gene ID annotated to the given metabolic pathway in the input list.
Fold enrichment - The percent of genes with the given metabolic pathway in the input list divided by the precent of genes with the given metabolic pathway in the background.
P-value - P-value from Fisher's exact test.
Substrate	Germination stage	Pathway ID	Pathway name	Background count	Gene count	Gene ID	Fold enrichment	P-value
Barley	Stage 2	PWY-6788	cellulose degradation II (fungi)	71	24	FGRAMPH1_01G04781,FGRAMPH1_01G05311,FGRAMPH1_01G06317,FGRAMPH1_01G06375,FGRAMPH1_01G08045,FGRAMPH1_01G08665,FGRAMPH1_01G09481,FGRAMPH1_01G10377,FGRAMPH1_01G13319,FGRAMPH1_01G13329,FGRAMPH1_01G13337,FGRAMPH1_01G13725,FGRAMPH1_01G14147,FGRAMPH1_01G14417,FGRAMPH1_01G15975,FGRAMPH1_01G18917,FGRAMPH1_01G20207,FGRAMPH1_01G21085,FGRAMPH1_01G21423,FGRAMPH1_01G22187,FGRAMPH1_01G22193,FGRAMPH1_01G22295,FGR…	9.16	3.83172e-18
Barley	Stage 2	PWY-6717	(1,4)-β-D-xylan degradation	20	9	FGRAMPH1_01G04781,FGRAMPH1_01G08045,FGRAMPH1_01G10377,FGRAMPH1_01G12923,FGRAMPH1_01G13319,FGRAMPH1_01G22187,FGRAMPH1_01G22211,FGRAMPH1_01G22295,FGRAMPH1_01G25271,	12.2	1.08472e-08
Barley	Stage 2	PWY-6784	cellulose and hemicellulose degradation (cellulolosome)	21	9	FGRAMPH1_01G04781,FGRAMPH1_01G08045,FGRAMPH1_01G12923,FGRAMPH1_01G13319,FGRAMPH1_01G19051,FGRAMPH1_01G21111,FGRAMPH1_01G22039,FGRAMPH1_01G22187,FGRAMPH1_01G22295,	11.62	1.84036e-08
Barley	Stage 2	PWY-7248	pectin degradation II	10	5	FGRAMPH1_01G12283,FGRAMPH1_01G12809,FGRAMPH1_01G15893,FGRAMPH1_01G21009,FGRAMPH1_01G25079,	13.55	1.35526e-05
Barley	Stage 2	PWY-7134	rutin degradation (plants)	13	4	FGRAMPH1_01G12283,FGRAMPH1_01G15893,FGRAMPH1_01G21009,FGRAMPH1_01G25079,	8.34	0.000968584
Barley	Stage 2	PWY-5789	3-hydroxypropanoate/4-hydroxybutanate cycle	56	7	FGRAMPH1_01G05471,FGRAMPH1_01G09007,FGRAMPH1_01G15685,FGRAMPH1_01G21211,FGRAMPH1_01G21719,FGRAMPH1_01G27871,FGRAMPH1_01G27877,	3.39	0.00398747
Barley	Stage 2	PWY-5698	allantoin degradation to ureidoglycolate II (ammonia producing)	5	2	FGRAMPH1_01G12211,FGRAMPH1_01G12275,	10.84	0.0125394
Barley	Stage 2	PWY-5744	glyoxylate assimilation	28	4	FGRAMPH1_01G09007,FGRAMPH1_01G15685,FGRAMPH1_01G21211,FGRAMPH1_01G21719,	3.87	0.0181175
Barley	Stage 2	PWY-5692	allantoin degradation to glyoxylate II	6	2	FGRAMPH1_01G12211,FGRAMPH1_01G12275,	9.03	0.0183587
Barley	Stage 2	PWY0-41	allantoin degradation IV (anaerobic)	6	2	FGRAMPH1_01G12211,FGRAMPH1_01G12275,	9.03	0.0183587
Barley	Stage 2	PWY-7024	superpathway of the 3-hydroxypropanoate cycle	29	4	FGRAMPH1_01G09007,FGRAMPH1_01G15685,FGRAMPH1_01G21211,FGRAMPH1_01G21719,	3.74	0.0204333
Barley	Stage 2	PWY-5743	3-hydroxypropanoate cycle	29	4	FGRAMPH1_01G09007,FGRAMPH1_01G15685,FGRAMPH1_01G21211,FGRAMPH1_01G21719,	3.74	0.0204333
Barley	Stage 2	PWY-6771	rhamnogalacturonan type I degradation II (bacteria)	7	2	FGRAMPH1_01G00455,FGRAMPH1_01G11497,	7.74	0.0250885
Barley	Stage 2	PWY-8180	acrylate degradation II	8	2	FGRAMPH1_01G09007,FGRAMPH1_01G21719,	6.78	0.032655
Barley	Stage 2	LACTOSECAT-PWY	lactose and galactose degradation I	1	1	FGRAMPH1_01G08989,	27.1	0.0368966
Barley	Stage 2	PWY-7797	nocardicin A biosynthesis	1	1	FGRAMPH1_01G21371,	27.1	0.0368966
Barley	Stage 2	PWY-8347	adipate biosynthesis	35	4	FGRAMPH1_01G05471,FGRAMPH1_01G21719,FGRAMPH1_01G22183,FGRAMPH1_01G27871,	3.1	0.0380775
Barley	Stage 2	PWY-8354	adipate degradation	35	4	FGRAMPH1_01G05471,FGRAMPH1_01G21719,FGRAMPH1_01G22183,FGRAMPH1_01G27871,	3.1	0.0380775
Barley	Stage 3	PWY-6788	cellulose degradation II (fungi)	71	34	FGRAMPH1_01G04103,FGRAMPH1_01G04781,FGRAMPH1_01G05311,FGRAMPH1_01G06193,FGRAMPH1_01G06317,FGRAMPH1_01G06375,FGRAMPH1_01G08045,FGRAMPH1_01G08665,FGRAMPH1_01G09481,FGRAMPH1_01G10377,FGRAMPH1_01G12759,FGRAMPH1_01G12819,FGRAMPH1_01G13319,FGRAMPH1_01G13329,FGRAMPH1_01G13337,FGRAMPH1_01G13483,FGRAMPH1_01G13725,FGRAMPH1_01G14147,FGRAMPH1_01G14417,FGRAMPH1_01G15975,FGRAMPH1_01G16285,FGRAMPH1_01G18917,FGR…	8.32	8.76963e-25
Barley	Stage 3	PWY-6717	(1,4)-β-D-xylan degradation	20	12	FGRAMPH1_01G04781,FGRAMPH1_01G08045,FGRAMPH1_01G10377,FGRAMPH1_01G12923,FGRAMPH1_01G13319,FGRAMPH1_01G13769,FGRAMPH1_01G21737,FGRAMPH1_01G22187,FGRAMPH1_01G22211,FGRAMPH1_01G22295,FGRAMPH1_01G25271,FGRAMPH1_01G27789,	10.42	7.61602e-11
Barley	Stage 3	PWY-6784	cellulose and hemicellulose degradation (cellulolosome)	21	12	FGRAMPH1_01G04781,FGRAMPH1_01G08045,FGRAMPH1_01G11691,FGRAMPH1_01G12923,FGRAMPH1_01G13319,FGRAMPH1_01G13909,FGRAMPH1_01G19051,FGRAMPH1_01G21111,FGRAMPH1_01G21737,FGRAMPH1_01G22039,FGRAMPH1_01G22187,FGRAMPH1_01G22295,	9.92	1.68903e-10
Barley	Stage 3	PWY-7134	rutin degradation (plants)	13	7	FGRAMPH1_01G08749,FGRAMPH1_01G08797,FGRAMPH1_01G12283,FGRAMPH1_01G15893,FGRAMPH1_01G21009,FGRAMPH1_01G24399,FGRAMPH1_01G25079,	9.35	2.37397e-06
Barley	Stage 3	PWY-7248	pectin degradation II	10	6	FGRAMPH1_01G08749,FGRAMPH1_01G12283,FGRAMPH1_01G12809,FGRAMPH1_01G15893,FGRAMPH1_01G21009,FGRAMPH1_01G25079,	10.42	5.78302e-06
Barley	Stage 3	PWY-7091	linustatin bioactivation	28	8	FGRAMPH1_01G04103,FGRAMPH1_01G06317,FGRAMPH1_01G10377,FGRAMPH1_01G12759,FGRAMPH1_01G12819,FGRAMPH1_01G22687,FGRAMPH1_01G24399,FGRAMPH1_01G27789,	4.96	0.000117945
Barley	Stage 3	PWY-3121	linamarin degradation	28	8	FGRAMPH1_01G04103,FGRAMPH1_01G06317,FGRAMPH1_01G10377,FGRAMPH1_01G12759,FGRAMPH1_01G12819,FGRAMPH1_01G22687,FGRAMPH1_01G24399,FGRAMPH1_01G27789,	4.96	0.000117945
Barley	Stage 3	PWY18C3-5	⍺-tomatine degradation	28	8	FGRAMPH1_01G04103,FGRAMPH1_01G06317,FGRAMPH1_01G10377,FGRAMPH1_01G12759,FGRAMPH1_01G12819,FGRAMPH1_01G22687,FGRAMPH1_01G24399,FGRAMPH1_01G27789,	4.96	0.000117945
Barley	Stage 3	PWY-7092	neolinustatin bioactivation	28	8	FGRAMPH1_01G04103,FGRAMPH1_01G06317,FGRAMPH1_01G10377,FGRAMPH1_01G12759,FGRAMPH1_01G12819,FGRAMPH1_01G22687,FGRAMPH1_01G24399,FGRAMPH1_01G27789,	4.96	0.000117945
Barley	Stage 3	PWY-6002	lotaustralin degradation	28	8	FGRAMPH1_01G04103,FGRAMPH1_01G06317,FGRAMPH1_01G10377,FGRAMPH1_01G12759,FGRAMPH1_01G12819,FGRAMPH1_01G22687,FGRAMPH1_01G24399,FGRAMPH1_01G27789,	4.96	0.000117945
Barley	Stage 3	PWY-5176	coumarin biosynthesis (via 2-coumarate)	28	8	FGRAMPH1_01G04103,FGRAMPH1_01G06317,FGRAMPH1_01G10377,FGRAMPH1_01G12759,FGRAMPH1_01G12819,FGRAMPH1_01G22687,FGRAMPH1_01G24399,FGRAMPH1_01G27789,	4.96	0.000117945
Barley	Stage 3	PWY-7913	firefly bioluminescence	45	10	FGRAMPH1_01G04103,FGRAMPH1_01G06317,FGRAMPH1_01G10377,FGRAMPH1_01G12665,FGRAMPH1_01G12759,FGRAMPH1_01G12819,FGRAMPH1_01G16017,FGRAMPH1_01G22687,FGRAMPH1_01G24399,FGRAMPH1_01G27789,	3.86	0.000168555
Barley	Stage 3	PWY-6771	rhamnogalacturonan type I degradation II (bacteria)	7	4	FGRAMPH1_01G00455,FGRAMPH1_01G02483,FGRAMPH1_01G11497,FGRAMPH1_01G21315,	9.92	0.000324044
Barley	Stage 3	PWY1F-353	glycine betaine biosynthesis III (plants)	29	7	FGRAMPH1_01G05537,FGRAMPH1_01G11593,FGRAMPH1_01G12833,FGRAMPH1_01G13589,FGRAMPH1_01G16195,FGRAMPH1_01G21075,FGRAMPH1_01G21537,	4.19	0.000982444
Barley	Stage 3	PWY-5789	3-hydroxypropanoate/4-hydroxybutanate cycle	56	9	FGRAMPH1_01G09007,FGRAMPH1_01G11733,FGRAMPH1_01G12207,FGRAMPH1_01G15685,FGRAMPH1_01G21211,FGRAMPH1_01G21719,FGRAMPH1_01G27869,FGRAMPH1_01G27871,FGRAMPH1_01G27877,	2.79	0.00407326
Barley	Stage 3	LIPAS-PWY	triacylglycerol degradation	51	8	FGRAMPH1_01G03917,FGRAMPH1_01G12653,FGRAMPH1_01G13101,FGRAMPH1_01G13259,FGRAMPH1_01G15813,FGRAMPH1_01G19051,FGRAMPH1_01G21727,FGRAMPH1_01G26193,	2.72	0.00775686
Barley	Stage 3	PWY-6857	retinol biosynthesis	67	9	FGRAMPH1_01G03917,FGRAMPH1_01G12653,FGRAMPH1_01G13101,FGRAMPH1_01G13259,FGRAMPH1_01G15813,FGRAMPH1_01G16771,FGRAMPH1_01G19051,FGRAMPH1_01G21727,FGRAMPH1_01G26193,	2.33	0.0133387
Barley	Stage 3	PWY-5744	glyoxylate assimilation	28	5	FGRAMPH1_01G09007,FGRAMPH1_01G11733,FGRAMPH1_01G15685,FGRAMPH1_01G21211,FGRAMPH1_01G21719,	3.1	0.0198998
Barley	Stage 3	PWY-5743	3-hydroxypropanoate cycle	29	5	FGRAMPH1_01G09007,FGRAMPH1_01G11733,FGRAMPH1_01G15685,FGRAMPH1_01G21211,FGRAMPH1_01G21719,	2.99	0.0229575
Barley	Stage 3	PWY-7024	superpathway of the 3-hydroxypropanoate cycle	29	5	FGRAMPH1_01G09007,FGRAMPH1_01G11733,FGRAMPH1_01G15685,FGRAMPH1_01G21211,FGRAMPH1_01G21719,	2.99	0.0229575
Barley	Stage 3	PWY-5698	allantoin degradation to ureidoglycolate II (ammonia producing)	5	2	FGRAMPH1_01G12211,FGRAMPH1_01G12275,	6.95	0.0293767
Barley	Stage 3	PWY-6303	methyl indole-3-acetate interconversion	43	6	FGRAMPH1_01G03917,FGRAMPH1_01G12653,FGRAMPH1_01G13259,FGRAMPH1_01G15813,FGRAMPH1_01G16771,FGRAMPH1_01G26193,	2.42	0.034473
Barley	Stage 3	PWY18C3-25	superpathway of methylsalicylate metabolism	43	6	FGRAMPH1_01G03917,FGRAMPH1_01G12653,FGRAMPH1_01G13259,FGRAMPH1_01G15813,FGRAMPH1_01G16771,FGRAMPH1_01G26193,	2.42	0.034473
Barley	Stage 3	PWY18C3-24	methylsalicylate degradation	43	6	FGRAMPH1_01G03917,FGRAMPH1_01G12653,FGRAMPH1_01G13259,FGRAMPH1_01G15813,FGRAMPH1_01G16771,FGRAMPH1_01G26193,	2.42	0.034473
Barley	Stage 3	PWYQT-4429	CO2 fixation into oxaloacetate (anaplerotic)	13	3	FGRAMPH1_01G11733,FGRAMPH1_01G15685,FGRAMPH1_01G21211,	4.01	0.0349872
Barley	Stage 3	CYANCAT-PWY	cyanate degradation	13	3	FGRAMPH1_01G11733,FGRAMPH1_01G15685,FGRAMPH1_01G21211,	4.01	0.0349872
Barley	Stage 3	PWY-3981	β-alanine biosynthesis I	33	5	FGRAMPH1_01G05501,FGRAMPH1_01G05537,FGRAMPH1_01G13589,FGRAMPH1_01G21075,FGRAMPH1_01G21537,	2.63	0.0381514
Barley	Stage 3	PWY0-41	allantoin degradation IV (anaerobic)	6	2	FGRAMPH1_01G12211,FGRAMPH1_01G12275,	5.79	0.0424161
Barley	Stage 3	PWY-5692	allantoin degradation to glyoxylate II	6	2	FGRAMPH1_01G12211,FGRAMPH1_01G12275,	5.79	0.0424161
Barley	Stage 3	PWY-2	putrescine degradation IV	14	3	FGRAMPH1_01G05537,FGRAMPH1_01G15729,FGRAMPH1_01G21075,	3.72	0.0426921
Barley	Stage 3	PWY-5760	β-alanine biosynthesis IV	34	5	FGRAMPH1_01G05537,FGRAMPH1_01G13589,FGRAMPH1_01G15729,FGRAMPH1_01G21075,FGRAMPH1_01G21537,	2.55	0.0427212
Barley	Stage 3	PWY-6071	superpathway of phenylethylamine degradation	46	6	FGRAMPH1_01G05501,FGRAMPH1_01G05537,FGRAMPH1_01G21075,FGRAMPH1_01G21719,FGRAMPH1_01G27869,FGRAMPH1_01G27871,	2.27	0.0459993
Barley	Stage 4	PWY-6788	cellulose degradation II (fungi)	71	41	FGRAMPH1_01G01453,FGRAMPH1_01G04781,FGRAMPH1_01G05311,FGRAMPH1_01G06193,FGRAMPH1_01G06317,FGRAMPH1_01G06375,FGRAMPH1_01G07833,FGRAMPH1_01G08045,FGRAMPH1_01G08665,FGRAMPH1_01G08857,FGRAMPH1_01G08895,FGRAMPH1_01G08907,FGRAMPH1_01G09481,FGRAMPH1_01G10377,FGRAMPH1_01G12819,FGRAMPH1_01G13187,FGRAMPH1_01G13319,FGRAMPH1_01G13329,FGRAMPH1_01G13337,FGRAMPH1_01G13483,FGRAMPH1_01G13725,FGRAMPH1_01G14147,FGR…	4.81	6.8724e-21
Barley	Stage 4	PWY-6717	(1,4)-β-D-xylan degradation	20	16	FGRAMPH1_01G04781,FGRAMPH1_01G08045,FGRAMPH1_01G08857,FGRAMPH1_01G10377,FGRAMPH1_01G11251,FGRAMPH1_01G12923,FGRAMPH1_01G13319,FGRAMPH1_01G13769,FGRAMPH1_01G20977,FGRAMPH1_01G21737,FGRAMPH1_01G22141,FGRAMPH1_01G22187,FGRAMPH1_01G22211,FGRAMPH1_01G22295,FGRAMPH1_01G25271,FGRAMPH1_01G27789,	6.67	4.15894e-12
Barley	Stage 4	PWY-6784	cellulose and hemicellulose degradation (cellulolosome)	21	13	FGRAMPH1_01G04781,FGRAMPH1_01G08045,FGRAMPH1_01G12345,FGRAMPH1_01G12923,FGRAMPH1_01G13319,FGRAMPH1_01G13909,FGRAMPH1_01G19051,FGRAMPH1_01G20977,FGRAMPH1_01G21111,FGRAMPH1_01G21737,FGRAMPH1_01G22039,FGRAMPH1_01G22187,FGRAMPH1_01G22295,	5.16	7.16857e-08
Barley	Stage 4	PWY-7134	rutin degradation (plants)	13	10	FGRAMPH1_01G08699,FGRAMPH1_01G08749,FGRAMPH1_01G08797,FGRAMPH1_01G12283,FGRAMPH1_01G12753,FGRAMPH1_01G15893,FGRAMPH1_01G21009,FGRAMPH1_01G21389,FGRAMPH1_01G24399,FGRAMPH1_01G25079,	6.41	1.12693e-07
Barley	Stage 4	PWY-7913	firefly bioluminescence	45	19	FGRAMPH1_01G04801,FGRAMPH1_01G06317,FGRAMPH1_01G07833,FGRAMPH1_01G08857,FGRAMPH1_01G08889,FGRAMPH1_01G08895,FGRAMPH1_01G10377,FGRAMPH1_01G12819,FGRAMPH1_01G13099,FGRAMPH1_01G13187,FGRAMPH1_01G13737,FGRAMPH1_01G15951,FGRAMPH1_01G16017,FGRAMPH1_01G16623,FGRAMPH1_01G21233,FGRAMPH1_01G22097,FGRAMPH1_01G22687,FGRAMPH1_01G24399,FGRAMPH1_01G27789,	3.52	2.53149e-07
Barley	Stage 4	PWY-6483	ceramide degradation (generic)	37	15	FGRAMPH1_01G04243,FGRAMPH1_01G11841,FGRAMPH1_01G11949,FGRAMPH1_01G12271,FGRAMPH1_01G13181,FGRAMPH1_01G15943,FGRAMPH1_01G16201,FGRAMPH1_01G16433,FGRAMPH1_01G21165,FGRAMPH1_01G21421,FGRAMPH1_01G21797,FGRAMPH1_01G25321,FGRAMPH1_01G25325,FGRAMPH1_01G25461,FGRAMPH1_01G25885,	3.38	8.9178e-06
Barley	Stage 4	PWY4FS-3	phosphatidylcholine biosynthesis III	34	14	FGRAMPH1_01G04243,FGRAMPH1_01G11841,FGRAMPH1_01G11949,FGRAMPH1_01G12271,FGRAMPH1_01G13181,FGRAMPH1_01G15943,FGRAMPH1_01G16433,FGRAMPH1_01G21165,FGRAMPH1_01G21421,FGRAMPH1_01G21797,FGRAMPH1_01G25321,FGRAMPH1_01G25325,FGRAMPH1_01G25461,FGRAMPH1_01G25885,	3.43	1.44743e-05
Barley	Stage 4	PWY4FS-4	phosphatidylcholine biosynthesis IV	34	14	FGRAMPH1_01G04243,FGRAMPH1_01G11841,FGRAMPH1_01G11949,FGRAMPH1_01G12271,FGRAMPH1_01G13181,FGRAMPH1_01G15943,FGRAMPH1_01G16433,FGRAMPH1_01G21165,FGRAMPH1_01G21421,FGRAMPH1_01G21797,FGRAMPH1_01G25321,FGRAMPH1_01G25325,FGRAMPH1_01G25461,FGRAMPH1_01G25885,	3.43	1.44743e-05
Barley	Stage 4	PWY-6771	rhamnogalacturonan type I degradation II (bacteria)	7	6	FGRAMPH1_01G00455,FGRAMPH1_01G02483,FGRAMPH1_01G11497,FGRAMPH1_01G12165,FGRAMPH1_01G19521,FGRAMPH1_01G21315,	7.14	1.80814e-05
Barley	Stage 4	PWY-7248	pectin degradation II	10	7	FGRAMPH1_01G08749,FGRAMPH1_01G12283,FGRAMPH1_01G12753,FGRAMPH1_01G12809,FGRAMPH1_01G15893,FGRAMPH1_01G21009,FGRAMPH1_01G25079,	5.83	2.94194e-05
Barley	Stage 4	PWY-6752	o-diquinones biosynthesis	10	7	FGRAMPH1_01G04801,FGRAMPH1_01G08889,FGRAMPH1_01G13099,FGRAMPH1_01G13737,FGRAMPH1_01G16017,FGRAMPH1_01G21233,FGRAMPH1_01G22097,	5.83	2.94194e-05
Barley	Stage 4	PWY4FS-2	phosphatidylcholine biosynthesis II	36	14	FGRAMPH1_01G04243,FGRAMPH1_01G11841,FGRAMPH1_01G11949,FGRAMPH1_01G12271,FGRAMPH1_01G13181,FGRAMPH1_01G15943,FGRAMPH1_01G16433,FGRAMPH1_01G21165,FGRAMPH1_01G21421,FGRAMPH1_01G21797,FGRAMPH1_01G25321,FGRAMPH1_01G25325,FGRAMPH1_01G25461,FGRAMPH1_01G25885,	3.24	3.14557e-05
Barley	Stage 4	PWY-3385	choline biosynthesis I	36	14	FGRAMPH1_01G04243,FGRAMPH1_01G11841,FGRAMPH1_01G11949,FGRAMPH1_01G12271,FGRAMPH1_01G13181,FGRAMPH1_01G15943,FGRAMPH1_01G16433,FGRAMPH1_01G21165,FGRAMPH1_01G21421,FGRAMPH1_01G21797,FGRAMPH1_01G25321,FGRAMPH1_01G25325,FGRAMPH1_01G25461,FGRAMPH1_01G25885,	3.24	3.14557e-05
Barley	Stage 4	PWY-6807	xyloglucan degradation II (exoglucanase)	20	10	FGRAMPH1_01G00281,FGRAMPH1_01G12467,FGRAMPH1_01G12655,FGRAMPH1_01G13999,FGRAMPH1_01G15869,FGRAMPH1_01G16049,FGRAMPH1_01G21153,FGRAMPH1_01G21169,FGRAMPH1_01G21615,FGRAMPH1_01G25169,	4.17	3.32642e-05
Barley	Stage 4	PWY18C3-5	α-tomatine degradation	28	12	FGRAMPH1_01G06317,FGRAMPH1_01G07833,FGRAMPH1_01G08857,FGRAMPH1_01G08895,FGRAMPH1_01G10377,FGRAMPH1_01G12819,FGRAMPH1_01G13187,FGRAMPH1_01G15951,FGRAMPH1_01G16623,FGRAMPH1_01G22687,FGRAMPH1_01G24399,FGRAMPH1_01G27789,	3.57	3.74438e-05
Barley	Stage 4	PWY-3121	linamarin degradation	28	12	FGRAMPH1_01G06317,FGRAMPH1_01G07833,FGRAMPH1_01G08857,FGRAMPH1_01G08895,FGRAMPH1_01G10377,FGRAMPH1_01G12819,FGRAMPH1_01G13187,FGRAMPH1_01G15951,FGRAMPH1_01G16623,FGRAMPH1_01G22687,FGRAMPH1_01G24399,FGRAMPH1_01G27789,	3.57	3.74438e-05
Barley	Stage 4	PWY-5176	coumarin biosynthesis (via 2-coumarate)	28	12	FGRAMPH1_01G06317,FGRAMPH1_01G07833,FGRAMPH1_01G08857,FGRAMPH1_01G08895,FGRAMPH1_01G10377,FGRAMPH1_01G12819,FGRAMPH1_01G13187,FGRAMPH1_01G15951,FGRAMPH1_01G16623,FGRAMPH1_01G22687,FGRAMPH1_01G24399,FGRAMPH1_01G27789,	3.57	3.74438e-05
Barley	Stage 4	PWY-7092	neolinustatin bioactivation	28	12	FGRAMPH1_01G06317,FGRAMPH1_01G07833,FGRAMPH1_01G08857,FGRAMPH1_01G08895,FGRAMPH1_01G10377,FGRAMPH1_01G12819,FGRAMPH1_01G13187,FGRAMPH1_01G15951,FGRAMPH1_01G16623,FGRAMPH1_01G22687,FGRAMPH1_01G24399,FGRAMPH1_01G27789,	3.57	3.74438e-05
Barley	Stage 4	PWY-6002	lotaustralin degradation	28	12	FGRAMPH1_01G06317,FGRAMPH1_01G07833,FGRAMPH1_01G08857,FGRAMPH1_01G08895,FGRAMPH1_01G10377,FGRAMPH1_01G12819,FGRAMPH1_01G13187,FGRAMPH1_01G15951,FGRAMPH1_01G16623,FGRAMPH1_01G22687,FGRAMPH1_01G24399,FGRAMPH1_01G27789,	3.57	3.74438e-05
Barley	Stage 4	PWY-7091	linustatin bioactivation	28	12	FGRAMPH1_01G06317,FGRAMPH1_01G07833,FGRAMPH1_01G08857,FGRAMPH1_01G08895,FGRAMPH1_01G10377,FGRAMPH1_01G12819,FGRAMPH1_01G13187,FGRAMPH1_01G15951,FGRAMPH1_01G16623,FGRAMPH1_01G22687,FGRAMPH1_01G24399,FGRAMPH1_01G27789,	3.57	3.74438e-05
Barley	Stage 4	PWY4FS-5	superpathway of phosphatidylcholine biosynthesis	37	14	FGRAMPH1_01G04243,FGRAMPH1_01G11841,FGRAMPH1_01G11949,FGRAMPH1_01G12271,FGRAMPH1_01G13181,FGRAMPH1_01G15943,FGRAMPH1_01G16433,FGRAMPH1_01G21165,FGRAMPH1_01G21421,FGRAMPH1_01G21797,FGRAMPH1_01G25321,FGRAMPH1_01G25325,FGRAMPH1_01G25461,FGRAMPH1_01G25885,	3.15	4.51744e-05
Barley	Stage 4	PWY-5892	menaquinol-12 biosynthesis	51	16	FGRAMPH1_01G04243,FGRAMPH1_01G11841,FGRAMPH1_01G11949,FGRAMPH1_01G12271,FGRAMPH1_01G13181,FGRAMPH1_01G15943,FGRAMPH1_01G16433,FGRAMPH1_01G21153,FGRAMPH1_01G21165,FGRAMPH1_01G21241,FGRAMPH1_01G21421,FGRAMPH1_01G21797,FGRAMPH1_01G25321,FGRAMPH1_01G25325,FGRAMPH1_01G25461,FGRAMPH1_01G25885,	2.61	0.000178168
Barley	Stage 4	PWY-5849	menaquinol-6 biosynthesis	51	16	FGRAMPH1_01G04243,FGRAMPH1_01G11841,FGRAMPH1_01G11949,FGRAMPH1_01G12271,FGRAMPH1_01G13181,FGRAMPH1_01G15943,FGRAMPH1_01G16433,FGRAMPH1_01G21153,FGRAMPH1_01G21165,FGRAMPH1_01G21241,FGRAMPH1_01G21421,FGRAMPH1_01G21797,FGRAMPH1_01G25321,FGRAMPH1_01G25325,FGRAMPH1_01G25461,FGRAMPH1_01G25885,	2.61	0.000178168
Barley	Stage 4	PWY-5890	menaquinol-10 biosynthesis	51	16	FGRAMPH1_01G04243,FGRAMPH1_01G11841,FGRAMPH1_01G11949,FGRAMPH1_01G12271,FGRAMPH1_01G13181,FGRAMPH1_01G15943,FGRAMPH1_01G16433,FGRAMPH1_01G21153,FGRAMPH1_01G21165,FGRAMPH1_01G21241,FGRAMPH1_01G21421,FGRAMPH1_01G21797,FGRAMPH1_01G25321,FGRAMPH1_01G25325,FGRAMPH1_01G25461,FGRAMPH1_01G25885,	2.61	0.000178168
Barley	Stage 4	MENAQUINONESYN-PWY	menaquinol-8 biosynthesis	51	16	FGRAMPH1_01G04243,FGRAMPH1_01G11841,FGRAMPH1_01G11949,FGRAMPH1_01G12271,FGRAMPH1_01G13181,FGRAMPH1_01G15943,FGRAMPH1_01G16433,FGRAMPH1_01G21153,FGRAMPH1_01G21165,FGRAMPH1_01G21241,FGRAMPH1_01G21421,FGRAMPH1_01G21797,FGRAMPH1_01G25321,FGRAMPH1_01G25325,FGRAMPH1_01G25461,FGRAMPH1_01G25885,	2.61	0.000178168
Barley	Stage 4	PWY-5891	menaquinol-11 biosynthesis	51	16	FGRAMPH1_01G04243,FGRAMPH1_01G11841,FGRAMPH1_01G11949,FGRAMPH1_01G12271,FGRAMPH1_01G13181,FGRAMPH1_01G15943,FGRAMPH1_01G16433,FGRAMPH1_01G21153,FGRAMPH1_01G21165,FGRAMPH1_01G21241,FGRAMPH1_01G21421,FGRAMPH1_01G21797,FGRAMPH1_01G25321,FGRAMPH1_01G25325,FGRAMPH1_01G25461,FGRAMPH1_01G25885,	2.61	0.000178168
Barley	Stage 4	PWY-5895	menaquinol-13 biosynthesis	51	16	FGRAMPH1_01G04243,FGRAMPH1_01G11841,FGRAMPH1_01G11949,FGRAMPH1_01G12271,FGRAMPH1_01G13181,FGRAMPH1_01G15943,FGRAMPH1_01G16433,FGRAMPH1_01G21153,FGRAMPH1_01G21165,FGRAMPH1_01G21241,FGRAMPH1_01G21421,FGRAMPH1_01G21797,FGRAMPH1_01G25321,FGRAMPH1_01G25325,FGRAMPH1_01G25461,FGRAMPH1_01G25885,	2.61	0.000178168
Barley	Stage 4	PWY-5844	menaquinol-9 biosynthesis	51	16	FGRAMPH1_01G04243,FGRAMPH1_01G11841,FGRAMPH1_01G11949,FGRAMPH1_01G12271,FGRAMPH1_01G13181,FGRAMPH1_01G15943,FGRAMPH1_01G16433,FGRAMPH1_01G21153,FGRAMPH1_01G21165,FGRAMPH1_01G21241,FGRAMPH1_01G21421,FGRAMPH1_01G21797,FGRAMPH1_01G25321,FGRAMPH1_01G25325,FGRAMPH1_01G25461,FGRAMPH1_01G25885,	2.61	0.000178168
Barley	Stage 4	PWY-7996	menaquinol-4 biosynthesis I	51	16	FGRAMPH1_01G04243,FGRAMPH1_01G11841,FGRAMPH1_01G11949,FGRAMPH1_01G12271,FGRAMPH1_01G13181,FGRAMPH1_01G15943,FGRAMPH1_01G16433,FGRAMPH1_01G21153,FGRAMPH1_01G21165,FGRAMPH1_01G21241,FGRAMPH1_01G21421,FGRAMPH1_01G21797,FGRAMPH1_01G25321,FGRAMPH1_01G25325,FGRAMPH1_01G25461,FGRAMPH1_01G25885,	2.61	0.000178168
Barley	Stage 4	PWY-5839	menaquinol-7 biosynthesis	51	16	FGRAMPH1_01G04243,FGRAMPH1_01G11841,FGRAMPH1_01G11949,FGRAMPH1_01G12271,FGRAMPH1_01G13181,FGRAMPH1_01G15943,FGRAMPH1_01G16433,FGRAMPH1_01G21153,FGRAMPH1_01G21165,FGRAMPH1_01G21241,FGRAMPH1_01G21421,FGRAMPH1_01G21797,FGRAMPH1_01G25321,FGRAMPH1_01G25325,FGRAMPH1_01G25461,FGRAMPH1_01G25885,	2.61	0.000178168
Barley	Stage 4	PWY-7992	superpathway of menaquinol-8 biosynthesis III	52	16	FGRAMPH1_01G04243,FGRAMPH1_01G11841,FGRAMPH1_01G11949,FGRAMPH1_01G12271,FGRAMPH1_01G13181,FGRAMPH1_01G15943,FGRAMPH1_01G16433,FGRAMPH1_01G21153,FGRAMPH1_01G21165,FGRAMPH1_01G21241,FGRAMPH1_01G21421,FGRAMPH1_01G21797,FGRAMPH1_01G25321,FGRAMPH1_01G25325,FGRAMPH1_01G25461,FGRAMPH1_01G25885,	2.56	0.00022968
Barley	Stage 4	PWY-6263	superpathway of menaquinol-8 biosynthesis II	54	16	FGRAMPH1_01G04243,FGRAMPH1_01G11841,FGRAMPH1_01G11949,FGRAMPH1_01G12271,FGRAMPH1_01G13181,FGRAMPH1_01G15943,FGRAMPH1_01G16433,FGRAMPH1_01G21153,FGRAMPH1_01G21165,FGRAMPH1_01G21241,FGRAMPH1_01G21421,FGRAMPH1_01G21797,FGRAMPH1_01G25321,FGRAMPH1_01G25325,FGRAMPH1_01G25461,FGRAMPH1_01G25885,	2.47	0.000372435
Barley	Stage 4	PWY-4762	superpathway of choline biosynthesis	44	14	FGRAMPH1_01G04243,FGRAMPH1_01G11841,FGRAMPH1_01G11949,FGRAMPH1_01G12271,FGRAMPH1_01G13181,FGRAMPH1_01G15943,FGRAMPH1_01G16433,FGRAMPH1_01G21165,FGRAMPH1_01G21421,FGRAMPH1_01G21797,FGRAMPH1_01G25321,FGRAMPH1_01G25325,FGRAMPH1_01G25461,FGRAMPH1_01G25885,	2.65	0.000384853
Barley	Stage 4	PWY-8052	2-arachidonoylglycerol biosynthesis	61	17	FGRAMPH1_01G00001,FGRAMPH1_01G03917,FGRAMPH1_01G04345,FGRAMPH1_01G09623,FGRAMPH1_01G10841,FGRAMPH1_01G12323,FGRAMPH1_01G12649,FGRAMPH1_01G13259,FGRAMPH1_01G13961,FGRAMPH1_01G14139,FGRAMPH1_01G15135,FGRAMPH1_01G15627,FGRAMPH1_01G16085,FGRAMPH1_01G16427,FGRAMPH1_01G21555,FGRAMPH1_01G22277,FGRAMPH1_01G26193,	2.32	0.000546007
Barley	Stage 4	PWY-6481	L-dopa and L-dopachrome biosynthesis	15	7	FGRAMPH1_01G04801,FGRAMPH1_01G08889,FGRAMPH1_01G13099,FGRAMPH1_01G13737,FGRAMPH1_01G16017,FGRAMPH1_01G21233,FGRAMPH1_01G22097,	3.89	0.000919688
Barley	Stage 4	PWY-7917	pheomelanin biosynthesis	15	7	FGRAMPH1_01G04801,FGRAMPH1_01G08889,FGRAMPH1_01G13099,FGRAMPH1_01G13737,FGRAMPH1_01G16017,FGRAMPH1_01G21233,FGRAMPH1_01G22097,	3.89	0.000919688
Barley	Stage 4	PWY18C3-24	methylsalicylate degradation	43	13	FGRAMPH1_01G00237,FGRAMPH1_01G03917,FGRAMPH1_01G11811,FGRAMPH1_01G11845,FGRAMPH1_01G12323,FGRAMPH1_01G12653,FGRAMPH1_01G13259,FGRAMPH1_01G15135,FGRAMPH1_01G15813,FGRAMPH1_01G16771,FGRAMPH1_01G22277,FGRAMPH1_01G26193,FGRAMPH1_01G27897,	2.52	0.00107023
Barley	Stage 4	PWY18C3-25	superpathway of methylsalicylate metabolism	43	13	FGRAMPH1_01G00237,FGRAMPH1_01G03917,FGRAMPH1_01G11811,FGRAMPH1_01G11845,FGRAMPH1_01G12323,FGRAMPH1_01G12653,FGRAMPH1_01G13259,FGRAMPH1_01G15135,FGRAMPH1_01G15813,FGRAMPH1_01G16771,FGRAMPH1_01G22277,FGRAMPH1_01G26193,FGRAMPH1_01G27897,	2.52	0.00107023
Barley	Stage 4	PWY-6303	methyl indole-3-acetate interconversion	43	13	FGRAMPH1_01G00237,FGRAMPH1_01G03917,FGRAMPH1_01G11811,FGRAMPH1_01G11845,FGRAMPH1_01G12323,FGRAMPH1_01G12653,FGRAMPH1_01G13259,FGRAMPH1_01G15135,FGRAMPH1_01G15813,FGRAMPH1_01G16771,FGRAMPH1_01G22277,FGRAMPH1_01G26193,FGRAMPH1_01G27897,	2.52	0.00107023
Barley	Stage 4	PWY-6367	D-myo-inositol-5-phosphate metabolism	49	14	FGRAMPH1_01G03917,FGRAMPH1_01G04345,FGRAMPH1_01G09623,FGRAMPH1_01G10841,FGRAMPH1_01G12323,FGRAMPH1_01G12649,FGRAMPH1_01G13259,FGRAMPH1_01G13961,FGRAMPH1_01G14139,FGRAMPH1_01G15135,FGRAMPH1_01G15627,FGRAMPH1_01G16085,FGRAMPH1_01G22277,FGRAMPH1_01G26193,	2.38	0.00128561
Barley	Stage 4	PWY-7093	vicianin bioactivation	12	6	FGRAMPH1_01G09879,FGRAMPH1_01G11899,FGRAMPH1_01G13589,FGRAMPH1_01G20949,FGRAMPH1_01G21001,FGRAMPH1_01G21537,	4.17	0.00140428
Barley	Stage 4	PWY-6011	amygdalin and prunasin degradation	12	6	FGRAMPH1_01G09879,FGRAMPH1_01G11899,FGRAMPH1_01G13589,FGRAMPH1_01G20949,FGRAMPH1_01G21001,FGRAMPH1_01G21537,	4.17	0.00140428
Barley	Stage 4	PWY66-388	ceramide degradation by &alpha;-oxidation	78	19	FGRAMPH1_01G04243,FGRAMPH1_01G05537,FGRAMPH1_01G05663,FGRAMPH1_01G11841,FGRAMPH1_01G11949,FGRAMPH1_01G12271,FGRAMPH1_01G13181,FGRAMPH1_01G15033,FGRAMPH1_01G15847,FGRAMPH1_01G15943,FGRAMPH1_01G16201,FGRAMPH1_01G16433,FGRAMPH1_01G21165,FGRAMPH1_01G21421,FGRAMPH1_01G21797,FGRAMPH1_01G25321,FGRAMPH1_01G25325,FGRAMPH1_01G25461,FGRAMPH1_01G25885,	2.03	0.0015958
Barley	Stage 4	PWY-5850	superpathway of menaquinol-6 biosynthesis	67	17	FGRAMPH1_01G04243,FGRAMPH1_01G11841,FGRAMPH1_01G11949,FGRAMPH1_01G12271,FGRAMPH1_01G13181,FGRAMPH1_01G15033,FGRAMPH1_01G15943,FGRAMPH1_01G16433,FGRAMPH1_01G21153,FGRAMPH1_01G21165,FGRAMPH1_01G21241,FGRAMPH1_01G21421,FGRAMPH1_01G21797,FGRAMPH1_01G25321,FGRAMPH1_01G25325,FGRAMPH1_01G25461,FGRAMPH1_01G25885,	2.11	0.00173362
Barley	Stage 4	PWY-5897	superpathway of menaquinol-11 biosynthesis	67	17	FGRAMPH1_01G04243,FGRAMPH1_01G11841,FGRAMPH1_01G11949,FGRAMPH1_01G12271,FGRAMPH1_01G13181,FGRAMPH1_01G15033,FGRAMPH1_01G15943,FGRAMPH1_01G16433,FGRAMPH1_01G21153,FGRAMPH1_01G21165,FGRAMPH1_01G21241,FGRAMPH1_01G21421,FGRAMPH1_01G21797,FGRAMPH1_01G25321,FGRAMPH1_01G25325,FGRAMPH1_01G25461,FGRAMPH1_01G25885,	2.11	0.00173362
Barley	Stage 4	PWY-5899	superpathway of menaquinol-13 biosynthesis	67	17	FGRAMPH1_01G04243,FGRAMPH1_01G11841,FGRAMPH1_01G11949,FGRAMPH1_01G12271,FGRAMPH1_01G13181,FGRAMPH1_01G15033,FGRAMPH1_01G15943,FGRAMPH1_01G16433,FGRAMPH1_01G21153,FGRAMPH1_01G21165,FGRAMPH1_01G21241,FGRAMPH1_01G21421,FGRAMPH1_01G21797,FGRAMPH1_01G25321,FGRAMPH1_01G25325,FGRAMPH1_01G25461,FGRAMPH1_01G25885,	2.11	0.00173362
Barley	Stage 4	PWY-5898	superpathway of menaquinol-12 biosynthesis	67	17	FGRAMPH1_01G04243,FGRAMPH1_01G11841,FGRAMPH1_01G11949,FGRAMPH1_01G12271,FGRAMPH1_01G13181,FGRAMPH1_01G15033,FGRAMPH1_01G15943,FGRAMPH1_01G16433,FGRAMPH1_01G21153,FGRAMPH1_01G21165,FGRAMPH1_01G21241,FGRAMPH1_01G21421,FGRAMPH1_01G21797,FGRAMPH1_01G25321,FGRAMPH1_01G25325,FGRAMPH1_01G25461,FGRAMPH1_01G25885,	2.11	0.00173362
Barley	Stage 4	PWY-7119	ceramide and sphingolipid recycling and degradation (yeast)	79	19	FGRAMPH1_01G04243,FGRAMPH1_01G05537,FGRAMPH1_01G05663,FGRAMPH1_01G11841,FGRAMPH1_01G11949,FGRAMPH1_01G12271,FGRAMPH1_01G13181,FGRAMPH1_01G15033,FGRAMPH1_01G15847,FGRAMPH1_01G15943,FGRAMPH1_01G16201,FGRAMPH1_01G16433,FGRAMPH1_01G21165,FGRAMPH1_01G21421,FGRAMPH1_01G21797,FGRAMPH1_01G25321,FGRAMPH1_01G25325,FGRAMPH1_01G25461,FGRAMPH1_01G25885,	2	0.00187483
Barley	Stage 4	PWY3DJ-11470	sphingosine and sphingosine-1-phosphate metabolism	79	19	FGRAMPH1_01G04243,FGRAMPH1_01G05537,FGRAMPH1_01G05663,FGRAMPH1_01G11841,FGRAMPH1_01G11949,FGRAMPH1_01G12271,FGRAMPH1_01G13181,FGRAMPH1_01G15033,FGRAMPH1_01G15847,FGRAMPH1_01G15943,FGRAMPH1_01G16201,FGRAMPH1_01G16433,FGRAMPH1_01G21165,FGRAMPH1_01G21421,FGRAMPH1_01G21797,FGRAMPH1_01G25321,FGRAMPH1_01G25325,FGRAMPH1_01G25461,FGRAMPH1_01G25885,	2	0.00187483
Barley	Stage 4	LIPAS-PWY	triacylglycerol degradation	51	14	FGRAMPH1_01G00237,FGRAMPH1_01G03917,FGRAMPH1_01G11811,FGRAMPH1_01G12323,FGRAMPH1_01G12653,FGRAMPH1_01G13101,FGRAMPH1_01G13259,FGRAMPH1_01G15135,FGRAMPH1_01G15813,FGRAMPH1_01G19051,FGRAMPH1_01G21727,FGRAMPH1_01G22277,FGRAMPH1_01G26193,FGRAMPH1_01G27897,	2.29	0.00196476
Barley	Stage 4	PWY-5840	superpathway of menaquinol-7 biosynthesis	68	17	FGRAMPH1_01G04243,FGRAMPH1_01G11841,FGRAMPH1_01G11949,FGRAMPH1_01G12271,FGRAMPH1_01G13181,FGRAMPH1_01G15033,FGRAMPH1_01G15943,FGRAMPH1_01G16433,FGRAMPH1_01G21153,FGRAMPH1_01G21165,FGRAMPH1_01G21241,FGRAMPH1_01G21421,FGRAMPH1_01G21797,FGRAMPH1_01G25321,FGRAMPH1_01G25325,FGRAMPH1_01G25461,FGRAMPH1_01G25885,	2.08	0.00206346
Barley	Stage 4	PWY-5838	superpathway of menaquinol-8 biosynthesis I	68	17	FGRAMPH1_01G04243,FGRAMPH1_01G11841,FGRAMPH1_01G11949,FGRAMPH1_01G12271,FGRAMPH1_01G13181,FGRAMPH1_01G15033,FGRAMPH1_01G15943,FGRAMPH1_01G16433,FGRAMPH1_01G21153,FGRAMPH1_01G21165,FGRAMPH1_01G21241,FGRAMPH1_01G21421,FGRAMPH1_01G21797,FGRAMPH1_01G25321,FGRAMPH1_01G25325,FGRAMPH1_01G25461,FGRAMPH1_01G25885,	2.08	0.00206346
Barley	Stage 4	PWY-5845	superpathway of menaquinol-9 biosynthesis	68	17	FGRAMPH1_01G04243,FGRAMPH1_01G11841,FGRAMPH1_01G11949,FGRAMPH1_01G12271,FGRAMPH1_01G13181,FGRAMPH1_01G15033,FGRAMPH1_01G15943,FGRAMPH1_01G16433,FGRAMPH1_01G21153,FGRAMPH1_01G21165,FGRAMPH1_01G21241,FGRAMPH1_01G21421,FGRAMPH1_01G21797,FGRAMPH1_01G25321,FGRAMPH1_01G25325,FGRAMPH1_01G25461,FGRAMPH1_01G25885,	2.08	0.00206346
Barley	Stage 4	PWY-5896	superpathway of menaquinol-10 biosynthesis	68	17	FGRAMPH1_01G04243,FGRAMPH1_01G11841,FGRAMPH1_01G11949,FGRAMPH1_01G12271,FGRAMPH1_01G13181,FGRAMPH1_01G15033,FGRAMPH1_01G15943,FGRAMPH1_01G16433,FGRAMPH1_01G21153,FGRAMPH1_01G21165,FGRAMPH1_01G21241,FGRAMPH1_01G21421,FGRAMPH1_01G21797,FGRAMPH1_01G25321,FGRAMPH1_01G25325,FGRAMPH1_01G25461,FGRAMPH1_01G25885,	2.08	0.00206346
Barley	Stage 4	LIPASYN-PWY	phospholipases	81	19	FGRAMPH1_01G00001,FGRAMPH1_01G03917,FGRAMPH1_01G04345,FGRAMPH1_01G09623,FGRAMPH1_01G10841,FGRAMPH1_01G11963,FGRAMPH1_01G12323,FGRAMPH1_01G12649,FGRAMPH1_01G13259,FGRAMPH1_01G13961,FGRAMPH1_01G14139,FGRAMPH1_01G15135,FGRAMPH1_01G15627,FGRAMPH1_01G16085,FGRAMPH1_01G16427,FGRAMPH1_01G21555,FGRAMPH1_01G22041,FGRAMPH1_01G22277,FGRAMPH1_01G26193,	1.95	0.00255789
Barley	Stage 4	PWY-6351	D-myo-inositol (1,4,5)-trisphosphate biosynthesis	54	14	FGRAMPH1_01G03917,FGRAMPH1_01G04345,FGRAMPH1_01G09623,FGRAMPH1_01G10841,FGRAMPH1_01G12323,FGRAMPH1_01G12649,FGRAMPH1_01G13259,FGRAMPH1_01G13961,FGRAMPH1_01G14139,FGRAMPH1_01G15135,FGRAMPH1_01G15627,FGRAMPH1_01G16085,FGRAMPH1_01G22277,FGRAMPH1_01G26193,	2.16	0.00352021
Barley	Stage 4	PWY-7738	polyacyltrehalose biosynthesis	10	5	FGRAMPH1_01G04345,FGRAMPH1_01G10841,FGRAMPH1_01G12649,FGRAMPH1_01G14139,FGRAMPH1_01G16085,	4.17	0.00364689
Barley	Stage 4	PWY-5934	iron reduction and absorption	10	5	FGRAMPH1_01G08631,FGRAMPH1_01G13477,FGRAMPH1_01G16299,FGRAMPH1_01G19391,FGRAMPH1_01G21061,	4.17	0.00364689
Barley	Stage 4	PWY-7490	patulin biosynthesis	10	5	FGRAMPH1_01G04345,FGRAMPH1_01G10841,FGRAMPH1_01G12649,FGRAMPH1_01G14139,FGRAMPH1_01G16085,	4.17	0.00364689
Barley	Stage 4	PWY-6857	retinol biosynthesis	67	16	FGRAMPH1_01G00237,FGRAMPH1_01G03917,FGRAMPH1_01G11811,FGRAMPH1_01G11845,FGRAMPH1_01G12323,FGRAMPH1_01G12653,FGRAMPH1_01G13101,FGRAMPH1_01G13259,FGRAMPH1_01G15135,FGRAMPH1_01G15813,FGRAMPH1_01G16771,FGRAMPH1_01G19051,FGRAMPH1_01G21727,FGRAMPH1_01G22277,FGRAMPH1_01G26193,FGRAMPH1_01G27897,	1.99	0.00454824
Barley	Stage 4	PWY1F-353	glycine betaine biosynthesis III (plants)	29	9	FGRAMPH1_01G05537,FGRAMPH1_01G09879,FGRAMPH1_01G11899,FGRAMPH1_01G12833,FGRAMPH1_01G13589,FGRAMPH1_01G16195,FGRAMPH1_01G20949,FGRAMPH1_01G21001,FGRAMPH1_01G21537,	2.59	0.00518401
Barley	Stage 4	PWY-6978	plastoquinol-9 biosynthesis II	7	4	FGRAMPH1_01G08531,FGRAMPH1_01G13509,FGRAMPH1_01G15657,FGRAMPH1_01G15843,	4.76	0.00530456
Barley	Stage 4	PWY-5956	sterigmatocystin biosynthesis	4	3	FGRAMPH1_01G06275,FGRAMPH1_01G07839,FGRAMPH1_01G11441,	6.25	0.00624694
Barley	Stage 4	PWY-7039	phosphatidate metabolism, as a signaling molecule	58	14	FGRAMPH1_01G03917,FGRAMPH1_01G04345,FGRAMPH1_01G09623,FGRAMPH1_01G10841,FGRAMPH1_01G12323,FGRAMPH1_01G12649,FGRAMPH1_01G13259,FGRAMPH1_01G13961,FGRAMPH1_01G14139,FGRAMPH1_01G15135,FGRAMPH1_01G15627,FGRAMPH1_01G16085,FGRAMPH1_01G22277,FGRAMPH1_01G26193,	2.01	0.00702455
Barley	Stage 4	PHOSLIPSYN2-PWY	superpathway of phospholipid biosynthesis II (plants)	65	15	FGRAMPH1_01G04243,FGRAMPH1_01G11841,FGRAMPH1_01G11949,FGRAMPH1_01G12271,FGRAMPH1_01G13181,FGRAMPH1_01G15943,FGRAMPH1_01G16433,FGRAMPH1_01G21165,FGRAMPH1_01G21421,FGRAMPH1_01G21797,FGRAMPH1_01G22023,FGRAMPH1_01G25321,FGRAMPH1_01G25325,FGRAMPH1_01G25461,FGRAMPH1_01G25885,	1.92	0.00829633
Barley	Stage 4	PWY-7388	octanoyl-[acyl-carrier protein] biosynthesis (mitochondria, yeast)	99	20	FGRAMPH1_01G04345,FGRAMPH1_01G04431,FGRAMPH1_01G05469,FGRAMPH1_01G05471,FGRAMPH1_01G10141,FGRAMPH1_01G10841,FGRAMPH1_01G12649,FGRAMPH1_01G12825,FGRAMPH1_01G13779,FGRAMPH1_01G14139,FGRAMPH1_01G15655,FGRAMPH1_01G15829,FGRAMPH1_01G16085,FGRAMPH1_01G21183,FGRAMPH1_01G21631,FGRAMPH1_01G21729,FGRAMPH1_01G22107,FGRAMPH1_01G25273,FGRAMPH1_01G27869,FGRAMPH1_01G27871,	1.68	0.0118342
Barley	Stage 4	PWY66-430	tetradecanoate biosynthesis (mitochondria)	99	20	FGRAMPH1_01G04345,FGRAMPH1_01G04431,FGRAMPH1_01G05469,FGRAMPH1_01G05471,FGRAMPH1_01G10141,FGRAMPH1_01G10841,FGRAMPH1_01G12649,FGRAMPH1_01G12825,FGRAMPH1_01G13779,FGRAMPH1_01G14139,FGRAMPH1_01G15655,FGRAMPH1_01G15829,FGRAMPH1_01G16085,FGRAMPH1_01G21183,FGRAMPH1_01G21631,FGRAMPH1_01G21729,FGRAMPH1_01G22107,FGRAMPH1_01G25273,FGRAMPH1_01G27869,FGRAMPH1_01G27871,	1.68	0.0118342
Barley	Stage 4	PWY-5789	3-hydroxypropanoate/4-hydroxybutanate cycle	56	13	FGRAMPH1_01G04431,FGRAMPH1_01G05471,FGRAMPH1_01G09007,FGRAMPH1_01G11733,FGRAMPH1_01G12207,FGRAMPH1_01G13375,FGRAMPH1_01G13607,FGRAMPH1_01G15685,FGRAMPH1_01G21211,FGRAMPH1_01G21719,FGRAMPH1_01G27869,FGRAMPH1_01G27871,FGRAMPH1_01G27877,	1.93	0.0129298
Barley	Stage 4	PWY-6383	mono-trans, poly-cis decaprenyl phosphate biosynthesis	18	6	FGRAMPH1_01G04345,FGRAMPH1_01G10841,FGRAMPH1_01G12649,FGRAMPH1_01G14139,FGRAMPH1_01G15653,FGRAMPH1_01G16085,	2.78	0.0150593
Barley	Stage 4	PWY-7102	bisabolene biosynthesis (engineered)	18	6	FGRAMPH1_01G04345,FGRAMPH1_01G10841,FGRAMPH1_01G12649,FGRAMPH1_01G14139,FGRAMPH1_01G15653,FGRAMPH1_01G16085,	2.78	0.0150593
Barley	Stage 4	FASYN-ELONG-PWY	fatty acid elongation -- saturated	102	20	FGRAMPH1_01G04345,FGRAMPH1_01G04431,FGRAMPH1_01G05469,FGRAMPH1_01G05471,FGRAMPH1_01G10141,FGRAMPH1_01G10841,FGRAMPH1_01G12649,FGRAMPH1_01G12825,FGRAMPH1_01G13779,FGRAMPH1_01G14139,FGRAMPH1_01G15655,FGRAMPH1_01G15829,FGRAMPH1_01G16085,FGRAMPH1_01G21183,FGRAMPH1_01G21631,FGRAMPH1_01G21729,FGRAMPH1_01G22107,FGRAMPH1_01G25273,FGRAMPH1_01G27869,FGRAMPH1_01G27871,	1.63	0.0163265
Barley	Stage 4	PWY-7535	lovastatin biosynthesis	40	10	FGRAMPH1_01G00223,FGRAMPH1_01G04345,FGRAMPH1_01G06405,FGRAMPH1_01G10841,FGRAMPH1_01G12649,FGRAMPH1_01G12825,FGRAMPH1_01G14139,FGRAMPH1_01G15829,FGRAMPH1_01G16085,FGRAMPH1_01G22107,	2.08	0.0167895
Barley	Stage 4	PWY0-881	superpathway of fatty acid biosynthesis I (E. coli)	103	20	FGRAMPH1_01G04345,FGRAMPH1_01G04431,FGRAMPH1_01G05469,FGRAMPH1_01G05471,FGRAMPH1_01G10141,FGRAMPH1_01G10841,FGRAMPH1_01G12649,FGRAMPH1_01G12825,FGRAMPH1_01G13779,FGRAMPH1_01G14139,FGRAMPH1_01G15655,FGRAMPH1_01G15829,FGRAMPH1_01G16085,FGRAMPH1_01G21183,FGRAMPH1_01G21631,FGRAMPH1_01G21729,FGRAMPH1_01G22107,FGRAMPH1_01G25273,FGRAMPH1_01G27869,FGRAMPH1_01G27871,	1.62	0.01809
Barley	Stage 4	PWY-5142	acyl-[acyl-carrier protein] thioesterase pathway	14	5	FGRAMPH1_01G04345,FGRAMPH1_01G10841,FGRAMPH1_01G12649,FGRAMPH1_01G14139,FGRAMPH1_01G16085,	2.98	0.0192827
Barley	Stage 4	PWY-5366	palmitoleate biosynthesis II (plants and bacteria)	14	5	FGRAMPH1_01G04345,FGRAMPH1_01G10841,FGRAMPH1_01G12649,FGRAMPH1_01G14139,FGRAMPH1_01G16085,	2.98	0.0192827
Barley	Stage 4	PWY-7746	mycobacterial sulfolipid biosynthesis	14	5	FGRAMPH1_01G04345,FGRAMPH1_01G10841,FGRAMPH1_01G12649,FGRAMPH1_01G14139,FGRAMPH1_01G16085,	2.98	0.0192827
Barley	Stage 4	PWY-6389	pyruvate fermentation to (S)-acetoin	14	5	FGRAMPH1_01G04345,FGRAMPH1_01G10841,FGRAMPH1_01G12149,FGRAMPH1_01G12649,FGRAMPH1_01G16085,	2.98	0.0192827
Barley	Stage 4	PWY-6787	flavonoid biosynthesis (in equisetum)	19	6	FGRAMPH1_01G04345,FGRAMPH1_01G10841,FGRAMPH1_01G12649,FGRAMPH1_01G16085,FGRAMPH1_01G22067,FGRAMPH1_01G27921,	2.63	0.0198433
Barley	Stage 4	PWY-6859	trans-farnesol biosynthesis	19	6	FGRAMPH1_01G04345,FGRAMPH1_01G10841,FGRAMPH1_01G12649,FGRAMPH1_01G14139,FGRAMPH1_01G15653,FGRAMPH1_01G16085,	2.63	0.0198433
Barley	Stage 4	PWY-7424	sterol:steryl ester interconversion (yeast)	19	6	FGRAMPH1_01G03917,FGRAMPH1_01G12323,FGRAMPH1_01G13259,FGRAMPH1_01G15135,FGRAMPH1_01G22277,FGRAMPH1_01G26193,	2.63	0.0198433
Barley	Stage 4	PWY-3722	glycine betaine biosynthesis II (Gram-positive bacteria)	25	7	FGRAMPH1_01G05537,FGRAMPH1_01G09879,FGRAMPH1_01G11899,FGRAMPH1_01G13589,FGRAMPH1_01G20949,FGRAMPH1_01G21001,FGRAMPH1_01G21537,	2.33	0.0237299
Barley	Stage 4	PWY-5506	methanol oxidation to formaldehyde IV	25	7	FGRAMPH1_01G09879,FGRAMPH1_01G11899,FGRAMPH1_01G13589,FGRAMPH1_01G20949,FGRAMPH1_01G21001,FGRAMPH1_01G21537,FGRAMPH1_01G25027,	2.33	0.0237299
Barley	Stage 4	PWY-7494	choline degradation IV	25	7	FGRAMPH1_01G05537,FGRAMPH1_01G09879,FGRAMPH1_01G11899,FGRAMPH1_01G13589,FGRAMPH1_01G20949,FGRAMPH1_01G21001,FGRAMPH1_01G21537,	2.33	0.0237299
Barley	Stage 4	PWY-6054	dimethylsulfoniopropanoate biosynthesis I (Wollastonia)	25	7	FGRAMPH1_01G05537,FGRAMPH1_01G09879,FGRAMPH1_01G11899,FGRAMPH1_01G13589,FGRAMPH1_01G20949,FGRAMPH1_01G21001,FGRAMPH1_01G21537,	2.33	0.0237299
Barley	Stage 4	CHOLINE-BETAINE-ANA-PWY	choline degradation I	25	7	FGRAMPH1_01G05537,FGRAMPH1_01G09879,FGRAMPH1_01G11899,FGRAMPH1_01G13589,FGRAMPH1_01G20949,FGRAMPH1_01G21001,FGRAMPH1_01G21537,	2.33	0.0237299
Barley	Stage 4	PWY-6055	dimethylsulfoniopropanoate biosynthesis II (Spartina)	25	7	FGRAMPH1_01G05537,FGRAMPH1_01G09879,FGRAMPH1_01G11899,FGRAMPH1_01G13589,FGRAMPH1_01G20949,FGRAMPH1_01G21001,FGRAMPH1_01G21537,	2.33	0.0237299
Barley	Stage 4	BETSYN-PWY	glycine betaine biosynthesis I (Gram-negative bacteria)	25	7	FGRAMPH1_01G05537,FGRAMPH1_01G09879,FGRAMPH1_01G11899,FGRAMPH1_01G13589,FGRAMPH1_01G20949,FGRAMPH1_01G21001,FGRAMPH1_01G21537,	2.33	0.0237299
Barley	Stage 4	PWY-8012	mupirocin biosynthesis	15	5	FGRAMPH1_01G04345,FGRAMPH1_01G10841,FGRAMPH1_01G12649,FGRAMPH1_01G14139,FGRAMPH1_01G16085,	2.78	0.0261488
Barley	Stage 4	PWY-8047	bryostatin biosynthesis	15	5	FGRAMPH1_01G04345,FGRAMPH1_01G10841,FGRAMPH1_01G12649,FGRAMPH1_01G14139,FGRAMPH1_01G16085,	2.78	0.0261488
Barley	Stage 4	PWY-8049	pederin biosynthesis	15	5	FGRAMPH1_01G04345,FGRAMPH1_01G10841,FGRAMPH1_01G12649,FGRAMPH1_01G14139,FGRAMPH1_01G16085,	2.78	0.0261488
Barley	Stage 4	PWY-4381	fatty acid biosynthesis initiation (type II)	15	5	FGRAMPH1_01G04345,FGRAMPH1_01G10841,FGRAMPH1_01G12649,FGRAMPH1_01G14139,FGRAMPH1_01G16085,	2.78	0.0261488
Barley	Stage 4	PWY-6799	fatty acid biosynthesis initiation (plant mitochondria)	15	5	FGRAMPH1_01G04345,FGRAMPH1_01G10841,FGRAMPH1_01G12649,FGRAMPH1_01G14139,FGRAMPH1_01G16085,	2.78	0.0261488
Barley	Stage 4	PWY-7466	acetone degradation III (to propane-1,2-diol)	68	14	FGRAMPH1_01G00053,FGRAMPH1_01G00223,FGRAMPH1_01G06405,FGRAMPH1_01G08719,FGRAMPH1_01G12029,FGRAMPH1_01G13117,FGRAMPH1_01G13497,FGRAMPH1_01G14131,FGRAMPH1_01G14465,FGRAMPH1_01G15651,FGRAMPH1_01G16769,FGRAMPH1_01G20961,FGRAMPH1_01G21181,FGRAMPH1_01G25597,	1.72	0.0279827
Barley	Stage 4	PWY-5451	acetone degradation I (to methylglyoxal)	68	14	FGRAMPH1_01G00053,FGRAMPH1_01G00223,FGRAMPH1_01G06405,FGRAMPH1_01G08719,FGRAMPH1_01G12029,FGRAMPH1_01G13117,FGRAMPH1_01G13497,FGRAMPH1_01G14131,FGRAMPH1_01G14465,FGRAMPH1_01G15651,FGRAMPH1_01G16769,FGRAMPH1_01G20961,FGRAMPH1_01G21181,FGRAMPH1_01G25597,	1.72	0.0279827
Barley	Stage 4	P542-PWY	choline-O-sulfate degradation	26	7	FGRAMPH1_01G05537,FGRAMPH1_01G09879,FGRAMPH1_01G11899,FGRAMPH1_01G13589,FGRAMPH1_01G20949,FGRAMPH1_01G21001,FGRAMPH1_01G21537,	2.24	0.0292371
Barley	Stage 4	PWY-8174	odd-iso-branched-chain fatty acid biosynthesis	109	20	FGRAMPH1_01G04345,FGRAMPH1_01G04431,FGRAMPH1_01G05469,FGRAMPH1_01G05471,FGRAMPH1_01G10141,FGRAMPH1_01G10841,FGRAMPH1_01G12649,FGRAMPH1_01G12825,FGRAMPH1_01G13779,FGRAMPH1_01G14139,FGRAMPH1_01G15655,FGRAMPH1_01G15829,FGRAMPH1_01G16085,FGRAMPH1_01G21183,FGRAMPH1_01G21631,FGRAMPH1_01G21729,FGRAMPH1_01G22107,FGRAMPH1_01G25273,FGRAMPH1_01G27869,FGRAMPH1_01G27871,	1.53	0.0319805
Barley	Stage 4	PWY-8175	even iso-branched-chain fatty acid biosynthesis	109	20	FGRAMPH1_01G04345,FGRAMPH1_01G04431,FGRAMPH1_01G05469,FGRAMPH1_01G05471,FGRAMPH1_01G10141,FGRAMPH1_01G10841,FGRAMPH1_01G12649,FGRAMPH1_01G12825,FGRAMPH1_01G13779,FGRAMPH1_01G14139,FGRAMPH1_01G15655,FGRAMPH1_01G15829,FGRAMPH1_01G16085,FGRAMPH1_01G21183,FGRAMPH1_01G21631,FGRAMPH1_01G21729,FGRAMPH1_01G22107,FGRAMPH1_01G25273,FGRAMPH1_01G27869,FGRAMPH1_01G27871,	1.53	0.0319805
Barley	Stage 4	PWY-8173	anteiso-branched-chain fatty acid biosynthesis	109	20	FGRAMPH1_01G04345,FGRAMPH1_01G04431,FGRAMPH1_01G05469,FGRAMPH1_01G05471,FGRAMPH1_01G10141,FGRAMPH1_01G10841,FGRAMPH1_01G12649,FGRAMPH1_01G12825,FGRAMPH1_01G13779,FGRAMPH1_01G14139,FGRAMPH1_01G15655,FGRAMPH1_01G15829,FGRAMPH1_01G16085,FGRAMPH1_01G21183,FGRAMPH1_01G21631,FGRAMPH1_01G21729,FGRAMPH1_01G22107,FGRAMPH1_01G25273,FGRAMPH1_01G27869,FGRAMPH1_01G27871,	1.53	0.0319805
Barley	Stage 4	PWY-7723	bacterial bioluminescence	21	6	FGRAMPH1_01G04345,FGRAMPH1_01G10841,FGRAMPH1_01G12649,FGRAMPH1_01G14139,FGRAMPH1_01G16085,FGRAMPH1_01G16431,	2.38	0.0322883
Barley	Stage 4	PWY-8279	palmitate biosynthesis III	116	21	FGRAMPH1_01G04345,FGRAMPH1_01G04431,FGRAMPH1_01G05469,FGRAMPH1_01G05471,FGRAMPH1_01G10141,FGRAMPH1_01G10841,FGRAMPH1_01G12649,FGRAMPH1_01G12825,FGRAMPH1_01G13779,FGRAMPH1_01G14139,FGRAMPH1_01G15033,FGRAMPH1_01G15655,FGRAMPH1_01G15829,FGRAMPH1_01G16085,FGRAMPH1_01G21183,FGRAMPH1_01G21631,FGRAMPH1_01G21729,FGRAMPH1_01G22107,FGRAMPH1_01G25273,FGRAMPH1_01G27869,FGRAMPH1_01G27871,	1.51	0.0324793
Barley	Stage 4	PWY-6371	superpathway of inositol phosphate compounds	76	15	FGRAMPH1_01G03917,FGRAMPH1_01G04345,FGRAMPH1_01G09623,FGRAMPH1_01G10841,FGRAMPH1_01G12323,FGRAMPH1_01G12649,FGRAMPH1_01G12703,FGRAMPH1_01G13259,FGRAMPH1_01G13961,FGRAMPH1_01G14139,FGRAMPH1_01G15135,FGRAMPH1_01G15627,FGRAMPH1_01G16085,FGRAMPH1_01G22277,FGRAMPH1_01G26193,	1.64	0.0332213
Barley	Stage 4	PWY-6515	phloridzin biosynthesis	11	4	FGRAMPH1_01G04345,FGRAMPH1_01G10841,FGRAMPH1_01G12649,FGRAMPH1_01G16085,	3.03	0.0338184
Barley	Stage 4	PWY-7936	psilocybin biosynthesis	11	4	FGRAMPH1_01G05803,FGRAMPH1_01G13363,FGRAMPH1_01G22023,FGRAMPH1_01G25679,	3.03	0.0338184
Barley	Stage 4	PWY-6316	aromatic polyketides biosynthesis	11	4	FGRAMPH1_01G04345,FGRAMPH1_01G10841,FGRAMPH1_01G12649,FGRAMPH1_01G16085,	3.03	0.0338184
Barley	Stage 4	PWY185E-1	mycobactin biosynthesis	16	5	FGRAMPH1_01G04345,FGRAMPH1_01G10841,FGRAMPH1_01G12649,FGRAMPH1_01G14139,FGRAMPH1_01G16085,	2.6	0.0343987
Barley	Stage 4	PWY-6270	isoprene biosynthesis I	16	5	FGRAMPH1_01G04345,FGRAMPH1_01G10841,FGRAMPH1_01G12649,FGRAMPH1_01G14139,FGRAMPH1_01G16085,	2.6	0.0343987
Barley	Stage 4	PWY-7560	methylerythritol phosphate pathway II	16	5	FGRAMPH1_01G04345,FGRAMPH1_01G10841,FGRAMPH1_01G12649,FGRAMPH1_01G14139,FGRAMPH1_01G16085,	2.6	0.0343987
Barley	Stage 4	PWY-5939	pyruvate fermentation to (R)-acetoin II	16	5	FGRAMPH1_01G04345,FGRAMPH1_01G10841,FGRAMPH1_01G12149,FGRAMPH1_01G12649,FGRAMPH1_01G16085,	2.6	0.0343987
Barley	Stage 4	NONMEVIPP-PWY	methylerythritol phosphate pathway I	16	5	FGRAMPH1_01G04345,FGRAMPH1_01G10841,FGRAMPH1_01G12649,FGRAMPH1_01G14139,FGRAMPH1_01G16085,	2.6	0.0343987
Barley	Stage 4	PWY0-981	taurine degradation IV	3	2	FGRAMPH1_01G04045,FGRAMPH1_01G15839,	5.56	0.0396609
Barley	Stage 4	PWY-7711	calonectrin biosynthesis	3	2	FGRAMPH1_01G13111,FGRAMPH1_01G22293,	5.56	0.0396609
Barley	Stage 4	PWY-7715	superpathway of trichothecene biosynthesis	3	2	FGRAMPH1_01G13111,FGRAMPH1_01G22293,	5.56	0.0396609
Barley	Stage 4	PWY-7550	ergothioneine biosynthesis II (fungi)	3	2	FGRAMPH1_01G04097,FGRAMPH1_01G10013,	5.56	0.0396609
Barley	Stage 4	PWY-5960	aflatoxins B2 and G2 biosynthesis	7	3	FGRAMPH1_01G06275,FGRAMPH1_01G07839,FGRAMPH1_01G11441,	3.57	0.0414385
Barley	Stage 4	PWY-5959	aflatoxins B1 and G1 biosynthesis	7	3	FGRAMPH1_01G06275,FGRAMPH1_01G07839,FGRAMPH1_01G11441,	3.57	0.0414385
Barley	Stage 4	PWY-5961	superpathway of aflatoxin biosynthesis	7	3	FGRAMPH1_01G06275,FGRAMPH1_01G07839,FGRAMPH1_01G11441,	3.57	0.0414385
Barley	Stage 4	PWY-5665	vanillin biosynthesis I	65	13	FGRAMPH1_01G00053,FGRAMPH1_01G00223,FGRAMPH1_01G06405,FGRAMPH1_01G08719,FGRAMPH1_01G12029,FGRAMPH1_01G13117,FGRAMPH1_01G13497,FGRAMPH1_01G14131,FGRAMPH1_01G14465,FGRAMPH1_01G15651,FGRAMPH1_01G20961,FGRAMPH1_01G21181,FGRAMPH1_01G25597,	1.67	0.0415117
Barley	Stage 4	PWY66-241	bupropion degradation	65	13	FGRAMPH1_01G00053,FGRAMPH1_01G00223,FGRAMPH1_01G06405,FGRAMPH1_01G08719,FGRAMPH1_01G12029,FGRAMPH1_01G13117,FGRAMPH1_01G13497,FGRAMPH1_01G14131,FGRAMPH1_01G14465,FGRAMPH1_01G15651,FGRAMPH1_01G20961,FGRAMPH1_01G21181,FGRAMPH1_01G25597,	1.67	0.0415117
Barley	Stage 4	PWY-5744	glyoxylate assimilation	28	7	FGRAMPH1_01G09007,FGRAMPH1_01G11733,FGRAMPH1_01G13375,FGRAMPH1_01G13607,FGRAMPH1_01G15685,FGRAMPH1_01G21211,FGRAMPH1_01G21719,	2.08	0.0426968
Barley	Stage 4	PWY-5760	β-alanine biosynthesis IV	34	8	FGRAMPH1_01G05537,FGRAMPH1_01G09879,FGRAMPH1_01G11899,FGRAMPH1_01G13589,FGRAMPH1_01G15729,FGRAMPH1_01G20949,FGRAMPH1_01G21001,FGRAMPH1_01G21537,	1.96	0.0434917
Barley	Stage 4	PWY-5994	palmitate biosynthesis I (type I fatty acid synthase)	17	5	FGRAMPH1_01G04345,FGRAMPH1_01G10841,FGRAMPH1_01G12649,FGRAMPH1_01G14139,FGRAMPH1_01G16085,	2.45	0.0440902
Barley	Stage 4	PWY-5938	pyruvate fermentation to (R)-acetoin I	17	5	FGRAMPH1_01G04345,FGRAMPH1_01G10841,FGRAMPH1_01G12149,FGRAMPH1_01G12649,FGRAMPH1_01G16085,	2.45	0.0440902
Barley	Stage 4	PWY-5367	petroselinate biosynthesis	93	17	FGRAMPH1_01G04345,FGRAMPH1_01G04431,FGRAMPH1_01G05469,FGRAMPH1_01G05471,FGRAMPH1_01G10141,FGRAMPH1_01G10841,FGRAMPH1_01G12649,FGRAMPH1_01G13779,FGRAMPH1_01G14139,FGRAMPH1_01G15655,FGRAMPH1_01G16085,FGRAMPH1_01G21183,FGRAMPH1_01G21631,FGRAMPH1_01G21729,FGRAMPH1_01G25273,FGRAMPH1_01G27869,FGRAMPH1_01G27871,	1.52	0.0473458
PDA	Stage 2	PWY-7840	gala-series glycosphingolipids biosynthesis	13	3	FGRAMPH1_01G06397,FGRAMPH1_01G13963,FGRAMPH1_01G22009,	10.46	0.00250412
PDA	Stage 2	PWY-8099	tetrahydropteridine recycling	8	2	FGRAMPH1_01G06397,FGRAMPH1_01G13963,	11.33	0.0123239
PDA	Stage 2	PWY-7158	L-phenylalanine degradation V	8	2	FGRAMPH1_01G06397,FGRAMPH1_01G13963,	11.33	0.0123239
PDA	Stage 2	PWY-6788	cellulose degradation II (fungi)	71	5	FGRAMPH1_01G13319,FGRAMPH1_01G13337,FGRAMPH1_01G14147,FGRAMPH1_01G22187,FGRAMPH1_01G22193,	3.19	0.0189919
PDA	Stage 2	PWY-7248	pectin degradation II	10	2	FGRAMPH1_01G12283,FGRAMPH1_01G15293,	9.06	0.0192509
PDA	Stage 2	PWY-6752	o-diquinones biosynthesis	10	2	FGRAMPH1_01G13099,FGRAMPH1_01G22097,	9.06	0.0192509
PDA	Stage 2	PWY-6986	alginate degradation	1	1	FGRAMPH1_01G13297,	45.31	0.022069
PDA	Stage 2	PWY-5247	methanogenesis from methylamine	1	1	FGRAMPH1_01G03353,	45.31	0.022069
PDA	Stage 2	PWY-5248	methanogenesis from dimethylamine	1	1	FGRAMPH1_01G03353,	45.31	0.022069
PDA	Stage 2	PWY-5250	methanogenesis from trimethylamine	1	1	FGRAMPH1_01G03353,	45.31	0.022069
PDA	Stage 2	PWY-8289	dZTP biosynthesis	31	3	FGRAMPH1_01G01895,FGRAMPH1_01G17771,FGRAMPH1_01G19191,	4.39	0.0296852
PDA	Stage 2	PWYQT-4429	CO2 fixation into oxaloacetate (anaplerotic)	13	2	FGRAMPH1_01G00289,FGRAMPH1_01G16239,	6.97	0.0319805
PDA	Stage 2	CYANCAT-PWY	cyanate degradation	13	2	FGRAMPH1_01G00289,FGRAMPH1_01G16239,	6.97	0.0319805
PDA	Stage 2	PWY-6481	L-dopa and L-dopachrome biosynthesis	15	2	FGRAMPH1_01G13099,FGRAMPH1_01G22097,	6.04	0.0418536
PDA	Stage 2	PWY-7917	pheomelanin biosynthesis	15	2	FGRAMPH1_01G13099,FGRAMPH1_01G22097,	6.04	0.0418536
PDA	Stage 2	PWY-6558	heparan sulfate biosynthesis	2	1	FGRAMPH1_01G22103,	22.66	0.0436583
PDA	Stage 2	PWY-6960	L-ascorbate degradation III	2	1	FGRAMPH1_01G08515,	22.66	0.0436583
PDA	Stage 2	PWY-6961	L-ascorbate degradation II (bacterial, aerobic)	2	1	FGRAMPH1_01G08515,	22.66	0.0436583
PDA	Stage 3	PWY-5661	GDP-&alpha;-D-glucose biosynthesis	9	3	FGRAMPH1_01G01013,FGRAMPH1_01G01281,FGRAMPH1_01G02817,	9.76	0.00279143
PDA	Stage 3	PWY-8139	CDP-6-deoxy-D-gulose biosynthesis	3	2	FGRAMPH1_01G01013,FGRAMPH1_01G02817,	19.53	0.00338482
PDA	Stage 3	PWY-6749	CMP-legionaminate biosynthesis I	3	2	FGRAMPH1_01G01013,FGRAMPH1_01G02817,	19.53	0.00338482
PDA	Stage 3	PWY-2723	trehalose degradation V	10	3	FGRAMPH1_01G01013,FGRAMPH1_01G01281,FGRAMPH1_01G02817,	8.79	0.00388951
PDA	Stage 3	GLUCOSE1PMETAB-PWY	glucose and glucose-1-phosphate degradation	11	3	FGRAMPH1_01G01013,FGRAMPH1_01G01281,FGRAMPH1_01G02817,	7.99	0.00521652
PDA	Stage 3	PWY-7840	gala-series glycosphingolipids biosynthesis	13	3	FGRAMPH1_01G06397,FGRAMPH1_01G13963,FGRAMPH1_01G22009,	6.76	0.00860358
PDA	Stage 3	PWY-6731	starch degradation III	5	2	FGRAMPH1_01G01013,FGRAMPH1_01G02817,	11.72	0.0107867
PDA	Stage 3	UDPNAGSYN-PWY	UDP-N-acetyl-D-glucosamine biosynthesis I	5	2	FGRAMPH1_01G01013,FGRAMPH1_01G02817,	11.72	0.0107867
PDA	Stage 3	GLYCOGENSYNTH-PWY	glycogen biosynthesis I (from ADP-D-Glucose)	6	2	FGRAMPH1_01G01013,FGRAMPH1_01G02817,	9.76	0.0158219
PDA	Stage 3	PWY-7902	glucosylglycerol biosynthesis	6	2	FGRAMPH1_01G01013,FGRAMPH1_01G02817,	9.76	0.0158219
PDA	Stage 3	PWY-7343	UDP-⍺-D-glucose biosynthesis	6	2	FGRAMPH1_01G01013,FGRAMPH1_01G02817,	9.76	0.0158219
PDA	Stage 3	SUCSYN-PWY	sucrose biosynthesis I (from photosynthesis)	17	3	FGRAMPH1_01G01013,FGRAMPH1_01G02817,FGRAMPH1_01G19883,	5.17	0.0185293
PDA	Stage 3	PWY-7238	sucrose biosynthesis II	17	3	FGRAMPH1_01G01013,FGRAMPH1_01G01281,FGRAMPH1_01G02817,	5.17	0.0185293
PDA	Stage 3	RIBITOLUTIL-PWY	ribitol degradation I	17	3	FGRAMPH1_01G13209,FGRAMPH1_01G13375,FGRAMPH1_01G25801,	5.17	0.0185293
PDA	Stage 3	PWY-622	starch biosynthesis	7	2	FGRAMPH1_01G01013,FGRAMPH1_01G02817,	8.37	0.0216616
PDA	Stage 3	PWY-7900	glycogen biosynthesis III (from &alpha;-maltose 1-phosphate)	7	2	FGRAMPH1_01G01013,FGRAMPH1_01G02817,	8.37	0.0216616
PDA	Stage 3	PWY-6737	starch degradation V	7	2	FGRAMPH1_01G01013,FGRAMPH1_01G02817,	8.37	0.0216616
PDA	Stage 3	PWY-6518	bile acids epimerization	7	2	FGRAMPH1_01G12591,FGRAMPH1_01G21183,	8.37	0.0216616
PDA	Stage 3	PWY-8254	bile acids 7-O epimerization	7	2	FGRAMPH1_01G12591,FGRAMPH1_01G21183,	8.37	0.0216616
PDA	Stage 3	PWY-5940	streptomycin biosynthesis	7	2	FGRAMPH1_01G01013,FGRAMPH1_01G02817,	8.37	0.0216616
PDA	Stage 3	PWY-7588	ursodeoxycholate biosynthesis (bacteria)	7	2	FGRAMPH1_01G12591,FGRAMPH1_01G21183,	8.37	0.0216616
PDA	Stage 3	GLYCOCAT-PWY	glycogen degradation I	19	3	FGRAMPH1_01G01013,FGRAMPH1_01G01281,FGRAMPH1_01G02817,	4.63	0.0251361
PDA	Stage 3	ARG-PRO-PWY	L-arginine degradation VI (arginase 2 pathway)	19	3	FGRAMPH1_01G14031,FGRAMPH1_01G19119,FGRAMPH1_01G20909,	4.63	0.0251361
PDA	Stage 3	PWY-7158	L-phenylalanine degradation V	8	2	FGRAMPH1_01G06397,FGRAMPH1_01G13963,	7.32	0.0282461
PDA	Stage 3	GLYSYN-THR-PWY	glycine biosynthesis IV	8	2	FGRAMPH1_01G05561,FGRAMPH1_01G09731,	7.32	0.0282461
PDA	Stage 3	PWY-8099	tetrahydropteridine recycling	8	2	FGRAMPH1_01G06397,FGRAMPH1_01G13963,	7.32	0.0282461
PDA	Stage 3	DTDPRHAMSYN-PWY	dTDP-β-L-rhamnose biosynthesis	8	2	FGRAMPH1_01G01013,FGRAMPH1_01G02817,	7.32	0.0282461
PDA	Stage 3	PWY-8318	L-fucose degradation II	1	1	FGRAMPH1_01G27539,	29.29	0.0341379
PDA	Stage 3	PWY-5250	methanogenesis from trimethylamine	1	1	FGRAMPH1_01G03353,	29.29	0.0341379
PDA	Stage 3	PWY-5248	methanogenesis from dimethylamine	1	1	FGRAMPH1_01G03353,	29.29	0.0341379
PDA	Stage 3	PWY-5247	methanogenesis from methylamine	1	1	FGRAMPH1_01G03353,	29.29	0.0341379
PDA	Stage 3	PWY-7317	superpathway of dTDP-glucose-derived O-antigen building blocks biosynthesis	9	2	FGRAMPH1_01G01013,FGRAMPH1_01G02817,	6.51	0.0355188
PDA	Stage 3	PWY-6030	serotonin and melatonin biosynthesis	9	2	FGRAMPH1_01G04793,FGRAMPH1_01G27425,	6.51	0.0355188
PDA	Stage 3	PWY-7248	pectin degradation II	10	2	FGRAMPH1_01G12283,FGRAMPH1_01G15293,	5.86	0.0434262
PDA	Stage 3	PWY-6752	o-diquinones biosynthesis	10	2	FGRAMPH1_01G13099,FGRAMPH1_01G22097,	5.86	0.0434262
PDA	Stage 4	PWY-7803	tRNA splicing II	24	5	FGRAMPH1_01G04525,FGRAMPH1_01G05089,FGRAMPH1_01G09325,FGRAMPH1_01G13023,FGRAMPH1_01G21685,	5.44	0.00178114
PDA	Stage 4	PWY-5436	L-threonine degradation IV	17	4	FGRAMPH1_01G02461,FGRAMPH1_01G05561,FGRAMPH1_01G09731,FGRAMPH1_01G18861,	6.15	0.00328933
PDA	Stage 4	PWY-7535	lovastatin biosynthesis	40	6	FGRAMPH1_01G04525,FGRAMPH1_01G05089,FGRAMPH1_01G09325,FGRAMPH1_01G12825,FGRAMPH1_01G13023,FGRAMPH1_01G21685,	3.92	0.00363974
PDA	Stage 4	PWY-6505	L-tryptophan degradation XII (Geobacillus)	28	5	FGRAMPH1_01G02461,FGRAMPH1_01G18647,FGRAMPH1_01G18861,FGRAMPH1_01G21623,FGRAMPH1_01G22071,	4.67	0.00364467
PDA	Stage 4	PWY-5661	GDP-⍺-D-glucose biosynthesis	9	3	FGRAMPH1_01G01013,FGRAMPH1_01G01281,FGRAMPH1_01G02817,	8.71	0.00387341
PDA	Stage 4	PWY-5257	superpathway of pentose and pentitol degradation	68	8	FGRAMPH1_01G02461,FGRAMPH1_01G13209,FGRAMPH1_01G13375,FGRAMPH1_01G14837,FGRAMPH1_01G17771,FGRAMPH1_01G18861,FGRAMPH1_01G25801,FGRAMPH1_01G27539,	3.07	0.00388935
PDA	Stage 4	PWY-8139	CDP-6-deoxy-D-gulose biosynthesis	3	2	FGRAMPH1_01G01013,FGRAMPH1_01G02817,	17.42	0.00424778
PDA	Stage 4	PWY-6749	CMP-legionaminate biosynthesis I	3	2	FGRAMPH1_01G01013,FGRAMPH1_01G02817,	17.42	0.00424778
PDA	Stage 4	PWY-5655	L-tryptophan degradation IX	29	5	FGRAMPH1_01G02461,FGRAMPH1_01G18647,FGRAMPH1_01G18861,FGRAMPH1_01G21623,FGRAMPH1_01G22071,	4.5	0.00427172
PDA	Stage 4	PWY-6689	tRNA splicing I	29	5	FGRAMPH1_01G04525,FGRAMPH1_01G05089,FGRAMPH1_01G09325,FGRAMPH1_01G13023,FGRAMPH1_01G21685,	4.5	0.00427172
PDA	Stage 4	PWY-2723	trehalose degradation V	10	3	FGRAMPH1_01G01013,FGRAMPH1_01G01281,FGRAMPH1_01G02817,	7.84	0.00538029
PDA	Stage 4	PWY-2504	superpathway of aromatic compound degradation via 3-oxoadipate	58	7	FGRAMPH1_01G02461,FGRAMPH1_01G13937,FGRAMPH1_01G15881,FGRAMPH1_01G18647,FGRAMPH1_01G18861,FGRAMPH1_01G22071,FGRAMPH1_01G27539,	3.15	0.00595541
PDA	Stage 4	GLUCOSE1PMETAB-PWY	glucose and glucose-1-phosphate degradation	11	3	FGRAMPH1_01G01013,FGRAMPH1_01G01281,FGRAMPH1_01G02817,	7.13	0.0071935
PDA	Stage 4	PWY-5519	D-arabinose degradation III	12	3	FGRAMPH1_01G02461,FGRAMPH1_01G18861,FGRAMPH1_01G27539,	6.53	0.00932679
PDA	Stage 4	PWY-6501	D-glucuronate degradation II	12	3	FGRAMPH1_01G02461,FGRAMPH1_01G18861,FGRAMPH1_01G27539,	6.53	0.00932679
PDA	Stage 4	PWY-6486	D-galacturonate degradation II	12	3	FGRAMPH1_01G02461,FGRAMPH1_01G18861,FGRAMPH1_01G27539,	6.53	0.00932679
PDA	Stage 4	PWY-7840	gala-series glycosphingolipids biosynthesis	13	3	FGRAMPH1_01G06397,FGRAMPH1_01G13963,FGRAMPH1_01G22009,	6.03	0.011791
PDA	Stage 4	UDPNAGSYN-PWY	UDP-N-acetyl-D-glucosamine biosynthesis I	5	2	FGRAMPH1_01G01013,FGRAMPH1_01G02817,	10.45	0.0134612
PDA	Stage 4	PWY-6731	starch degradation III	5	2	FGRAMPH1_01G01013,FGRAMPH1_01G02817,	10.45	0.0134612
PDA	Stage 4	GLYCOGENSYNTH-PWY	glycogen biosynthesis I (from ADP-D-Glucose)	6	2	FGRAMPH1_01G01013,FGRAMPH1_01G02817,	8.71	0.01969
PDA	Stage 4	PWY-7902	glucosylglycerol biosynthesis	6	2	FGRAMPH1_01G01013,FGRAMPH1_01G02817,	8.71	0.01969
PDA	Stage 4	PWY-7343	UDP-⍺-D-glucose biosynthesis	6	2	FGRAMPH1_01G01013,FGRAMPH1_01G02817,	8.71	0.01969
PDA	Stage 4	PWY-3	putrescine degradation V	16	3	FGRAMPH1_01G02461,FGRAMPH1_01G13965,FGRAMPH1_01G18861,	4.9	0.021239
PDA	Stage 4	PWY-7238	sucrose biosynthesis II	17	3	FGRAMPH1_01G01013,FGRAMPH1_01G01281,FGRAMPH1_01G02817,	4.61	0.0250853
PDA	Stage 4	RIBITOLUTIL-PWY	ribitol degradation I	17	3	FGRAMPH1_01G13209,FGRAMPH1_01G13375,FGRAMPH1_01G25801,	4.61	0.0250853
PDA	Stage 4	SUCSYN-PWY	sucrose biosynthesis I (from photosynthesis)	17	3	FGRAMPH1_01G01013,FGRAMPH1_01G02817,FGRAMPH1_01G19883,	4.61	0.0250853
PDA	Stage 4	PWY-8254	bile acids 7-O epimerization	7	2	FGRAMPH1_01G12591,FGRAMPH1_01G21183,	7.46	0.026883
PDA	Stage 4	PWY-5940	streptomycin biosynthesis	7	2	FGRAMPH1_01G01013,FGRAMPH1_01G02817,	7.46	0.026883
PDA	Stage 4	PWY-7588	ursodeoxycholate biosynthesis (bacteria)	7	2	FGRAMPH1_01G12591,FGRAMPH1_01G21183,	7.46	0.026883
PDA	Stage 4	PWY-6518	bile acids epimerization	7	2	FGRAMPH1_01G12591,FGRAMPH1_01G21183,	7.46	0.026883
PDA	Stage 4	PWY-622	starch biosynthesis	7	2	FGRAMPH1_01G01013,FGRAMPH1_01G02817,	7.46	0.026883
PDA	Stage 4	PWY-7900	glycogen biosynthesis III (from ⍺-maltose 1-phosphate)	7	2	FGRAMPH1_01G01013,FGRAMPH1_01G02817,	7.46	0.026883
PDA	Stage 4	PWY-6737	starch degradation V	7	2	FGRAMPH1_01G01013,FGRAMPH1_01G02817,	7.46	0.026883
PDA	Stage 4	PWY-6957	mandelate degradation to acetyl-CoA	32	4	FGRAMPH1_01G02461,FGRAMPH1_01G15881,FGRAMPH1_01G18861,FGRAMPH1_01G27539,	3.27	0.0320037
PDA	Stage 4	GLYCOCAT-PWY	glycogen degradation I	19	3	FGRAMPH1_01G01013,FGRAMPH1_01G01281,FGRAMPH1_01G02817,	4.13	0.0338247
PDA	Stage 4	PWY0-1297	superpathway of purine deoxyribonucleosides degradation	19	3	FGRAMPH1_01G02461,FGRAMPH1_01G05719,FGRAMPH1_01G18861,	4.13	0.0338247
PDA	Stage 4	PWY-8099	tetrahydropteridine recycling	8	2	FGRAMPH1_01G06397,FGRAMPH1_01G13963,	6.53	0.0349587
PDA	Stage 4	PWY-7158	L-phenylalanine degradation V	8	2	FGRAMPH1_01G06397,FGRAMPH1_01G13963,	6.53	0.0349587
PDA	Stage 4	GLYSYN-THR-PWY	glycine biosynthesis IV	8	2	FGRAMPH1_01G05561,FGRAMPH1_01G09731,	6.53	0.0349587
PDA	Stage 4	DTDPRHAMSYN-PWY	dTDP-β-L-rhamnose biosynthesis	8	2	FGRAMPH1_01G01013,FGRAMPH1_01G02817,	6.53	0.0349587
PDA	Stage 4	PWY-5250	methanogenesis from trimethylamine	1	1	FGRAMPH1_01G03353,	26.13	0.0382759
PDA	Stage 4	PWY-8318	L-fucose degradation II	1	1	FGRAMPH1_01G27539,	26.13	0.0382759
PDA	Stage 4	PWY-5248	methanogenesis from dimethylamine	1	1	FGRAMPH1_01G03353,	26.13	0.0382759
PDA	Stage 4	PWY-5247	methanogenesis from methylamine	1	1	FGRAMPH1_01G03353,	26.13	0.0382759
PDA	Stage 4	PWY-6309	L-tryptophan degradation XI (mammalian, via kynurenine)	20	3	FGRAMPH1_01G18647,FGRAMPH1_01G21623,FGRAMPH1_01G22071,	3.92	0.0387124
PDA	Stage 4	PWY-8060	2-deoxy-D-ribose degradation I	9	2	FGRAMPH1_01G02461,FGRAMPH1_01G18861,	5.81	0.0438402
PDA	Stage 4	PWY-6760	D-xylose degradation III	9	2	FGRAMPH1_01G02461,FGRAMPH1_01G18861,	5.81	0.0438402
PDA	Stage 4	PWY-7317	superpathway of dTDP-glucose-derived O-antigen building blocks biosynthesis	9	2	FGRAMPH1_01G01013,FGRAMPH1_01G02817,	5.81	0.0438402
PDA	Stage 4	PWY-6100	L-carnitine biosynthesis	9	2	FGRAMPH1_01G02461,FGRAMPH1_01G18861,	5.81	0.0438402
PDA	Stage 4	PWY-5420	catechol degradation II (meta-cleavage pathway)	9	2	FGRAMPH1_01G02461,FGRAMPH1_01G18861,	5.81	0.0438402
PDA	Stage 4	PWY-5179	toluene degradation V (aerobic) (via toluene-cis-diol)	9	2	FGRAMPH1_01G02461,FGRAMPH1_01G18861,	5.81	0.0438402
PDA	Stage 4	PWY-7733	3-hydroxyquinaldate biosynthesis	9	2	FGRAMPH1_01G18647,FGRAMPH1_01G22071,	5.81	0.0438402
PDA	Stage 4	PWY-5273	p-cumate degradation	9	2	FGRAMPH1_01G02461,FGRAMPH1_01G18861,	5.81	0.0438402
PDA	Stage 4	PWY-5162	2-hydroxypenta-2,4-dienoate degradation	9	2	FGRAMPH1_01G02461,FGRAMPH1_01G18861,	5.81	0.0438402
PDA	Stage 4	PWY0-1317	L-lactaldehyde degradation (aerobic)	9	2	FGRAMPH1_01G02461,FGRAMPH1_01G18861,	5.81	0.0438402
PDA	Stage 4	PWY-7085	triethylamine degradation	9	2	FGRAMPH1_01G02461,FGRAMPH1_01G18861,	5.81	0.0438402
PDA	Stage 4	PWY-7516	L-lyxonate degradation	9	2	FGRAMPH1_01G02461,FGRAMPH1_01G18861,	5.81	0.0438402
PDA	Stage 4	PWY-8062	sulfoacetaldehyde degradation IV	9	2	FGRAMPH1_01G02461,FGRAMPH1_01G18861,	5.81	0.0438402
PDA	Stage 4	PWY-5180	toluene degradation I (aerobic) (via o-cresol)	9	2	FGRAMPH1_01G02461,FGRAMPH1_01G18861,	5.81	0.0438402
PDA	Stage 4	PWY-5266	p-cymene degradation	9	2	FGRAMPH1_01G02461,FGRAMPH1_01G18861,	5.81	0.0438402
PDA	Stage 4	PWY-6497	D-galactarate degradation II	9	2	FGRAMPH1_01G02461,FGRAMPH1_01G18861,	5.81	0.0438402
PDA	Stage 4	PWY-5517	L-arabinose degradation III	9	2	FGRAMPH1_01G02461,FGRAMPH1_01G18861,	5.81	0.0438402
PDA	Stage 4	PWY-7734	quinoxaline-2-carboxylate biosynthesis	9	2	FGRAMPH1_01G18647,FGRAMPH1_01G22071,	5.81	0.0438402
PDA	Stage 4	PWY-7180	2-deoxy--D-ribose 1-phosphate degradation	9	2	FGRAMPH1_01G02461,FGRAMPH1_01G18861,	5.81	0.0438402
PDA	Stage 4	PWY-5197	lactate biosynthesis (archaea)	9	2	FGRAMPH1_01G02461,FGRAMPH1_01G18861,	5.81	0.0438402
PDA	Stage 4	PWY-6954	superpathway of aromatic compound degradation via 2-hydroxypentadienoate	70	6	FGRAMPH1_01G02461,FGRAMPH1_01G13937,FGRAMPH1_01G18647,FGRAMPH1_01G18861,FGRAMPH1_01G22071,FGRAMPH1_01G27539,	2.24	0.0493333
PDA	Stage 4	DETOX1-PWY-1	reactive oxygen species degradation	22	3	FGRAMPH1_01G08515,FGRAMPH1_01G19037,FGRAMPH1_01G25041,	3.56	0.0495001

## Sheet: Table S6
Table S6. Metabolic pathway analysis of differentially expressed upregulated genes (LFC ≥ 5 and padj ≤0.01) of M. anisopliae in each germination stage (Stages 2, 3 and 4) on barley and PDA
Background count - The number of genes annotated to a given metabolic pathway in the entire background set. The background set includes all the genes in the M. anisopliae genome.
Gene count - The number of genes annotated to the given metabolic pathway in the input list.
Gene ID - The gene ID annotated to the given metabolic pathway in the input list.
Fold enrichment - The percent of genes with the given metabolic pathway in the input list divided by the precent of genes with the given metabolic pathway in the background.
P-value - P-value from Fisher's exact test.
Substrate	Germination stage	Pathway ID	Pathway name	Background count	Gene count	Gene ID	Fold enrichment	P-value
Barley	Stage 2	SUCSYN-PWY	sucrose biosynthesis I (from photosynthesis)	16	4	MAN_03490,MAN_04185,MAN_07590,MAN_10645,	16.97	6.39688e-05
Barley	Stage 2	PWY-5661	GDP-⍺-D-glucose biosynthesis	7	3	MAN_03490,MAN_04917,MAN_09860,	29.1	9.89382e-05
Barley	Stage 2	PWY-2723	trehalose degradation V	8	3	MAN_03490,MAN_04917,MAN_09860,	25.46	0.000156695
Barley	Stage 2	GLUCOSE1PMETAB-PWY	glucose and glucose-1-phosphate degradation	8	3	MAN_03490,MAN_04917,MAN_09860,	25.46	0.000156695
Barley	Stage 2	ANAGLYCOLYSIS-PWY	glycolysis III (from glucose)	20	4	MAN_04917,MAN_07590,MAN_09860,MAN_10645,	13.58	0.000163244
Barley	Stage 2	ANAEROFRUCAT-PWY	homolactic fermentation	21	4	MAN_04917,MAN_07590,MAN_09860,MAN_10645,	12.93	0.000199536
Barley	Stage 2	PWY-5941	glycogen degradation II	30	4	MAN_02447,MAN_03490,MAN_04917,MAN_09860,	9.05	0.000830878
Barley	Stage 2	PWY-7238	sucrose biosynthesis II	14	3	MAN_03490,MAN_04917,MAN_09860,	14.55	0.000958129
Barley	Stage 2	P124-PWY	bifidobacterium shunt	32	4	MAN_04917,MAN_07590,MAN_09860,MAN_10645,	8.49	0.0010675
Barley	Stage 2	GLYCOCAT-PWY	glycogen degradation I	15	3	MAN_03490,MAN_04917,MAN_09860,	13.58	0.00118554
Barley	Stage 2	TREDEGLOW-PWY	trehalose degradation I (low osmolarity)	4	2	MAN_04917,MAN_09860,	33.95	0.0012436
Barley	Stage 2	DETOX1-PWY	superoxide radicals degradation	17	3	MAN_06660,MAN_06917,MAN_10798,	11.98	0.00173613
Barley	Stage 2	PWY-2722	trehalose degradation IV	6	2	MAN_04917,MAN_09860,	22.63	0.00305159
Barley	Stage 2	DETOX1-PWY-1	reactive oxygen species degradation	21	3	MAN_06660,MAN_06917,MAN_10798,	9.7	0.00326051
Barley	Stage 2	P122-PWY	heterolactic fermentation	105	6	MAN_03888,MAN_04917,MAN_06435,MAN_07590,MAN_09860,MAN_10645,	3.88	0.00373417
Barley	Stage 2	PWY-1042	glycolysis IV	22	3	MAN_03888,MAN_07590,MAN_10645,	9.26	0.00373723
Barley	Stage 2	PWY-5484	glycolysis II (from fructose 6-phosphate)	23	3	MAN_04185,MAN_07590,MAN_10645,	8.86	0.00425446
Barley	Stage 2	CALVIN-PWY	Calvin-Benson-Bassham cycle	23	3	MAN_04185,MAN_07590,MAN_10645,	8.86	0.00425446
Barley	Stage 2	GLYCOLYSIS	glycolysis I (from glucose 6-phosphate)	24	3	MAN_04185,MAN_07590,MAN_10645,	8.49	0.0048132
Barley	Stage 2	PHOTOALL-PWY	oxygenic photosynthesis	25	3	MAN_04185,MAN_07590,MAN_10645,	8.15	0.00541442
Barley	Stage 2	PWY66-373	sucrose degradation V (sucrose ⍺-glucosidase)	8	2	MAN_07590,MAN_10645,	16.97	0.0055913
Barley	Stage 2	PWY0-1182	trehalose degradation II (cytosolic)	9	2	MAN_04917,MAN_09860,	15.09	0.00712234
Barley	Stage 2	PWY-6981	chitin biosynthesis	28	3	MAN_03490,MAN_04917,MAN_09860,	7.27	0.00748134
Barley	Stage 2	GLUCONEO-PWY	gluconeogenesis I	29	3	MAN_04185,MAN_07590,MAN_10645,	7.02	0.0082606
Barley	Stage 2	P185-PWY	formaldehyde assimilation III (dihydroxyacetone cycle)	30	3	MAN_04185,MAN_07590,MAN_10645,	6.79	0.00908613
Barley	Stage 2	P461-PWY	hexitol fermentation to lactate, formate, ethanol and acetate	91	5	MAN_03888,MAN_04185,MAN_06435,MAN_07590,MAN_10645,	3.73	0.00973214
Barley	Stage 2	PWY66-399	gluconeogenesis III	31	3	MAN_04185,MAN_07590,MAN_10645,	6.57	0.0099585
Barley	Stage 2	HEXITOLDEGSUPER-PWY	superpathway of hexitol degradation (bacteria)	31	3	MAN_04185,MAN_07590,MAN_10645,	6.57	0.0099585
Barley	Stage 2	PWY-7184	pyrimidine deoxyribonucleotides de novo biosynthesis I	93	5	MAN_02576,MAN_04290,MAN_06927,MAN_07440,MAN_10143,	3.65	0.0106463
Barley	Stage 2	PWY0-166	superpathway of pyrimidine deoxyribonucleotides de novo biosynthesis (E. coli)	93	5	MAN_02576,MAN_04290,MAN_06927,MAN_07440,MAN_10143,	3.65	0.0106463
Barley	Stage 2	PWY-7385	1,3-propanediol biosynthesis (engineered)	12	2	MAN_04917,MAN_09860,	11.32	0.0126994
Barley	Stage 2	UDPNACETYLGALSYN-PWY	UDP-N-acetyl-D-glucosamine biosynthesis II	12	2	MAN_04917,MAN_09860,	11.32	0.0126994
Barley	Stage 2	PWY-6961	L-ascorbate degradation II (bacterial, aerobic)	1	1	MAN_06917,	67.89	0.0147293
Barley	Stage 2	PWY-6960	L-ascorbate degradation III	1	1	MAN_06917,	67.89	0.0147293
Barley	Stage 2	PWY-7894	procollagen hydroxylation and glycosylation	1	1	MAN_06913,	67.89	0.0147293
Barley	Stage 2	PWY-6317	D-galactose degradation I (Leloir pathway)	13	2	MAN_03490,MAN_07188,	10.44	0.0148701
Barley	Stage 2	PWY-7345	superpathway of anaerobic sucrose degradation	104	5	MAN_03490,MAN_04185,MAN_06435,MAN_07590,MAN_10645,	3.26	0.0167509
Barley	Stage 2	PWY-5514	UDP-N-acetyl-D-galactosamine biosynthesis II	14	2	MAN_04917,MAN_09860,	9.7	0.0171887
Barley	Stage 2	P341-PWY	glycolysis V (Pyrococcus)	14	2	MAN_07590,MAN_10645,	9.7	0.0171887
Barley	Stage 2	PWY-621	sucrose degradation III (sucrose invertase)	14	2	MAN_04917,MAN_09860,	9.7	0.0171887
Barley	Stage 2	P441-PWY	superpathway of N-acetylneuraminate degradation	106	5	MAN_03888,MAN_04185,MAN_06435,MAN_07590,MAN_10645,	3.2	0.0180694
Barley	Stage 2	GLYCOLYSIS-E-D	superpathway of glycolysis and the Entner-Doudoroff pathway	39	3	MAN_04185,MAN_07590,MAN_10645,	5.22	0.0186778
Barley	Stage 2	PWY-7211	superpathway of pyrimidine deoxyribonucleotides <i>de novo</i> biosynthesis	112	5	MAN_02576,MAN_04290,MAN_06927,MAN_07440,MAN_10143,	3.03	0.0224369
Barley	Stage 2	PWY-6527	stachyose degradation	17	2	MAN_07186,MAN_07188,	7.99	0.0249871
Barley	Stage 2	PWY-7124	ethene biosynthesis V (engineered)	45	3	MAN_04185,MAN_07590,MAN_10645,	4.53	0.0273034
Barley	Stage 2	PWY-5506	methanol oxidation to formaldehyde IV	19	2	MAN_04617,MAN_06917,	7.15	0.0308443
Barley	Stage 2	PWY-6854	ethene biosynthesis III (microbes)	19	2	MAN_06660,MAN_10798,	7.15	0.0308443
Barley	Stage 2	PWY-7328	superpathway of UDP-glucose-derived O-antigen building blocks biosynthesis	19	2	MAN_03490,MAN_07188,	7.15	0.0308443
Barley	Stage 2	PWY-7198	pyrimidine deoxyribonucleotides de novo biosynthesis IV	86	4	MAN_02576,MAN_04290,MAN_06927,MAN_07440,	3.16	0.0357776
Barley	Stage 2	PWY-6404	superpathway of mycolyl-arabinogalactan-peptidoglycan complex biosynthesis	50	3	MAN_01618,MAN_03490,MAN_07188,	4.07	0.0358691
Barley	Stage 2	PWY-7210	pyrimidine deoxyribonucleotides biosynthesis from CTP	87	4	MAN_02576,MAN_04290,MAN_06927,MAN_07440,	3.12	0.0371129
Barley	Stage 2	PWY-6886	1-butanol autotrophic biosynthesis (engineered)	51	3	MAN_04185,MAN_07590,MAN_10645,	3.99	0.0377313
Barley	Stage 2	PWY-7218	photosynthetic 3-hydroxybutanoate biosynthesis (engineered)	51	3	MAN_04185,MAN_07590,MAN_10645,	3.99	0.0377313
Barley	Stage 2	PWY-5474	hydroxycinnamic acid tyramine amides biosynthesis	3	1	MAN_01287,	22.63	0.0435573
Barley	Stage 2	PWY0-541	cyclopropane fatty acid (CFA) biosynthesis	3	1	MAN_02066,	22.63	0.0435573
Barley	Stage 2	PWY-4942	sterculate biosynthesis	3	1	MAN_02066,	22.63	0.0435573
Barley	Stage 2	PWY-8139	CDP-6-deoxy-D-gulose biosynthesis	3	1	MAN_03490,	22.63	0.0435573
Barley	Stage 2	GLYCOLYSIS-TCA-GLYOX-BYPASS	superpathway of glycolysis, pyruvate dehydrogenase, TCA, and glyoxylate bypass	54	3	MAN_04185,MAN_07590,MAN_10645,	3.77	0.0436124
Barley	Stage 2	PWY-8004	Entner-Doudoroff pathway I	23	2	MAN_07590,MAN_10645,	5.9	0.0439894
Barley	Stage 2	PWY-6545	pyrimidine deoxyribonucleotides de novo biosynthesis III	92	4	MAN_02576,MAN_04290,MAN_07440,MAN_10143,	2.95	0.0442233
Barley	Stage 3	PWY-5661	GDP-⍺-D-glucose biosynthesis	7	4	MAN_03490,MAN_04816,MAN_04917,MAN_09860,	13.42	9.87331e-05
Barley	Stage 3	GLUCOSE1PMETAB-PWY	glucose and glucose-1-phosphate degradation	8	4	MAN_03490,MAN_04816,MAN_04917,MAN_09860,	11.74	0.000191
Barley	Stage 3	PWY-2723	trehalose degradation V	8	4	MAN_03490,MAN_04816,MAN_04917,MAN_09860,	11.74	0.000191
Barley	Stage 3	GLYCOCAT-PWY	glycogen degradation I	15	5	MAN_03490,MAN_04816,MAN_04917,MAN_09103,MAN_09860,	7.83	0.00027265
Barley	Stage 3	P122-PWY	heterolactic fermentation	105	13	MAN_01183,MAN_03888,MAN_04134,MAN_04917,MAN_05890,MAN_06435,MAN_07123,MAN_07590,MAN_08453,MAN_09699,MAN_09860,MAN_10148,MAN_10645,	2.91	0.000380036
Barley	Stage 3	SUCSYN-PWY	sucrose biosynthesis I (from photosynthesis)	16	5	MAN_03490,MAN_04185,MAN_04816,MAN_07590,MAN_10645,	7.34	0.00038323
Barley	Stage 3	THREOCAT-PWY	superpathway of L-threonine metabolism	59	9	MAN_03888,MAN_05014,MAN_07121,MAN_07123,MAN_07183,MAN_08165,MAN_08166,MAN_09643,MAN_10486,	3.58	0.000694308
Barley	Stage 3	PWY66-389	phytol degradation	86	11	MAN_01183,MAN_03888,MAN_04134,MAN_04299,MAN_05890,MAN_06435,MAN_07123,MAN_08675,MAN_09699,MAN_09948,MAN_10148,	3	0.00083232
Barley	Stage 3	PWY-6313	serotonin degradation	87	11	MAN_01183,MAN_03888,MAN_04134,MAN_05890,MAN_06435,MAN_07123,MAN_08113,MAN_09103,MAN_09699,MAN_09948,MAN_10148,	2.97	0.000919148
Barley	Stage 3	PWY-7345	superpathway of anaerobic sucrose degradation	104	12	MAN_01183,MAN_03490,MAN_04134,MAN_04185,MAN_04816,MAN_05890,MAN_06435,MAN_07590,MAN_09699,MAN_10148,MAN_10486,MAN_10645,	2.71	0.00122849
Barley	Stage 3	PWY4LZ-257	superpathway of fermentation (Chlamydomonas reinhardtii)	77	10	MAN_00220,MAN_01183,MAN_03888,MAN_04134,MAN_05890,MAN_06435,MAN_07123,MAN_09699,MAN_10148,MAN_10486,	3.05	0.00128473
Barley	Stage 3	PWY-5941	glycogen degradation II	30	6	MAN_02447,MAN_03490,MAN_04816,MAN_04917,MAN_08512,MAN_09860,	4.7	0.00133634
Barley	Stage 3	P461-PWY	hexitol fermentation to lactate, formate, ethanol and acetate	91	11	MAN_01183,MAN_03888,MAN_04134,MAN_04185,MAN_05890,MAN_06435,MAN_07123,MAN_07590,MAN_09699,MAN_10148,MAN_10645,	2.84	0.00134525
Barley	Stage 3	PWY-3981	β-alanine biosynthesis I	32	6	MAN_03888,MAN_04617,MAN_07121,MAN_07123,MAN_07183,MAN_07762,	4.4	0.00190257
Barley	Stage 3	PWY-7238	sucrose biosynthesis II	14	4	MAN_03490,MAN_04816,MAN_04917,MAN_09860,	6.71	0.00223854
Barley	Stage 3	2PHENDEG-PWY	phenylethylamine degradation I	23	5	MAN_03888,MAN_07121,MAN_07123,MAN_07183,MAN_08113,	5.1	0.00232469
Barley	Stage 3	PWY-6342	noradrenaline and adrenaline degradation	85	10	MAN_01183,MAN_03888,MAN_04134,MAN_05890,MAN_06435,MAN_07123,MAN_08113,MAN_09699,MAN_09948,MAN_10148,	2.76	0.0027514
Barley	Stage 3	PWY-5751	phenylethanol biosynthesis	73	9	MAN_01183,MAN_04134,MAN_05890,MAN_06435,MAN_07121,MAN_07183,MAN_08113,MAN_09699,MAN_10148,	2.89	0.00325458
Barley	Stage 3	PWY-6181	histamine degradation	25	5	MAN_03888,MAN_07121,MAN_07123,MAN_07183,MAN_09948,	4.7	0.00342918
Barley	Stage 3	PHOSPHONOTASE-PWY	2-aminoethylphosphonate degradation I	8	3	MAN_01485,MAN_03888,MAN_07123,	8.8	0.00359919
Barley	Stage 3	ETOH-ACETYLCOA-ANA-PWY	ethanol degradation I	63	8	MAN_01183,MAN_03888,MAN_04134,MAN_05890,MAN_06435,MAN_07123,MAN_09699,MAN_10148,	2.98	0.0045777
Barley	Stage 3	PWY-5480	pyruvate fermentation to ethanol I	63	8	MAN_01183,MAN_03888,MAN_04134,MAN_05890,MAN_06435,MAN_07123,MAN_09699,MAN_10148,	2.98	0.0045777
Barley	Stage 3	PWY-6587	pyruvate fermentation to ethanol III	63	8	MAN_01183,MAN_03888,MAN_04134,MAN_05890,MAN_06435,MAN_07123,MAN_09699,MAN_10148,	2.98	0.0045777
Barley	Stage 3	P441-PWY	superpathway of N-acetylneuraminate degradation	106	11	MAN_01183,MAN_03888,MAN_04134,MAN_04185,MAN_05890,MAN_06435,MAN_07123,MAN_07590,MAN_09699,MAN_10148,MAN_10645,	2.44	0.00461051
Barley	Stage 3	DETOX1-PWY	superoxide radicals degradation	17	4	MAN_03752,MAN_06660,MAN_06917,MAN_10798,	5.52	0.00482106
Barley	Stage 3	PWY0-1182	trehalose degradation II (cytosolic)	9	3	MAN_04555,MAN_04917,MAN_09860,	7.83	0.00523251
Barley	Stage 3	LCYSDEG-PWY	L-cysteine degradation II	3	2	MAN_05014,MAN_08165,	15.65	0.00524398
Barley	Stage 3	SERDEG-PWY	L-serine degradation	3	2	MAN_05014,MAN_08165,	15.65	0.00524398
Barley	Stage 3	TRYPDEG-PWY	L-tryptophan degradation II (via pyruvate)	3	2	MAN_05014,MAN_08165,	15.65	0.00524398
Barley	Stage 3	PWY-6196	D-serine degradation	3	2	MAN_05014,MAN_08165,	15.65	0.00524398
Barley	Stage 3	PWY-8139	CDP-6-deoxy-D-gulose biosynthesis	3	2	MAN_03490,MAN_04816,	15.65	0.00524398
Barley	Stage 3	PWY-7918	protein N-glycosylation processing phase (endoplasmic reticulum, yeast)	3	2	MAN_06498,MAN_09103,	15.65	0.00524398
Barley	Stage 3	PWY0-1535	D-serine degradation	3	2	MAN_05014,MAN_08165,	15.65	0.00524398
Barley	Stage 3	PWY-701	L-methionine degradation II	3	2	MAN_05014,MAN_08165,	15.65	0.00524398
Barley	Stage 3	PWY-6981	chitin biosynthesis	28	5	MAN_03490,MAN_04555,MAN_04816,MAN_04917,MAN_09860,	4.19	0.00572926
Barley	Stage 3	PWY-3162	L-tryptophan degradation V (side chain pathway)	66	8	MAN_01183,MAN_03888,MAN_04134,MAN_05890,MAN_06435,MAN_07123,MAN_09699,MAN_10148,	2.85	0.00610549
Barley	Stage 3	PWY0-1477	ethanolamine utilization	66	8	MAN_01183,MAN_03888,MAN_04134,MAN_05890,MAN_06435,MAN_07123,MAN_09699,MAN_10148,	2.85	0.00610549
Barley	Stage 3	P161-PWY	acetylene degradation (anaerobic)	66	8	MAN_01183,MAN_03888,MAN_04134,MAN_05890,MAN_06435,MAN_07123,MAN_09699,MAN_10148,	2.85	0.00610549
Barley	Stage 3	PWY66-387	3-methyl-branched fatty acid ⍺-oxidation	29	5	MAN_03888,MAN_04299,MAN_07123,MAN_08675,MAN_09948,	4.05	0.00669225
Barley	Stage 3	P221-PWY	octane oxidation	29	5	MAN_03888,MAN_04299,MAN_07123,MAN_08675,MAN_09948,	4.05	0.00669225
Barley	Stage 3	PWY66-21	ethanol degradation II	82	9	MAN_01183,MAN_03888,MAN_04134,MAN_05890,MAN_06435,MAN_07123,MAN_09699,MAN_09948,MAN_10148,	2.58	0.00713068
Barley	Stage 3	PWY-6993	nicotine degradation II (pyrrolidine pathway)	10	3	MAN_03888,MAN_07123,MAN_09948,	7.04	0.00724524
Barley	Stage 3	ANAGLYCOLYSIS-PWY	glycolysis III (from glucose)	20	4	MAN_04917,MAN_07590,MAN_09860,MAN_10645,	4.7	0.0088932
Barley	Stage 3	TREDEGLOW-PWY	trehalose degradation I (low osmolarity)	4	2	MAN_04917,MAN_09860,	11.74	0.0101964
Barley	Stage 3	PWY-5940	streptomycin biosynthesis	4	2	MAN_03490,MAN_04816,	11.74	0.0101964
Barley	Stage 3	PWY-5437	L-threonine degradation I	4	2	MAN_05014,MAN_08165,	11.74	0.0101964
Barley	Stage 3	PWY-6731	starch degradation III	4	2	MAN_03490,MAN_04816,	11.74	0.0101964
Barley	Stage 3	P124-PWY	Bifidobacterium shunt	32	5	MAN_04917,MAN_07590,MAN_08453,MAN_09860,MAN_10645,	3.67	0.0102534
Barley	Stage 3	DETOX1-PWY-1	reactive oxygen species degradation	21	4	MAN_03752,MAN_06660,MAN_06917,MAN_10798,	4.47	0.0106316
Barley	Stage 3	ANAEROFRUCAT-PWY	homolactic fermentation	21	4	MAN_04917,MAN_07590,MAN_09860,MAN_10645,	4.47	0.0106316
Barley	Stage 3	ARGDEG-PWY	superpathway of L-arginine, putrescine, and 4-aminobutanoate degradation	21	4	MAN_02175,MAN_03888,MAN_07123,MAN_09948,	4.47	0.0106316
Barley	Stage 3	FERMENTATION-PWY	mixed acid fermentation	89	9	MAN_01183,MAN_03888,MAN_04134,MAN_04754,MAN_05890,MAN_06435,MAN_07123,MAN_09699,MAN_10148,	2.37	0.0120605
Barley	Stage 3	ORNARGDEG-PWY	superpathway of L-arginine and L-ornithine degradation	22	4	MAN_02175,MAN_03888,MAN_07123,MAN_09948,	4.27	0.0125759
Barley	Stage 3	PWY-1042	glycolysis IV	22	4	MAN_03888,MAN_07123,MAN_07590,MAN_10645,	4.27	0.0125759
Barley	Stage 3	CALVIN-PWY	Calvin-Benson-Bassham cycle	23	4	MAN_04185,MAN_07590,MAN_08453,MAN_10645,	4.08	0.014734
Barley	Stage 3	PWY-6071	superpathway of phenylethylamine degradation	48	6	MAN_03214,MAN_03888,MAN_07121,MAN_07123,MAN_07183,MAN_08113,	2.93	0.0148237
Barley	Stage 3	PWY-6317	D-galactose degradation I (Leloir pathway)	13	3	MAN_03490,MAN_04816,MAN_07188,	5.42	0.0157297
Barley	Stage 3	PWY-5436	L-threonine degradation IV	13	3	MAN_03888,MAN_07123,MAN_08166,	5.42	0.0157297
Barley	Stage 3	PWY-5486	pyruvate fermentation to ethanol II	63	7	MAN_01183,MAN_04134,MAN_05890,MAN_06435,MAN_09699,MAN_10148,MAN_10486,	2.61	0.01614
Barley	Stage 3	PWY-5082	L-methionine degradation III	63	7	MAN_01183,MAN_04134,MAN_05890,MAN_06435,MAN_09699,MAN_10148,MAN_10486,	2.61	0.01614
Barley	Stage 3	PWY-6307	L-tryptophan degradation X (mammalian, via tryptamine)	49	6	MAN_03888,MAN_05890,MAN_07123,MAN_08113,MAN_09948,MAN_10148,	2.87	0.0163218
Barley	Stage 3	PWY-6318	L-phenylalanine degradation IV (mammalian, via side chain)	36	5	MAN_03888,MAN_07121,MAN_07123,MAN_07183,MAN_08113,	3.26	0.0167743
Barley	Stage 3	PWY-7494	choline degradation IV	25	4	MAN_03888,MAN_04617,MAN_07123,MAN_07762,	3.76	0.0197197
Barley	Stage 3	PWY-6054	dimethylsulfoniopropanoate biosynthesis I (Wollastonia)	25	4	MAN_03888,MAN_04617,MAN_07123,MAN_07762,	3.76	0.0197197
Barley	Stage 3	PWY-6055	dimethylsulfoniopropanoate biosynthesis II (Spartina)	25	4	MAN_03888,MAN_04617,MAN_07123,MAN_07762,	3.76	0.0197197
Barley	Stage 3	PWY-3722	glycine betaine biosynthesis II (Gram-positive bacteria)	25	4	MAN_03888,MAN_04617,MAN_07123,MAN_07762,	3.76	0.0197197
Barley	Stage 3	CHOLINE-BETAINE-ANA-PWY	choline degradation I	25	4	MAN_03888,MAN_04617,MAN_07123,MAN_07762,	3.76	0.0197197
Barley	Stage 3	BETSYN-PWY	glycine betaine biosynthesis I (Gram-negative bacteria)	25	4	MAN_03888,MAN_04617,MAN_07123,MAN_07762,	3.76	0.0197197
Barley	Stage 3	PHOTOALL-PWY	oxygenic photosynthesis	25	4	MAN_04185,MAN_07590,MAN_08453,MAN_10645,	3.76	0.0197197
Barley	Stage 3	PWY-7111	pyruvate fermentation to isobutanol (engineered)	81	8	MAN_01183,MAN_04134,MAN_05890,MAN_06435,MAN_09643,MAN_09699,MAN_10148,MAN_10486,	2.32	0.0201513
Barley	Stage 3	PWY-6802	salidroside biosynthesis	67	7	MAN_01183,MAN_04134,MAN_05890,MAN_06435,MAN_08113,MAN_09699,MAN_10148,	2.45	0.0220735
Barley	Stage 3	P542-PWY	choline-O-sulfate degradation	26	4	MAN_03888,MAN_04617,MAN_07123,MAN_07762,	3.61	0.0225589
Barley	Stage 3	METHGLYUT-PWY	superpathway of methylglyoxal degradation	26	4	MAN_03888,MAN_04275,MAN_05890,MAN_07123,	3.61	0.0225589
Barley	Stage 3	PWY-8020	D-xylose degradation V	15	3	MAN_03888,MAN_05890,MAN_07123,	4.7	0.0235231
Barley	Stage 3	PWY-7343	UDP-⍺-D-glucose biosynthesis	6	2	MAN_03490,MAN_04816,	7.83	0.0241005
Barley	Stage 3	PWY-7456	β-(1,4)-mannan degradation	6	2	MAN_03490,MAN_09196,	7.83	0.0241005
Barley	Stage 3	PWY-6737	starch degradation V	6	2	MAN_03490,MAN_04816,	7.83	0.0241005
Barley	Stage 3	PWY-7586	β-1,4-D-mannosyl-N-acetyl-D-glucosamine degradation	6	2	MAN_03490,MAN_09196,	7.83	0.0241005
Barley	Stage 3	PWY-2722	trehalose degradation IV	6	2	MAN_04917,MAN_09860,	7.83	0.0241005
Barley	Stage 3	PWY-8180	acrylate degradation II	6	2	MAN_03214,MAN_09699,	7.83	0.0241005
Barley	Stage 3	GLYCOGENSYNTH-PWY	glycogen biosynthesis I (from ADP-D-Glucose)	6	2	MAN_03490,MAN_04816,	7.83	0.0241005
Barley	Stage 3	PWY-7431	aromatic biogenic amine degradation (bacteria)	27	4	MAN_03888,MAN_07123,MAN_08113,MAN_09948,	3.48	0.0256355
Barley	Stage 3	PWY-7396	butanol and isobutanol biosynthesis (engineered)	70	7	MAN_01183,MAN_04134,MAN_05890,MAN_06435,MAN_09699,MAN_10148,MAN_10486,	2.35	0.0274175
Barley	Stage 3	PWY-6594	superpathway of Clostridium acetobutylicum solventogenic fermentation	86	8	MAN_01183,MAN_03888,MAN_04134,MAN_05890,MAN_06435,MAN_07123,MAN_09699,MAN_10148,	2.18	0.0278919
Barley	Stage 3	PWY-5459	methylglyoxal degradation IV	16	3	MAN_03888,MAN_05890,MAN_07123,	4.4	0.0280722
Barley	Stage 3	PWY66-388	ceramide degradation by ⍺-oxidation	41	5	MAN_03888,MAN_04299,MAN_07123,MAN_08675,MAN_09948,	2.86	0.0281943
Barley	Stage 3	PWY1F-353	glycine betaine biosynthesis III (plants)	28	4	MAN_03888,MAN_04617,MAN_07123,MAN_07762,	3.35	0.0289532
Barley	Stage 3	PWY-6333	acetaldehyde biosynthesis I	56	6	MAN_01183,MAN_04134,MAN_05890,MAN_06435,MAN_09699,MAN_10148,	2.52	0.0298186
Barley	Stage 3	PWY-7119	ceramide and sphingolipid recycling and degradation (yeast)	42	5	MAN_03888,MAN_04299,MAN_07123,MAN_08675,MAN_09948,	2.79	0.0309515
Barley	Stage 3	PWY-7013	(S)-propane-1,2-diol degradation	57	6	MAN_01183,MAN_04134,MAN_05890,MAN_06435,MAN_09699,MAN_10148,	2.47	0.032208
Barley	Stage 3	PWY6666-2	dopamine degradation	29	4	MAN_03888,MAN_07123,MAN_08113,MAN_09948,	3.24	0.032515
Barley	Stage 3	PWY-0	putrescine degradation III	29	4	MAN_03888,MAN_07123,MAN_08113,MAN_09948,	3.24	0.032515
Barley	Stage 3	12DICHLORETHDEG-PWY	1,2-dichloroethane degradation	7	2	MAN_03888,MAN_07123,	6.71	0.0328123
Barley	Stage 3	PWY-7085	triethylamine degradation	7	2	MAN_03888,MAN_07123,	6.71	0.0328123
Barley	Stage 3	PWY-7317	superpathway of dTDP-glucose-derived O-antigen building blocks biosynthesis	7	2	MAN_03490,MAN_04816,	6.71	0.0328123
Barley	Stage 3	PWY-622	starch biosynthesis	7	2	MAN_03490,MAN_04816,	6.71	0.0328123
Barley	Stage 3	PWY-8325	glycine betaine degradation III	7	2	MAN_05014,MAN_08165,	6.71	0.0328123
Barley	Stage 3	PWY-5420	catechol degradation II (meta-cleavage pathway)	7	2	MAN_03888,MAN_07123,	6.71	0.0328123
Barley	Stage 3	PWY-8062	sulfoacetaldehyde degradation IV	7	2	MAN_03888,MAN_07123,	6.71	0.0328123
Barley	Stage 3	PWY-7731	superpathway of photosynthetic hydrogen production	7	2	MAN_00220,MAN_05865,	6.71	0.0328123
Barley	Stage 3	PWY-5430	meta cleavage pathway of aromatic compounds	7	2	MAN_03888,MAN_07123,	6.71	0.0328123
Barley	Stage 3	PWY0-1317	L-lactaldehyde degradation (aerobic)	7	2	MAN_03888,MAN_07123,	6.71	0.0328123
Barley	Stage 3	PWY-5162	2-hydroxypenta-2,4-dienoate degradation	7	2	MAN_03888,MAN_07123,	6.71	0.0328123
Barley	Stage 3	PWY-5415	catechol degradation I (meta-cleavage pathway)	7	2	MAN_03888,MAN_07123,	6.71	0.0328123
Barley	Stage 3	PWY-5273	p-cumate degradation	7	2	MAN_03888,MAN_07123,	6.71	0.0328123
Barley	Stage 3	PWY-5180	toluene degradation I (aerobic) (via o-cresol)	7	2	MAN_03888,MAN_07123,	6.71	0.0328123
Barley	Stage 3	PWY-5266	p-cymene degradation	7	2	MAN_03888,MAN_07123,	6.71	0.0328123
Barley	Stage 3	DTDPRHAMSYN-PWY	dTDP-β-L-rhamnose biosynthesis	7	2	MAN_03490,MAN_04816,	6.71	0.0328123
Barley	Stage 3	PWY-5717	superpathway of formononetin derivative biosynthesis	7	2	MAN_05457,MAN_08159,	6.71	0.0328123
Barley	Stage 3	PWY-5179	toluene degradation V (aerobic) (via toluene-cis-diol)	7	2	MAN_03888,MAN_07123,	6.71	0.0328123
Barley	Stage 3	PWY-5768	pyruvate fermentation to acetate VIII	17	3	MAN_03888,MAN_07123,MAN_10486,	4.14	0.0330546
Barley	Stage 3	PWY-7268	cytosolic NADPH production (yeast)	17	3	MAN_03888,MAN_04754,MAN_07123,	4.14	0.0330546
Barley	Stage 3	PWY-6604	superpathway of Clostridium acetobutylicum acidogenic and solventogenic fermentation	89	8	MAN_01183,MAN_03888,MAN_04134,MAN_05890,MAN_06435,MAN_07123,MAN_09699,MAN_10148,	2.11	0.0334209
Barley	Stage 3	PWY-7185	UTP and CTP dephosphorylation I	73	7	MAN_01357,MAN_01699,MAN_02576,MAN_04290,MAN_06508,MAN_07296,MAN_08126,	2.25	0.0335852
Barley	Stage 3	PWY3DJ-11470	sphingosine and sphingosine-1-phosphate metabolism	43	5	MAN_03888,MAN_04299,MAN_07123,MAN_08675,MAN_09948,	2.73	0.0338731
Barley	Stage 3	P185-PWY	formaldehyde assimilation III (dihydroxyacetone cycle)	30	4	MAN_04185,MAN_07590,MAN_08453,MAN_10645,	3.13	0.0363229
Barley	Stage 3	COLANSYN-PWY	colanic acid building blocks biosynthesis	30	4	MAN_03490,MAN_04816,MAN_07188,MAN_09196,	3.13	0.0363229
Barley	Stage 3	PWY-7387	hypotaurine degradation	18	3	MAN_03888,MAN_07123,MAN_09948,	3.91	0.038466
Barley	Stage 3	PWY-2501	fatty acid ⍺-oxidation I (plants)	18	3	MAN_03888,MAN_07123,MAN_09948,	3.91	0.038466
Barley	Stage 3	PWY-6871	3-methylbutanol biosynthesis (engineered)	60	6	MAN_01183,MAN_04134,MAN_05890,MAN_06435,MAN_09699,MAN_10148,	2.35	0.0401154
Barley	Stage 3	PWY-7124	ethene biosynthesis V (engineered)	45	5	MAN_04185,MAN_04754,MAN_07590,MAN_08453,MAN_10645,	2.61	0.0402178
Barley	Stage 3	PWY-7245	superpathway of NAD/NADP - NADH/NADPH interconversion (yeast)	31	4	MAN_03888,MAN_04754,MAN_07123,MAN_09948,	3.03	0.0403784
Barley	Stage 3	PWY66-399	gluconeogenesis III	31	4	MAN_04185,MAN_04754,MAN_07590,MAN_10645,	3.03	0.0403784
Barley	Stage 3	PWY-6328	L-lysine degradation X	8	2	MAN_03888,MAN_07123,	5.87	0.04255
Barley	Stage 3	PWY0-461	L-lysine degradation I	8	2	MAN_03888,MAN_07123,	5.87	0.04255
Barley	Stage 3	PUTDEG-PWY	putrescine degradation I	8	2	MAN_03888,MAN_07123,	5.87	0.04255
Barley	Stage 3	PWY-6760	D-xylose degradation III	8	2	MAN_03888,MAN_07123,	5.87	0.04255
Barley	Stage 3	PWY66-373	sucrose degradation V (sucrose ⍺-glucosidase)	8	2	MAN_07590,MAN_10645,	5.87	0.04255
Barley	Stage 3	PWY-7919	protein N-glycosylation processing phase (plants and animals)	8	2	MAN_06498,MAN_09103,	5.87	0.04255
Barley	Stage 3	PWY-3641	L-carnitine degradation II	8	2	MAN_03888,MAN_07123,	5.87	0.04255
Barley	Stage 3	PWY-6497	D-galactarate degradation II	8	2	MAN_03888,MAN_07123,	5.87	0.04255
Barley	Stage 3	PWY-7516	L-lyxonate degradation	8	2	MAN_03888,MAN_07123,	5.87	0.04255
Barley	Stage 3	PWY-5315	1-methylpyrrolinium biosynthesis	8	2	MAN_07121,MAN_07183,	5.87	0.04255
Barley	Stage 3	PWY-6100	L-carnitine biosynthesis	8	2	MAN_03888,MAN_07123,	5.87	0.04255
Barley	Stage 3	PWY-6534	phenylethylamine degradation II	8	2	MAN_03888,MAN_07123,	5.87	0.04255
Barley	Stage 3	FUC-RHAMCAT-PWY	superpathway of fucose and rhamnose degradation	8	2	MAN_03888,MAN_07123,	5.87	0.04255
Barley	Stage 3	PWY-8162	phenylethanol degradation	8	2	MAN_03888,MAN_07123,	5.87	0.04255
Barley	Stage 3	PWY-6941	styrene degradation	8	2	MAN_03888,MAN_07123,	5.87	0.04255
Barley	Stage 3	PWY-6499	D-glucarate degradation II	8	2	MAN_03888,MAN_07123,	5.87	0.04255
Barley	Stage 3	PWY-7900	glycogen biosynthesis III (from ⍺-maltose 1-phosphate)	8	2	MAN_03490,MAN_04816,	5.87	0.04255
Barley	Stage 3	PWY-7902	glucosylglycerol biosynthesis	8	2	MAN_03490,MAN_04816,	5.87	0.04255
Barley	Stage 3	PWY-8001	felinine and 3-methyl-3-sulfanylbutan-1-ol biosynthesis	8	2	MAN_05014,MAN_08165,	5.87	0.04255
Barley	Stage 3	PWY-5517	L-arabinose degradation III	8	2	MAN_03888,MAN_07123,	5.87	0.04255
Barley	Stage 3	PWY-5197	lactate biosynthesis (archaea)	8	2	MAN_03888,MAN_07123,	5.87	0.04255
Barley	Stage 3	PWY-6832	2-aminoethylphosphonate degradation II	1	1	MAN_01485,	23.48	0.0425955
Barley	Stage 3	PWY-6960	L-ascorbate degradation III	1	1	MAN_06917,	23.48	0.0425955
Barley	Stage 3	PWY-7616	methanol oxidation to carbon dioxide	1	1	MAN_04134,	23.48	0.0425955
Barley	Stage 3	PWY-5298	L-lysine degradation VI	1	1	MAN_02175,	23.48	0.0425955
Barley	Stage 3	PWY-6961	L-ascorbate degradation II (bacterial, aerobic)	1	1	MAN_06917,	23.48	0.0425955
Barley	Stage 3	PWY-7798	protein S-nitrosylation and denitrosylation	1	1	MAN_01183,	23.48	0.0425955
Barley	Stage 3	PWY-6839	2-aminoethylphosphonate biosynthesis	1	1	MAN_01485,	23.48	0.0425955
Barley	Stage 3	PWY-6510	methanol oxidation to formaldehyde II	1	1	MAN_04134,	23.48	0.0425955
Barley	Stage 3	PWY-7833	biosynthesis of Lewis epitopes (H. pylori)	1	1	MAN_02586,	23.48	0.0425955
Barley	Stage 3	PWY-6722	candicidin biosynthesis	1	1	MAN_04754,	23.48	0.0425955
Barley	Stage 3	PWY-7894	procollagen hydroxylation and glycosylation	1	1	MAN_06913,	23.48	0.0425955
Barley	Stage 3	PWY-7328	superpathway of UDP-glucose-derived O-antigen building blocks biosynthesis	19	3	MAN_03490,MAN_04816,MAN_07188,	3.71	0.0442999
Barley	Stage 3	PWY-6854	ethene biosynthesis III (microbes)	19	3	MAN_03752,MAN_06660,MAN_10798,	3.71	0.0442999
Barley	Stage 3	PWY-2724	alkane oxidation	19	3	MAN_03888,MAN_07123,MAN_09948,	3.71	0.0442999
Barley	Stage 3	PWY-5076	L-leucine degradation III	63	6	MAN_01183,MAN_04134,MAN_05890,MAN_06435,MAN_09699,MAN_10148,	2.24	0.049164
Barley	Stage 3	PWY-5078	L-isoleucine degradation II	63	6	MAN_01183,MAN_04134,MAN_05890,MAN_06435,MAN_09699,MAN_10148,	2.24	0.049164
Barley	Stage 3	PWY-5057	L-valine degradation II	63	6	MAN_01183,MAN_04134,MAN_05890,MAN_06435,MAN_09699,MAN_10148,	2.24	0.049164
Barley	Stage 3	ILEUSYN-PWY	L-isoleucine biosynthesis I (from threonine)	33	4	MAN_05014,MAN_08165,MAN_09643,MAN_10486,	2.85	0.0492335
Barley	Stage 4	GLUCOSE1PMETAB-PWY	glucose and glucose-1-phosphate degradation	8	5	MAN_03105,MAN_03490,MAN_04816,MAN_04917,MAN_09860,	10.13	4.04228e-05
Barley	Stage 4	PWY-6181	histamine degradation	25	8	MAN_01654,MAN_03888,MAN_05552,MAN_07121,MAN_07123,MAN_07183,MAN_09802,MAN_09948,	5.19	7.71189e-05
Barley	Stage 4	PWY66-161	ethanol degradation III	26	8	MAN_01654,MAN_03224,MAN_03888,MAN_07123,MAN_07549,MAN_09385,MAN_09802,MAN_09948,	4.99	0.00010562
Barley	Stage 4	GLYCOCAT-PWY	glycogen degradation I	15	6	MAN_03490,MAN_04816,MAN_04917,MAN_07825,MAN_09103,MAN_09860,	6.48	0.000157601
Barley	Stage 4	THREOCAT-PWY	superpathway of L-threonine metabolism	59	12	MAN_00052,MAN_03888,MAN_05014,MAN_05552,MAN_07121,MAN_07123,MAN_07183,MAN_07736,MAN_08165,MAN_08166,MAN_09390,MAN_09643,	3.3	0.000176797
Barley	Stage 4	PWY66-387	3-methyl-branched fatty acid ⍺-oxidation	29	8	MAN_01654,MAN_03224,MAN_03888,MAN_04299,MAN_07123,MAN_08675,MAN_09802,MAN_09948,	4.47	0.000247389
Barley	Stage 4	P221-PWY	octane oxidation	29	8	MAN_01654,MAN_03224,MAN_03888,MAN_04299,MAN_07123,MAN_08675,MAN_09802,MAN_09948,	4.47	0.000247389
Barley	Stage 4	PWY-5661	GDP-⍺-D-glucose biosynthesis	7	4	MAN_03490,MAN_04816,MAN_04917,MAN_09860,	9.26	0.000421907
Barley	Stage 4	PWY-3981	β-alanine biosynthesis I	32	8	MAN_01759,MAN_03888,MAN_04617,MAN_05552,MAN_07121,MAN_07123,MAN_07183,MAN_07852,	4.05	0.000516981
Barley	Stage 4	PWY66-388	ceramide degradation by ⍺-oxidation	41	9	MAN_01654,MAN_03224,MAN_03888,MAN_04299,MAN_07123,MAN_08675,MAN_09389,MAN_09802,MAN_09948,	3.56	0.000652267
Barley	Stage 4	PWY-7119	ceramide and sphingolipid recycling and degradation (yeast)	42	9	MAN_01654,MAN_03224,MAN_03888,MAN_04299,MAN_07123,MAN_08675,MAN_09389,MAN_09802,MAN_09948,	3.47	0.000786986
Barley	Stage 4	PWY66-162	ethanol degradation IV	34	8	MAN_01654,MAN_03224,MAN_03888,MAN_07123,MAN_07549,MAN_09385,MAN_09802,MAN_09948,	3.81	0.000802597
Barley	Stage 4	PWY-2723	trehalose degradation V	8	4	MAN_03490,MAN_04816,MAN_04917,MAN_09860,	8.1	0.000803391
Barley	Stage 4	PWY3DJ-11470	sphingosine and sphingosine-1-phosphate metabolism	43	9	MAN_01654,MAN_03224,MAN_03888,MAN_04299,MAN_07123,MAN_08675,MAN_09389,MAN_09802,MAN_09948,	3.39	0.000943568
Barley	Stage 4	PWY66-21	ethanol degradation II	82	13	MAN_01183,MAN_01654,MAN_01826,MAN_03224,MAN_03888,MAN_04134,MAN_07123,MAN_07549,MAN_09385,MAN_09798,MAN_09802,MAN_09948,MAN_10148,	2.57	0.00122
Barley	Stage 4	PWY-5941	glycogen degradation II	30	7	MAN_02447,MAN_03490,MAN_04816,MAN_04917,MAN_07825,MAN_08512,MAN_09860,	3.78	0.00181198
Barley	Stage 4	PWY66-389	phytol degradation	86	13	MAN_01183,MAN_01654,MAN_01826,MAN_03224,MAN_03888,MAN_04134,MAN_04299,MAN_07123,MAN_08675,MAN_09798,MAN_09802,MAN_09948,MAN_10148,	2.45	0.00191661
Barley	Stage 4	SUCSYN-PWY	sucrose biosynthesis I (from photosynthesis)	16	5	MAN_03490,MAN_04185,MAN_04816,MAN_07590,MAN_10645,	5.06	0.00210119
Barley	Stage 4	2PHENDEG-PWY	phenylethylamine degradation I	23	6	MAN_03888,MAN_05552,MAN_07121,MAN_07123,MAN_07183,MAN_08113,	4.23	0.00210135
Barley	Stage 4	PWY66-399	gluconeogenesis III	31	7	MAN_04185,MAN_04754,MAN_05915,MAN_07590,MAN_08048,MAN_10387,MAN_10645,	3.66	0.00222123
Barley	Stage 4	PWY-1882	superpathway of C1 compounds oxidation to CO2	25	6	MAN_01183,MAN_01229,MAN_02675,MAN_05487,MAN_05552,MAN_07121,	3.89	0.00332593
Barley	Stage 4	PWY-7387	hypotaurine degradation	18	5	MAN_01654,MAN_03888,MAN_07123,MAN_09802,MAN_09948,	4.5	0.00372645
Barley	Stage 4	PWY-2501	fatty acid ⍺-oxidation I (plants)	18	5	MAN_01654,MAN_03888,MAN_07123,MAN_09802,MAN_09948,	4.5	0.00372645
Barley	Stage 4	PWY66-201	nicotine degradation IV	93	13	MAN_00220,MAN_00911,MAN_01643,MAN_03672,MAN_03888,MAN_04442,MAN_06332,MAN_06339,MAN_06340,MAN_07123,MAN_07738,MAN_09103,MAN_09397,	2.27	0.00391342
Barley	Stage 4	PWY-8180	acrylate degradation II	6	3	MAN_03214,MAN_03224,MAN_09385,	8.1	0.00401445
Barley	Stage 4	GLYCOGENSYNTH-PWY	glycogen biosynthesis I (from ADP-D-Glucose)	6	3	MAN_03490,MAN_04816,MAN_08654,	8.1	0.00401445
Barley	Stage 4	PWY-2724	alkane oxidation	19	5	MAN_01654,MAN_03888,MAN_07123,MAN_09802,MAN_09948,	4.26	0.00480934
Barley	Stage 4	PWY-7431	aromatic biogenic amine degradation (bacteria)	27	6	MAN_01654,MAN_03888,MAN_07123,MAN_08113,MAN_09802,MAN_09948,	3.6	0.00501631
Barley	Stage 4	ANAGLYCOLYSIS-PWY	glycolysis III (from glucose)	20	5	MAN_04917,MAN_07590,MAN_08048,MAN_09860,MAN_10645,	4.05	0.00609847
Barley	Stage 4	PWY-8029	limonene degradation IV (anaerobic)	20	5	MAN_01654,MAN_03888,MAN_07123,MAN_09802,MAN_09948,	4.05	0.00609847
Barley	Stage 4	PWY-6313	serotonin degradation	87	12	MAN_01183,MAN_01654,MAN_01826,MAN_03888,MAN_04134,MAN_07123,MAN_08113,MAN_09103,MAN_09798,MAN_09802,MAN_09948,MAN_10148,	2.24	0.0061708
Barley	Stage 4	PWY-622	starch biosynthesis	7	3	MAN_03490,MAN_04816,MAN_08654,	6.95	0.00670886
Barley	Stage 4	PWY-0	putrescine degradation III	29	6	MAN_01654,MAN_03888,MAN_07123,MAN_08113,MAN_09802,MAN_09948,	3.35	0.00726562
Barley	Stage 4	PWY6666-2	dopamine degradation	29	6	MAN_01654,MAN_03888,MAN_07123,MAN_08113,MAN_09802,MAN_09948,	3.35	0.00726562
Barley	Stage 4	ARGDEG-PWY	superpathway of L-arginine, putrescine, and 4-aminobutanoate degradation	21	5	MAN_02175,MAN_02475,MAN_03888,MAN_07123,MAN_09948,	3.86	0.00761289
Barley	Stage 4	ANAEROFRUCAT-PWY	homolactic fermentation	21	5	MAN_04917,MAN_07590,MAN_08048,MAN_09860,MAN_10645,	3.86	0.00761289
Barley	Stage 4	PWY-6536	4-aminobutanoate degradation III	14	4	MAN_01654,MAN_02175,MAN_02475,MAN_09948,	4.63	0.00857478
Barley	Stage 4	PWY-7238	sucrose biosynthesis II	14	4	MAN_03490,MAN_04816,MAN_04917,MAN_09860,	4.63	0.00857478
Barley	Stage 4	PWY-6307	L-tryptophan degradation X (mammalian, via tryptamine)	49	8	MAN_01654,MAN_01826,MAN_03888,MAN_07123,MAN_08113,MAN_09802,MAN_09948,MAN_10148,	2.65	0.00903572
Barley	Stage 4	ORNARGDEG-PWY	superpathway of L-arginine and L-ornithine degradation	22	5	MAN_02175,MAN_02475,MAN_03888,MAN_07123,MAN_09948,	3.68	0.00937099
Barley	Stage 4	PWY-1042	glycolysis IV	22	5	MAN_03888,MAN_07123,MAN_07590,MAN_08048,MAN_10645,	3.68	0.00937099
Barley	Stage 4	PWY-7245	superpathway of NAD/NADP - NADH/NADPH interconversion (yeast)	31	6	MAN_01654,MAN_03888,MAN_04754,MAN_07123,MAN_09802,MAN_09948,	3.14	0.0101669
Barley	Stage 4	PHOSPHONOTASE-PWY	2-aminoethylphosphonate degradation I	8	3	MAN_01485,MAN_03888,MAN_07123,	6.08	0.0102521
Barley	Stage 4	PWY-5315	1-methylpyrrolinium biosynthesis	8	3	MAN_05552,MAN_07121,MAN_07183,	6.08	0.0102521
Barley	Stage 4	PWY-5133	colupulone and cohumulone biosynthesis	8	3	MAN_03224,MAN_07549,MAN_09385,	6.08	0.0102521
Barley	Stage 4	PWY-7857	adlupulone and adhumulone biosynthesis	8	3	MAN_03224,MAN_07549,MAN_09385,	6.08	0.0102521
Barley	Stage 4	PWY-5132	lupulone and humulone biosynthesis	8	3	MAN_03224,MAN_07549,MAN_09385,	6.08	0.0102521
Barley	Stage 4	PWY-7900	glycogen biosynthesis III (from ⍺-maltose 1-phosphate)	8	3	MAN_03490,MAN_04816,MAN_08654,	6.08	0.0102521
Barley	Stage 4	PWY-8328	acetate and ATP formation from acetyl-CoA III	8	3	MAN_03224,MAN_07549,MAN_09385,	6.08	0.0102521
Barley	Stage 4	PWY0-1313	acetate conversion to acetyl-CoA	8	3	MAN_03224,MAN_07549,MAN_09385,	6.08	0.0102521
Barley	Stage 4	PWY-3941	β-alanine biosynthesis II	8	3	MAN_03214,MAN_03224,MAN_09385,	6.08	0.0102521
Barley	Stage 4	PWY-5134	superpathway of bitter acids biosynthesis	8	3	MAN_03224,MAN_07549,MAN_09385,	6.08	0.0102521
Barley	Stage 4	SERDEG-PWY	L-serine degradation	3	2	MAN_05014,MAN_08165,	10.8	0.0108916
Barley	Stage 4	PWY-5377	⍺-amyrin biosynthesis	3	2	MAN_06338,MAN_06520,	10.8	0.0108916
Barley	Stage 4	PWY-7918	protein N-glycosylation processing phase (endoplasmic reticulum, yeast)	3	2	MAN_06498,MAN_09103,	10.8	0.0108916
Barley	Stage 4	PWY-6196	D-serine degradation	3	2	MAN_05014,MAN_08165,	10.8	0.0108916
Barley	Stage 4	PWY-8028	cycloartenol biosynthesis	3	2	MAN_06338,MAN_06520,	10.8	0.0108916
Barley	Stage 4	PWY0-1535	D-serine degradation	3	2	MAN_05014,MAN_08165,	10.8	0.0108916
Barley	Stage 4	PWY-5483	pyruvate fermentation to acetate III	3	2	MAN_07549,MAN_09385,	10.8	0.0108916
Barley	Stage 4	PWY-5535	acetate and ATP formation from acetyl-CoA II	3	2	MAN_07549,MAN_09385,	10.8	0.0108916
Barley	Stage 4	PWY-8139	CDP-6-deoxy-D-gulose biosynthesis	3	2	MAN_03490,MAN_04816,	10.8	0.0108916
Barley	Stage 4	PWY-6008	baruol biosynthesis	3	2	MAN_06338,MAN_06520,	10.8	0.0108916
Barley	Stage 4	PWY-8027	parkeol biosynthesis	3	2	MAN_06338,MAN_06520,	10.8	0.0108916
Barley	Stage 4	TRYPDEG-PWY	L-tryptophan degradation II (via pyruvate)	3	2	MAN_05014,MAN_08165,	10.8	0.0108916
Barley	Stage 4	LCYSDEG-PWY	L-cysteine degradation II	3	2	MAN_05014,MAN_08165,	10.8	0.0108916
Barley	Stage 4	PWY-6132	lanosterol biosynthesis	3	2	MAN_06338,MAN_06520,	10.8	0.0108916
Barley	Stage 4	PWY-5992	thalianol and derivatives biosynthesis	3	2	MAN_06338,MAN_06520,	10.8	0.0108916
Barley	Stage 4	PWY-6007	(3E)-4,8-dimethylnona-1,3,7-triene biosynthesis II	3	2	MAN_06338,MAN_06520,	10.8	0.0108916
Barley	Stage 4	PWY-701	L-methionine degradation II	3	2	MAN_05014,MAN_08165,	10.8	0.0108916
Barley	Stage 4	PWY-6109	mangrove triterpenoid biosynthesis	3	2	MAN_06338,MAN_06520,	10.8	0.0108916
Barley	Stage 4	PWY-6005	marneral biosynthesis	3	2	MAN_06338,MAN_06520,	10.8	0.0108916
Barley	Stage 4	PWY-7251	pentacyclic triterpene biosynthesis	3	2	MAN_06338,MAN_06520,	10.8	0.0108916
Barley	Stage 4	PWY-8305	methoxylated aromatic compound degradation II	3	2	MAN_07549,MAN_09385,	10.8	0.0108916
Barley	Stage 4	P122-PWY	heterolactic fermentation	105	13	MAN_01183,MAN_01826,MAN_03888,MAN_04134,MAN_04917,MAN_07123,MAN_07590,MAN_08048,MAN_08453,MAN_09798,MAN_09860,MAN_10148,MAN_10645,	2.01	0.0110091
Barley	Stage 4	PWY-6402	superpathway of melatonin degradation	83	11	MAN_00220,MAN_00911,MAN_03672,MAN_04442,MAN_06332,MAN_06339,MAN_06340,MAN_07738,MAN_08113,MAN_09103,MAN_09397,	2.15	0.0116145
Barley	Stage 4	P124-PWY	Bifidobacterium shunt	32	6	MAN_04917,MAN_07590,MAN_08048,MAN_08453,MAN_09860,MAN_10645,	3.04	0.0118904
Barley	Stage 4	PWY-4061	glutathione-mediated detoxification I	32	6	MAN_05014,MAN_06036,MAN_06359,MAN_07795,MAN_08165,MAN_09595,	3.04	0.0118904
Barley	Stage 4	PWY-1801	formaldehyde oxidation II (glutathione-dependent)	24	5	MAN_01183,MAN_01229,MAN_02675,MAN_05552,MAN_07121,	3.38	0.0136875
Barley	Stage 4	PWY-6342	noradrenaline and adrenaline degradation	85	11	MAN_01183,MAN_01654,MAN_01826,MAN_03888,MAN_04134,MAN_07123,MAN_08113,MAN_09798,MAN_09802,MAN_09948,MAN_10148,	2.1	0.0137936
Barley	Stage 4	ILEUSYN-PWY	L-isoleucine biosynthesis I (from threonine)	33	6	MAN_00052,MAN_05014,MAN_07736,MAN_08165,MAN_09390,MAN_09643,	2.95	0.0138103
Barley	Stage 4	PWY-6398	melatonin degradation I	74	10	MAN_00220,MAN_00911,MAN_03672,MAN_04442,MAN_06332,MAN_06339,MAN_06340,MAN_07738,MAN_09103,MAN_09397,	2.19	0.0139349
Barley	Stage 4	PWY66-221	nicotine degradation V	74	10	MAN_00220,MAN_00911,MAN_03672,MAN_04442,MAN_06332,MAN_06339,MAN_06340,MAN_07738,MAN_09103,MAN_09397,	2.19	0.0139349
Barley	Stage 4	PWY-6992	1,5-anhydrofructose degradation	74	10	MAN_00220,MAN_00911,MAN_03672,MAN_04442,MAN_06332,MAN_06339,MAN_06340,MAN_07738,MAN_09196,MAN_09397,	2.19	0.0139349
Barley	Stage 4	PWY-5108	L-isoleucine biosynthesis V	16	4	MAN_03224,MAN_07549,MAN_07736,MAN_09385,	4.05	0.0141534
Barley	Stage 4	PWY-6672	cis-geranyl-CoA degradation	9	3	MAN_03224,MAN_07549,MAN_09385,	5.4	0.0146897
Barley	Stage 4	PWY-6872	retinoate biosynthesis I	9	3	MAN_03888,MAN_07123,MAN_09802,	5.4	0.0146897
Barley	Stage 4	PWY-5104	L-isoleucine biosynthesis IV	34	6	MAN_00052,MAN_03224,MAN_07736,MAN_09385,MAN_09390,MAN_09643,	2.86	0.0159371
Barley	Stage 4	PWY-7494	choline degradation IV	25	5	MAN_01759,MAN_03888,MAN_04617,MAN_07123,MAN_07852,	3.24	0.0162779
Barley	Stage 4	PWY-6055	dimethylsulfoniopropanoate biosynthesis II (Spartina)	25	5	MAN_01759,MAN_03888,MAN_04617,MAN_07123,MAN_07852,	3.24	0.0162779
Barley	Stage 4	PWY-7269	mitochondrial NADPH production (yeast)	25	5	MAN_01654,MAN_03888,MAN_07123,MAN_09802,MAN_09948,	3.24	0.0162779
Barley	Stage 4	CHOLINE-BETAINE-ANA-PWY	choline degradation I	25	5	MAN_01759,MAN_03888,MAN_04617,MAN_07123,MAN_07852,	3.24	0.0162779
Barley	Stage 4	PWY-3722	glycine betaine biosynthesis II (Gram-positive bacteria)	25	5	MAN_01759,MAN_03888,MAN_04617,MAN_07123,MAN_07852,	3.24	0.0162779
Barley	Stage 4	PWY-6054	dimethylsulfoniopropanoate biosynthesis I (Wollastonia)	25	5	MAN_01759,MAN_03888,MAN_04617,MAN_07123,MAN_07852,	3.24	0.0162779
Barley	Stage 4	BETSYN-PWY	glycine betaine biosynthesis I (Gram-negative bacteria)	25	5	MAN_01759,MAN_03888,MAN_04617,MAN_07123,MAN_07852,	3.24	0.0162779
Barley	Stage 4	DETOX1-PWY	superoxide radicals degradation	17	4	MAN_03752,MAN_06660,MAN_06917,MAN_10798,	3.81	0.0176375
Barley	Stage 4	CAMALEXIN-SYN	camalexin biosynthesis	17	4	MAN_06036,MAN_06359,MAN_07795,MAN_09595,	3.81	0.0176375
Barley	Stage 4	P542-PWY	choline-O-sulfate degradation	26	5	MAN_01759,MAN_03888,MAN_04617,MAN_07123,MAN_07852,	3.12	0.0191757
Barley	Stage 4	PWY-6993	nicotine degradation II (pyrrolidine pathway)	10	3	MAN_03888,MAN_07123,MAN_09948,	4.86	0.0200487
Barley	Stage 4	THRDLCTCAT-PWY	L-threonine degradation III (to methylglyoxal)	10	3	MAN_05552,MAN_07121,MAN_07183,	4.86	0.0200487
Barley	Stage 4	BRANCHED-CHAIN-AA-SYN-PWY	superpathway of branched chain amino acid biosynthesis	36	6	MAN_00052,MAN_05014,MAN_07736,MAN_08165,MAN_09390,MAN_09643,	2.7	0.0208503
Barley	Stage 4	PWY-5760	β-alanine biosynthesis IV	36	6	MAN_01759,MAN_03888,MAN_04617,MAN_07123,MAN_07357,MAN_07852,	2.7	0.0208503
Barley	Stage 4	PWY-6318	L-phenylalanine degradation IV (mammalian, via side chain)	36	6	MAN_03888,MAN_05552,MAN_07121,MAN_07123,MAN_07183,MAN_08113,	2.7	0.0208503
Barley	Stage 4	PWY-6731	starch degradation III	4	2	MAN_03490,MAN_04816,	8.1	0.0209023
Barley	Stage 4	PWY-6679	jadomycin biosynthesis	4	2	MAN_04754,MAN_10387,	8.1	0.0209023
Barley	Stage 4	PWY-6473	4-aminobutanoate degradation IV	4	2	MAN_02475,MAN_09948,	8.1	0.0209023
Barley	Stage 4	PWY-5096	pyruvate fermentation to acetate and alanine	4	2	MAN_07549,MAN_09385,	8.1	0.0209023
Barley	Stage 4	TREDEGLOW-PWY	trehalose degradation I (low osmolarity)	4	2	MAN_04917,MAN_09860,	8.1	0.0209023
Barley	Stage 4	PWY-5437	L-threonine degradation I	4	2	MAN_05014,MAN_08165,	8.1	0.0209023
Barley	Stage 4	PWY-7978	N-methylpyrrolidone degradation	4	2	MAN_02475,MAN_09948,	8.1	0.0209023
Barley	Stage 4	PWY-5940	streptomycin biosynthesis	4	2	MAN_03490,MAN_04816,	8.1	0.0209023
Barley	Stage 4	LEU-DEG2-PWY	L-leucine degradation I	18	4	MAN_02070,MAN_04754,MAN_07736,MAN_10387,	3.6	0.0216121
Barley	Stage 4	P461-PWY	hexitol fermentation to lactate, formate, ethanol and acetate	91	11	MAN_01183,MAN_01826,MAN_03888,MAN_04134,MAN_04185,MAN_07123,MAN_07590,MAN_08048,MAN_09798,MAN_10148,MAN_10645,	1.96	0.0222082
Barley	Stage 4	PWY-5789	3-hydroxypropanoate/4-hydroxybutanate cycle	47	7	MAN_01183,MAN_03214,MAN_03224,MAN_04754,MAN_07549,MAN_09385,MAN_10387,	2.41	0.0231501
Barley	Stage 4	PWY-1121	suberin monomers biosynthesis	37	6	MAN_02709,MAN_03224,MAN_04299,MAN_08232,MAN_08675,MAN_09397,	2.63	0.0236548
Barley	Stage 4	PWY-6071	superpathway of phenylethylamine degradation	48	7	MAN_03214,MAN_03888,MAN_05552,MAN_07121,MAN_07123,MAN_07183,MAN_08113,	2.36	0.0257422
Barley	Stage 4	PWY-6142	gluconeogenesis II (Methanobacterium thermoautotrophicum)	28	5	MAN_04754,MAN_07590,MAN_08048,MAN_10387,MAN_10645,	2.89	0.0259434
Barley	Stage 4	PWY1F-353	glycine betaine biosynthesis III (plants)	28	5	MAN_01759,MAN_03888,MAN_04617,MAN_07123,MAN_07852,	2.89	0.0259434
Barley	Stage 4	PWY-5665	vanillin biosynthesis I	70	9	MAN_00220,MAN_00911,MAN_03672,MAN_04442,MAN_06332,MAN_06339,MAN_06340,MAN_07738,MAN_09397,	2.08	0.0260113
Barley	Stage 4	PWY66-241	bupropion degradation	70	9	MAN_00220,MAN_00911,MAN_03672,MAN_04442,MAN_06332,MAN_06339,MAN_06340,MAN_07738,MAN_09397,	2.08	0.0260113
Barley	Stage 4	PWY-2221	Entner-Doudoroff pathway III (semi-phosphorylative)	19	4	MAN_03105,MAN_03888,MAN_07123,MAN_08048,	3.41	0.0260928
Barley	Stage 4	PWY-5506	methanol oxidation to formaldehyde IV	19	4	MAN_01759,MAN_04617,MAN_06917,MAN_07852,	3.41	0.0260928
Barley	Stage 4	PWY-6854	ethene biosynthesis III (microbes)	19	4	MAN_03752,MAN_06660,MAN_07736,MAN_10798,	3.41	0.0260928
Barley	Stage 4	PCPDEG-PWY	pentachlorophenol degradation	19	4	MAN_06036,MAN_06359,MAN_07795,MAN_09595,	3.41	0.0260928
Barley	Stage 4	PWY0-42	2-methylcitrate cycle I	11	3	MAN_02723,MAN_03224,MAN_09385,	4.42	0.0263405
Barley	Stage 4	PWY-5143	long-chain fatty acid activation	11	3	MAN_03224,MAN_04299,MAN_08675,	4.42	0.0263405
Barley	Stage 4	PWY-5747	2-methylcitrate cycle II	11	3	MAN_02723,MAN_03224,MAN_09385,	4.42	0.0263405
Barley	Stage 4	4AMINOBUTMETAB-PWY	superpathway of 4-aminobutanoate degradation	11	3	MAN_02175,MAN_02475,MAN_09948,	4.42	0.0263405
Barley	Stage 4	PWY-5885	wax esters biosynthesis II	11	3	MAN_03224,MAN_04299,MAN_08675,	4.42	0.0263405
Barley	Stage 4	ACETATEUTIL-PWY	superpathway of acetate utilization and formation	11	3	MAN_03224,MAN_07549,MAN_09385,	4.42	0.0263405
Barley	Stage 4	PWY-6713	L-rhamnose degradation II	11	3	MAN_01103,MAN_03888,MAN_07123,	4.42	0.0263405
Barley	Stage 4	PWY-6535	4-aminobutanoate degradation I	11	3	MAN_02175,MAN_02475,MAN_09948,	4.42	0.0263405
Barley	Stage 4	PWY-7033	alkane biosynthesis II	11	3	MAN_03224,MAN_04299,MAN_08675,	4.42	0.0263405
Barley	Stage 4	PWY-5451	acetone degradation I (to methylglyoxal)	71	9	MAN_00220,MAN_00911,MAN_03672,MAN_04442,MAN_06332,MAN_06339,MAN_06340,MAN_07738,MAN_09397,	2.05	0.028262
Barley	Stage 4	PWY-7466	acetone degradation III (to propane-1,2-diol)	71	9	MAN_00220,MAN_00911,MAN_03672,MAN_04442,MAN_06332,MAN_06339,MAN_06340,MAN_07738,MAN_09397,	2.05	0.028262
Barley	Stage 4	GLUCONEO-PWY	gluconeogenesis I	29	5	MAN_04185,MAN_05915,MAN_07590,MAN_08048,MAN_10645,	2.79	0.0298346
Barley	Stage 4	PWY-7826	Amaryllidacea alkaloids biosynthesis	72	9	MAN_00220,MAN_00911,MAN_03672,MAN_04442,MAN_06332,MAN_06339,MAN_06340,MAN_07738,MAN_09397,	2.03	0.0306467
Barley	Stage 4	CAROTENOID-PWY	superpathway of carotenoid biosynthesis in plants	20	4	MAN_03672,MAN_06332,MAN_06339,MAN_06340,	3.24	0.0310914
Barley	Stage 4	PWY-5947	lutein biosynthesis	20	4	MAN_03672,MAN_06332,MAN_06339,MAN_06340,	3.24	0.0310914
Barley	Stage 4	PWY-6920	6-gingerol analog biosynthesis (engineered)	20	4	MAN_03224,MAN_04299,MAN_08232,MAN_08675,	3.24	0.0310914
Barley	Stage 4	PWY-5751	phenylethanol biosynthesis	73	9	MAN_01183,MAN_01826,MAN_04134,MAN_05552,MAN_07121,MAN_07183,MAN_08113,MAN_09798,MAN_10148,	2	0.033169
Barley	Stage 4	PWY-8142	L-ascorbate biosynthesis VI (plants, myo-inositol pathway)	5	2	MAN_03105,MAN_07984,	6.48	0.0334358
Barley	Stage 4	PWY0-1264	biotin-carboxyl carrier protein assembly	5	2	MAN_04754,MAN_10387,	6.48	0.0334358
Barley	Stage 4	PWY-7342	superpathway of nicotine biosynthesis	12	3	MAN_05552,MAN_07121,MAN_07183,	4.05	0.0335631
Barley	Stage 4	PWY18C3-5	⍺-tomatine degradation	12	3	MAN_03066,MAN_07825,MAN_08159,	4.05	0.0335631
Barley	Stage 4	PWY-6002	lotaustralin degradation	12	3	MAN_03066,MAN_07825,MAN_08159,	4.05	0.0335631
Barley	Stage 4	PWY-321	cutin biosynthesis	12	3	MAN_03224,MAN_04299,MAN_08675,	4.05	0.0335631
Barley	Stage 4	PWY-7092	neolinustatin bioactivation	12	3	MAN_03066,MAN_07825,MAN_08159,	4.05	0.0335631
Barley	Stage 4	PWY-3121	linamarin degradation	12	3	MAN_03066,MAN_07825,MAN_08159,	4.05	0.0335631
Barley	Stage 4	PWY-7091	linustatin bioactivation	12	3	MAN_03066,MAN_07825,MAN_08159,	4.05	0.0335631
Barley	Stage 4	PWY-5176	coumarin biosynthesis (via 2-coumarate)	12	3	MAN_03066,MAN_07825,MAN_08159,	4.05	0.0335631
Barley	Stage 4	DETOX1-PWY-1	reactive oxygen species degradation	21	4	MAN_03752,MAN_06660,MAN_06917,MAN_10798,	3.09	0.0366157
Barley	Stage 4	PWY-6001	linoleate biosynthesis II (animals)	13	3	MAN_03224,MAN_04299,MAN_08675,	3.74	0.0417033
Barley	Stage 4	PWY-6733	sporopollenin precursors biosynthesis	13	3	MAN_03224,MAN_04299,MAN_08675,	3.74	0.0417033
Barley	Stage 4	PWY-5436	L-threonine degradation IV	13	3	MAN_03888,MAN_07123,MAN_08166,	3.74	0.0417033
Barley	Stage 4	PWY-5710	capsaicin biosynthesis	13	3	MAN_03224,MAN_04299,MAN_08675,	3.74	0.0417033
Barley	Stage 4	PWYQT-4477	indole glucosinolate activation (intact plant cell)	22	4	MAN_06036,MAN_06359,MAN_07795,MAN_09595,	2.95	0.0426701
Barley	Stage 4	PWY-7112	4-hydroxy-2-nonenal detoxification	22	4	MAN_06036,MAN_06359,MAN_07795,MAN_09595,	2.95	0.0426701
Barley	Stage 4	PWY-7533	gliotoxin biosynthesis	22	4	MAN_06036,MAN_06359,MAN_07795,MAN_09595,	2.95	0.0426701
Barley	Stage 4	PWY-7343	UDP-⍺-D-glucose biosynthesis	6	2	MAN_03490,MAN_04816,	5.4	0.0481464
Barley	Stage 4	PWY-2722	trehalose degradation IV	6	2	MAN_04917,MAN_09860,	5.4	0.0481464
Barley	Stage 4	PWY-5130	2-oxobutanoate degradation I	6	2	MAN_04754,MAN_10387,	5.4	0.0481464
Barley	Stage 4	PWY-6737	starch degradation V	6	2	MAN_03490,MAN_04816,	5.4	0.0481464
Barley	Stage 4	PWY-7586	β-1,4-D-mannosyl-N-acetyl-D-glucosamine degradation	6	2	MAN_03490,MAN_09196,	5.4	0.0481464
Barley	Stage 4	PWY-7456	β-(1,4)-mannan degradation	6	2	MAN_03490,MAN_09196,	5.4	0.0481464
Barley	Stage 4	PROPIONMET-PWY	propanoyl CoA degradation I	6	2	MAN_04754,MAN_10387,	5.4	0.0481464
Barley	Stage 4	CALVIN-PWY	Calvin-Benson-Bassham cycle	23	4	MAN_04185,MAN_07590,MAN_08453,MAN_10645,	2.82	0.0492553
Barley	Stage 4	PWY-5484	glycolysis II (from fructose 6-phosphate)	23	4	MAN_04185,MAN_07590,MAN_08048,MAN_10645,	2.82	0.0492553
PDA	Stage 2	PWY-5941	glycogen degradation II	30	6	MAN_00841,MAN_02447,MAN_04816,MAN_07249,MAN_08512,MAN_09860,	11.68	7.68502e-06
PDA	Stage 2	PWY-5661	GDP-⍺-D-glucose biosynthesis	7	2	MAN_04816,MAN_09860,	16.69	0.00569306
PDA	Stage 2	PWY-7902	glucosylglycerol biosynthesis	8	2	MAN_04816,MAN_09562,	14.6	0.00750854
PDA	Stage 2	PWY-2723	trehalose degradation V	8	2	MAN_04816,MAN_09860,	14.6	0.00750854
PDA	Stage 2	GLUCOSE1PMETAB-PWY	glucose and glucose-1-phosphate degradation	8	2	MAN_04816,MAN_09860,	14.6	0.00750854
PDA	Stage 2	PWY-7900	glycogen biosynthesis III (from & α-maltose 1-phosphate)	8	2	MAN_04816,MAN_09562,	14.6	0.00750854
PDA	Stage 2	PWY-7528	L-methionine salvage cycle I (bacteria and plants)	29	3	MAN_00842,MAN_04816,MAN_05355,	6.04	0.0125251
PDA	Stage 2	COLANSYN-PWY	colanic acid building blocks biosynthesis	30	3	MAN_04816,MAN_07188,MAN_09196,	5.84	0.0137527
PDA	Stage 2	PWY-5143	long-chain fatty acid activation	11	2	MAN_03673,MAN_04299,	10.62	0.0142759
PDA	Stage 2	PWY-7033	alkane biosynthesis II	11	2	MAN_03673,MAN_04299,	10.62	0.0142759
PDA	Stage 2	PWY-5885	wax esters biosynthesis II	11	2	MAN_03673,MAN_04299,	10.62	0.0142759
PDA	Stage 2	PWY-7527	L-methionine salvage cycle III	31	3	MAN_00842,MAN_04816,MAN_05355,	5.65	0.0150468
PDA	Stage 2	PWY-321	cutin biosynthesis	12	2	MAN_03673,MAN_04299,	9.74	0.0169464
PDA	Stage 2	PWY-4361	S-methyl-5-thio-⍺-D-ribose 1-phosphate degradation I	12	2	MAN_04816,MAN_05355,	9.74	0.0169464
PDA	Stage 2	PWY-5298	L-lysine degradation VI	1	1	MAN_02175,	58.42	0.0171178
PDA	Stage 2	PWY-6001	linoleate biosynthesis II (animals)	13	2	MAN_03673,MAN_04299,	8.99	0.0198119
PDA	Stage 2	PWY-5710	capsaicin biosynthesis	13	2	MAN_03673,MAN_04299,	8.99	0.0198119
PDA	Stage 2	PWY-6733	sporopollenin precursors biosynthesis	13	2	MAN_03673,MAN_04299,	8.99	0.0198119
PDA	Stage 2	PWY-6317	D-galactose degradation I (Leloir pathway)	13	2	MAN_04816,MAN_07188,	8.99	0.0198119
PDA	Stage 2	PWY-6803	phosphatidylcholine acyl editing	35	3	MAN_03673,MAN_04299,MAN_06224,	5.01	0.0208958
PDA	Stage 2	PWY-7238	sucrose biosynthesis II	14	2	MAN_04816,MAN_09860,	8.35	0.0228652
PDA	Stage 2	PWY-6000	γ-linolenate biosynthesis II (animals)	14	2	MAN_03673,MAN_04299,	8.35	0.0228652
PDA	Stage 2	GLYCOCAT-PWY	glycogen degradation I	15	2	MAN_04816,MAN_09860,	7.79	0.0260994
PDA	Stage 2	PWY-6523	nitrite-dependent anaerobic methane oxidation	16	2	MAN_00841,MAN_07249,	7.3	0.0295077
PDA	Stage 2	DENITRIFICATION-PWY	nitrate reduction I (denitrification)	16	2	MAN_00841,MAN_07249,	7.3	0.0295077
PDA	Stage 2	PWY-7084	nitrifier denitrification	16	2	MAN_00841,MAN_07249,	7.3	0.0295077
PDA	Stage 2	P303-PWY	ammonia oxidation II (anaerobic)	16	2	MAN_00841,MAN_07249,	7.3	0.0295077
PDA	Stage 2	PWY-6748	nitrate reduction VII (denitrification)	16	2	MAN_00841,MAN_07249,	7.3	0.0295077
PDA	Stage 2	PWY66-388	ceramide degradation by ⍺-oxidation	41	3	MAN_03673,MAN_04299,MAN_06117,	4.27	0.031707
PDA	Stage 2	PWY-5773	gossypol biosynthesis	17	2	MAN_00841,MAN_07249,	6.87	0.0330836
PDA	Stage 2	PWY-7119	ceramide and sphingolipid recycling and degradation (yeast)	42	3	MAN_03673,MAN_04299,MAN_06117,	4.17	0.0337462
PDA	Stage 2	PWY3DJ-11470	sphingosine and sphingosine-1-phosphate metabolism	43	3	MAN_03673,MAN_04299,MAN_06117,	4.08	0.0358528
PDA	Stage 2	PWY-7328	superpathway of UDP-glucose-derived O-antigen building blocks biosynthesis	19	2	MAN_04816,MAN_07188,	6.15	0.0407122
PDA	Stage 2	PWY-7049	icosapentaenoate biosynthesis II (6-desaturase, mammals)	20	2	MAN_03673,MAN_04299,	5.84	0.0447525
PDA	Stage 2	PWY-7592	arachidonate biosynthesis III (6-desaturase, mammals)	20	2	MAN_03673,MAN_04299,	5.84	0.0447525
PDA	Stage 2	PWY-6920	6-gingerol analog biosynthesis (engineered)	20	2	MAN_03673,MAN_04299,	5.84	0.0447525
PDA	Stage 3	PWY66-389	phytol degradation	86	8	MAN_00643,MAN_00843,MAN_02983,MAN_03673,MAN_04299,MAN_05141,MAN_09481,MAN_09699,	5.84	4.27383e-05
PDA	Stage 3	PWY-6333	acetaldehyde biosynthesis I	56	6	MAN_00643,MAN_00843,MAN_02983,MAN_05141,MAN_09481,MAN_09699,	6.73	0.000199915
PDA	Stage 3	PWY-7013	S-propane-1,2-diol degradation	57	6	MAN_00643,MAN_00843,MAN_02983,MAN_05141,MAN_09481,MAN_09699,	6.61	0.000220825
PDA	Stage 3	PWY-6871	3-methylbutanol biosynthesis (engineered)	60	6	MAN_00643,MAN_00843,MAN_02983,MAN_05141,MAN_09481,MAN_09699,	6.28	0.000294103
PDA	Stage 3	PWY-3861	mannitol degradation II	9	3	MAN_05141,MAN_09196,MAN_09481,	20.93	0.000294238
PDA	Stage 3	PWY-6594	superpathway of Clostridium acetobutylicum solventogenic fermentation	86	7	MAN_00643,MAN_00843,MAN_02465,MAN_02983,MAN_05141,MAN_09481,MAN_09699,	5.11	0.00032098
PDA	Stage 3	PWY-5078	L-isoleucine degradation II	63	6	MAN_00643,MAN_00843,MAN_02983,MAN_05141,MAN_09481,MAN_09699,	5.98	0.000385325
PDA	Stage 3	PWY-5076	L-leucine degradation III	63	6	MAN_00643,MAN_00843,MAN_02983,MAN_05141,MAN_09481,MAN_09699,	5.98	0.000385325
PDA	Stage 3	ETOH-ACETYLCOA-ANA-PWY	ethanol degradation I	63	6	MAN_00643,MAN_00843,MAN_02983,MAN_05141,MAN_09481,MAN_09699,	5.98	0.000385325
PDA	Stage 3	PWY-5486	pyruvate fermentation to ethanol II	63	6	MAN_00643,MAN_00843,MAN_02983,MAN_05141,MAN_09481,MAN_09699,	5.98	0.000385325
PDA	Stage 3	PWY-5057	L-valine degradation II	63	6	MAN_00643,MAN_00843,MAN_02983,MAN_05141,MAN_09481,MAN_09699,	5.98	0.000385325
PDA	Stage 3	PWY-5082	L-methionine degradation III	63	6	MAN_00643,MAN_00843,MAN_02983,MAN_05141,MAN_09481,MAN_09699,	5.98	0.000385325
PDA	Stage 3	PWY-6587	pyruvate fermentation to ethanol III	63	6	MAN_00643,MAN_00843,MAN_02983,MAN_05141,MAN_09481,MAN_09699,	5.98	0.000385325
PDA	Stage 3	PWY-5480	pyruvate fermentation to ethanol I	63	6	MAN_00643,MAN_00843,MAN_02983,MAN_05141,MAN_09481,MAN_09699,	5.98	0.000385325
PDA	Stage 3	PWY-6604	superpathway of Clostridium acetobutylicum acidogenic and solventogenic fermentation	89	7	MAN_00643,MAN_00843,MAN_02465,MAN_02983,MAN_05141,MAN_09481,MAN_09699,	4.94	0.000397371
PDA	Stage 3	P161-PWY	acetylene degradation (anaerobic)	66	6	MAN_00643,MAN_00843,MAN_02983,MAN_05141,MAN_09481,MAN_09699,	5.71	0.000497418
PDA	Stage 3	PWY0-1477	ethanolamine utilization	66	6	MAN_00643,MAN_00843,MAN_02983,MAN_05141,MAN_09481,MAN_09699,	5.71	0.000497418
PDA	Stage 3	PWY-3162	L-tryptophan degradation V (side chain pathway)	66	6	MAN_00643,MAN_00843,MAN_02983,MAN_05141,MAN_09481,MAN_09699,	5.71	0.000497418
PDA	Stage 3	PWY-6802	salidroside biosynthesis	67	6	MAN_00643,MAN_00843,MAN_02983,MAN_05141,MAN_09481,MAN_09699,	5.62	0.000539961
PDA	Stage 3	PWY-5079	L-phenylalanine degradation III	68	6	MAN_00643,MAN_00843,MAN_02983,MAN_05141,MAN_09481,MAN_09699,	5.54	0.000585295
PDA	Stage 3	PWY3O-4108	L-tyrosine degradation III	69	6	MAN_00643,MAN_00843,MAN_02983,MAN_05141,MAN_09481,MAN_09699,	5.46	0.000633546
PDA	Stage 3	PWY-7396	butanol and isobutanol biosynthesis (engineered)	70	6	MAN_00643,MAN_00843,MAN_02983,MAN_05141,MAN_09481,MAN_09699,	5.38	0.000684843
PDA	Stage 3	PWY-5751	phenylethanol biosynthesis	73	6	MAN_00643,MAN_00843,MAN_02983,MAN_05141,MAN_09481,MAN_09699,	5.16	0.000858332
PDA	Stage 3	PWY-7345	superpathway of anaerobic sucrose degradation	104	7	MAN_00643,MAN_00843,MAN_02983,MAN_04816,MAN_05141,MAN_09481,MAN_09699,	4.23	0.00102725
PDA	Stage 3	PWY-5941	glycogen degradation II	30	4	MAN_00841,MAN_02447,MAN_04816,MAN_08512,	8.37	0.00112139
PDA	Stage 3	PWY4LZ-257	superpathway of fermentation (Chlamydomonas reinhardtii)	77	6	MAN_00643,MAN_00843,MAN_02983,MAN_05141,MAN_09481,MAN_09699,	4.89	0.00114054
PDA	Stage 3	PWY-7111	pyruvate fermentation to isobutanol (engineered)	81	6	MAN_00643,MAN_00843,MAN_02983,MAN_05141,MAN_09481,MAN_09699,	4.65	0.00148947
PDA	Stage 3	PWY66-21	ethanol degradation II	82	6	MAN_00643,MAN_00843,MAN_02983,MAN_05141,MAN_09481,MAN_09699,	4.6	0.00158827
PDA	Stage 3	PWY-6342	noradrenaline and adrenaline degradation	85	6	MAN_00643,MAN_00843,MAN_02983,MAN_05141,MAN_09481,MAN_09699,	4.43	0.00191497
PDA	Stage 3	PWY-6313	serotonin degradation	87	6	MAN_00643,MAN_00843,MAN_02983,MAN_05141,MAN_09481,MAN_09699,	4.33	0.00215967
PDA	Stage 3	FERMENTATION-PWY	mixed acid fermentation	89	6	MAN_00643,MAN_00843,MAN_02983,MAN_05141,MAN_09481,MAN_09699,	4.23	0.00242745
PDA	Stage 3	P461-PWY	hexitol fermentation to lactate, formate, ethanol and acetate	91	6	MAN_00643,MAN_00843,MAN_02983,MAN_05141,MAN_09481,MAN_09699,	4.14	0.00271968
PDA	Stage 3	PWY-8180	acrylate degradation II	6	2	MAN_02983,MAN_09699,	20.93	0.00356249
PDA	Stage 3	PWY-6873	long chain fatty acid ester synthesis (engineered)	22	3	MAN_03673,MAN_04299,MAN_09481,	8.56	0.00467181
PDA	Stage 3	P122-PWY	heterolactic fermentation	105	6	MAN_00643,MAN_00843,MAN_02983,MAN_05141,MAN_09481,MAN_09699,	3.59	0.00556904
PDA	Stage 3	P441-PWY	superpathway of N-acetylneuraminate degradation	106	6	MAN_00643,MAN_00843,MAN_02983,MAN_05141,MAN_09481,MAN_09699,	3.55	0.00583412
PDA	Stage 3	PWY-5829	geraniol and geranial biosynthesis	8	2	MAN_05141,MAN_09481,	15.7	0.006517
PDA	Stage 3	PWY-7094	fatty acid salvage	29	3	MAN_02465,MAN_03673,MAN_04299,	6.5	0.0102628
PDA	Stage 3	PWY-361	phenylpropanoid biosynthesis	31	3	MAN_03673,MAN_05141,MAN_09481,	6.08	0.0123505
PDA	Stage 3	PWY-7033	alkane biosynthesis II	11	2	MAN_03673,MAN_04299,	11.42	0.0124202
PDA	Stage 3	PWY-5885	wax esters biosynthesis II	11	2	MAN_03673,MAN_04299,	11.42	0.0124202
PDA	Stage 3	PWY-5143	long-chain fatty acid activation	11	2	MAN_03673,MAN_04299,	11.42	0.0124202
PDA	Stage 3	PWY-6027	capsiconiate biosynthesis	11	2	MAN_05141,MAN_09481,	11.42	0.0124202
PDA	Stage 3	PWY-4361	S-methyl-5-thio-⍺-D-ribose 1-phosphate degradation I	12	2	MAN_04816,MAN_05355,	10.47	0.0147551
PDA	Stage 3	PWY-321	cutin biosynthesis	12	2	MAN_03673,MAN_04299,	10.47	0.0147551
PDA	Stage 3	PWY-6803	phosphatidylcholine acyl editing	35	3	MAN_03673,MAN_04299,MAN_06224,	5.38	0.0172113
PDA	Stage 3	PWY-6733	sporopollenin precursors biosynthesis	13	2	MAN_03673,MAN_04299,	9.66	0.0172636
PDA	Stage 3	PWY-5710	capsaicin biosynthesis	13	2	MAN_03673,MAN_04299,	9.66	0.0172636
PDA	Stage 3	PWY-6001	linoleate biosynthesis II (animals)	13	2	MAN_03673,MAN_04299,	9.66	0.0172636
PDA	Stage 3	PWY-6583	pyruvate fermentation to butanol I	36	3	MAN_02465,MAN_05141,MAN_09481,	5.23	0.0185714
PDA	Stage 3	PWY-8280	stearate biosynthesis IV	100	5	MAN_00843,MAN_01509,MAN_02465,MAN_03673,MAN_04299,	3.14	0.0196673
PDA	Stage 3	PWY-6000	γ-linolenate biosynthesis II (animals)	14	2	MAN_03673,MAN_04299,	8.97	0.0199399
PDA	Stage 3	PWY-6937	superpathway of testosterone and androsterone degradation	38	3	MAN_00843,MAN_02465,MAN_03673,	4.96	0.0214673
PDA	Stage 3	PWY-8279	palmitate biosynthesis III	104	5	MAN_00843,MAN_01509,MAN_02465,MAN_03673,MAN_04299,	3.02	0.0229308
PDA	Stage 3	PWY-5971	palmitate biosynthesis II (type II fatty acid synthase)	104	5	MAN_00843,MAN_01509,MAN_02465,MAN_03673,MAN_04299,	3.02	0.0229308
PDA	Stage 3	PWY-5989	stearate biosynthesis II (bacteria and plants)	104	5	MAN_00843,MAN_01509,MAN_02465,MAN_03673,MAN_04299,	3.02	0.0229308
PDA	Stage 3	PWY-5156	superpathway of fatty acid biosynthesis II (plant)	106	5	MAN_00843,MAN_01509,MAN_02465,MAN_03673,MAN_04299,	2.96	0.0246882
PDA	Stage 3	PWY-6285	superpathway of fatty acids biosynthesis (E. coli)	106	5	MAN_00843,MAN_01509,MAN_02465,MAN_03673,MAN_04299,	2.96	0.0246882
PDA	Stage 3	PWY-7178	D-xylose degradation to ethylene glycol (engineered)	16	2	MAN_05141,MAN_09481,	7.85	0.0257728
PDA	Stage 3	PWY-8373	erythritol biosynthesis II	16	2	MAN_05141,MAN_09481,	7.85	0.0257728
PDA	Stage 3	PWY-5433	superpathway of lipoxygenase	16	2	MAN_05141,MAN_09481,	7.85	0.0257728
PDA	Stage 3	PWY-5410	traumatin and Z-3-hexen-1-yl acetate biosynthesis	16	2	MAN_05141,MAN_09481,	7.85	0.0257728
PDA	Stage 3	PWY-8372	erythritol biosynthesis I	16	2	MAN_05141,MAN_09481,	7.85	0.0257728
PDA	Stage 3	PWY-5789	3-hydroxypropanoate/4-hydroxybutanate cycle	47	3	MAN_02465,MAN_02983,MAN_09699,	4.01	0.0374034
PDA	Stage 3	PWY-6920	6-gingerol analog biosynthesis (engineered)	20	2	MAN_03673,MAN_04299,	6.28	0.0392092
PDA	Stage 3	PWY-7592	arachidonate biosynthesis III (6-desaturase, mammals)	20	2	MAN_03673,MAN_04299,	6.28	0.0392092
PDA	Stage 3	PWY-7049	icosapentaenoate biosynthesis II (6-desaturase, mammals)	20	2	MAN_03673,MAN_04299,	6.28	0.0392092
PDA	Stage 3	PWY-6786	detoxification of reactive carbonyls in chloroplasts	20	2	MAN_05141,MAN_09481,	6.28	0.0392092
PDA	Stage 3	PWY-7003	glycerol degradation to butanol	48	3	MAN_02465,MAN_05141,MAN_09481,	3.92	0.0394652
PDA	Stage 3	PWY0-1337	oleate & β-oxidation	48	3	MAN_02465,MAN_03673,MAN_04299,	3.92	0.0394652
PDA	Stage 3	PWY-5972	stearate biosynthesis I (animals)	22	2	MAN_03673,MAN_04299,	5.71	0.0467306
PDA	Stage 3	PWY3O-1743	D-mannose degradation II	3	1	MAN_09196,	20.93	0.0470325
PDA	Stage 3	PWY0-1507	biotin biosynthesis from 8-amino-7-oxononanoate I	3	1	MAN_00262,	20.93	0.0470325
PDA	Stage 3	PWY-7380	biotin biosynthesis from 8-amino-7-oxononanoate II	3	1	MAN_00262,	20.93	0.0470325
PDA	Stage 3	PWY-8139	CDP-6-deoxy-D-gulose biosynthesis	3	1	MAN_04816,	20.93	0.0470325
PDA	Stage 3	PWY0-1545	cardiolipin biosynthesis III	3	1	MAN_10807,	20.93	0.0470325
PDA	Stage 3	PWY-5668	cardiolipin biosynthesis I	3	1	MAN_10807,	20.93	0.0470325
PDA	Stage 3	MANNCAT-PWY	D-mannose degradation I	3	1	MAN_09196,	20.93	0.0470325
PDA	Stage 3	PWY-6749	CMP-legionaminate biosynthesis I	3	1	MAN_04816,	20.93	0.0470325
PDA	Stage 3	PWY-5269	cardiolipin biosynthesis II	3	1	MAN_10807,	20.93	0.0470325
PDA	Stage 4	PWY-5898	superpathway of menaquinol-12 biosynthesis	42	6	MAN_01191,MAN_01583,MAN_03673,MAN_07725,MAN_09382,MAN_09389,	6.08	0.000352903
PDA	Stage 4	PWY-5850	superpathway of menaquinol-6 biosynthesis	42	6	MAN_01191,MAN_01583,MAN_03673,MAN_07725,MAN_09382,MAN_09389,	6.08	0.000352903
PDA	Stage 4	PWY-5897	superpathway of menaquinol-11 biosynthesis	42	6	MAN_01191,MAN_01583,MAN_03673,MAN_07725,MAN_09382,MAN_09389,	6.08	0.000352903
PDA	Stage 4	PWY-5899	superpathway of menaquinol-13 biosynthesis	42	6	MAN_01191,MAN_01583,MAN_03673,MAN_07725,MAN_09382,MAN_09389,	6.08	0.000352903
PDA	Stage 4	PWY-5840	superpathway of menaquinol-7 biosynthesis	43	6	MAN_01191,MAN_01583,MAN_03673,MAN_07725,MAN_09382,MAN_09389,	5.94	0.000402714
PDA	Stage 4	PWY-5845	superpathway of menaquinol-9 biosynthesis	43	6	MAN_01191,MAN_01583,MAN_03673,MAN_07725,MAN_09382,MAN_09389,	5.94	0.000402714
PDA	Stage 4	PWY-5896	superpathway of menaquinol-10 biosynthesis	43	6	MAN_01191,MAN_01583,MAN_03673,MAN_07725,MAN_09382,MAN_09389,	5.94	0.000402714
PDA	Stage 4	PWY-5838	superpathway of menaquinol-8 biosynthesis I	43	6	MAN_01191,MAN_01583,MAN_03673,MAN_07725,MAN_09382,MAN_09389,	5.94	0.000402714
PDA	Stage 4	PWY-7985	oxalate degradation VI	7	3	MAN_03673,MAN_05487,MAN_07725,	18.25	0.000403082
PDA	Stage 4	PWY-5143	long-chain fatty acid activation	11	3	MAN_03673,MAN_04299,MAN_07725,	11.61	0.00177672
PDA	Stage 4	PWY-5885	wax esters biosynthesis II	11	3	MAN_03673,MAN_04299,MAN_07725,	11.61	0.00177672
PDA	Stage 4	PWY-7033	alkane biosynthesis II	11	3	MAN_03673,MAN_04299,MAN_07725,	11.61	0.00177672
PDA	Stage 4	PWY-321	cutin biosynthesis	12	3	MAN_03673,MAN_04299,MAN_07725,	10.64	0.00232957
PDA	Stage 4	PWY66-388	ceramide degradation by ⍺-oxidation	41	5	MAN_03673,MAN_04299,MAN_07725,MAN_09382,MAN_09389,	5.19	0.00236007
PDA	Stage 4	PWY-7119	ceramide and sphingolipid recycling and degradation (yeast)	42	5	MAN_03673,MAN_04299,MAN_07725,MAN_09382,MAN_09389,	5.07	0.00263131
PDA	Stage 4	PWY-5892	menaquinol-12 biosynthesis	26	4	MAN_01191,MAN_01583,MAN_09382,MAN_09389,	6.55	0.0027901
PDA	Stage 4	PWY-5890	menaquinol-10 biosynthesis	26	4	MAN_01191,MAN_01583,MAN_09382,MAN_09389,	6.55	0.0027901
PDA	Stage 4	PWY-5844	menaquinol-9 biosynthesis	26	4	MAN_01191,MAN_01583,MAN_09382,MAN_09389,	6.55	0.0027901
PDA	Stage 4	PWY-5849	menaquinol-6 biosynthesis	26	4	MAN_01191,MAN_01583,MAN_09382,MAN_09389,	6.55	0.0027901
PDA	Stage 4	PWY-5895	menaquinol-13 biosynthesis	26	4	MAN_01191,MAN_01583,MAN_09382,MAN_09389,	6.55	0.0027901
PDA	Stage 4	PWY-7996	menaquinol-4 biosynthesis I	26	4	MAN_01191,MAN_01583,MAN_09382,MAN_09389,	6.55	0.0027901
PDA	Stage 4	MENAQUINONESYN-PWY	menaquinol-8 biosynthesis	26	4	MAN_01191,MAN_01583,MAN_09382,MAN_09389,	6.55	0.0027901
PDA	Stage 4	PWY-5839	menaquinol-7 biosynthesis	26	4	MAN_01191,MAN_01583,MAN_09382,MAN_09389,	6.55	0.0027901
PDA	Stage 4	PWY-5891	menaquinol-11 biosynthesis	26	4	MAN_01191,MAN_01583,MAN_09382,MAN_09389,	6.55	0.0027901
PDA	Stage 4	PWY3DJ-11470	sphingosine and sphingosine-1-phosphate metabolism	43	5	MAN_03673,MAN_04299,MAN_07725,MAN_09382,MAN_09389,	4.95	0.00292455
PDA	Stage 4	PWY-6733	sporopollenin precursors biosynthesis	13	3	MAN_03673,MAN_04299,MAN_07725,	9.83	0.00297813
PDA	Stage 4	PWY-5710	capsaicin biosynthesis	13	3	MAN_03673,MAN_04299,MAN_07725,	9.83	0.00297813
PDA	Stage 4	PWY-6001	linoleate biosynthesis II (animals)	13	3	MAN_03673,MAN_04299,MAN_07725,	9.83	0.00297813
PDA	Stage 4	PWY-7992	superpathway of menaquinol-8 biosynthesis III	27	4	MAN_01191,MAN_01583,MAN_09382,MAN_09389,	6.31	0.00321845
PDA	Stage 4	PWY-6000	γ-linolenate biosynthesis II (animals)	14	3	MAN_03673,MAN_04299,MAN_07725,	9.12	0.00372743
PDA	Stage 4	PWY-7094	fatty acid salvage	29	4	MAN_02465,MAN_03673,MAN_04299,MAN_07725,	5.87	0.00420577
PDA	Stage 4	PWY-7948	4-oxopentanoate degradation	15	3	MAN_03673,MAN_07725,MAN_09385,	8.52	0.00458202
PDA	Stage 4	PWY0-1337	oleate β-oxidation	48	5	MAN_02465,MAN_03673,MAN_04299,MAN_07725,MAN_09385,	4.44	0.00475595
PDA	Stage 4	PWY-5941	glycogen degradation II	30	4	MAN_00841,MAN_02447,MAN_04816,MAN_08512,	5.68	0.00476865
PDA	Stage 4	PWY-6263	superpathway of menaquinol-8 biosynthesis II	31	4	MAN_01191,MAN_01583,MAN_09382,MAN_09389,	5.49	0.00538022
PDA	Stage 4	PWY-5147	oleate biosynthesis I (plants)	34	4	MAN_03673,MAN_04299,MAN_07725,MAN_09390,	5.01	0.00752506
PDA	Stage 4	PWY-8280	stearate biosynthesis IV	100	7	MAN_00843,MAN_01509,MAN_02465,MAN_03673,MAN_04299,MAN_07725,MAN_09390,	2.98	0.00798427
PDA	Stage 4	PWY-6803	phosphatidylcholine acyl editing	35	4	MAN_03673,MAN_04299,MAN_06224,MAN_07725,	4.87	0.00834909
PDA	Stage 4	PWY-5971	palmitate biosynthesis II (type II fatty acid synthase)	104	7	MAN_00843,MAN_01509,MAN_02465,MAN_03673,MAN_04299,MAN_07725,MAN_09390,	2.87	0.0098473
PDA	Stage 4	PWY-8279	palmitate biosynthesis III	104	7	MAN_00843,MAN_01509,MAN_02465,MAN_03673,MAN_04299,MAN_07725,MAN_09390,	2.87	0.0098473
PDA	Stage 4	PWY-5989	stearate biosynthesis II (bacteria and plants)	104	7	MAN_00843,MAN_01509,MAN_02465,MAN_03673,MAN_04299,MAN_07725,MAN_09390,	2.87	0.0098473
PDA	Stage 4	PWY-1121	suberin monomers biosynthesis	37	4	MAN_03673,MAN_04299,MAN_07725,MAN_09397,	4.6	0.0101704
PDA	Stage 4	PWY-5140	cannabinoid biosynthesis	7	2	MAN_03673,MAN_07725,	12.16	0.0105588
PDA	Stage 4	PWY-8320	3-N-S-1-hydroxy-6-3-isocyanobutanamido]hexan-2-yl]-3-isocyanobutanamide biosynthesis	7	2	MAN_03673,MAN_07725,	12.16	0.0105588
PDA	Stage 4	PWY-7592	arachidonate biosynthesis III (6-desaturase, mammals)	20	3	MAN_03673,MAN_04299,MAN_07725,	6.39	0.0105618
PDA	Stage 4	PWY-7049	icosapentaenoate biosynthesis II (6-desaturase, mammals)	20	3	MAN_03673,MAN_04299,MAN_07725,	6.39	0.0105618
PDA	Stage 4	PWY-6920	6-gingerol analog biosynthesis (engineered)	20	3	MAN_03673,MAN_04299,MAN_07725,	6.39	0.0105618
PDA	Stage 4	PWY-5156	superpathway of fatty acid biosynthesis II (plant)	106	7	MAN_00843,MAN_01509,MAN_02465,MAN_03673,MAN_04299,MAN_07725,MAN_09390,	2.81	0.0108905
PDA	Stage 4	PWY-6285	superpathway of fatty acids biosynthesis (E. coli)	106	7	MAN_00843,MAN_01509,MAN_02465,MAN_03673,MAN_04299,MAN_07725,MAN_09390,	2.81	0.0108905
PDA	Stage 4	PWY-6937	superpathway of testosterone and androsterone degradation	38	4	MAN_00843,MAN_02465,MAN_03673,MAN_07725,	4.48	0.0111706
PDA	Stage 4	PWY-8157	avenanthramide biosynthesis	21	3	MAN_03673,MAN_07725,MAN_09397,	6.08	0.0121188
PDA	Stage 4	PWY-5972	stearate biosynthesis I (animals)	22	3	MAN_03673,MAN_04299,MAN_07725,	5.81	0.0138011
PDA	Stage 4	PWY-6873	long chain fatty acid ester synthesis (engineered)	22	3	MAN_03673,MAN_04299,MAN_07725,	5.81	0.0138011
PDA	Stage 4	PWY-7900	glycogen biosynthesis III (from ⍺-maltose 1-phosphate)	8	2	MAN_04816,MAN_09562,	10.64	0.013867
PDA	Stage 4	PWY-7902	glucosylglycerol biosynthesis	8	2	MAN_04816,MAN_09562,	10.64	0.013867
PDA	Stage 4	PWY-7724	icosapentaenoate biosynthesis III (8-desaturase, mammals)	23	3	MAN_03673,MAN_04299,MAN_07725,	5.55	0.01561
PDA	Stage 4	PWY-8182	valproate &beta;-oxidation	43	4	MAN_02465,MAN_03673,MAN_07725,MAN_09385,	3.96	0.0171209
PDA	Stage 4	PWY4FS-3	phosphatidylcholine biosynthesis III	9	2	MAN_09382,MAN_09389,	9.46	0.0175618
PDA	Stage 4	PWY-6320	phaselate biosynthesis	9	2	MAN_03673,MAN_07725,	9.46	0.0175618
PDA	Stage 4	PWY-6673	caffeoylglucarate biosynthesis	9	2	MAN_03673,MAN_07725,	9.46	0.0175618
PDA	Stage 4	PWY4FS-4	phosphatidylcholine biosynthesis IV	9	2	MAN_09382,MAN_09389,	9.46	0.0175618
PDA	Stage 4	PWY-6982	umbelliferone biosynthesis	9	2	MAN_03673,MAN_07725,	9.46	0.0175618
PDA	Stage 4	PWY-3385	choline biosynthesis I	10	2	MAN_09382,MAN_09389,	8.52	0.0216237
PDA	Stage 4	ALL-CHORISMATE-PWY	superpathway of chorismate metabolism	122	7	MAN_01191,MAN_01583,MAN_03673,MAN_07725,MAN_09382,MAN_09389,MAN_09398,	2.44	0.0223389
PDA	Stage 4	PWY-2083	isoflavonoid biosynthesis II	1	1	MAN_09380,	42.58	0.0234873
PDA	Stage 4	PWY-5929	puromycin biosynthesis	1	1	MAN_09380,	42.58	0.0234873
PDA	Stage 4	PWY-1881	formate oxidation to CO2	1	1	MAN_05487,	42.58	0.0234873
PDA	Stage 4	PWY-6696	oxalate degradation III	1	1	MAN_05487,	42.58	0.0234873
PDA	Stage 4	PWY-3097	superpathway of isoflavonoids (via naringenin)	1	1	MAN_09380,	42.58	0.0234873
PDA	Stage 4	PWY-6435	4-hydroxybenzoate biosynthesis III (plants)	27	3	MAN_02465,MAN_03673,MAN_07725,	4.73	0.0241291
PDA	Stage 4	PWY-8003	trans-caffeate degradation (aerobic)	11	2	MAN_03673,MAN_07725,	7.74	0.0260342
PDA	Stage 4	PWY-7046	4-coumarate degradation (anaerobic)	11	2	MAN_03673,MAN_07725,	7.74	0.0260342
PDA	Stage 4	PWY-6432	curcuminoid biosynthesis	11	2	MAN_03673,MAN_07725,	7.74	0.0260342
PDA	Stage 4	PWY4FS-2	phosphatidylcholine biosynthesis II	11	2	MAN_09382,MAN_09389,	7.74	0.0260342
PDA	Stage 4	PWY66-387	3-methyl-branched fatty acid &alpha;-oxidation	29	3	MAN_03673,MAN_04299,MAN_07725,	4.4	0.0291637
PDA	Stage 4	P221-PWY	octane oxidation	29	3	MAN_03673,MAN_04299,MAN_07725,	4.4	0.0291637
PDA	Stage 4	PWY-7528	L-methionine salvage cycle I (bacteria and plants)	29	3	MAN_00842,MAN_04816,MAN_05355,	4.4	0.0291637
PDA	Stage 4	PWY-4361	S-methyl-5-thio-⍺-D-ribose 1-phosphate degradation I	12	2	MAN_04816,MAN_05355,	7.1	0.0307751
PDA	Stage 4	PWY-6483	ceramide degradation (generic)	12	2	MAN_09382,MAN_09389,	7.1	0.0307751
PDA	Stage 4	PWY-5071	superpathway of rosmarinic acid biosynthesis	31	3	MAN_03673,MAN_07725,MAN_09397,	4.12	0.034713
PDA	Stage 4	PWY-5048	rosmarinic acid biosynthesis I	31	3	MAN_03673,MAN_07725,MAN_09397,	4.12	0.034713
PDA	Stage 4	PWY-7527	L-methionine salvage cycle III	31	3	MAN_00842,MAN_04816,MAN_05355,	4.12	0.034713
PDA	Stage 4	PWY4FS-5	superpathway of phosphatidylcholine biosynthesis	13	2	MAN_09382,MAN_09389,	6.55	0.0358291
PDA	Stage 4	PWY-6944	androstenedione degradation I (aerobic)	33	3	MAN_02465,MAN_03673,MAN_07725,	3.87	0.0407711
PDA	Stage 4	PWY-7398	coumarins biosynthesis (engineered)	14	2	MAN_03673,MAN_07725,	6.08	0.0411794
PDA	Stage 4	PWY-6928	superpathway of cholesterol degradation I (cholesterol oxidase)	34	3	MAN_02465,MAN_03673,MAN_07725,	3.76	0.0439885
PDA	Stage 4	PWY-5703	urea degradation I	2	1	MAN_07727,	21.29	0.046432
PDA	Stage 4	PWY-2002	isoflavonoid biosynthesis I	2	1	MAN_09380,	21.29	0.046432
PDA	Stage 4	PWY-5725	farnesene biosynthesis	2	1	MAN_06733,	21.29	0.046432
PDA	Stage 4	PWY-8002	4-coumarate degradation (aerobic)	15	2	MAN_03673,MAN_07725,	5.68	0.0468098
PDA	Stage 4	PWY-8152	androstenedione degradation II (anaerobic)	35	3	MAN_02465,MAN_03673,MAN_07725,	3.65	0.0473297
PDA	Stage 4	PWY66-389	phytol degradation	86	5	MAN_00643,MAN_00843,MAN_03673,MAN_04299,MAN_07725,	2.48	0.0491685

## Sheet: Table S7
Table S7. Common metabolic pathways for the appressoria stage in F. graminearum and M. anisopliae.
Pathway ID	Pathway name	Description
PWY-7494	choline degradation IV	Osmoprotectant activity; Coverts choline to glycine betaine
PWY-6055	dimethylsulfoniopropanoate biosynthesis II (Spartina)	Antioxidant activity
CHOLINE-BETAINE-ANA-PWY	choline degradation I	Osmoprotectant activity; Coverts choline to glycine betaine
PWY-3722	glycine betaine biosynthesis II (Gram-positive bacteria)	Osmoprotectant activity
PWY-6054	dimethylsulfoniopropanoate biosynthesis I (Wollastonia)	Antioxidant activity
BETSYN-PWY	glycine betaine biosynthesis I (Gram-negative bacteria)	Osmoprotectant activity; Coverts choline to glycine betaine
P542-PWY	choline-O-sulfate degradation	Osmoprotectant activity; Coverts choline to glycine betaine
PWY-5760	β-alanine biosynthesis IV	Degradation of polyamines
PWY-5789	3-hydroxypropanoate/4-hydroxybutanate cycle
PWY1F-353	glycine betaine biosynthesis III (plants)	Osmoprotectant activity
PWY-5665	vanillin biosynthesis I
PWY66-241	bupropion degradation
PWY-5506	methanol oxidation to formaldehyde IV
PWY-5451	acetone degradation I (to methylglyoxal)
PWY-7466	acetone degradation III (to propane-1,2-diol)
PWY18C3-5	⍺-tomatine degradation	Inactivation of plant defense compounds
PWY-6002	lotaustralin degradation	Inactivation of plant defense compounds
PWY-7092	neolinustatin bioactivation
PWY-3121	linamarin degradation	Inactivation of plant defense compounds
PWY-7091	linustatin bioactivation
PWY-5176	coumarin biosynthesis (via 2-coumarate)	Antioxidant activity
