# Supplementary material for: Comparative transcriptomics reveal contrasting strategies between a fungal plant pathogen and an endophyte during initial host colonization
Source: Microbiol Spectr. 2025 Jun 12;13(8):e00226-25. doi: 10.1128/spectrum.00226-25 (PMC12323313; doi:10.1128/spectrum.00226-25)
Supplement: Supplemental material 4 — Tables S8 and S9. [file spectrum.00226-25-s0004.xlsx]

## Sheet: Table S8
Table S8. CAZymes identified in F. graminearum
The upregulated CAZyme genes with LFC ≥ 5 and padj ≤0.01 highlighted in green were selected for further analysis.
							Barley			PDA
Gene ID	EC#	HMMER	dbCAN_sub	DIAMOND	Product Description	Interpro Description	Stage 2 vs 1	Stage 3 vs 1	Stage 4 vs 1	Stage 2 vs 1	Stage 3 vs 1	Stage 4 vs 1
FGRAMPH1_01G00023	-	CBM21(103-211)	CBM21_e9	CBM21	hypothetical protein	CBM21 (carbohydrate binding type-21) domain
FGRAMPH1_01G00075	-	GT2(41-251)	GT2	GT2	polysaccharide synthase	Nucleotide-diphospho-sugar transferases
FGRAMPH1_01G00217	3.2.1.22	GH36(19-708)	GH36_e36	GH36	alpha-galactosidase C precursor	Glycoside hydrolase family 36;Glycoside hydrolase superfamily;Glycosyl hydrolase family 36, N-terminal;Glycosyl hydrolase family 36, C-terminal
FGRAMPH1_01G00261	3.2.1.21	GH3(45-254)	GH3_e51	GH3	beta-glucosidase I	Glycoside hydrolase, family 3, N-terminal;Glycoside hydrolase family 3 C-terminal domain;PA14 domain;Glycoside hydrolase superfamily;Glycoside hydrolase, family 3, active site;Fibronectin type III-like domain;Glycoside hydrolase family 3 C-terminal domain superfamily
FGRAMPH1_01G00281	3.2.1.23	GH2(43-888)	GH2_e61	GH2	hypothetical protein	Beta galactosidase small chain/ domain 5;Glycoside hydrolase, family 2;Glycoside hydrolase, family 2, immunoglobulin-like beta-sandwich;Glycoside hydrolase family 2, catalytic domain;Glycosyl hydrolases family 2, sugar binding domain;Galactose-binding-like domain superfamily;Galactose mutarotase-like domain superfamily;Glycoside hydrolase superfamily;Glycoside hydrolase, family 2, beta-galactosid…			upregulated
FGRAMPH1_01G00291	1.1.3.-	AA7(54-262)	AA7_e0	N	6-hydroxy-D-nicotine oxidase	FAD linked oxidase, N-terminal;FAD-binding, type PCMH-like superfamily
FGRAMPH1_01G00349	-	GT90(555-815)	GT90_e6	GT90	beta-xylosyltransferase 1	Glycosyl transferase CAP10 domain		upregulated	upregulated
FGRAMPH1_01G00387	1.10.3.2|1.10.3.-	AA1(99-591)	AA1_e46	AA1_3	unnamed protein product	Multicopper oxidase, type 1;Multicopper oxidase, copper-binding site;Cupredoxin;Multicopper oxidase, type 2;Multicopper oxidase, type 3;Multicopper oxidases, conserved site
FGRAMPH1_01G00389	4.2.2.13	GH31(332-943)	GH31_e21	GH31	Alpha-glucosidase 2	Glycoside hydrolase family 31;Galactose mutarotase-like domain superfamily;Glycoside hydrolase superfamily;Glycoside hydrolase family 31, N-terminal domain
FGRAMPH1_01G00455	-	GH105(47-369)	GH105_e57	GH105	glycosyl hydrolase family 88	Six-hairpin glycosidase superfamily;Glycosyl hydrolase, family 88	upregulated	upregulated	upregulated
FGRAMPH1_01G00457	3.2.1.21	GH3(151-366)	GH3_e180	GH3	beta-glucosidase	Glycoside hydrolase, family 3, N-terminal;Glycoside hydrolase family 3 C-terminal domain;Glycoside hydrolase superfamily;Glycoside hydrolase, family 3, active site;Fibronectin type III-like domain;Glycoside hydrolase family 3 C-terminal domain superfamily
FGRAMPH1_01G00473	-	GH16_18(69-222)	GH16_e153	GH16_18	glycosyl hydrolase family 16	Glycoside hydrolase family 16;Concanavalin A-like lectin/glucanase domain superfamily				upregulated	upregulated	upregulated
FGRAMPH1_01G00503	-	GH16_22(79-287)	GH16_e37	GH16_22	xylanase 1	Glycoside hydrolase family 16;Concanavalin A-like lectin/glucanase domain superfamily			upregulated			upregulated
FGRAMPH1_01G00539	-	AA3_2(5-560)	AA3_e7	AA3_2	choline dehydrogenase	Glucose-methanol-choline oxidoreductase, N-terminal;Glucose-methanol-choline oxidoreductase, C-terminal;Glucose-methanol-choline oxidoreductase;FAD/NAD(P)-binding domain superfamily
FGRAMPH1_01G00679	1.1.3.9|1.1.3.13|1.1.3.-|1.1.3.7|1.1.3.47	AA5_2(452-1065)	AA5_e12	AA5_2+CBM32	galactose oxidase precursor	Coagulation factor 5/8 C-terminal domain;Kelch repeat type 1;Galactose-binding-like domain superfamily;Galactose oxidase/kelch, beta-propeller;Immunoglobulin E-set;Galactose oxidase-like, Early set domain
FGRAMPH1_01G00789	-	GH76(85-498)	GH76_e10	GH0	glycosyl hydrolase	Glycoside hydrolase, family 76;Six-hairpin glycosidase superfamily
FGRAMPH1_01G00833	-	GH128(166-377)	GH128_e17	GH128	glycoside hydrolase	Glycoside hydrolase superfamily;Uncharacterised protein family, glycosyl hydrolase catalytic domain
FGRAMPH1_01G00997	-	N	GT31_e37	GT31	glycosyltransferase family 31	PAN/Apple domain
FGRAMPH1_01G01117	2.4.99.18	GT66(25-668)	GT66_e1	GT66	dolichyl-diphosphooligosaccharide- glycosyltransferase	Oligosaccharyl transferase, STT3 subunit
FGRAMPH1_01G01169	-	CE4(68-198)	CE4_e357	CE4	polysaccharide deacetylase	NodB homology domain;Glycoside hydrolase/deacetylase, beta/alpha-barrel
FGRAMPH1_01G01209	N	AA8(27-178)	N	AA0	cellobiose dehydrogenase	DOMON domain;Cellobiose dehydrogenase, cytochrome domain
FGRAMPH1_01G01349	-	GH5_24(156-384)	GH5_e56	GH5_24	unnamed protein product	Glycoside hydrolase, family 5;Glycoside hydrolase superfamily
FGRAMPH1_01G01363	-	GH20(3-246)	GH20_e27	GH20	beta-hexosaminidase 2	Glycoside hydrolase family 20, catalytic domain;Glycoside hydrolase superfamily;Beta-hexosaminidase
FGRAMPH1_01G01453	3.2.1.176|3.2.1.132|3.2.1.4	GH7(19-451)	GH7_e0	CBM1+GH7	exoglucanase 1 precursor	Cellulose-binding domain, fungal;Glycoside hydrolase, family 7;Concanavalin A-like lectin/glucanase domain superfamily;Cellulose-binding domain superfamily			upregulated
FGRAMPH1_01G01541	2.4.1.-	GT69(58-311)	GT69_e1	GT69	alpha- -mannosyltransferase cmt1	Mannosyltransferase 1, CMT1
FGRAMPH1_01G01543	2.4.1.109	GT39(58-303)	GT39_e12	GT39	dolichyl-phosphate-mannose-protein mannosyltransferase 4	Glycosyl transferase family 39/83;MIR motif;Glycosyltransferase 39-like;Protein O-mannosyl-transferase, C-terminal four TM domain;Mir domain superfamily
FGRAMPH1_01G01555	3.2.1.113	GH47(150-643)	GH47_e17	GH47	mannosyl-oligosaccharide 1,2-alpha-mannosidase	Glycoside hydrolase family 47;Seven-hairpin glycosidases
FGRAMPH1_01G01619	-	AA11(19-211)	AA11_e8	AA11	spore coat sp96 precursor	N/A
FGRAMPH1_01G01661	3.2.1.113	GH47(116-603)	GH47_e5	GH47	endoplasmic reticulum mannosyl-oligosaccharide -alpha-mannosidase	Glycoside hydrolase family 47;Seven-hairpin glycosidases
FGRAMPH1_01G01771	-	GT2(76-311)	GT2	GT2	glycosyltransferase family 2	Nucleotide-diphospho-sugar transferases
FGRAMPH1_01G01785	-	AA4(139-324)	AA4_e1	N	D-lactate dehydrogenase (cytochrome)	FAD-linked oxidase, C-terminal;FAD linked oxidase, N-terminal;FAD-linked oxidase-like, C-terminal;FAD-binding, type PCMH-like superfamily
FGRAMPH1_01G01829	-	GH47(16-558)	GH47_e19	GH47	mannosyl-oligosaccharide alpha-1,2-mannosidase	Glycoside hydrolase family 47;Seven-hairpin glycosidases
FGRAMPH1_01G01933	3.2.1.21	GH3(34-245)	GH3_e116	GH3	beta-glucosidase b	Glycoside hydrolase, family 3, N-terminal;Glycoside hydrolase family 3 C-terminal domain;PA14 domain;Glycoside hydrolase superfamily;Glycoside hydrolase, family 3, active site;Fibronectin type III-like domain;Glycoside hydrolase family 3 C-terminal domain superfamily
FGRAMPH1_01G01965	-	CE5(24-205)	CE5_e17	CE5	acetylxylan esterase 2	Cutinase/acetylxylan esterase;Alpha/Beta hydrolase fold
FGRAMPH1_01G01967	-	CE5(20-131)	CE5_e17	N	related to acetylxylan esterase precursor	Cutinase/acetylxylan esterase;Alpha/Beta hydrolase fold
FGRAMPH1_01G02021	3.2.1.25	GH2(5-760)	GH2_e138	GH2	hypothetical protein	Glycoside hydrolase, family 2, immunoglobulin-like beta-sandwich;Galactose-binding-like domain superfamily;Glycoside hydrolase superfamily;Beta-Galactosidase/glucuronidase domain superfamily;Mannosidase Ig/CBM-like domain;Beta-mannosidase, Ig-fold domain
FGRAMPH1_01G02163	-	N	GH36_e13	GH36	galactinol--sucrose galactosyltransferase 6	Glycosyl hydrolases 36;Glycoside hydrolase superfamily
FGRAMPH1_01G02255	1.1.3.-	AA7(32-465)	AA7_e0	N	6-hydroxy-d-nicotine oxidase	FAD linked oxidase, N-terminal;Berberine/berberine-like;FAD-binding, type PCMH-like superfamily
FGRAMPH1_01G02351	-	GT1(115-448)	GT1_e208	GT1	udp-glucuronosyltransferase 2c1	UDP-glucuronosyl/UDP-glucosyltransferase
FGRAMPH1_01G02399	-	GH18(12-335)	GH18_e143	GH18	chitinase 1	2S globulin;Glycoside hydrolase family 18, catalytic domain;Chitinase II;Glycoside hydrolase superfamily;Chitinase insertion domain superfamily
FGRAMPH1_01G02415	2.4.1.198	GT4(220-351)	GT4_e954	GT4	phosphatidylinositol N-acetylglucosaminyltransferase GPI3 subunit	Glycosyl transferase, family 1;PIGA, GPI anchor biosynthesis
FGRAMPH1_01G02483	4.2.2.23	PL4_1(17-529)	PL4_e12	PL4_1	rhamnogalacturonase B precursor	Galactose-binding-like domain superfamily;Galactose mutarotase-like domain superfamily;Carbohydrate-binding-like fold;Rhamnogalacturonase B, N-terminal;Rhamnogalacturonase B;Rhamnogalacturonan lyase, domain III;Rhamnogalacturonan lyase, domain II		upregulated	upregulated
FGRAMPH1_01G02763	-	GH15(290-667)	GH15_e38	GH15	glycoside hydrolase family 15	Six-hairpin glycosidase superfamily;GH15-like domain
FGRAMPH1_01G02775	3.2.1.14	GH18(333-684)	GH18_e20	GH18	endochitinase 1	Glycoside hydrolase family 18, catalytic domain;Glycosyl hydrolases family 18 (GH18) active site;Chitinase II;Glycoside hydrolase superfamily;Chitinase insertion domain superfamily
FGRAMPH1_01G03025	-	CE3(57-254)	CE3_e27	CE0	unnamed protein product	SGNH hydrolase-type esterase domain
FGRAMPH1_01G03053	-	GT22(8-396)	GT22_e27	GT22	alpha- -mannosyltransferase	GPI mannosyltransferase;Dol-P-Man:Man(7)GlcNAc(2)-PP-Dol alpha-1,6-mannosyltransferase
FGRAMPH1_01G03057	5.4.99.11|3.2.1.20|3.2.1.10|3.2.1.-|3.2.1.70	GH13_40(34-385)	GH13_e122	GH13_40	oligo-1,6-glucosidase	Glycosyl hydrolase, family 13, catalytic domain;Glycoside hydrolase superfamily;Maltogenic Amylase, C-terminal
FGRAMPH1_01G03077	-	AA2(88-339)	AA2_e1	AA2	cytochrome c peroxidase	Haem peroxidase;Class I peroxidase;Haem peroxidase superfamily;Peroxidases heam-ligand binding site;Peroxidase, active site
FGRAMPH1_01G03095	3.2.1.-	N	GH17_e33	GH17	beta-glucosidase btge	Glycoside hydrolase superfamily
FGRAMPH1_01G03149	2.4.1.16	GT2(661-1184)	GT2	GT2	chitin synthase 4	Chitin synthase;Nucleotide-diphospho-sugar transferases
FGRAMPH1_01G03177	3.2.1.52	GH20(214-558)	GH20_e10	GH20	beta-n-acetylhexosaminidase	Glycoside hydrolase family 20, catalytic domain;Glycoside hydrolase superfamily;Beta-hexosaminidase;Beta-hexosaminidase-like, domain 2;Beta-hexosaminidase, eukaryotic type, N-terminal
FGRAMPH1_01G03333	3.2.1.-	GH132(139-441)	GH132_e3	GH132	murein transglycosylase	SUN family
FGRAMPH1_01G03447	1.6.5.6	AA6(4-201)	AA6_e0	AA6	minor allergen alt a 7	NADPH-dependent FMN reductase-like;Flavoprotein WrbA-like;Flavoprotein-like superfamily
FGRAMPH1_01G03469	-	GT90(671-954)	GT90_e18	GT90	capsular associated	Glycosyl transferase CAP10 domain
FGRAMPH1_01G03737	2.4.1.173|2.4.1.-	GT1(255-565)	GT1_e153	GT1	glucosyl glucuronosyl	UDP-glucuronosyl/UDP-glucosyltransferase;Ubiquitin interacting motif;Glycosyltransferase family 28, N-terminal domain;Vacuolar protein sorting-associated protein 13
FGRAMPH1_01G03745	2.4.1.109	GT39(66-304)	GT39_e30	GT39	dolichyl-phosphate-mannose-protein mannosyltransferase 2	Glycosyl transferase family 39/83;MIR motif;Glycosyltransferase 39-like;Protein O-mannosyl-transferase, C-terminal four TM domain;Mir domain superfamily
FGRAMPH1_01G03827	-	CE5(7-177)	CE5_e20	N	cutinase precursor	Cutinase/acetylxylan esterase;Cutinase, monofunctional;Alpha/Beta hydrolase fold;Cutinase, aspartate and histidine active sites;Cutinase, serine active site
FGRAMPH1_01G03899	3.2.1.75	GH5_15(82-371)	GH5_e206	GH5_15	SPR1-exo-1,3-beta-glucanase precursor	Glycoside hydrolase, family 5;Glycoside hydrolase superfamily			upregulated
FGRAMPH1_01G03929	4.2.2.10	PL1_4(112-295)	PL1_e16	PL1_4	pectin lyase B precursor	Pectate lyase;Pectin lyase fold/virulence factor	upregulated	upregulated	upregulated	upregulated	upregulated	upregulated
FGRAMPH1_01G03959	3.2.1.4	GH5_5(32-311)	GH5_e137	GH5_5	endoglucanase 3 precursor	Glycoside hydrolase, family 5;Glycoside hydrolase superfamily
FGRAMPH1_01G04001	2.4.1.257|2.4.1.132	GT4(222-397)	GT4_e2823	GT4	alpha-1,3-mannosyltransferase alg-2	Glycosyl transferase, family 1;Mannosyltransferase ALG2;Glycosyltransferase subfamily 4-like, N-terminal domain
FGRAMPH1_01G04103	3.2.1.21	GH1(161-619)	GH1_e4	GH1	beta-glucosidase 4	Glycoside hydrolase family 1;Glycoside hydrolase superfamily		upregulated
FGRAMPH1_01G04253	-	N	GH39_e87	GH39	glycoside hydrolase family 39	Glycoside hydrolase superfamily
FGRAMPH1_01G04327	-	AA3_2(34-607)	AA3_e50	AA3_2	Choline dehydrogenase	Glucose-methanol-choline oxidoreductase, N-terminal;Glucose-methanol-choline oxidoreductase, C-terminal;Glucose-methanol-choline oxidoreductase;FAD/NAD(P)-binding domain superfamily
FGRAMPH1_01G04371	3.2.1.22	GH36(37-727)	GH36_e36	GH36	alpha-galactosidase C precursor	Glycoside hydrolase family 36;Glycoside hydrolase superfamily;Glycosyl hydrolase family 36, N-terminal;Glycosyl hydrolase family 36, C-terminal
FGRAMPH1_01G04375	1.1.3.-	AA7(122-578)	AA7_e5	N	6-hydroxy-d-nicotine oxidase	FAD linked oxidase, N-terminal;Berberine/berberine-like;FAD-binding, type PCMH-like superfamily			upregulated
FGRAMPH1_01G04385	-	GH33(21-320)	GH33_e13	GH33	glycosyl hydrolase	Sialidase;Sialidase superfamily
FGRAMPH1_01G04423	-	GH128(43-275)	GH128_e26	GH128	hypothetical protein	Glycoside hydrolase superfamily;Uncharacterised protein family, glycosyl hydrolase catalytic domain
FGRAMPH1_01G04441	2.4.1.173|2.4.1.-	GT1(113-517)	GT1_e153	GT1	glycosyltransferase family 1	UDP-glucuronosyl/UDP-glucosyltransferase;Glycosyltransferase family 28, N-terminal domain;Vacuolar protein sorting-associated protein 13
FGRAMPH1_01G04553	2.4.1.186	GT8(10-223)	GT8_e149	GT8	glycogenin-2 beta	Glycosyl transferase, family 8;Nucleotide-diphospho-sugar transferases
FGRAMPH1_01G04573	3.2.1.113	GH47(104-606)	GH47_e5	GH47	mannosyl-oligosaccharide alpha-1,2-mannosidase	Glycoside hydrolase family 47;Seven-hairpin glycosidases
FGRAMPH1_01G04625	-	N	GT41_e74	GT41	udp-n-acetylglucosamine-peptide n-acetylglucosaminyltransferase	Tetratricopeptide-like helical domain superfamily;Tetratricopeptide repeat;O-GlcNAc transferase, C-terminal
FGRAMPH1_01G04675	-	N	CBM50_e307	CBM50	hypothetical protein	LysM domain
FGRAMPH1_01G04707	2.4.1.16	GT2(251-540)	GT2	GT2	chitin synthase D	Nucleotide-diphospho-sugar transferases
FGRAMPH1_01G04739	2.4.1.16	GT2(1061-1566)	GT2	GT2	chitin synthase 6	Cytochrome b5-like heme/steroid binding domain;Myosin head, motor domain;DEK, C-terminal;P-loop containing nucleoside triphosphate hydrolase;Nucleotide-diphospho-sugar transferases;Cytochrome b5-like heme/steroid binding domain superfamily
FGRAMPH1_01G04741	2.4.1.16	GT2(1214-1721)	GT2	GT2	chitin synthase	Cytochrome b5-like heme/steroid binding domain;Myosin head, motor domain;DEK, C-terminal;P-loop containing nucleoside triphosphate hydrolase;Nucleotide-diphospho-sugar transferases;Class XVII myosin, motor domain;Cytochrome b5-like heme/steroid binding domain superfamily
FGRAMPH1_01G04781	3.2.1.8	GH11(44-219)	GH11_e11	GH11	endo- -beta-xylanase	Glycoside hydrolase family 11;Concanavalin A-like lectin/glucanase domain superfamily;Glycoside hydrolase family 11, active site 1;Glycosyl hydrolases family 11 (GH11) domain	upregulated	upregulated	upregulated
FGRAMPH1_01G04885	2.4.1.-	GH72(17-328)+CBM43(380-467)	GH72_e5+CBM43_e30	CBM43+GH72	1,3-beta-glucanosyltransferase gel4 precursor	Glucanosyltransferase;X8 domain;Glycoside hydrolase superfamily
FGRAMPH1_01G04909	1.1.3.-	AA7(32-463)	AA7_e0	N	6-hydroxy-D-nicotine oxidase	FAD linked oxidase, N-terminal;FAD-binding, type PCMH-like superfamily			upregulated
FGRAMPH1_01G04967	-	GH27(130-365)	GH27_e20	GH27	alpha-galactosidase b	Glycoside hydrolase family 27/36, conserved site;Glycoside hydrolase, family 27;Glycoside hydrolase superfamily;Alpha galactosidase, C-terminal beta sandwich domain			upregulated
FGRAMPH1_01G04985	-	GH32(34-319)	GH32_e127	GH32	beta- insoluble isoenzyme cwinv1	Glycoside hydrolase, family 32;Glycosyl hydrolase family 32, N-terminal;Glycosyl hydrolase, five-bladed beta-propellor domain superfamily
FGRAMPH1_01G05005	-	GH109(6-152)	GH109_e7	N	related to oxidoreductase	Oxidoreductase, N-terminal;Oxidoreductase, C-terminal;NAD(P)-binding domain superfamily
FGRAMPH1_01G05159	1.10.3.2	AA1_2(36-372)	AA1_e26	AA1_2	cell surface ferroxidase	Multicopper oxidase, type 1;Cupredoxin;Multicopper oxidase, type 2;Multicopper oxidase, type 3;Multicopper oxidases, conserved site
FGRAMPH1_01G05195	-	GT109(1-406)	GT109_e8	GT109	integral membrane	N/A
FGRAMPH1_01G05229	3.2.1.96	GH18(16-280)	GH18_e169	GH18	related to chitinase	Glycoside hydrolase family 18, catalytic domain;Glycosyl hydrolases family 18 (GH18) active site;Glycoside hydrolase superfamily
FGRAMPH1_01G05241	1.1.3.-	AA7(62-305)	AA7_e0	N	Mitomycin radical oxidase	FAD linked oxidase, N-terminal;FAD-binding, type PCMH-like superfamily
FGRAMPH1_01G05311	1.14.99.54|1.14.99.56	AA9(9-232)	AA9_e46	AA9	hypothetical protein	Glycoside hydrolase, family 61	upregulated	upregulated	upregulated
FGRAMPH1_01G05459	-	GH16_3(66-285)	GH16_e39	GH16	glycoside hydrolase family 16	Glycoside hydrolase family 16;Concanavalin A-like lectin/glucanase domain superfamily
FGRAMPH1_01G05573	3.2.1.165	GH2(55-737)	GH2_e60	GH2	related to beta-mannosidase	Glycoside hydrolase, family 2, immunoglobulin-like beta-sandwich;Galactose-binding-like domain superfamily;Glycoside hydrolase superfamily;Exo-beta-D-glucosaminidase;Beta-Galactosidase/glucuronidase domain superfamily;Exo-beta-D-glucosaminidase, Ig-fold domain;Mannosidase Ig/CBM-like domain;Exo-beta-D-glucosaminidase/Endo-beta-mannosidase
FGRAMPH1_01G05587	1.1.3.-	AA7(87-499)	AA7_e0	N	6-hydroxy-d-nicotine oxidase	FAD linked oxidase, N-terminal;Berberine/berberine-like;FAD-binding, type PCMH-like superfamily
FGRAMPH1_01G05601	-	AA1(41-583)	AA1_e11	AA1	conidial pigment biosynthesis oxidase arb2 brown2	Multicopper oxidase, type 1;Multicopper oxidase, copper-binding site;Cupredoxin;Multicopper oxidase, type 2;Multicopper oxidase, type 3;Multicopper oxidases, conserved site
FGRAMPH1_01G05605	-	AA1(43-552)	AA1_e4	AA1	L-ascorbate oxidase	Multicopper oxidase, type 1;Multicopper oxidase, copper-binding site;Cupredoxin;Multicopper oxidase, type 2;Multicopper oxidase, type 3;Multicopper oxidase, fungi;Multicopper oxidases, conserved site;Fungal multicopper oxidase, cupredoxin domain 3
FGRAMPH1_01G05623	3.2.1.26|3.2.1.80|2.4.1.-	GH32(48-357)	GH32_e108	GH32	beta-fructofuranosidase	Glycoside hydrolase, family 32;Glycosyl hydrolase family 32, N-terminal;Concanavalin A-like lectin/glucanase domain superfamily;Glycoside hydrolase, family 32, active site;Glycosyl hydrolase, five-bladed beta-propellor domain superfamily
FGRAMPH1_01G05629	-	CE5(69-246)	CE5_e41	CE5	cutinase precursor	Cutinase/acetylxylan esterase;Cutinase, monofunctional;Alpha/Beta hydrolase fold;Cutinase, aspartate and histidine active sites;Cutinase, serine active site				upregulated	upregulated	upregulated
FGRAMPH1_01G05649	-	AA8(50-234)	AA8_e0	AA8	cellobiose dehydrogenase	Cellobiose dehydrogenase, cytochrome domain
FGRAMPH1_01G05657	3.2.1.-	GH18(18-421)	GH18_e227	CBM18+GH18	chitinase	Chitin-binding, type 1;Glycoside hydrolase family 18, catalytic domain;Chitinase II;Glycoside hydrolase superfamily;Endochitinase-like superfamily
FGRAMPH1_01G05661	3.1.1.6	CE16(29-287)	CE16_e0	CE16	aldehyde dehydrogenase	GDSL lipase/esterase	upregulated	upregulated	upregulated
FGRAMPH1_01G05725	4.2.2.2	PL3_2(43-228)	PL3_e16	PL3_2	pectate lyase e	Pectate lyase PlyH/PlyE-like;Pectin lyase fold/virulence factor	upregulated	upregulated	upregulated	upregulated	upregulated	upregulated
FGRAMPH1_01G05737	-	GH139(1-733)	GH139_e1	GH139	hypothetical protein	Six-hairpin glycosidase superfamily	upregulated	upregulated	upregulated
FGRAMPH1_01G05783	-	GH64(70-442)	GH64_e15	GH64	glucan endo- -beta-glucosidase	Beta-1,3-glucanase, N-terminal;Glucan endo-1,3-beta-glucosidase
FGRAMPH1_01G05817	-	AA11(21-227)	AA11_e0	AA11	spore coat sp96 precursor	N/A
FGRAMPH1_01G05857	-	GH2(14-537)	GH2_e76	GH2	glycoside hydrolase family 2	Glycoside hydrolase, family 2, immunoglobulin-like beta-sandwich;Glycoside hydrolase family 2, catalytic domain;Glycosyl hydrolases family 2, sugar binding domain;Galactose-binding-like domain superfamily;Glycoside hydrolase superfamily;Beta-Galactosidase/glucuronidase domain superfamily
FGRAMPH1_01G05957	2.4.1.16	GT2(507-669)+GT2(647-858)	GT2+GT2	GT2	class 2 chitin synthase	Fungal chitin synthase;Chitin synthase;Chitin synthase N-terminal
FGRAMPH1_01G06067	2.4.1.265|2.4.1.-	GT57(16-493)	GT57_e1	GT57	dolichyl pyrophosphate Glc1Man9 c2 alpha-1,3-glucosyltransferase	Glycosyl transferase, ALG6/ALG8;Dolichyl pyrophosphate Glc1Man9GlcNAc2 alpha-1,3-glucosyltransferase
FGRAMPH1_01G06119	-	AA2(214-462)	AA2_e7	AA2	manganese peroxidase 2	Fungal ligninase;Haem peroxidase;Haem peroxidase superfamily;Peroxidase, active site				upregulated	upregulated	upregulated
FGRAMPH1_01G06193	1.14.99.54|1.14.99.56	AA9(5-233)	AA9_e14	AA9	cel1 precursor	Glycoside hydrolase, family 61		upregulated	upregulated
FGRAMPH1_01G06269	-	GT71(808-1065)	GT71_e24	GT71	alpha- -mannosyltransferase mnt3	Alpha-mannosyltransferase;Nucleotide-diphospho-sugar transferases
FGRAMPH1_01G06317	3.2.1.21	GH3(34-245)	GH3_e51	GH3	beta-glucosidase	Glycoside hydrolase, family 3, N-terminal;Glycoside hydrolase family 3 C-terminal domain;PA14 domain;Glycoside hydrolase superfamily;Glycoside hydrolase, family 3, active site;Fibronectin type III-like domain;Glycoside hydrolase family 3 C-terminal domain superfamily	upregulated	upregulated	upregulated
FGRAMPH1_01G06319	1.1.3.-	AA7(29-242)	AA7_e0	N	6-hydroxy-d-nicotine oxidase	FAD linked oxidase, N-terminal;Berberine/berberine-like;FAD-linked oxidase-like, C-terminal;FAD-binding, type PCMH-like superfamily
FGRAMPH1_01G06361	3.2.1.6	GH16_3(30-277)	GH16_e87	GH16_3	endo- -beta-glucanase	Glycoside hydrolase family 16;Concanavalin A-like lectin/glucanase domain superfamily					upregulated	upregulated
FGRAMPH1_01G06375	3.2.1.4	GH45(22-220)	GH45_e0	CBM1+GH45	endoglucanase-5	Cellulose-binding domain, fungal;Glycoside hydrolase, family 45;Cellulose-binding domain superfamily;RlpA-like domain superfamily	upregulated	upregulated	upregulated			upregulated
FGRAMPH1_01G06391	-	CE5(26-231)	CE5_e42	CE5	acetylxylan esterase 2	Cutinase/acetylxylan esterase;Alpha/Beta hydrolase fold;Cutinase, serine active site
FGRAMPH1_01G06423	-	GT32(129-213)	GT32_e76	GT32	glycosyltransferase family 32	Glycosyltransferase, DXD sugar-binding motif;Nucleotide-diphospho-sugar transferases;Initiation-specific alpha-1,6-mannosyltransferase Och1-like
FGRAMPH1_01G06437	-	GH43_33(37-465)	GH43_e33	GH43_33	xylanase 9	Glycoside hydrolase, family 43;Glycosyl hydrolase, five-bladed beta-propellor domain superfamily
FGRAMPH1_01G06443	3.2.1.45	GH5_12(27-587)	GH5_e298	GH5_12	glycoside hydrolase family 5	Glycoside hydrolase, family 5;Glycoside hydrolase superfamily;Glycoside hydrolase family 5 C-terminal domain
FGRAMPH1_01G06507	-	GT15(119-425)	GT15_e5	GT15	probable KTR5- mannosyltransferase	Glycosyl transferase, family 15;Nucleotide-diphospho-sugar transferases
FGRAMPH1_01G06523	-	GH16_19(105-268)	CBM18_e25+GH16_e15	CBM18+GH16_19	murein transglycosylase	Glycoside hydrolase family 16;Concanavalin A-like lectin/glucanase domain superfamily;Glycoside hydrolase, family 16, CRH1, predicted
FGRAMPH1_01G06761	-	GH114(91-289)	GH114_e9	GH114	hypothetical protein	Glycoside-hydrolase family GH114, TIM-barrel domain;Glycoside hydrolase superfamily
FGRAMPH1_01G06765	-	N	CBM48_e18	CBM48	5 -amp-activated kinase subunit beta-2	Immunoglobulin E-set;AMP-activated protein kinase, glycogen-binding domain
FGRAMPH1_01G06783	3.2.1.28	GH37(141-702)	GH37_e7	GH37	neutral trehalase	Glycoside hydrolase, family 37;Six-hairpin glycosidase superfamily;Neutral trehalase Ca2+ binding;Glycoside hydrolase, family 37, conserved site
FGRAMPH1_01G06861	3.2.1.113	GH47(103-566)	GH47_e5	GH47	mannosyl-oligosaccharide alpha- -mannosidase 1b	Glycoside hydrolase family 47;Seven-hairpin glycosidases
FGRAMPH1_01G06903	-	N	GT31_e65	GT31	glycosyltransferase family 31	N/A
FGRAMPH1_01G06921	-	N	GT1_e51	GT1	beta- -n-acetylglucosaminyltransferase	Glycosyl transferase, family 28, C-terminal
FGRAMPH1_01G06977	2.4.1.-	GH72(29-328)	GH72_e0	GH72	1,3-beta-glucanosyltransferase gel1 precursor	Glucanosyltransferase;Glycoside hydrolase superfamily
FGRAMPH1_01G07049	4.2.2.2|-	PL3_2(141-327)	CBM1_e17+PL3_e9	CBM1+PL3_2	pectate lyase	Cellulose-binding domain, fungal;Pectate lyase PlyH/PlyE-like;Pectin lyase fold/virulence factor;Cellulose-binding domain superfamily						upregulated
FGRAMPH1_01G07259	-	GT62(100-362)	GT62_e2	GT62	mannan polymerase II complex ANP1 subunit	Nucleotide-diphospho-sugar transferases
FGRAMPH1_01G07327	2.4.1.16	GT2(216-384)+GT2(361-581)	GT2+GT2	GT2	chitin synthase 1	Fungal chitin synthase;Chitin synthase;Chitin synthase N-terminal;Nucleotide-diphospho-sugar transferases
FGRAMPH1_01G07705	-	GT90(310-591)	GT90_e11	GT90	beta-1,2-xylosyltransferase 1	Glycosyl transferase CAP10 domain
FGRAMPH1_01G07723	-	GT8(15-285)	GT8_e176	GT8	glycosyltransferase family 8	Glycosyl transferase, family 8;Nucleotide-diphospho-sugar transferases
FGRAMPH1_01G07827	2.4.1.16	GT2(245-407)+GT2(385-614)	GT2+GT2	GT2	chitin synthase 3	Fungal chitin synthase;Chitin synthase;Chitin synthase N-terminal
FGRAMPH1_01G07977	3.2.1.101	GH76(30-404)	GH76_e8	GH76	mannan endo- -alpha-mannosidase	Glycoside hydrolase, family 76;Six-hairpin glycosidase superfamily;Mannan endo-1,6-alpha-mannosidase
FGRAMPH1_01G07995	1.10.3.2	AA1(45-223)+AA1(296-576)	AA1_e8	AA1	multicopper oxidase	Multicopper oxidase, type 1;Multicopper oxidase, copper-binding site;Cupredoxin;Multicopper oxidase, type 2;Multicopper oxidase, type 3;Multicopper oxidases, conserved site
FGRAMPH1_01G08045	3.2.1.8	GH10(20-330)	GH10_e40	CBM1+GH10	endo- -beta-xylanase	Cellulose-binding domain, fungal;Glycoside hydrolase family 10 domain;Glycoside hydrolase superfamily;Cellulose-binding domain superfamily	upregulated	upregulated	upregulated
FGRAMPH1_01G08079	1.1.3.-	AA7(27-458)	AA7_e0	N	6-hydroxy-D-nicotine oxidase	Oxygen oxidoreductase covalent FAD-binding site;FAD linked oxidase, N-terminal;FAD-binding, type PCMH-like superfamily
FGRAMPH1_01G08237	3.2.1.59	CBM24(93-165)	CBM24_e0	N	carbohydrate-binding module family 24	N/A
FGRAMPH1_01G08415	3.2.1.14	GH18(503-852)	CBM50_e1036+CBM18_e13+GH18_e72	CBM18+CBM50+GH18	glycosylhydrolase family 18-6	Glycoside hydrolase family 18, catalytic domain;Glycosyl hydrolases family 18 (GH18) active site;Chitinase II;Glycoside hydrolase superfamily;LysM domain;Chitinase insertion domain superfamily;Ecp2 effector protein;Endochitinase-like superfamily		upregulated	upregulated
FGRAMPH1_01G08419	-	N	CBM50_e168+CBM50_e168	CBM50	unnamed protein product	LysM domain		upregulated	upregulated
FGRAMPH1_01G08511	-	AA1_3(49-361)	AA1_e12+AA1_e41	AA1_3	laccase precursor	Multicopper oxidase, type 1;Cupredoxin;Multicopper oxidase, type 2;Multicopper oxidase, type 3
FGRAMPH1_01G08515	-	AA2(35-278)	AA2_e1	AA2	cytochrome c peroxidase	Haem peroxidase;Class I peroxidase;Haem peroxidase superfamily;Peroxidases heam-ligand binding site;Peroxidase, active site	upregulated			upregulated	upregulated	upregulated
FGRAMPH1_01G08521	1.1.3.-	AA7(90-517)	AA7_e5	N	fad linked oxidase	FAD linked oxidase, N-terminal;FAD-binding, type PCMH-like superfamily			upregulated
FGRAMPH1_01G08527	1.1.3.-	AA7(56-277)	AA7_e5	N	fad linked oxidase	FAD linked oxidase, N-terminal;FAD-binding, type PCMH-like superfamily			upregulated
FGRAMPH1_01G08535	3.2.1.21|3.2.1.37	GH3(135-348)	GH3_e32	GH3	glycoside hydrolase family 3	Glycoside hydrolase, family 3, N-terminal;Glycoside hydrolase family 3 C-terminal domain;Glycoside hydrolase superfamily;Glycoside hydrolase, family 3, active site;Fibronectin type III-like domain;Glycoside hydrolase family 3 C-terminal domain superfamily
FGRAMPH1_01G08543	-	GT2(246-712)	GT2	GT2	chitin synthase class IV	Chitin synthase;Nucleotide-diphospho-sugar transferases			upregulated
FGRAMPH1_01G08551	-	GH16_22(93-308)	GH16_e32	GH16_22	related to xyloglucan endo-transglycosylase	Concanavalin A-like lectin/glucanase domain superfamily
FGRAMPH1_01G08577	1.1.3.-	AA7(60-264)	AA7_e0	N	6-hydroxy-d-nicotine oxidase	FAD linked oxidase, N-terminal;FAD-binding, type PCMH-like superfamily		upregulated
FGRAMPH1_01G08583	-	CE5(44-220)	CE5_e57	CE5	carbohydrate esterase family 5	Cutinase/acetylxylan esterase;Cutinase, monofunctional;Alpha/Beta hydrolase fold;Cutinase, serine active site		upregulated	upregulated
FGRAMPH1_01G08647	5.4.99.11|3.2.1.20|3.2.1.10|3.2.1.-|3.2.1.70	GH13_40(41-402)	GH13_e122	GH13_40	alpha-glucosidase	Glycosyl hydrolase, family 13, catalytic domain;Glycoside hydrolase superfamily
FGRAMPH1_01G08665	3.1.1.72	CE5(25-230)	CE5_e24	CE5	acetylxylan esterase 2 precursor	Cutinase/acetylxylan esterase;Alpha/Beta hydrolase fold	upregulated	upregulated	upregulated
FGRAMPH1_01G08691	3.2.1.31	GH79(40-408)	GH79_e20	GH79	unnamed protein product	Glycoside hydrolase superfamily;Beta-glucuronidase, C-terminal
FGRAMPH1_01G08693	-	CBM67(9-145)+GH78(257-777)	CBM67_e14+GH78_e23	GH78	hypothetical protein	Six-hairpin glycosidase superfamily;Galactose-binding-like domain superfamily;Alpha-L-rhamnosidase, six-hairpin glycosidase domain
FGRAMPH1_01G08699	3.2.1.40|3.1.1.73	CBM67(131-303)+GH78(330-851)	CBM67_e28+GH78_e80	GH78	alpha-L-rhamnosidase A	Alpha-L-rhamnosidase, concanavalin-like domain;Six-hairpin glycosidase superfamily;Bacterial alpha-L-rhamnosidase N-terminal;Alpha-L-rhamnosidase;Alpha-L-rhamnosidase, six-hairpin glycosidase domain;Alpha-L-rhamnosidase C-terminal domain			upregulated
FGRAMPH1_01G08749	3.2.1.67|3.2.1.-	GH28(81-425)	GH28_e58	GH28	exopolygalacturonase precursor	Glycoside hydrolase, family 28;Parallel beta-helix repeat;Pectin lyase fold/virulence factor		upregulated	upregulated
FGRAMPH1_01G08797	3.2.1.40|3.1.1.73	CBM67(130-300)+GH78(328-847)	CBM67_e28+GH78_e80	GH78	hypothetical protein	Alpha-L-rhamnosidase, concanavalin-like domain;Six-hairpin glycosidase superfamily;Bacterial alpha-L-rhamnosidase N-terminal;Alpha-L-rhamnosidase;Alpha-L-rhamnosidase, six-hairpin glycosidase domain;Alpha-L-rhamnosidase C-terminal domain		upregulated	upregulated
FGRAMPH1_01G08857	3.2.1.37	GH3(74-324)	GH3_e21	GH3	hypothetical protein	Glycoside hydrolase, family 3, N-terminal;Glycoside hydrolase family 3 C-terminal domain;Glycoside hydrolase superfamily;Fibronectin type III-like domain;Glycoside hydrolase family 3 C-terminal domain superfamily			upregulated
FGRAMPH1_01G08879	-	N	CBM1_e48	CBM1	hypothetical protein	Cellulose-binding domain, fungal;Cellulose-binding domain superfamily			upregulated
FGRAMPH1_01G08907	1.14.99.54	AA9(8-214)	AA9_e36	AA9+CBM1	endo-beta- -glucanase d	Cellulose-binding domain, fungal;Glycoside hydrolase, family 61;Cellulose-binding domain superfamily			upregulated
FGRAMPH1_01G08955	1.1.3.-	AA7(115-372)	AA7_e4	GH43_11	isoamyl alcohol	FAD linked oxidase, N-terminal;Berberine/berberine-like;FAD-binding, type PCMH-like superfamily
FGRAMPH1_01G08981	-	GH43(86-339)	GH43_e312	GH43	N-sulfoglucosamine sulfohydrolase	Glycoside hydrolase, family 43;Glycosyl hydrolase, five-bladed beta-propellor domain superfamily
FGRAMPH1_01G09025	-	GH109(8-171)	GH109_e2	N	related to dehydrogenases and related s	Oxidoreductase, N-terminal;Oxidoreductase, C-terminal;NAD(P)-binding domain superfamily			upregulated
FGRAMPH1_01G09269	-	GT90(539-805)	GT90_e6	GT90	unnamed protein product	Glycosyl transferase CAP10 domain
FGRAMPH1_01G09329	-	GH125(88-498)	GH125_e2	GH125	DUF1237 domain	Metal-independent alpha-mannosidase;Six-hairpin glycosidase superfamily
FGRAMPH1_01G09481	3.2.1.4	GH7(22-420)	GH7_e5	GH7	endoglucanase type C precursor	Glycoside hydrolase, family 7;Concanavalin A-like lectin/glucanase domain superfamily	upregulated	upregulated	upregulated
FGRAMPH1_01G09511	3.2.1.75	GH5_15(98-404)	GH5_e57	GH5_15	related to SPR1-exo-1,3-beta-glucanase precursor	Glycoside hydrolase, family 5;Glycoside hydrolase superfamily						upregulated
FGRAMPH1_01G09555	-	AA3_2(27-635)	AA3_e26	AA3	choline dehydrogenase	Glucose-methanol-choline oxidoreductase, N-terminal;Glucose-methanol-choline oxidoreductase, C-terminal;Glucose-methanol-choline oxidoreductase;FAD/NAD(P)-binding domain superfamily
FGRAMPH1_01G09595	-	GT71(151-408)	GT71_e24	GT71	alpha- -mannosyltransferase mnt3	Alpha-mannosyltransferase;Nucleotide-diphospho-sugar transferases
FGRAMPH1_01G09849	-	GH3(140-364)	GH3_e188	GH3	related to beta-N-acetylglucosaminidase	Glycoside hydrolase, family 3, N-terminal;Acyl-CoA N-acyltransferase;Glycoside hydrolase superfamily
FGRAMPH1_01G09851	-	CE9(17-407)	CE9_e4	CE9	n-acetylglucosamine-6-phosphate deacetylase	N-acetylglucosamine-6-phosphate deacetylase;Amidohydrolase-related;Metal-dependent hydrolase, composite domain superfamily;Metal-dependent hydrolase
FGRAMPH1_01G09879	-	AA3_2(7-572)	AA3_e25	AA3_2	gmc oxidoreductase	Glucose-methanol-choline oxidoreductase, N-terminal;Glucose-methanol-choline oxidoreductase, C-terminal;Glucose-methanol-choline oxidoreductase;FAD/NAD(P)-binding domain superfamily			upregulated
FGRAMPH1_01G09885	1.1.3.-	AA7(56-273)	AA7_e0	N	mitomycin radical oxidase	FAD linked oxidase, N-terminal;FAD-binding, type PCMH-like superfamily			upregulated
FGRAMPH1_01G09901	3.2.1.26|2.4.1.100|2.4.1.-	GH32(48-396)	GH32_e34	GH32	beta-fructofuranosidase	Glycoside hydrolase, family 32;Glycosyl hydrolase family 32, N-terminal;Glycosyl hydrolase family 32, C-terminal;Concanavalin A-like lectin/glucanase domain superfamily;Glycosyl hydrolase, five-bladed beta-propellor domain superfamily
FGRAMPH1_01G09923	-	GH125(70-490)	GH125_e2	GH125	related to Meiotically up-regulated gene 157	Metal-independent alpha-mannosidase;Six-hairpin glycosidase superfamily
FGRAMPH1_01G10191	N	GT2(498-707)	N	GT0	glycosyltransferase family 2	Glycosyltransferase 2-like;Nucleotide-diphospho-sugar transferases
FGRAMPH1_01G10193	3.2.1.39	GH16_4(147-467)	GH16_e102	GH16_4	glucan -beta-glucosidase	Glycoside hydrolase family 16;Concanavalin A-like lectin/glucanase domain superfamily
FGRAMPH1_01G10205	3.2.1.101	GH76(36-408)	GH76_e8	GH76	related to DFG5	Glycoside hydrolase, family 76;Six-hairpin glycosidase superfamily;Mannan endo-1,6-alpha-mannosidase
FGRAMPH1_01G10239	-	GH152(79-345)	GH152_e10	GH152	thaumatin family	Thaumatin family;Osmotin/thaumatin-like superfamily
FGRAMPH1_01G10321	-	N	GH18_e141	GH18	endochitinase 2 precursor	Glycoside hydrolase superfamily
FGRAMPH1_01G10377	3.2.1.120|3.2.1.21	GH3(108-331)	GH3_e139	GH3	beta-glucosidase	Glycoside hydrolase, family 3, N-terminal;Glycoside hydrolase family 3 C-terminal domain;Glycoside hydrolase superfamily;Fibronectin type III-like domain;Glycoside hydrolase family 3 C-terminal domain superfamily	upregulated	upregulated	upregulated
FGRAMPH1_01G10379	3.2.1.177	GH31(258-698)	GH31_e31	GH31	alpha-d-xyloside xylohydrolase	Glycoside hydrolase family 31;Galactose mutarotase-like domain superfamily;Glycoside hydrolase superfamily;Glycoside hydrolase family 31, N-terminal domain
FGRAMPH1_01G10411	3.2.1.58	GH5_9(210-533)	GH5_e261	GH5_9	exo-beta- -glucanase	Glycoside hydrolase, family 5;Glycoside hydrolase superfamily				upregulated	upregulated	upregulated
FGRAMPH1_01G10585	1.1.3.-	AA7(28-203)	AA7_e5	N	d-arabinono-1,4-lactone oxidase	Oxygen oxidoreductase covalent FAD-binding site;FAD linked oxidase, N-terminal;D-arabinono-1,4-lactone oxidase;L-gulonolactone/D-arabinono-1,4-lactone oxidase;Sugar 1,4-lactone oxidase;FAD-binding, type PCMH-like superfamily
FGRAMPH1_01G10645	-	AA4(84-322)	AA4_e1	GT31	D-lactate dehydrogenase	FAD-linked oxidase, C-terminal;FAD linked oxidase, N-terminal;FAD-linked oxidase-like, C-terminal;FAD-binding, type PCMH-like superfamily
FGRAMPH1_01G10749	3.2.1.39	GH81(169-843)	GH81_e0	GH81	glucan -beta-glucosidase	Endo-1,3(4)-beta-glucanase;Glycosyl hydrolase family 81, N-terminal;Glycosyl hydrolase family 81, C-terminal domain
FGRAMPH1_01G10847	3.2.1.177	GH31(208-663)	GH31_e0	GH31	alpha-d-xyloside xylohydrolase	Glycoside hydrolase family 31;Galactose mutarotase-like domain superfamily;Glycoside hydrolase superfamily
FGRAMPH1_01G10923	1.1.3.-	AA7(53-259)	AA7_e5	AA7	berberine bridge enzyme	FAD linked oxidase, N-terminal;Berberine/berberine-like;FAD-binding, type PCMH-like superfamily			upregulated
FGRAMPH1_01G10931	-	GH154(15-401)	GH154_e10	GH154	unnamed protein product	Uncharacterised conserved protein UCP014753			upregulated
FGRAMPH1_01G10935	-	GH88(84-476)	GH88_e4	GH88	unsaturated glucuronyl hydrolase	Six-hairpin glycosidase superfamily;Glycosyl hydrolase, family 88
FGRAMPH1_01G11125	-	GT32(82-158)	GT32_e54	GT32	initiation-specific alpha-mannosyltransferase	Glycosyltransferase, DXD sugar-binding motif;Nucleotide-diphospho-sugar transferases;Initiation-specific alpha-1,6-mannosyltransferase Och1-like		upregulated
FGRAMPH1_01G11145	-	GH131(33-286)	GH131_e0	GH131	endoglucanase C	Glycoside hydrolase 131, catalytic N-terminal
FGRAMPH1_01G11229	2.4.1.109	GT39(76-321)	GT39_e9	GT39	dolichyl-phosphate-mannose- mannosyltransferase	Glycosyl transferase family 39/83;MIR motif;Glycosyltransferase 39-like;Protein O-mannosyl-transferase, C-terminal four TM domain;Mir domain superfamily
FGRAMPH1_01G11251	3.2.1.37|3.2.1.55	GH43_1(3-321)	GH43_e53	GH43_1	xylosidase/arabinosidase	Glycoside hydrolase, family 43;Glycosyl hydrolase, five-bladed beta-propellor domain superfamily			upregulated
FGRAMPH1_01G11281	2.4.1.173|2.4.1.-	GT1(98-410)	GT1_e153	GT1	sterol glucosyltransferase	UDP-glucuronosyl/UDP-glucosyltransferase;Glycosyltransferase family 28, N-terminal domain
FGRAMPH1_01G11361	3.2.1.-|2.4.1.-	GH17(364-630)	GH17_e67	GH17	murein transglycosylase	Glycoside hydrolase family 17;Glycoside hydrolase superfamily
FGRAMPH1_01G11423	-	N	GH39_e24	GH39	hypothetical protein	Glycoside hydrolase, family 39;Glycoside hydrolase superfamily
FGRAMPH1_01G11427	3.2.1.185	GH127(154-587)	GH127_e0	GH127	unnamed protein product	Six-hairpin glycosidase superfamily;Beta-L-arabinofuranosidase, GH127
FGRAMPH1_01G11487	-	GT109(4-413)	GT109_e4	GT109	integral membrane	N/A
FGRAMPH1_01G11497	-	GH105(33-378)	GH105_e20	GH105	Unsaturated rhamnogalacturonyl hydrolase yteR	Six-hairpin glycosidase superfamily;Glycosyl hydrolase, family 88	upregulated	upregulated	upregulated			upregulated
FGRAMPH1_01G11549	3.1.1.74	CE5(46-222)	CE5_e5	CE5	cutinase-1 precursor	Cutinase/acetylxylan esterase;Cutinase, monofunctional;Alpha/Beta hydrolase fold;Cutinase, aspartate and histidine active sites;Cutinase, serine active site			upregulated
FGRAMPH1_01G11613	-	AA3_1(19-534)	AA3_e61	AA3_1	cellobiose dehydrogenase	Glucose-methanol-choline oxidoreductase, N-terminal;Glucose-methanol-choline oxidoreductase, C-terminal;Glucose-methanol-choline oxidoreductase;FAD/NAD(P)-binding domain superfamily
FGRAMPH1_01G11619	-	GH31(233-715)	GH31_e95	GH31	Alpha-glucosidase 2	Glycoside hydrolase family 31;Galactose mutarotase-like domain superfamily;Glycoside hydrolase superfamily;Glycoside hydrolase family 31, N-terminal domain	upregulated	upregulated	upregulated
FGRAMPH1_01G11667	-	GH146(38-555)	GH146_e5	GH146	hypothetical protein	Six-hairpin glycosidase superfamily;Beta-L-arabinofuranosidase, GH127		upregulated	upregulated
FGRAMPH1_01G11709	-	CE16(47-223)	CE16_e7	CE16	unnamed protein product	N/A
FGRAMPH1_01G11747	-	N	AA2_e1	AA0	peroxidase/catalase 2	Catalase-peroxidase haem;Haem peroxidase;Haem peroxidase superfamily;Peroxidases heam-ligand binding site
FGRAMPH1_01G11755	4.2.2.2	PL3_2(28-221)	PL3_e9	PL3_2	pectate lyase	Pectate lyase PlyH/PlyE-like;Pectin lyase fold/virulence factor	upregulated	upregulated	upregulated
FGRAMPH1_01G11821	3.2.1.99	GH43_5(32-310)	GH43_e109	GH43_5	arabinan endo-1,5-alpha-L-arabinosidase	Glycoside hydrolase, family 43;Glycoside hydrolase, family 43, endo-1, 5-alpha-L-arabinosidase;Glycosyl hydrolase, five-bladed beta-propellor domain superfamily
FGRAMPH1_01G11823	-	GH43_34(31-315)	GH43_e298	GH43_34	alpha-N-arabinofuranosidase alpha-L-arabinofuranosidase	Glycoside hydrolase, family 43;Glycosyl hydrolase, five-bladed beta-propellor domain superfamily			upregulated
FGRAMPH1_01G11857	-	GH16_18(70-223)	GH16_e66	GH16_18	murein transglycosylase	Glycoside hydrolase family 16;Concanavalin A-like lectin/glucanase domain superfamily;Glycoside hydrolase, family 16, CRH1, predicted
FGRAMPH1_01G11887	-	GH12(154-302)	GH12_e24	GH12	unnamed protein product	Glycoside hydrolase family 12;Concanavalin A-like lectin/glucanase domain superfamily
FGRAMPH1_01G11899	-	AA3_2(46-671)	AA3_e44	AA3	choline dehydrogenase	Glucose-methanol-choline oxidoreductase, N-terminal;Glucose-methanol-choline oxidoreductase, C-terminal;Glucose-methanol-choline oxidoreductase;FAD/NAD(P)-binding domain superfamily			upregulated
FGRAMPH1_01G11933	3.2.1.55	GH43_26(21-306)	GH43_e197	GH43_26	alpha-n-arabinofuranosidase 2	Glycoside hydrolase, family 43;Alpha-L-arabinofuranosidase;Glycosyl hydrolase, five-bladed beta-propellor domain superfamily	upregulated	upregulated	upregulated
FGRAMPH1_01G11939	4.2.2.24	PL26(30-923)	PL26_e0	PL26	hypothetical protein	N/A	upregulated	upregulated	upregulated
FGRAMPH1_01G11943	3.2.1.-	GH93(40-354)	GH93_e5	GH93	glycoside hydrolase family 93	N/A	upregulated	upregulated	upregulated
FGRAMPH1_01G12111	4.2.2.10	PL1_4(110-293)	PL1_e71	PL1_4	pectin lyase precursor	Pectate lyase;Pectin lyase fold/virulence factor		upregulated
FGRAMPH1_01G12135	-	PL9_3(20-364)	PL9_e35	PL9_3	pectate lyase	Pectin lyase fold/virulence factor;Right handed beta helix domain		upregulated	upregulated
FGRAMPH1_01G12155	-	GH3(40-248)	GH3_e132	GH3	beta-glucosidase I	Glycoside hydrolase, family 3, N-terminal;Glycoside hydrolase family 3 C-terminal domain;Glycoside hydrolase superfamily;Glycoside hydrolase, family 3, active site;Fibronectin type III-like domain;Glycoside hydrolase family 3 C-terminal domain superfamily
FGRAMPH1_01G12165	-	GH105(35-376)	GH105_e37	GH105	unsaturated rhamnogalacturonyl hydrolase yter	Six-hairpin glycosidase superfamily;Glycosyl hydrolase, family 88			upregulated
FGRAMPH1_01G12223	-	GT2(346-625)	GT2	GT2	Chitin synthase 7	Nucleotide-diphospho-sugar transferases
FGRAMPH1_01G12283	3.2.1.15	GH28(55-377)	GH28_e75	GH28	polygalacturonase 1 precursor	Glycoside hydrolase, family 28;Parallel beta-helix repeat;Pectin lyase fold/virulence factor	upregulated	upregulated	upregulated	upregulated	upregulated	upregulated
FGRAMPH1_01G12329	-	GH18(48-401)	GH18_e58	GH18	Chitinase A1	Glycoside hydrolase family 18, catalytic domain;Glycosyl hydrolases family 18 (GH18) active site;Chitinase II;Glycoside hydrolase superfamily;Chitinase insertion domain superfamily
FGRAMPH1_01G12435	-	GT8(3-275)	GT8_e188	GT8	galactinol synthase	Glycosyl transferase, family 8;Nucleotide-diphospho-sugar transferases
FGRAMPH1_01G12467	3.2.1.23	GH2(41-930)	GH2_e61	GH2	related to beta-galactosidase	Beta galactosidase small chain/ domain 5;Glycoside hydrolase, family 2;Glycoside hydrolase, family 2, immunoglobulin-like beta-sandwich;Glycoside hydrolase family 2, catalytic domain;Glycosyl hydrolases family 2, sugar binding domain;Galactose-binding-like domain superfamily;Galactose mutarotase-like domain superfamily;Glycoside hydrolase superfamily;Glycoside hydrolase, family 2, active site;Bet…			upregulated
FGRAMPH1_01G12507	-	GH32(19-360)	GH32_e30	GH32	beta- insoluble isoenzyme 3	Glycoside hydrolase, family 32;Glycosyl hydrolase family 32, N-terminal;Glycosyl hydrolase family 32, C-terminal;Concanavalin A-like lectin/glucanase domain superfamily;Glycosyl hydrolase, five-bladed beta-propellor domain superfamily
FGRAMPH1_01G12551	3.1.1.74	CE5(31-224)	CE5_e27	CE5	cutinase 1	Cutinase/acetylxylan esterase;Alpha/Beta hydrolase fold
FGRAMPH1_01G12563	1.1.3.-	AA7(185-401)	AA7_e0	N	6-hydroxy-d-nicotine oxidase	FAD linked oxidase, N-terminal;Berberine/berberine-like;FAD-binding, type PCMH-like superfamily
FGRAMPH1_01G12569	1.1.3.-	AA7(63-497)	AA7_e0	N	related to oxidoreductase	FAD linked oxidase, N-terminal;FAD-binding, type PCMH-like superfamily			upregulated
FGRAMPH1_01G12595	3.2.1.146	GH2(54-498)	GH2_e74	GH2	related to beta-galactosidase	Glycoside hydrolase, family 2, immunoglobulin-like beta-sandwich;Glycoside hydrolase family 2, catalytic domain;Glycosyl hydrolases family 2, sugar binding domain;Galactose-binding-like domain superfamily;Glycoside hydrolase superfamily;Beta-Galactosidase/glucuronidase domain superfamily
FGRAMPH1_01G12655	3.2.1.-|-	GH35(45-390)	GH35_e18+CBM67_e19	GH35	beta-galactosidase B	Glycoside hydrolase, family 35;Galactose-binding-like domain superfamily;Glycoside hydrolase superfamily;Beta-galactosidase, domain 2;Beta-galactosidase jelly roll domain;Beta-galactosidase, domain 3;Glycoside hydrolase 35, catalytic domain;Beta-galactosidase, domain 3 superfamily			upregulated
FGRAMPH1_01G12723	-	AA3_2(2-542)	AA3_e5	AA3_2	Choline dehydrogenase	Glucose-methanol-choline oxidoreductase, N-terminal;Glucose-methanol-choline oxidoreductase, C-terminal;Glucose-methanol-choline oxidoreductase;FAD/NAD(P)-binding domain superfamily
FGRAMPH1_01G12743	-	GT71(167-392)	GT71_e16	GT71	Alpha-1,2-mannosyltransferase MNN2	Alpha-mannosyltransferase;Nucleotide-diphospho-sugar transferases
FGRAMPH1_01G12753	3.2.1.67	GH28(73-436)	GH28_e29	GH28	exopolygalacturonase B	Glycoside hydrolase, family 28;Pectin lyase fold/virulence factor			upregulated
FGRAMPH1_01G12759	3.2.1.21|3.2.1.37	GH3(92-307)	GH3_e32	GH3	beta-glucosidase M	Glycoside hydrolase, family 3, N-terminal;Glycoside hydrolase family 3 C-terminal domain;Glycoside hydrolase superfamily;Glycoside hydrolase, family 3, active site;Fibronectin type III-like domain;Glycoside hydrolase family 3 C-terminal domain superfamily		upregulated
FGRAMPH1_01G12809	-	CE8(28-304)	CE8_e40	CE8	pectinesterase precursor	Pectinesterase, catalytic;Pectin lyase fold/virulence factor;Pectinesterase, Asp active site	upregulated	upregulated	upregulated
FGRAMPH1_01G12819	-	GH3(37-248)	GH3_e55	GH3	beta-glucosidase k	Glycoside hydrolase, family 3, N-terminal;Glycoside hydrolase family 3 C-terminal domain;PA14 domain;Glycoside hydrolase superfamily;Glycoside hydrolase, family 3, active site;Fibronectin type III-like domain;Glycoside hydrolase family 3 C-terminal domain superfamily		upregulated	upregulated
FGRAMPH1_01G12837	2.4.1.16	GT2(281-450)+GT2(427-636)	GT2+GT2	GT2	chitin synthase 1	Fungal chitin synthase;Chitin synthase;Chitin synthase N-terminal;Nucleotide-diphospho-sugar transferases
FGRAMPH1_01G12927	3.1.1.74	CE5(45-221)	CE5_e5	CE5	cutinase precursor	Cutinase/acetylxylan esterase;Cutinase, monofunctional;Alpha/Beta hydrolase fold;Cutinase, aspartate and histidine active sites;Cutinase, serine active site				upregulated	upregulated	upregulated
FGRAMPH1_01G12939	3.2.1.20|3.2.1.84	GH31(260-842)	GH31_e7	GH31	alpha beta-glucosidase agdC	Glycoside hydrolase family 31;Galactose mutarotase-like domain superfamily;Glycoside hydrolase superfamily;Glycoside hydrolase family 31, N-terminal domain;Glycosyl hydrolases family 31, active site;Galactose mutarotase, N-terminal barrel
FGRAMPH1_01G12973	-	AA3_2(13-597)	AA3_e1	AA3_2	alcohol oxidase	Glucose-methanol-choline oxidoreductase, N-terminal;Glucose-methanol-choline oxidoreductase, C-terminal;Glucose-methanol-choline oxidoreductase;FAD/NAD(P)-binding domain superfamily
FGRAMPH1_01G12989	4.2.2.10	PL1_4(114-297)	PL1_e16	PL1_4	pectin lyase B precursor	Pectate lyase;Pectin lyase fold/virulence factor	upregulated	upregulated	upregulated
FGRAMPH1_01G13045	-	AA1(83-604)	AA1_e5	AA1	multicopper oxidase	Multicopper oxidase, type 1;Cupredoxin;Multicopper oxidase, type 2;Multicopper oxidase, type 3
FGRAMPH1_01G13049	-	AA1(42-553)	AA1_e10	AA1	multicopper oxidase	Multicopper oxidase, type 1;Cupredoxin;Multicopper oxidase, type 2;Multicopper oxidase, type 3
FGRAMPH1_01G13093	3.2.1.131	GH115(21-646)	GH115_e0	GH115	hypothetical protein	Beta-hexosaminidase-like, domain 2;Glycosyl hydrolase family 115;Gylcosyl hydrolase 115 C-terminal domain
FGRAMPH1_01G13095	-	GH17(56-301)	GH17_e6	GH17	glycosyl hydrolase family 17	Glycoside hydrolase family 17;Glycoside hydrolase superfamily
FGRAMPH1_01G13097	-	CE12(165-350)	CE12_e44	CE12	Rhamnogalacturonan acetyltransferase	SGNH hydrolase-type esterase domain;Rhamnogalacturonan acetylesterase RhgT-like	upregulated	upregulated	upregulated
FGRAMPH1_01G13125	-	CE4(38-163)	CE4_e66	CE4	chitin deacetylase	NodB homology domain;Glycoside hydrolase/deacetylase, beta/alpha-barrel
FGRAMPH1_01G13147	-	N	CBM50_e659	CBM50	hypothetical protein	Glycine zipper 2TM domain;Cyanovirin-N;LysM domain;Cyanovirin-N superfamily
FGRAMPH1_01G13185	1.1.3.9|1.1.3.13|1.1.3.-|1.1.3.7|1.1.3.47	AA5_2(61-677)	AA5_e12	AA5_2+CBM32	galactose oxidase precursor	Coagulation factor 5/8 C-terminal domain;Kelch repeat type 1;Galactose-binding-like domain superfamily;Galactose oxidase/kelch, beta-propeller;Immunoglobulin E-set;Galactose oxidase-like, Early set domain	upregulated	upregulated	upregulated
FGRAMPH1_01G13187	3.2.1.21	GH3(73-278)	GH3_e180	GH3	probable beta-glucosidase 1 precursor	Glycoside hydrolase, family 3, N-terminal;Glycoside hydrolase family 3 C-terminal domain;Glycoside hydrolase superfamily;Glycoside hydrolase, family 3, active site;Fibronectin type III-like domain;Glycoside hydrolase family 3 C-terminal domain superfamily			upregulated
FGRAMPH1_01G13235	3.2.1.14	GH18(34-382)	GH18_e272	GH18	42 kDa endochitinase precursor	Glycoside hydrolase family 18, catalytic domain;Glycosyl hydrolases family 18 (GH18) active site;Chitinase II;Glycoside hydrolase superfamily;Chitinase insertion domain superfamily			upregulated
FGRAMPH1_01G13239	1.1.3.-	AA7(41-217)	AA7_e0	N	hypothetical protein	Oxygen oxidoreductase covalent FAD-binding site;FAD linked oxidase, N-terminal;FAD-binding, type PCMH-like superfamily
FGRAMPH1_01G13251	3.2.1.-	GH93(60-364)	GH93_e5	GH93	BNR Asp-box repeat domain	N/A	upregulated	upregulated	upregulated
FGRAMPH1_01G13267	1.1.3.-	AA7(291-523)	AA7_e0	N	phosphoribosyl transferase domain	Phosphoribosyltransferase domain;Higher eukaryotic phosphomevalonate kinase;FAD linked oxidase, N-terminal;Phosphoribosyltransferase-like;FAD-binding, type PCMH-like superfamily
FGRAMPH1_01G13277	3.2.1.21	GH3(33-245)	GH3_e116	GH3	beta-glucosidase b	Glycoside hydrolase, family 3, N-terminal;Glycoside hydrolase family 3 C-terminal domain;Glycoside hydrolase superfamily;Glycoside hydrolase, family 3, active site;Fibronectin type III-like domain;Glycoside hydrolase family 3 C-terminal domain superfamily
FGRAMPH1_01G13287	-	GH43_36(32-302)+CBM91(331-498)	GH43_e126+CBM91_e26	GH43_36	xylosidase glycosyl hydrolase	Glycoside hydrolase, family 43;Concanavalin A-like lectin/glucanase domain superfamily;Glycosyl hydrolase, five-bladed beta-propellor domain superfamily;Beta-xylosidase, C-terminal Concanavalin A-like domain		upregulated	upregulated
FGRAMPH1_01G13293	-	CE16(30-279)	CE16_e6	CE16	gdsl lipase acylhydrolase	GDSL lipase/esterase		upregulated	upregulated
FGRAMPH1_01G13301	1.1.3.-	AA7(733-930)	AA7_e0	N	6-hydroxy-d-nicotine oxidase	Ribonuclease T2-like;FAD linked oxidase, N-terminal;Berberine/berberine-like;FAD-binding, type PCMH-like superfamily;Ribonuclease T2-like superfamily
FGRAMPH1_01G13319	3.2.1.8	GH11(47-224)	GH11_e11	GH11	endo-1,4-beta-xylanase 2 precursor	Glycoside hydrolase family 11;Concanavalin A-like lectin/glucanase domain superfamily;Glycoside hydrolase family 11, active site 1;Glycoside hydrolase family 11, active site 2;Glycosyl hydrolases family 11 (GH11) domain	upregulated	upregulated	upregulated	upregulated	upregulated	upregulated
FGRAMPH1_01G13325	-	AA3_2(23-595)	AA3_e21	AA3_2	Choline mitochondrial	Glucose-methanol-choline oxidoreductase, N-terminal;Glucose-methanol-choline oxidoreductase, C-terminal;Glucose-methanol-choline oxidoreductase;FAD/NAD(P)-binding domain superfamily
FGRAMPH1_01G13329	3.2.1.91|3.2.1.4	GH6(125-418)	GH6_e20	CBM1+GH6	exoglucanase-6A precursor	Cellulose-binding domain, fungal;Glycoside hydrolase, family 6, conserved site;1, 4-beta cellobiohydrolase;Cellulose-binding domain superfamily;1, 4-beta cellobiohydrolase superfamily	upregulated	upregulated	upregulated
FGRAMPH1_01G13331	3.2.1.131|3.2.1.139	GH67(18-698)	GH67_e2	GH67	alpha-glucuronidase precursor	Alpha glucuronidase, N-terminal;Glycosyl hydrolase family 67, C-terminal;Glycosyl hydrolase family 67, catalytic domain;Alpha glucuronidase;Glycoside hydrolase superfamily;Beta-hexosaminidase-like, domain 2	upregulated	upregulated	upregulated
FGRAMPH1_01G13337	-	AA9(6-231)	AA9_e8	AA9	murein transglycosylase	Glycoside hydrolase, family 61	upregulated	upregulated	upregulated	upregulated	upregulated	upregulated
FGRAMPH1_01G13349	1.1.3.13	AA3_3(13-603)	AA3_e3	AA3_3	alcohol oxidase	Glucose-methanol-choline oxidoreductase, N-terminal;Glucose-methanol-choline oxidoreductase, C-terminal;Glucose-methanol-choline oxidoreductase;FAD/NAD(P)-binding domain superfamily
FGRAMPH1_01G13483	1.14.99.54|1.14.99.56	AA9(8-228)	AA9_e46	AA9	related to endoglucanase IV precursor	Glycoside hydrolase, family 61		upregulated	upregulated
FGRAMPH1_01G13505	5.4.99.11|3.2.1.20|3.2.1.10|3.2.1.-|3.2.1.70	GH13_40(39-395)	GH13_e122	GH13_40	trehalose-6-phosphate hydrolase	Glycosyl hydrolase, family 13, catalytic domain;Glycoside hydrolase superfamily;Maltogenic Amylase, C-terminal
FGRAMPH1_01G13527	-	PL3_2(34-222)	PL3_e4	PL3_2	pectate lyase	Pectate lyase PlyH/PlyE-like;Pectin lyase fold/virulence factor	upregulated	upregulated	upregulated
FGRAMPH1_01G13529	-	GH76(29-397)	GH76_e6	GH76	mannan endo-1,6-alpha-mannosidase DCW1	Glycoside hydrolase, family 76;Six-hairpin glycosidase superfamily;Mannan endo-1,6-alpha-mannosidase				upregulated	upregulated	upregulated
FGRAMPH1_01G13589	-	AA3_2(34-609)	AA3_e48	AA3_2	related to alcohol oxidase	Glucose-methanol-choline oxidoreductase, N-terminal;Glucose-methanol-choline oxidoreductase, C-terminal;Glucose-methanol-choline oxidoreductase;FAD/NAD(P)-binding domain superfamily		upregulated	upregulated
FGRAMPH1_01G13597	1.1.99.18|-	AA8(24-200)+AA3_1(222-746)	AA8_e5+AA3_e61	AA3_1+AA8	cellobiose dehydrogenase	Glucose-methanol-choline oxidoreductase, N-terminal;Glucose-methanol-choline oxidoreductase, C-terminal;Cellobiose dehydrogenase, cytochrome domain;FAD/NAD(P)-binding domain superfamily	upregulated	upregulated	upregulated	upregulated	upregulated
FGRAMPH1_01G13695	1.1.3.-	AA7(73-281)	AA7_e0	N	6-hydroxy-d-nicotine oxidase	FAD linked oxidase, N-terminal;FAD-binding, type PCMH-like superfamily
FGRAMPH1_01G13707	-	GH16_23(79-260)	GH16_e148	GH16	glycoside hydrolase family 16	Glycoside hydrolase family 16;Concanavalin A-like lectin/glucanase domain superfamily
FGRAMPH1_01G13725	3.2.1.4	GH5_5(84-360)	GH5_e137	CBM1+GH5_5	endoglucanase 3 precursor	Cellulose-binding domain, fungal;Glycoside hydrolase, family 5;Glycoside hydrolase superfamily;Cellulose-binding domain superfamily	upregulated	upregulated	upregulated
FGRAMPH1_01G13741	-	GT32(116-192)	GT32_e42	GT32	mannosyl phosphorylinositol ceramide synthase sur1	Glycosyltransferase, DXD sugar-binding motif;Nucleotide-diphospho-sugar transferases
FGRAMPH1_01G13769	3.2.1.55|3.2.1.37	GH54(22-336)+CBM42(354-494)	GH54_e0+CBM42_e0	CBM42+GH54	alpha-N-arabinofuranosidase precursor	Alpha-L-arabinofuranosidase B, arabinose-binding domain;Concanavalin A-like lectin/glucanase domain superfamily;Alpha-L-arabinofuranosidase B, catalytic;Alpha-L-arabinofuranosidase B, arabinose-binding domain superfamily;Alpha-L-arabinofuranosidase B		upregulated	upregulated
FGRAMPH1_01G13803	-	GH16_3(30-285)	GH16_e51	GH16_3	unnamed protein product	Glycoside hydrolase family 16;Concanavalin A-like lectin/glucanase domain superfamily
FGRAMPH1_01G13831	-	AA11(20-211)	AA11_e8	AA11	spore coat sp96 precursor	N/A
FGRAMPH1_01G13837	3.2.1.1	GH13_1(58-345)	GH13_e206	GH13_1	Alpha-amylase A type-1 2	Glycosyl hydrolase, family 13, catalytic domain;Alpha-amylase-like;Glycoside hydrolase superfamily
FGRAMPH1_01G13859	-	N	AA2_e1	AA0	peroxidase/catalase 2	Catalase-peroxidase haem;Haem peroxidase;Haem peroxidase superfamily;Peroxidases heam-ligand binding site;Peroxidase, active site
FGRAMPH1_01G13883	3.2.1.21|3.2.1.37	GH3(78-290)	GH3_e32	GH3	beta-glucosidase M	Glycoside hydrolase, family 3, N-terminal;Glycoside hydrolase family 3 C-terminal domain;Glycoside hydrolase superfamily;Fibronectin type III-like domain;Glycoside hydrolase family 3 C-terminal domain superfamily
FGRAMPH1_01G13903	-	AA12(25-424)	AA12_e1	AA12	L-sorbosone dehydrogenase	Soluble quinoprotein glucose/sorbosone dehydrogenase	upregulated	upregulated	upregulated
FGRAMPH1_01G13909	-	CE1(72-268)	CE1_e11	CE1	feruloyl esterase b	Esterase, PHB depolymerase;Alpha/Beta hydrolase fold		upregulated	upregulated
FGRAMPH1_01G13927	1.1.3.38	AA7(130-329)	AA4_e0	N	D-lactate dehydrogenase (cytochrome)	FAD-linked oxidase, C-terminal;FAD linked oxidase, N-terminal;FAD-linked oxidase-like, C-terminal;FAD-binding, type PCMH-like superfamily
FGRAMPH1_01G13955	3.2.1.131	GH115(44-705)	GH115_e0	GH115	hypothetical protein	Beta-hexosaminidase-like, domain 2;Glycosyl hydrolase family 115;Gylcosyl hydrolase 115 C-terminal domain		upregulated	upregulated
FGRAMPH1_01G13971	5.4.99.11|3.2.1.20|3.2.1.10|3.2.1.-|3.2.1.70	GH13_40(34-391)	GH13_e122	GH13_40	glycoside hydrolase family 13	Glycosyl hydrolase, family 13, catalytic domain;Glycoside hydrolase superfamily
FGRAMPH1_01G13987	1.1.3.-	AA7(44-479)	AA7_e0	N	fad linked oxidase	Oxygen oxidoreductase covalent FAD-binding site;FAD linked oxidase, N-terminal;Berberine/berberine-like;FAD-binding, type PCMH-like superfamily			upregulated
FGRAMPH1_01G13999	3.2.1.23|2.4.1.-	GH35(52-382)	GH35_e4	GH35	probable beta-galactosidase	Glycoside hydrolase, family 35;Galactose-binding-like domain superfamily;Glycoside hydrolase superfamily;Beta-galactosidase, domain 2;Glycoside hydrolase, family 35, conserved site;Beta-galactosidase jelly roll domain;Beta-galactosidase, domain 3;Glycoside hydrolase 35, catalytic domain;Beta-galactosidase, domain 3 superfamily			upregulated
FGRAMPH1_01G14001	3.2.1.55	GH43_22(96-310)	GH43_e135	GH43_22	Glycoside hydrolase family 43	Glycosyl hydrolase, five-bladed beta-propellor domain superfamily
FGRAMPH1_01G14003	3.2.1.113	GH47(64-542)	GH47_e16	GH47	class I alpha-mannosidase 1B	Glycoside hydrolase family 47;Seven-hairpin glycosidases
FGRAMPH1_01G14007	4.2.2.2	PL1_7(76-257)	PL1_e18	PL1_7	pectate lyase precursor	Pectate lyase;Pectin lyase fold/virulence factor		upregulated	upregulated
FGRAMPH1_01G14009	4.2.2.2	PL3_2(59-247)	PL3_e16	PL3_2	pectate lyase h	Pectate lyase PlyH/PlyE-like;Pectin lyase fold/virulence factor	upregulated	upregulated	upregulated
FGRAMPH1_01G14033	3.2.1.4|3.2.1.37	GH5_22(70-367)	GH5_e288	GH5_22	endoglucanase family 5 glycoside hydrolase	Glycoside hydrolase, family 5;Glycoside hydrolase superfamily
FGRAMPH1_01G14041	3.2.1.113	GH47(58-539)	GH47_e16	GH47	mannosyl-oligosaccharide alpha-1,2-mannosidase	Glycoside hydrolase family 47;Seven-hairpin glycosidases
FGRAMPH1_01G14147	-	AA9(9-225)	AA9_e1	AA9	endo-beta- -glucanase d	Glycoside hydrolase, family 61	upregulated	upregulated	upregulated	upregulated	upregulated	upregulated
FGRAMPH1_01G14157	1.1.3.-	AA7(112-562)	AA7_e0	N	6-hydroxy-d-nicotine oxidase	FAD linked oxidase, N-terminal;Berberine/berberine-like;FAD-binding, type PCMH-like superfamily
FGRAMPH1_01G14259	-	GH16_3(31-280)	GH16_e51	GH16_3	endo- -beta-glucanase	Glycoside hydrolase family 16;Concanavalin A-like lectin/glucanase domain superfamily
FGRAMPH1_01G14291	-	AA14(17-288)	AA14_e0	AA14	hypothetical protein	N/A
FGRAMPH1_01G14327	2.4.1.83	GT2(9-177)	GT2	GT2	dolichol-phosphate mannosyltransferase	Glycosyltransferase 2-like;Nucleotide-diphospho-sugar transferases;DPM1-like
FGRAMPH1_01G14363	-	GT69(160-398)	GT69_e0	GT69	alpha- -mannosyltransferase cmt1	Mannosyltransferase 1, CMT1
FGRAMPH1_01G14369	-	CBM63(124-190)	CBM63_e16	CBM63	extracellular cellulase allergen asp f7	Expansin, cellulose-binding-like domain superfamily;RlpA-like domain superfamily		upregulated	upregulated
FGRAMPH1_01G14417	-	CE5(30-223)	CE5_e9	CE5	acetylxylan esterase 2	Cutinase/acetylxylan esterase;Alpha/Beta hydrolase fold	upregulated	upregulated	upregulated
FGRAMPH1_01G14591	-	GH18(5-339)	GH18_e107	GH18	chitinase 1	2S globulin;Glycoside hydrolase family 18, catalytic domain;Glycosyl hydrolases family 18 (GH18) active site;Chitinase II;Glycoside hydrolase superfamily
FGRAMPH1_01G14595	-	GT2(377-638)	GT2	GT2	chitin synthase 6	Chitin synthase;Nucleotide-diphospho-sugar transferases
FGRAMPH1_01G14599	-	CE4(127-259)	CE4_e72+CBM18_e16	CBM18+CE4	chitin deacetylase 1	Chitin-binding, type 1;NodB homology domain;Glycoside hydrolase/deacetylase, beta/alpha-barrel;Chitin-binding, type 1, conserved site;Endochitinase-like superfamily
FGRAMPH1_01G14795	3.2.1.132	GH75(10-253)	GH75_e8	GH75	glycoside hydrolase family 75	Fungal chitosanase
FGRAMPH1_01G14801	-	GT4(247-405)	GT4_e4041	GT4	glycosyltransferase family 4	Glycosyl transferase, family 1;Glycosyltransferase subfamily 4-like, N-terminal domain
FGRAMPH1_01G14827	-	GH128(43-280)	GH128_e2	GH128	f5 8 type c	Glycoside hydrolase superfamily;Uncharacterised protein family, glycosyl hydrolase catalytic domain
FGRAMPH1_01G14851	-	GH125(87-523)	GH125_e2	GH125	hypothetical protein	Metal-independent alpha-mannosidase;Six-hairpin glycosidase superfamily
FGRAMPH1_01G14905	-	GT62(84-347)	GT62_e5	GT62	mannan polymerase II complex ANP1 subunit	Nucleotide-diphospho-sugar transferases
FGRAMPH1_01G14985	2.4.1.18	GH13_8(250-543)	CBM48_e32+GH13_e20	CBM48+GH13_8	1,4-alpha-glucan branching enzyme	Glycoside hydrolase, family 13, N-terminal;Glycosyl hydrolase, family 13, catalytic domain;Alpha-amylase/branching enzyme, C-terminal all beta;Immunoglobulin E-set;Glycoside hydrolase superfamily;1,4-alpha-glucan-branching enzyme
FGRAMPH1_01G15067	2.4.1.-	GT1(101-444)	GT1_e34	GT1	udp-glucuronosyl udp-glucosyltransferase	UDP-glucuronosyl/UDP-glucosyltransferase
FGRAMPH1_01G15211	-	GT64(121-361)	GT64_e4	GT64	exostosin 3	Exostosin-like;Glycosyl transferase 64 domain;Nucleotide-diphospho-sugar transferases
FGRAMPH1_01G15225	-	GT34(67-292)	GT34_e9	GT34	alpha- -galactosyltransferase	Glycosyltransferase 34
FGRAMPH1_01G15273	-	PL1_9(135-315)	PL1_e27	PL1_9	pectate lyase A	Pectate lyase;Pectin lyase fold/virulence factor			upregulated	upregulated	upregulated	upregulated
FGRAMPH1_01G15281	-	AA2(57-266)	AA2_e8	AA0	L-ascorbate peroxidase peroxisomal	Haem peroxidase;Haem peroxidase superfamily
FGRAMPH1_01G15293	-	CE8(322-597)+CE8(724-993)+CE8(1057-1355)+CE8(1407-1684)+CE8(1757-2044)	CE8_e46+CE8_e46+CE8_e46+CE8_e46+CE8_e46	CE8	pectinesterase family	Pectinesterase, catalytic;Pectin lyase fold/virulence factor;Major intrinsic protein, conserved site				upregulated	upregulated
FGRAMPH1_01G15319	1.1.3.-	AA7(60-501)	AA7_e1	AA7	fad-linked oxidoreductase yvdp	FAD linked oxidase, N-terminal;Berberine/berberine-like;FAD-binding, type PCMH-like superfamily
FGRAMPH1_01G15335	2.4.1.231	GT4(448-617)	GT4_e3141	GT4	trehalose phosphorylase	Glycosyl transferase, family 1
FGRAMPH1_01G15637	3.2.1.101	GH76(33-414)	GH76_e8	GH76	glycoside hydrolase family 76	Glycoside hydrolase, family 76;Six-hairpin glycosidase superfamily;Mannan endo-1,6-alpha-mannosidase	upregulated	upregulated	upregulated
FGRAMPH1_01G15793	3.2.1.14	GH18(298-569)	CBM50_e1036+GH18_e72	CBM50+GH18	killer toxin alpha partial	Glycoside hydrolase family 18, catalytic domain;Glycosyl hydrolases family 18 (GH18) active site;Chitinase II;Glycoside hydrolase superfamily;LysM domain;Chitinase insertion domain superfamily
FGRAMPH1_01G15867	3.2.1.78	GH5_7(54-330)	GH5_e86	GH5_7	Mannan endo-1,4-beta-mannosidase B	Glycoside hydrolase, family 5;Glycoside hydrolase superfamily
FGRAMPH1_01G15869	3.2.1.25	GH2(14-680)	GH2_e138	GH2	beta-mannosidase	Glycoside hydrolase, family 2, immunoglobulin-like beta-sandwich;Galactose-binding-like domain superfamily;Glycoside hydrolase superfamily;Beta-Galactosidase/glucuronidase domain superfamily;Mannosidase Ig/CBM-like domain			upregulated
FGRAMPH1_01G15873	1.14.99.54|1.14.99.56	AA9(12-239)	AA9_e15	AA9	probable endoglucanase IV precursor	Glycoside hydrolase, family 61			upregulated
FGRAMPH1_01G15893	3.2.1.171	GH28(66-375)	GH28_e27	GH28	rhamnogalacturonase A precursor	Glycoside hydrolase, family 28;Pectin lyase fold/virulence factor	upregulated	upregulated	upregulated
FGRAMPH1_01G15901	-	CE3(30-220)	CE3_e27	CE3	unnamed protein product	SGNH hydrolase-type esterase domain		upregulated	upregulated
FGRAMPH1_01G15949	2.4.1.173|2.4.1.-	GT1(135-530)	GT1_e153	GT1	UDP-glucose,sterol transferase	Glycosyltransferase family 28, N-terminal domain
FGRAMPH1_01G15951	3.2.1.-|3.2.1.21	GH3(85-303)	GH3_e147	GH3	beta-glucosidase G	Glycoside hydrolase, family 3, N-terminal;Glycoside hydrolase family 3 C-terminal domain;Glycoside hydrolase superfamily;Fibronectin type III-like domain;Glycoside hydrolase family 3 C-terminal domain superfamily			upregulated
FGRAMPH1_01G15975	-	CE5(30-178)	CE5_e31	CE5	acetylxylan esterase precursor	Cutinase/acetylxylan esterase;Alpha/Beta hydrolase fold;Cutinase, serine active site	upregulated	upregulated	upregulated
FGRAMPH1_01G16011	-	GH141(20-555)	GH141_e5	GH141	unnamed protein product	Parallel beta-helix repeat;Pectin lyase fold/virulence factor			upregulated
FGRAMPH1_01G16049	3.2.1.63	GH95(22-786)	GH95_e2	GH95	glycoside hydrolase family 95	Six-hairpin glycosidase superfamily;Alpha-L-fucosidase;Glycosyl hydrolase family 95, N-terminal domain	upregulated		upregulated
FGRAMPH1_01G16075	2.4.1.173|2.4.1.-	GT1(118-497)	GT1_e153	GT1	sterol glucosyltransferase	Glycosyltransferase family 28, N-terminal domain				upregulated	upregulated
FGRAMPH1_01G16109	1.14.99.55	AA13(19-251)	AA13_e0	AA13	related to glucoamylase precursor	Cellulose/chitin-binding protein, N-terminal
FGRAMPH1_01G16129	-	GH78(382-794)	GH78_e5	GH78	alpha-L-rhamnosidase A	Six-hairpin glycosidase superfamily
FGRAMPH1_01G16131	-	GH3(30-246)	GH3_e100	GH3	beta-glucosidase I	Glycoside hydrolase, family 3, N-terminal;Glycoside hydrolase family 3 C-terminal domain;PA14 domain;Glycoside hydrolase superfamily;Glycoside hydrolase, family 3, active site;Fibronectin type III-like domain;Glycoside hydrolase family 3 C-terminal domain superfamily
FGRAMPH1_01G16179	-	AA4(7-535)	AA4_e1	AA4	vanillyl-alcohol oxidase	FAD-linked oxidase, C-terminal;FAD linked oxidase, N-terminal;FAD-linked oxidase-like, C-terminal;FAD-binding, type PCMH-like superfamily
FGRAMPH1_01G16187	1.1.3.-	AA7(64-261)	AA7_e0	N	6-hydroxy-D-nicotine oxidase	Oxygen oxidoreductase covalent FAD-binding site;FAD linked oxidase, N-terminal;FAD-binding, type PCMH-like superfamily
FGRAMPH1_01G16191	3.2.1.-|3.2.1.63	GH95(12-730)	GH95_e1	GH95	alpha-l-fucosidase 2	Six-hairpin glycosidase superfamily;Alpha-L-fucosidase;Glycosyl hydrolase family 95, N-terminal domain
FGRAMPH1_01G16213	-	GH78(350-753)	GH78_e44	GH78	alpha-l-rhamnosidase c	Six-hairpin glycosidase superfamily;Alpha-L-rhamnosidase, six-hairpin glycosidase domain;Alpha-L-rhamnosidase C-terminal domain
FGRAMPH1_01G16233	-	GH18(229-573)	GH18_e286	CBM18+GH18	unnamed protein product	Chitin-binding, type 1;Glycoside hydrolase family 18, catalytic domain;Chitinase II;Glycoside hydrolase superfamily;Chitin-binding, type 1, conserved site;Chitinase insertion domain superfamily;Endochitinase-like superfamily					upregulated	upregulated
FGRAMPH1_01G16273	3.2.1.6	GH16_3(32-284)	GH16_e87	GH16_3	endo- -beta-glucanase	Glycoside hydrolase family 16;Concanavalin A-like lectin/glucanase domain superfamily			upregulated
FGRAMPH1_01G16285	-	AA9(9-230)	AA9_e12	AA9	murein transglycosylase	Glycoside hydrolase, family 61		upregulated	upregulated
FGRAMPH1_01G16301	-	PL42(56-281)	PL42_e2	PL42	hypothetical protein	N/A
FGRAMPH1_01G16469	3.1.1.-	CE12(22-235)	CE12_e43	CE12	rhamnogalacturonan acetylesterase precursor	SGNH hydrolase-type esterase domain	upregulated	upregulated	upregulated
FGRAMPH1_01G16493	3.2.1.-	GH10(28-326)	GH10_e1	GH10	glycosyl hydrolase family 10	Glycoside hydrolase family 10 domain;Glycoside hydrolase superfamily
FGRAMPH1_01G16495	2.4.1.173|2.4.1.-	GT1(153-547)	GT1_e153	GT1	unnamed protein product	UDP-glucuronosyl/UDP-glucosyltransferase;Glycosyltransferase family 28, N-terminal domain
FGRAMPH1_01G16515	4.2.2.2	PL3_2(30-215)	PL3_e18	PL3_2	pectate lyase	Pectate lyase PlyH/PlyE-like;Pectin lyase fold/virulence factor			upregulated
FGRAMPH1_01G16533	1.1.99.18|-	AA8(26-199)+AA3_1(231-759)	AA8_e5+AA3_e61	AA3_1+AA8	cellobiose dehydrogenase	Glucose-methanol-choline oxidoreductase, N-terminal;Glucose-methanol-choline oxidoreductase, C-terminal;Cellobiose dehydrogenase, cytochrome domain;FAD/NAD(P)-binding domain superfamily	upregulated	upregulated	upregulated
FGRAMPH1_01G16603	-	GT71(158-413)	GT71_e24	GT71	Alpha-1,3-mannosyltransferase MNT3	Alpha-mannosyltransferase;Nucleotide-diphospho-sugar transferases
FGRAMPH1_01G16623	3.2.1.21	GH3(60-272)	GH3_e116	GH3	related to beta-glucosidase	Glycoside hydrolase, family 3, N-terminal;Glycoside hydrolase family 3 C-terminal domain;PA14 domain;Glycoside hydrolase superfamily;Fibronectin type III-like domain;Glycoside hydrolase family 3 C-terminal domain superfamily			upregulated
FGRAMPH1_01G16663	3.2.1.113	GH47(102-550)	GH47_e5	GH47	alpha-mannosidase 1a	Glycoside hydrolase family 47;Seven-hairpin glycosidases
FGRAMPH1_01G16717	3.2.1.-|3.2.1.21	GH3(98-321)	GH3_e147	GH3	beta-glucosidase g	Glycoside hydrolase, family 3, N-terminal;Glycoside hydrolase family 3 C-terminal domain;Glycoside hydrolase superfamily;Fibronectin type III-like domain;Glycoside hydrolase family 3 C-terminal domain superfamily
FGRAMPH1_01G16899	-	N	GT31_e19	GT31	hypothetical protein	N/A		upregulated
FGRAMPH1_01G17063	-	GH132(39-301)	GH132_e1	GH132	murein transglycosylase	SUN family				upregulated	upregulated	upregulated
FGRAMPH1_01G17241	1.10.3.2	AA1_2(43-379)	AA1_e26	AA1_2	iron transport multicopper oxidase FET3 precursor	Multicopper oxidase, type 1;Multicopper oxidase, copper-binding site;Cupredoxin;Multicopper oxidase, type 2;Multicopper oxidase, type 3;Multicopper oxidases, conserved site
FGRAMPH1_01G17395	3.2.1.106|3.2.1.-	GH63(587-799)	GH63_e12	GH63	mannosyl-oligosaccharide glucosidase	Glycoside hydrolase family 63;Six-hairpin glycosidase superfamily;Glycosyl hydrolase family 63, C-terminal;Glycosyl hydrolase family 63, N-terminal
FGRAMPH1_01G17447	2.4.1.259|2.4.1.261	GT22(40-470)	GT22_e1	GT22	alpha- -mannosyltransferase	GPI mannosyltransferase;Alpha-1,2-mannosyltransferase ALG9-like
FGRAMPH1_01G17547	-	GH17(103-312)	GH17_e7	GH17	murein transglycosylase	Glycoside hydrolase superfamily
FGRAMPH1_01G17683	-	GT15(38-352)	GT15_e2	GT15	glycosyltransferase family 15	Glycosyl transferase, family 15;Nucleotide-diphospho-sugar transferases
FGRAMPH1_01G17755	-	AA3_2(13-532)	AA3_e4	AA3_2	choline dehydrogenase	Glucose-methanol-choline oxidoreductase, N-terminal;Glucose-methanol-choline oxidoreductase, C-terminal;Glucose-methanol-choline oxidoreductase;FAD/NAD(P)-binding domain superfamily
FGRAMPH1_01G17823	-	GH16_23(86-274)	GH16_e100	GH16_23	glycoside hydrolase family 16 partial	Glycoside hydrolase family 16;Concanavalin A-like lectin/glucanase domain superfamily
FGRAMPH1_01G17825	-	GH64(8-382)	GH64_e16	GH64	glucan endo-1,3-beta-glucosidase	Beta-1,3-glucanase, N-terminal;Glucan endo-1,3-beta-glucosidase
FGRAMPH1_01G18105	2.4.1.173|2.4.1.-	GT1(400-707)	GT1_e153	GT1	sterol 3-beta-glucosyltransferase	UDP-glucuronosyl/UDP-glucosyltransferase;Glycosyltransferase family 28, N-terminal domain;Vacuolar protein sorting-associated protein 13
FGRAMPH1_01G18171	-	GT22(27-488)	GT22_e3	GT22	GPI mannosyltransferase 3	GPI mannosyltransferase;GPI mannosyltransferase 3
FGRAMPH1_01G18319	2.4.1.267	GT57(71-302)+GT57(338-571)	GT57_e0	GT57	alpha- -glucosyltransferase	Glycosyl transferase, ALG6/ALG8;Dolichyl pyrophosphate Man9GlcNAc2 alpha-1,3-glucosyltransferase
FGRAMPH1_01G18353	3.2.1.28	GH37(51-627)	GH37_e4	GH37	unnamed protein product	Glycoside hydrolase, family 37;Six-hairpin glycosidase superfamily;Glycoside hydrolase, family 37, conserved site
FGRAMPH1_01G18357	-	GT17(67-364)	GT17_e5	GT17	glycosyltransferase family 17	Glycosyl transferase, family 17
FGRAMPH1_01G18451	-	CE4(34-156)	CE4_e66	CE4	Bifunctional xylanase deacetylase	NodB homology domain;Glycoside hydrolase/deacetylase, beta/alpha-barrel		upregulated	upregulated
FGRAMPH1_01G18539	2.4.1.15	GT20(188-639)	GT20_e24	GT20	trehalose 6-phosphate synthase	Glycosyl transferase, family 20;Trehalose-phosphatase;HAD-superfamily hydrolase, subfamily IIB;HAD-like superfamily
FGRAMPH1_01G18695	-	GH16_18(67-223)	GH16_e149	GH16_18	probable rAsp f 9 allergen	Glycoside hydrolase family 16;Concanavalin A-like lectin/glucanase domain superfamily
FGRAMPH1_01G18721	-	N	GT31_e75	GT31	hypothetical protein	Protein of unknown function DUF604
FGRAMPH1_01G18763	3.2.1.113	GH47(100-559)	GH47_e5	GH47	transcription factor	Glycoside hydrolase family 47;Seven-hairpin glycosidases
FGRAMPH1_01G18845	-	GH43_24(44-285)	GH43_e114+CBM35_e31	CBM35+GH43_24	glycoside hydrolase family 43	Glycoside hydrolase, family 43;Glycosyl hydrolase, five-bladed beta-propellor domain superfamily		upregulated	upregulated
FGRAMPH1_01G18847	-	GT2(86-332)	GT2	GT2	capsule polysaccharide synthase Cps1	Nucleotide-diphospho-sugar transferases
FGRAMPH1_01G18907	-	CE4(111-239)	CE4_e60	CBM18+CE4	bifunctional xylanase deacetylase	Chitin-binding, type 1;NodB homology domain;Glycoside hydrolase/deacetylase, beta/alpha-barrel;Chitin-binding, type 1, conserved site;Endochitinase-like superfamily			upregulated
FGRAMPH1_01G18917	3.2.1.4|3.2.1.151	GH12(100-248)	GH12_e6	GH12	murein transglycosylase	Glycoside hydrolase family 12;Concanavalin A-like lectin/glucanase domain superfamily	upregulated	upregulated
FGRAMPH1_01G19155	2.4.1.80	GT21(51-357)	GT21_e38	GT21	ceramide glucosyltransferase	Ceramide glucosyltransferase;Nucleotide-diphospho-sugar transferases
FGRAMPH1_01G19187	3.2.1.96	GH18(13-231)	GH18_e169	GH18	Chitinase 2	Glycoside hydrolase family 18, catalytic domain;Glycoside hydrolase superfamily
FGRAMPH1_01G19195	3.2.1.20|3.2.1.84	GH31(366-814)	GH31_e39	GH31	alpha 1,3-glucosidase	Glycoside hydrolase family 31;Galactose mutarotase-like domain superfamily;Glycoside hydrolase superfamily;Glycoside hydrolase family 31, N-terminal domain;Domain of unknown function DUF5110
FGRAMPH1_01G19219	-	AA3_1(16-537)	AA3_e61	AA3_1	cellobiose dehydrogenase	Glucose-methanol-choline oxidoreductase, N-terminal;Glucose-methanol-choline oxidoreductase, C-terminal;Glucose-methanol-choline oxidoreductase;FAD/NAD(P)-binding domain superfamily			upregulated	upregulated	upregulated	upregulated
FGRAMPH1_01G19339	2.4.1.-	GH72(17-332)	GH72_e9	GH72	probable beta (1-3) glucanosyltransferase	Glucanosyltransferase;Glycoside hydrolase superfamily
FGRAMPH1_01G19369	2.4.1.15	GT20(13-477)	GT20_e0	GT20	lpha-trehalose-phosphate synthase	Glycosyl transferase, family 20;Alpha,alpha-trehalose-phosphate synthase
FGRAMPH1_01G19453	1.14.99.53	AA11(18-206)	AA11_e7	AA11	spore coat sp96 precursor	Glycoside hydrolase, family 61
FGRAMPH1_01G19507	1.14.99.54|1.14.99.56	AA9(16-238)	AA9_e15	AA9	endoglucanase-4 precursor	Glycoside hydrolase, family 61
FGRAMPH1_01G19521	4.2.2.23	PL4_3(23-655)	PL4_e1	PL4_3	rhamnogalacturonate lyase precursor	Galactose-binding-like domain superfamily;Galactose mutarotase-like domain superfamily;Carbohydrate-binding-like fold;Rhamnogalacturonan lyase, domain III;Rhamnogalacturonan lyase, domain II			upregulated
FGRAMPH1_01G19525	-	GH16_1(124-355)	GH16_e91	GH16_1	endo- -beta-glucanase	Glycoside hydrolase family 16;Concanavalin A-like lectin/glucanase domain superfamily
FGRAMPH1_01G19765	-	AA9(5-226)	AA9_e5+CBM18_e9	AA9+CBM18	murein transglycosylase	Glycoside hydrolase, family 61
FGRAMPH1_01G19779	-	GT2(119-243)	GT2	GT2	dolichyl-phosphate beta-glucosyltransferase	Glycosyltransferase 2-like;Nucleotide-diphospho-sugar transferases;Dolichyl-phosphate beta-glucosyltransferase
FGRAMPH1_01G19825	-	GH154(24-372)	GH154_e10	GH154	hypothetical protein	Uncharacterised conserved protein UCP014753			upregulated
FGRAMPH1_01G19835	-	CE3(30-220)	CE3_e27	CE3	Chitinase	SGNH hydrolase-type esterase domain
FGRAMPH1_01G19927	3.2.1.3|1.14.99.55	GH15(81-492)+CBM20(566-656)	GH15_e31+CBM20_e25	CBM20+GH15	glucoamylase precursor	Glucoamylase;Carbohydrate binding module family 20;Glucoamylase, starch-binding;Six-hairpin glycosidase superfamily;GH15-like domain;Carbohydrate-binding-like fold;Glucoamylase, CBM20 domain
FGRAMPH1_01G19995	3.2.1.113	GH47(232-970)	GH47_e5	GH47	mannosyl-oligosaccharide alpha-1,2-mannosidase	Glycoside hydrolase family 47;Seven-hairpin glycosidases
FGRAMPH1_01G20039	3.2.1.21|3.2.1.45|3.2.1.104	GH5_12(15-548)	GH5_e145	GH5_12	glycosyl hydrolase	Glycoside hydrolase, family 5;Glycoside hydrolase superfamily;Glycoside hydrolase, family 5, conserved site;Glycoside hydrolase family 5 C-terminal domain
FGRAMPH1_01G20207	-	AA9(7-222)	AA9_e4	AA9	endo-beta- -glucanase d	Glycoside hydrolase, family 61	upregulated	upregulated	upregulated
FGRAMPH1_01G20319	3.2.1.14	GH18(43-391)	GH18_e272	GH18	chitinase 1 precursor	Glycoside hydrolase family 18, catalytic domain;Glycosyl hydrolases family 18 (GH18) active site;Chitinase II;Glycoside hydrolase superfamily;Chitinase insertion domain superfamily
FGRAMPH1_01G20645	2.4.1.131	GT4(330-489)	GT4_e1364	GT4	alpha-1,2-mannosyltransferase alg-11	Glycosyl transferase, family 1;ALG11 mannosyltransferase, N-terminal;ALG11 mannosyltransferase
FGRAMPH1_01G20781	-	GT1(21-407)	GT1_e89	GT1	udp-glucosyltransferase yojk	UDP-glucuronosyl/UDP-glucosyltransferase
FGRAMPH1_01G20799	-	N	GT31_e101	GT31	glycosyltransferase family 31	Fringe-like
FGRAMPH1_01G20807	-	CBM63(210-279)	CBM63_e2	CBM63	rare lipo a	Expansin, cellulose-binding-like domain;Expansin, cellulose-binding-like domain superfamily;RlpA-like domain superfamily		upregulated	upregulated
FGRAMPH1_01G20841	-	GT8(148-394)	GT8_e219	GT8	glucose n-acetyltransferase 1	Nucleotide-diphospho-sugar transferases;Glucose N-acetyltransferase 1
FGRAMPH1_01G20847	3.2.1.14	GH18(9-362)	GH18_e20	GH18	endochitinase 1 precursor	Glycoside hydrolase family 18, catalytic domain;Glycosyl hydrolases family 18 (GH18) active site;Chitinase II;Glycoside hydrolase superfamily;Chitinase insertion domain superfamily
FGRAMPH1_01G20881	-	GH20(171-511)	GH20_e43	GH20	glycosyl hydrolase family 20	Beta-hexosaminidase, bacterial type, N-terminal;Glycoside hydrolase family 20, catalytic domain;Glycoside hydrolase superfamily;Beta-hexosaminidase;Beta-hexosaminidase-like, domain 2
FGRAMPH1_01G20887	-	GT8(68-304)	GT8_e219	GT8	glucose N-acetyltransferase	Nucleotide-diphospho-sugar transferases;Glucose N-acetyltransferase 1		upregulated	upregulated
FGRAMPH1_01G20907	-	GT90(332-617)	GT90_e11	GT90	capsular associated	Glycosyl transferase CAP10 domain
FGRAMPH1_01G20937	3.2.1.37|3.2.1.55|3.2.1.-|-	GH43_11(4-295)+CBM91(321-528)	GH43_e285+CBM91_e24	GH43_11	xylan -beta-xylosidase	Glycoside hydrolase, family 43;Concanavalin A-like lectin/glucanase domain superfamily;Glycosyl hydrolase, five-bladed beta-propellor domain superfamily;Beta-xylosidase, C-terminal Concanavalin A-like domain
FGRAMPH1_01G20949	-	AA3_2(20-584)	AA3_e21	AA3_2	alcohol oxidase	Glucose-methanol-choline oxidoreductase, N-terminal;Glucose-methanol-choline oxidoreductase, C-terminal;Glucose-methanol-choline oxidoreductase;FAD/NAD(P)-binding domain superfamily			upregulated
FGRAMPH1_01G20975	1.1.3.-	AA7(51-488)	AA7_e0	AA7	6-hydroxy-d-nicotine oxidase	FAD linked oxidase, N-terminal;Berberine/berberine-like;FAD-binding, type PCMH-like superfamily
FGRAMPH1_01G20977	3.2.1.8	GH11(51-226)	GH11_e11	GH11	endo-1,4-beta-xylanase 1 precursor	Glycoside hydrolase family 11;Concanavalin A-like lectin/glucanase domain superfamily;Glycoside hydrolase family 11, active site 1;Glycoside hydrolase family 11, active site 2;Glycosyl hydrolases family 11 (GH11) domain			upregulated
FGRAMPH1_01G20993	3.2.1.39	GH55(28-731)	GH55_e14	GH55	glucan endo-1,3-beta-glucosidase	Pectin lyase fold/virulence factor;Pectate lyase superfamily protein				upregulated	upregulated	upregulated
FGRAMPH1_01G20997	-	GH128(56-275)	GH128_e37	GH128	hypothetical protein	Glycoside hydrolase superfamily;Uncharacterised protein family, glycosyl hydrolase catalytic domain
FGRAMPH1_01G21001	-	AA3_2(23-637)	AA3_e44	AA3	choline dehydrogenase	Glucose-methanol-choline oxidoreductase, N-terminal;Glucose-methanol-choline oxidoreductase, C-terminal;Glucose-methanol-choline oxidoreductase;FAD/NAD(P)-binding domain superfamily			upregulated
FGRAMPH1_01G21009	3.2.1.15	GH28(38-359)	GH28_e75	GH28	endopolygalacturonase 1 precursor	Glycoside hydrolase, family 28;Parallel beta-helix repeat;Pectin lyase fold/virulence factor	upregulated	upregulated	upregulated
FGRAMPH1_01G21069	1.1.3.9|1.1.3.13|1.1.3.-|1.1.3.7|1.1.3.47	AA5_2(66-678)	AA5_e12	AA5_2+CBM32	galactose oxidase precursor	Coagulation factor 5/8 C-terminal domain;Kelch repeat type 1;Galactose-binding-like domain superfamily;Galactose oxidase/kelch, beta-propeller;Immunoglobulin E-set;Galactose oxidase-like, Early set domain
FGRAMPH1_01G21081	-	CE1(39-200)	CE1_e37	CBM1+CE0	feruloyl esterase c	Peptidase S9, prolyl oligopeptidase, catalytic domain;Alpha/Beta hydrolase fold;Feruloyl esterase C;Feruloyl esterase C/D	upregulated	upregulated	upregulated	upregulated		upregulated
FGRAMPH1_01G21085	3.2.1.4|3.2.1.151|3.2.1.73	GH12(90-236)	GH12_e41	GH12	endoglucanase-1 precursor	Glycoside hydrolase family 12;Concanavalin A-like lectin/glucanase domain superfamily	upregulated	upregulated	upregulated
FGRAMPH1_01G21109	3.2.1.89	GH53(23-347)	GH53_e5	GH53	arabinogalactan endo-1,4-beta-galactosidase	Glycosyl hydrolase family 53;Glycoside hydrolase superfamily	upregulated	upregulated	upregulated
FGRAMPH1_01G21111	3.1.1.72	CE1(42-234)	CE1_e4	CE1	acetylxylan esterase 1 precursor	Esterase, PHB depolymerase;Alpha/Beta hydrolase fold	upregulated	upregulated	upregulated
FGRAMPH1_01G21123	-	GH35(22-203)	GH35_e11	GH35	glycoside hydrolase	Glycoside hydrolase, family 35;Glycoside hydrolase, family 42, N-terminal;Glycoside hydrolase superfamily;Domain of unknown function DUF5597
FGRAMPH1_01G21147	3.2.1.78|-	GH5_7(60-353)	GH5_e260+CBM1_e10	CBM1+GH5_7	mannan endo-1,4-beta-mannosidase C	Cellulose-binding domain, fungal;Glycoside hydrolase, family 5;Glycoside hydrolase superfamily;Cellulose-binding domain superfamily			upregulated
FGRAMPH1_01G21153	3.2.1.25	GH2(4-740)	GH2_e138	GH2	hypothetical protein	Glycoside hydrolase, family 2, immunoglobulin-like beta-sandwich;Galactose-binding-like domain superfamily;Glycoside hydrolase superfamily;Beta-Galactosidase/glucuronidase domain superfamily;Mannosidase Ig/CBM-like domain;Beta-mannosidase, Ig-fold domain			upregulated
FGRAMPH1_01G21169	-	GH106(59-1023)	GH106_e5	GH106	unnamed protein product	Galactose-binding-like domain superfamily		upregulated	upregulated
FGRAMPH1_01G21209	4.2.2.2	PL3_2(30-217)	PL3_e18	PL3_2	pectate lyase	Pectate lyase PlyH/PlyE-like;Pectin lyase fold/virulence factor
FGRAMPH1_01G21215	-	AA5(389-894)	AA5_e9	AA5_1	fungistatic metabolite	Carbohydrate-binding WSC;Glyoxal oxidase, N-terminal;Galactose oxidase/kelch, beta-propeller;Immunoglobulin E-set;Galactose oxidase-like, Early set domain			upregulated
FGRAMPH1_01G21217	3.2.1.39	GH16_4(134-471)	GH16_e102	GH16_4	hypothetical protein	Glycoside hydrolase family 16;Concanavalin A-like lectin/glucanase domain superfamily			upregulated
FGRAMPH1_01G21219	N	GT2(591-805)	N	GT0	hypothetical protein	Glycosyltransferase 2-like;Nucleotide-diphospho-sugar transferases			upregulated
FGRAMPH1_01G21247	-	CE2(128-341)	CE2_e17	CE2	Endoglucanase E	SGNH hydrolase-type esterase domain;CtCE2-like domain;Carbohydrate esterase 2, N-terminal	upregulated	upregulated	upregulated
FGRAMPH1_01G21259	-	N	CBM50_e709	CBM50	unnamed protein product	LysM domain
FGRAMPH1_01G21261	3.2.1.14	GH18(116-460)	GH18_e232	CBM18+GH18	unnamed protein product	Chitin-binding, type 1;Glycoside hydrolase family 18, catalytic domain;Glycosyl hydrolases family 18 (GH18) active site;Chitinase II;Glycoside hydrolase superfamily;Chitin-binding, type 1, conserved site;Chitinase insertion domain superfamily;Endochitinase-like superfamily
FGRAMPH1_01G21311	-	GH109(3-171)	GH109_e2	N	hypothetical protein	Oxidoreductase, N-terminal;Oxidoreductase, C-terminal;NAD(P)-binding domain superfamily
FGRAMPH1_01G21315	4.2.2.23	PL4_3(21-647)	PL4_e1	PL4_3	rhamnogalacturonate lyase c	Galactose-binding-like domain superfamily;Galactose mutarotase-like domain superfamily;Carbohydrate-binding-like fold;Rhamnogalacturonan lyase, domain III;Rhamnogalacturonan lyase, domain II		upregulated	upregulated
FGRAMPH1_01G21367	4.2.2.2	PL1_7(73-252)	PL1_e18	PL1_7	pectate lyase precursor	Pectate lyase;Pectin lyase fold/virulence factor		upregulated	upregulated
FGRAMPH1_01G21387	3.2.1.22|3.2.1.88	GH27(124-371)	GH27_e5+CBM35_e6	CBM35+GH27	alpha-galactosidase d	Glycoside hydrolase, family 27;Glycoside hydrolase superfamily;Alpha galactosidase, C-terminal beta sandwich domain	upregulated	upregulated	upregulated
FGRAMPH1_01G21389	-	GH78(407-810)	GH78_e20	GH78	is able to hydrolyze alpha-1	Six-hairpin glycosidase superfamily;Alpha-L-rhamnosidase, six-hairpin glycosidase domain			upregulated
FGRAMPH1_01G21411	3.2.1.21	GH3(34-244)	GH3_e116	GH3	beta-glucosidase H	Glycoside hydrolase, family 3, N-terminal;Glycoside hydrolase family 3 C-terminal domain;Glycoside hydrolase superfamily;Glycoside hydrolase, family 3, active site;Fibronectin type III-like domain;Glycoside hydrolase family 3 C-terminal domain superfamily
FGRAMPH1_01G21423	3.2.1.164	GH5_16(34-373)	GH5_e117	GH5_16	beta- -galactanase	Glycoside hydrolase, family 5;Glycoside hydrolase superfamily	upregulated	upregulated	upregulated
FGRAMPH1_01G21431	2.4.1.173|2.4.1.-	GT1(121-519)	GT1_e153	GT1	udp- transferase	UDP-glucuronosyl/UDP-glucosyltransferase;Glycosyltransferase family 28, N-terminal domain
FGRAMPH1_01G21439	-	GH114(42-239)	GH114_e9	GH114	endo alpha- polygalactosaminidase precursor	Glycoside-hydrolase family GH114, TIM-barrel domain;Glycoside hydrolase superfamily
FGRAMPH1_01G21443	1.1.3.-	AA7(120-327)	AA7_e4	N	FAD-linked oxidoreductase yvdP	FAD linked oxidase, N-terminal;Berberine/berberine-like;FAD-linked oxidase-like, C-terminal;FAD-binding, type PCMH-like superfamily
FGRAMPH1_01G21479	3.2.1.151|3.2.1.150|-	GH74(74-179)	GH74_e1+GH74_e8	GH74	xyloglucanase	N/A	upregulated	upregulated	upregulated
FGRAMPH1_01G21485	-	PL1_4(110-295)	PL1_e40	CBM1+PL1_4	pectin lyase	Cellulose-binding domain, fungal;Pectate lyase;Pectin lyase fold/virulence factor;Cellulose-binding domain superfamily	upregulated	upregulated	upregulated	upregulated	upregulated	upregulated
FGRAMPH1_01G21537	-	AA3_2(63-639)	AA3_e11	AA3_2	GMC oxidoreductase	Glucose-methanol-choline oxidoreductase, N-terminal;Glucose-methanol-choline oxidoreductase, C-terminal;Glucose-methanol-choline oxidoreductase;FAD/NAD(P)-binding domain superfamily		upregulated	upregulated
FGRAMPH1_01G21541	-	CE3(26-214)	CE3_e27	CE3	hypothetical protein	SGNH hydrolase-type esterase domain			upregulated
FGRAMPH1_01G21557	-	AA1(116-588)	AA1_e36	AA1	unnamed protein product	Multicopper oxidase, type 1;Multicopper oxidase, copper-binding site;Cupredoxin;Multicopper oxidase, type 2;Multicopper oxidase, type 3;Multicopper oxidases, conserved site			upregulated
FGRAMPH1_01G21615	3.2.1.51	GH29(19-399)	GH29_e13	GH29	A Chain Crystal Structure Of Gh29 Family Alpha-l-fucosidase From Fusarium Graminearum In The Closed Form	Glycoside hydrolase, family 29;Gamma-crystallin-like;Alpha-L-fucosidase, metazoa-type;Glycoside hydrolase superfamily;Alpha-L-fucosidase, C-terminal			upregulated
FGRAMPH1_01G21617	4.2.2.-	PL42(40-337)	PL42_e4	PL42	hypothetical protein	Sialidase superfamily			upregulated
FGRAMPH1_01G21681	-	CE12(30-214)	CE12_e13	CE12	gdsl lipase acylhydrolase	SGNH hydrolase-type esterase domain;Rhamnogalacturonan acetylesterase RhgT-like
FGRAMPH1_01G21737	3.2.1.8	GH10(81-378)	GH10_e64	CBM1+GH10	endo-1,4-beta-xylanase	Cellulose-binding domain, fungal;Glycoside hydrolase family 10 domain;Glycoside hydrolase superfamily;Cellulose-binding domain superfamily		upregulated	upregulated
FGRAMPH1_01G21785	3.2.1.3|-	GH15(46-453)+CBM20(486-571)	GH15_e31+CBM20_e28	CBM20+GH15	glucoamylase precursor	Glucoamylase;Carbohydrate binding module family 20;Glucoamylase, starch-binding;Six-hairpin glycosidase superfamily;GH15-like domain;Carbohydrate-binding-like fold	upregulated	upregulated
FGRAMPH1_01G21825	-	N	GT1_e104	GT1	UDP-glycosyltransferase 84B2	UDP-glucuronosyl/UDP-glucosyltransferase
FGRAMPH1_01G21871	-	PL20(24-258)	PL20_e0	PL20	glucuronan lyase A	Concanavalin A-like lectin/glucanase domain superfamily;Polysaccharide lyase
FGRAMPH1_01G21889	3.2.1.145	GH43_24(46-279)+CBM35(327-442)	GH43_e150+CBM35_e44	CBM35+GH43_24	related to glycosyl hydrolase family 43	Glycoside hydrolase, family 43;Galactose-binding-like domain superfamily;Glycosyl hydrolase, five-bladed beta-propellor domain superfamily		upregulated	upregulated
FGRAMPH1_01G21967	1.1.3.-	AA7(55-501)	AA7_e0	N	FAD binding domain-containing	FAD linked oxidase, N-terminal;Berberine/berberine-like;FAD-binding, type PCMH-like superfamily			upregulated
FGRAMPH1_01G22037	1.10.3.2|1.10.3.-	AA1_3(97-417)	AA1_e46	AA1_3	laccase 2	Multicopper oxidase, type 1;Multicopper oxidase, copper-binding site;Cupredoxin;Multicopper oxidase, type 2;Multicopper oxidase, type 3;Multicopper oxidases, conserved site
FGRAMPH1_01G22039	-	CE1(37-235)	CE1_e11	CE1	feruloyl esterase B	Esterase, PHB depolymerase;Alpha/Beta hydrolase fold	upregulated	upregulated	upregulated
FGRAMPH1_01G22103	-	GT64(116-358)	GT64_e8	GT64	exostoses 3	Exostosin-like;Glycosyl transferase 64 domain;Nucleotide-diphospho-sugar transferases				upregulated	upregulated	upregulated
FGRAMPH1_01G22141	3.2.1.37|3.2.1.55	GH43_1(24-335)	GH43_e53	GH43_1	xylosidase/arabinosidase	Glycoside hydrolase, family 43;Glycosyl hydrolase, five-bladed beta-propellor domain superfamily			upregulated
FGRAMPH1_01G22187	3.2.1.8	GH10(29-325)	GH10_e64	GH10	endo-1,4-beta-xylanase precursor	Glycoside hydrolase family 10 domain;Glycoside hydrolase superfamily	upregulated	upregulated	upregulated	upregulated	upregulated	upregulated
FGRAMPH1_01G22193	-	AA9(8-228)	AA9_e0	AA9	endo-beta-1,4-glucanase D	Glycoside hydrolase, family 61	upregulated	upregulated	upregulated	upregulated
FGRAMPH1_01G22205	-	N	GT2	GT2	Chitin synthase 7	Chitin synthase;Nucleotide-diphospho-sugar transferases
FGRAMPH1_01G22211	-	GH43_14(4-301)+CBM91(331-497)	GH43_e15+CBM91_e52	GH43_14	murein transglycosylase	Glycoside hydrolase, family 43;Concanavalin A-like lectin/glucanase domain superfamily;Glycosyl hydrolase, five-bladed beta-propellor domain superfamily;Beta-xylosidase, C-terminal Concanavalin A-like domain	upregulated	upregulated	upregulated
FGRAMPH1_01G22215	-	N	CBM63_e10	CBM63	7 homolog	Expansin, cellulose-binding-like domain;Expansin, cellulose-binding-like domain superfamily;RlpA-like domain superfamily		upregulated		upregulated	upregulated	upregulated
FGRAMPH1_01G22223	-	GT109(8-417)	GT109_e5	GT109	alpha- -mannosyl-glyco 4-beta-n-acetylglucosaminyltransferase c	GPI-GalNAc transferase PGAP4
FGRAMPH1_01G22249	3.2.1.55|3.2.1.-	GH62(26-295)	GH62_e0	GH62	alpha-L-arabinofuranosidase axhA	Glycoside hydrolase, family 62, arabinosidase;Glycosyl hydrolase, five-bladed beta-propellor domain superfamily	upregulated	upregulated	upregulated
FGRAMPH1_01G22259	3.2.1.14|-	GH18(101-422)+CBM24(442-518)	GH18_e72+CBM24_e2	GH18	glycoside hydrolase family 18	Glycoside hydrolase family 18, catalytic domain;Glycosyl hydrolases family 18 (GH18) active site;Chitinase II;Glycoside hydrolase superfamily;Chitinase insertion domain superfamily;Endochitinase-like superfamily
FGRAMPH1_01G22279	1.1.3.-	AA7(123-334)	AA7_e0	N	unnamed protein product	FAD linked oxidase, N-terminal;FAD-binding, type PCMH-like superfamily
FGRAMPH1_01G22295	3.2.1.8|3.2.1.4	GH10(21-337)	GH10_e97	GH10	glycosyl hydrolase family 10	Glycoside hydrolase family 10 domain;Glycoside hydrolase superfamily	upregulated	upregulated	upregulated
FGRAMPH1_01G22309	-	GH32(40-353)	GH32_e94	GH32	Levanbiose-producing levanase	Glycoside hydrolase, family 32;Glycosyl hydrolase family 32, N-terminal;Glycosyl hydrolase family 32, C-terminal;Concanavalin A-like lectin/glucanase domain superfamily;Glycosyl hydrolase, five-bladed beta-propellor domain superfamily			upregulated
FGRAMPH1_01G22311	-	CE4(43-168)	CE4_e294	CE4	bifunctional xylanase deacetylase	NodB homology domain;Glycoside hydrolase/deacetylase, beta/alpha-barrel	upregulated	upregulated	upregulated
FGRAMPH1_01G22335	3.2.1.55	GH51(208-655)	GH51_e35	GH51	alpha-n-arabinofuranosidase a	Alpha-L-arabinofuranosidase, C-terminal;Glycoside hydrolase superfamily	upregulated	upregulated	upregulated
FGRAMPH1_01G22405	4.2.2.13	GH31(329-912)	GH31_e21	GH31	glycoside hydrolase family 31	Glycoside hydrolase family 31;Galactose mutarotase-like domain superfamily;Glycoside hydrolase superfamily;Glycoside hydrolase family 31, N-terminal domain			upregulated
FGRAMPH1_01G22431	-	CBM21(256-362)	CBM21_e9	CBM21	phosphatase 1 regulatory subunit 3c	CBM21 (carbohydrate binding type-21) domain
FGRAMPH1_01G22463	-	AA16(17-183)	AA16_e0	AA16	hypothetical protein	Cellulose/chitin-binding protein, N-terminal	upregulated	upregulated	upregulated
FGRAMPH1_01G22561	-	CE4(116-249)	CE4_e263	CBM18+CE4	bifunctional xylanase deacetylase	Chitin-binding, type 1;NodB homology domain;Glycoside hydrolase/deacetylase, beta/alpha-barrel;Chitin-binding, type 1, conserved site;Endochitinase-like superfamily
FGRAMPH1_01G22563	-	GT2(307-660)	GT2	GT2	chitin synthase 6	Chitin synthase;Nucleotide-diphospho-sugar transferases			upregulated
FGRAMPH1_01G22575	1.1.3.-	AA7(38-245)	AA7_e0	AA7	FAD-linked oxidoreductase yvdP	FAD linked oxidase, N-terminal;Berberine/berberine-like;FAD-binding, type PCMH-like superfamily
FGRAMPH1_01G22687	3.2.1.21|3.2.1.-	GH3(93-314)	GH3_e16	GH3	beta-glucosidase 1 precursor	Glycoside hydrolase, family 3, N-terminal;Glycoside hydrolase family 3 C-terminal domain;Glycoside hydrolase superfamily;Fibronectin type III-like domain;Glycoside hydrolase family 3 C-terminal domain superfamily	upregulated	upregulated	upregulated
FGRAMPH1_01G22735	3.2.1.58	GH55(127-872)	GH55_e8	GH55	glucan -beta-glucosidase	Pectin lyase fold/virulence factor;Pectate lyase superfamily protein
FGRAMPH1_01G22861	-	GH16_22(84-301)	GH16_e64	GH16_22	xylanase 3	Glycoside hydrolase family 16;Concanavalin A-like lectin/glucanase domain superfamily
FGRAMPH1_01G23269	2.4.1.11	GT3(18-655)	GT3_e0	GT3	glycogen synthase	Glycogen synthase
FGRAMPH1_01G23287	3.2.1.24	GH38(340-598)	GH38_e20	GH38	alpha-mannosidase	Glycoside hydrolase family 38, N-terminal domain;Galactose mutarotase-like domain superfamily;Glycoside hydrolase/deacetylase, beta/alpha-barrel;Glycosyl hydrolase family 38, C-terminal;Glycoside hydrolase family 38, central domain;Glycoside hydrolase families 57/38, central domain superfamily;Glycosyl hydrolases family 38, C-terminal beta sandwich domain
FGRAMPH1_01G23343	2.4.1.-|2.4.1.257	GT62(77-341)	GT62_e0	GT62	MNN9 protein	Nucleotide-diphospho-sugar transferases
FGRAMPH1_01G23383	-	GH16_18(26-182)	GH16_e274	GH16_18	glycosidase CRH1	Glycoside hydrolase family 16;Concanavalin A-like lectin/glucanase domain superfamily						upregulated
FGRAMPH1_01G23425	-	GT34(217-481)	GT34_e13	GT34	mannan polymerase ii complex mnn10 subunit	Glycosyltransferase 34
FGRAMPH1_01G23427	-	GH16_1(68-303)	GH16_e109	GH16_1	endo- -beta-glucanase	Concanavalin A-like lectin/glucanase domain superfamily
FGRAMPH1_01G23495	N	AA3(191-737)	N	AA3	long-chain-alcohol oxidase fao2	Glucose-methanol-choline oxidoreductase, N-terminal;Glucose-methanol-choline oxidoreductase, C-terminal;Long-chain-alcohol oxidase;FAD/NAD(P)-binding domain superfamily
FGRAMPH1_01G23505	2.4.1.-	GT22(5-397)	GT22_e21	GT22	gpi mannosyltransferase 4	GPI mannosyltransferase
FGRAMPH1_01G23749	3.2.1.101	GH76(27-403)	GH76_e44	GH76	glycosyl hydrolase family 76	Glycoside hydrolase, family 76;Six-hairpin glycosidase superfamily;Mannan endo-1,6-alpha-mannosidase
FGRAMPH1_01G24231	-	GH43_30(7-271)	GH43_e44	GH43_30	glycosyl hydrolase family 43	Glycoside hydrolase, family 43;Glycosyl hydrolase, five-bladed beta-propellor domain superfamily
FGRAMPH1_01G24399	3.2.1.21	GH1(2-469)	GH1_e105	GH1	probable beta-glucosidase	Glycoside hydrolase family 1;Glycoside hydrolase superfamily;Glycosyl hydrolases family 1, N-terminal conserved site		upregulated	upregulated
FGRAMPH1_01G24439	-	GT90(335-602)	GT90_e20	GT90	beta- -xylosyltransferase 1	Glycosyl transferase CAP10 domain
FGRAMPH1_01G24601	3.2.1.71	GH162(30-521)	GH162_e0	GH162	unnamed protein product	N/A
FGRAMPH1_01G24607	3.2.1.21	GH1(3-474)	GH1_e105	GH1	Beta-glucosidase 1B	Glycoside hydrolase family 1;Glycoside hydrolase superfamily
FGRAMPH1_01G24653	2.4.1.131|2.4.1.-	GT15(75-352)	GT15_e0	GT15	glycolipid 2-alpha-mannosyltransferase	Glycosyl transferase, family 15;Nucleotide-diphospho-sugar transferases
FGRAMPH1_01G24941	3.2.1.-	GH18(27-362)	GH18_e227	GH18	extracellular chitinase	Glycoside hydrolase family 18, catalytic domain;Chitinase II;Glycoside hydrolase superfamily
FGRAMPH1_01G24967	-	CE4(43-148)	CE4_e119	N	polysaccharide deacetylase	NodB homology domain;Glycoside hydrolase/deacetylase, beta/alpha-barrel;Peptidoglycan deacetylase PgdA-like
FGRAMPH1_01G25027	1.1.3.13	AA3_3(16-652)	AA3_e3	AA3_3	alcohol oxidase	Glucose-methanol-choline oxidoreductase, N-terminal;Glucose-methanol-choline oxidoreductase, C-terminal;Glucose-methanol-choline oxidoreductase;FAD/NAD(P)-binding domain superfamily		upregulated	upregulated
FGRAMPH1_01G25059	3.2.1.55	GH51(14-505)	GH51_e31	GH51	alpha-n-arabinofuranosidase c	Alpha-L-arabinofuranosidase, C-terminal;Glycoside hydrolase superfamily
FGRAMPH1_01G25079	3.2.1.67	GH28(74-425)	GH28_e29	GH28	dna mismatch repair msh6	Glycoside hydrolase, family 28;Pectin lyase fold/virulence factor	upregulated	upregulated	upregulated
FGRAMPH1_01G25115	3.2.1.14	GH18(520-874)	CBM50_e1036+CBM18_e13+GH18_e72	CBM18+CBM50+GH18	Killer toxin subunits alpha beta	Chitin-binding, type 1;Glycoside hydrolase family 18, catalytic domain;Glycosyl hydrolases family 18 (GH18) active site;Chitinase II;Glycoside hydrolase superfamily;Chitin-binding, type 1, conserved site;LysM domain;Chitinase insertion domain superfamily;Endochitinase-like superfamily		upregulated
FGRAMPH1_01G25169	3.2.1.31	GH2(7-595)	GH2_e29	GH2	beta-glucuronidase	Glycoside hydrolase, family 2;Glycoside hydrolase, family 2, immunoglobulin-like beta-sandwich;Glycoside hydrolase family 2, catalytic domain;Glycosyl hydrolases family 2, sugar binding domain;Galactose-binding-like domain superfamily;Glycoside hydrolase superfamily;Glycoside hydrolase, family 2, conserved site;Beta-Galactosidase/glucuronidase domain superfamily			upregulated
FGRAMPH1_01G25201	-	GT8(13-281)	GT8_e57	GT8	glycosyl transferase family	Glycosyl transferase, family 8;Nucleotide-diphospho-sugar transferases
FGRAMPH1_01G25225	3.2.1.4|3.2.1.37	GH5_22(49-338)	GH5_e288	GH5_22	murein transglycosylase	Glycoside hydrolase, family 5;Glycoside hydrolase superfamily
FGRAMPH1_01G25243	3.2.1.55|3.2.1.-	GH62(26-294)	GH62_e0	GH62	alpha-L-arabinofuranosidase precursor	Glycoside hydrolase, family 62, arabinosidase;Glycosyl hydrolase, five-bladed beta-propellor domain superfamily	upregulated	upregulated	upregulated
FGRAMPH1_01G25247	1.1.3.-	AA7(46-448)	AA7_e0	N	d-lactate dehydrogenase	FAD linked oxidase, N-terminal;FAD-binding, type PCMH-like superfamily
FGRAMPH1_01G25271	3.2.1.37|-	GH43_14(28-304)+CBM91(344-549)	GH43_e51+CBM91_e33	GH43_14	xylosidase arabinosidase	Glycoside hydrolase, family 43;Concanavalin A-like lectin/glucanase domain superfamily;Glycosyl hydrolase, five-bladed beta-propellor domain superfamily;Beta-xylosidase, C-terminal Concanavalin A-like domain	upregulated	upregulated	upregulated
FGRAMPH1_01G25323	1.1.3.-	AA7(54-237)	AA7_e0	N	FAD binding domain-containing	FAD linked oxidase, N-terminal;FAD-binding, type PCMH-like superfamily
FGRAMPH1_01G25365	-	AA1(136-631)	AA1_e22	AA1	laccase precursor	Multicopper oxidase, type 1;Multicopper oxidase, copper-binding site;Cupredoxin;Multicopper oxidase, type 2;Multicopper oxidase, type 3;Multicopper oxidases, conserved site
FGRAMPH1_01G25391	3.2.1.23	GH2(34-908)	GH2_e61	GH2	TPA_inf: intracellular beta-galactosidase	Beta galactosidase small chain/ domain 5;Glycoside hydrolase, family 2;Glycoside hydrolase, family 2, immunoglobulin-like beta-sandwich;Glycoside hydrolase family 2, catalytic domain;Glycosyl hydrolases family 2, sugar binding domain;Galactose-binding-like domain superfamily;Galactose mutarotase-like domain superfamily;Glycoside hydrolase superfamily;Glycoside hydrolase, family 2, conserved site;…
FGRAMPH1_01G25403	3.2.1.37|3.2.1.55|3.2.1.8	GH43_29(30-309)+CBM6(330-454)	GH43_e59+CBM6_e0	CBM6+GH43_29	arabinoxylan arabinofuranohydrolase	Carbohydrate binding module family 6;Cellulose binding, type IV;Glycoside hydrolase, family 43;Galactose-binding-like domain superfamily;Glycosyl hydrolase, five-bladed beta-propellor domain superfamily		upregulated	upregulated
FGRAMPH1_01G25405	-	GH43_36(25-290)+CBM91(317-480)	GH43_e274+CBM91_e7	GH43_36	xylosidase glycosyl	Glycoside hydrolase, family 43;Concanavalin A-like lectin/glucanase domain superfamily;Glycosyl hydrolase, five-bladed beta-propellor domain superfamily;Beta-xylosidase, C-terminal Concanavalin A-like domain	upregulated	upregulated	upregulated
FGRAMPH1_01G25415	-	GH142(30-503)+CBM13(677-815)	GH142_e3+CBM13_e84	CBM13+GH142	hypothetical protein	Coagulation factor 5/8 C-terminal domain;Ricin B, lectin domain;Six-hairpin glycosidase superfamily;Galactose-binding-like domain superfamily;Ricin B-like lectins
FGRAMPH1_01G25613	-	GH16_1(73-320)	GH16_e142	GH16_1	hypothetical protein	Glycoside hydrolase family 16;Concanavalin A-like lectin/glucanase domain superfamily			upregulated
FGRAMPH1_01G25625	-	CE5(75-246)	CE5_e10	CE5	unnamed protein product	Cutinase/acetylxylan esterase;Cutinase, monofunctional;Alpha/Beta hydrolase fold;Cutinase, aspartate and histidine active sites;Cutinase, serine active site		upregulated	upregulated
FGRAMPH1_01G25645	-	CE3(48-246)	CE3_e27	CE0	unnamed protein product	SGNH hydrolase-type esterase domain		upregulated				upregulated
FGRAMPH1_01G25657	-	N	CBM18_e8	CBM18	fungistatic metabolite	Carbohydrate-binding WSC;Endochitinase-like superfamily
FGRAMPH1_01G25659	3.2.1.39	GH16_4(120-459)	GH16_e102	GH16_4	Glycosyl hydrolase family	Glycoside hydrolase family 16;Concanavalin A-like lectin/glucanase domain superfamily
FGRAMPH1_01G25663	N	GT2(605-814)	N	GT0	unnamed protein product	Glycosyltransferase 2-like;Nucleotide-diphospho-sugar transferases
FGRAMPH1_01G25683	-	PL1_10(80-253)	PL1_e31	PL1_10	pectate lyase A	Pectate lyase;Pectin lyase fold/virulence factor	upregulated	upregulated	upregulated
FGRAMPH1_01G25711	-	CE16(39-308)	CE16_e2	CE16	Anter-specific proline-rich APG	GDSL lipase/esterase	upregulated	upregulated	upregulated
FGRAMPH1_01G25715	1.1.3.-	AA7(178-390)	AA7_e5	N	isoamyl alcohol oxidase	FAD linked oxidase, N-terminal;Berberine/berberine-like;FAD-binding, type PCMH-like superfamily	upregulated	upregulated	upregulated
FGRAMPH1_01G25787	1.1.3.-	AA7(113-300)	AA7_e0	N	probable isoamyl alcohol oxidase	FAD linked oxidase, N-terminal;Berberine/berberine-like;FAD-binding, type PCMH-like superfamily		upregulated
FGRAMPH1_01G25811	2.4.1.173	GT1(952-1366)	GT1_e24	GT1	sterol 3-beta-glucosyltransferase	Pleckstrin homology domain;GRAM domain;Glycosyltransferase family 28, N-terminal domain
FGRAMPH1_01G25913	2.4.1.-	GT2(429-616)	GT2	GT2	cellulose synthase catalytic subunit	Glycosyltransferase 2-like;Nucleotide-diphospho-sugar transferases
FGRAMPH1_01G25915	3.2.1.4	GH12(181-324)	GH12_e17	GH12	glycoside hydrolase family 12	Glycoside hydrolase family 12;Concanavalin A-like lectin/glucanase domain superfamily
FGRAMPH1_01G25965	1.14.99.54|1.14.99.56	AA9(11-234)	AA9_e46	AA9+CBM1	endoglucanase-4 precursor	Cellulose-binding domain, fungal;Glycoside hydrolase, family 61;Cellulose-binding domain superfamily
FGRAMPH1_01G25999	3.1.3.12	GT20(31-566)	GT20_e19	GT20	trehalose 6-phosphate synthase	Glycosyl transferase, family 20;Trehalose-phosphatase;HAD-like superfamily
FGRAMPH1_01G26033	2.4.1.-	GT24(1167-1414)	GT24_e1	GT24	udp-glucose:glyco glucosyltransferase	UDP-glucose:Glycoprotein Glucosyltransferase;Nucleotide-diphospho-sugar transferases;Glucosyltransferase 24, catalytic domain;UDP-glucose:glycoprotein glucosyltransferase, thioredoxin-like domain 4;UGGT, thioredoxin-like domain 3;UGGT, thioredoxin-like domain 1;UGGT, thioredoxin-like domain 2					upregulated	upregulated
FGRAMPH1_01G26041	-	GH17(119-363)	GH17_e14	GH17	cell wall glucanase	Glycoside hydrolase family 17;Glycoside hydrolase superfamily
FGRAMPH1_01G26047	2.4.1.34	GT48(862-1640)	GT48_e0	GT48	1,3-beta-glucan synthase component GLS2	Glycosyl transferase, family 48;1,3-beta-glucan synthase subunit FKS1-like, domain-1
FGRAMPH1_01G26199	-	GH43_21(73-300)	GH43_e287	GH43_21	Glycoside hydrolase family 43	Glycosyl hydrolase, five-bladed beta-propellor domain superfamily		upregulated	upregulated
FGRAMPH1_01G26345	-	GH16_1(51-279)	GH16_e68	GH16_1	glycoside hydrolase family 16	Glycoside hydrolase family 16;Carbohydrate-binding WSC;Concanavalin A-like lectin/glucanase domain superfamily
FGRAMPH1_01G26353	-	GH76(32-388)	GH76_e17	GH76	tubulin-folding cofactor d	Glycoside hydrolase, family 76;Six-hairpin glycosidase superfamily
FGRAMPH1_01G26479	2.4.1.25|3.2.1.33	GH13_25(1089-1540)	GH13_e153+GH133_e0	GH13_25+GH133	Dextrin 6-alpha-D-glucosidase	Glycogen debranching enzyme, metazoa;Six-hairpin glycosidase superfamily;Glycogen debranching enzyme;Glycoside hydrolase superfamily;Eukaryotic glycogen debranching enzyme, N-terminal domain;Glycogen debranching enzyme, central domain;Glycogen debranching enzyme, C-terminal;Glycogen debranching enzyme, glucanotransferase domain
FGRAMPH1_01G26553	-	GT59(74-389)	GT59_e2	GT59	alpha-1,2 glucosyltransferase ALG10	Alpha-2-glucosyltransferase Alg10
FGRAMPH1_01G26567	2.4.1.131|2.4.1.-	GT15(148-418)	GT15_e0	GT15	alpha -mannosyltransferase	Glycosyl transferase, family 15;Nucleotide-diphospho-sugar transferases
FGRAMPH1_01G26583	2.4.1.258	GT58(33-396)	GT58_e1	GT58	dolichyl-P-Man:Man(5) c(2)-PP-dolichyl mannosyltransferase	Glycosyltransferase, ALG3
FGRAMPH1_01G26595	-	GH76(30-398)	GH76_e9	GH76	mannan endo- -alpha-mannosidase	Glycoside hydrolase, family 76;Six-hairpin glycosidase superfamily;Mannan endo-1,6-alpha-mannosidase
FGRAMPH1_01G26599	-	AA1_3(52-364)	AA1_e7+AA1_e41	AA1_3	laccase-1 precursor	Multicopper oxidase, type 1;Cupredoxin;Multicopper oxidase, type 2;Multicopper oxidase, type 3
FGRAMPH1_01G26631	2.4.1.142|2.4.1.-	GT33(44-452)	GT33_e1	GT33	beta- -mannosyltransferase	Chitobiosyldiphosphodolichol beta-mannosyltransferase ALG1-like
FGRAMPH1_01G26669	2.4.1.1	GT35(164-878)	GT35_e0	GT35	glycogen phosphorylase	Glycosyl transferase, family 35;Glycogen/starch/alpha-glucan phosphorylase;Phosphorylase pyridoxal-phosphate attachment site
FGRAMPH1_01G27075	3.2.1.58	GH55(16-766)	GH55_e8	GH55	hypothetical protein	Pectin lyase fold/virulence factor;Pectate lyase superfamily protein
FGRAMPH1_01G27125	2.4.1.257	GT32(121-203)	GT32_e68	GT32	alpha 1,6-mannosyltransferase	Glycosyltransferase, DXD sugar-binding motif;Nucleotide-diphospho-sugar transferases
FGRAMPH1_01G27217	2.4.1.-	GT50(131-405)	GT50_e0	GT50	GPI mannosyltransferase 1	GPI mannosyltransferase 1
FGRAMPH1_01G27237	-	N	GT2	GT0	hypothetical protein	N/A
FGRAMPH1_01G27257	-	N	GH17_e57	GH17	glucan -beta-glucosidase	Glycoside hydrolase family 17;Glycoside hydrolase superfamily
FGRAMPH1_01G27273	N	CE16(31-291)	N	CE0	phosphatidylcholine-sterol acyltransferase precursor	GDSL lipase/esterase
FGRAMPH1_01G27453	4.2.2.2	PL1_7(80-260)	PL1_e18	PL1_7	pectate lyase B precursor	Pectate lyase;Pectin lyase fold/virulence factor	upregulated	upregulated	upregulated
FGRAMPH1_01G27457	-	GH16_18(70-226)	GH16_e141	GH16_18	ice nucleation	Glycoside hydrolase family 16;Concanavalin A-like lectin/glucanase domain superfamily;Glycoside hydrolase, family 16, CRH1, predicted
FGRAMPH1_01G27507	-	AA12(30-434)	AA12_e0	AA12	l-sorbosone dehydrogenase	Soluble quinoprotein glucose/sorbosone dehydrogenase
FGRAMPH1_01G27543	-	GT76(17-423)	GT76_e8	GT76	GPI mannosyltransferase 2	GPI mannosyltransferase 2
FGRAMPH1_01G27623	-	GH31(171-598)	GH31_e77	GH31	glucosidase alpha subunit	Glycoside hydrolase family 31;Glycoside hydrolase superfamily
FGRAMPH1_01G27637	1.10.3.2|-	AA1_3(58-375)	AA1_e18+AA1_e41	AA1_3	laccase precursor	Multicopper oxidase, type 1;Multicopper oxidase, copper-binding site;Cupredoxin;Multicopper oxidase, type 2;Multicopper oxidase, type 3;Multicopper oxidases, conserved site
FGRAMPH1_01G27789	3.2.1.21|3.2.1.38|3.2.1.-	GH3(108-346)	GH3_e94	GH3	beta-glucosidase C	Glycoside hydrolase, family 3, N-terminal;Glycoside hydrolase superfamily;Glycoside hydrolase family 3 C-terminal domain superfamily		upregulated	upregulated
FGRAMPH1_01G27881	-	N	CBM50_e1048+CBM50_e1048	CBM50	unnamed protein product	LysM domain
FGRAMPH1_01G27883	3.2.1.14	GH18(118-464)	GH18_e232	CBM18+GH18	hypothetical protein	Chitin-binding, type 1;Glycoside hydrolase family 18, catalytic domain;Chitinase II;Glycoside hydrolase superfamily;Chitin-binding, type 1, conserved site;Chitinase insertion domain superfamily;Endochitinase-like superfamily
FGRAMPH1_01G27903	3.2.1.149|3.2.1.-	GH5_23(78-356)	GH5_e62	GH5_23	hypothetical protein	Glycoside hydrolase, family 5;Glycoside hydrolase superfamily
FGRAMPH1_01G27933	-	N	GT32_e161	GT32	unnamed protein product	Glycosyltransferase, DXD sugar-binding motif;Nucleotide-diphospho-sugar transferases;Initiation-specific alpha-1,6-mannosyltransferase Och1-like
FGRAMPH1_01G27945	1.1.3.9|1.1.3.13|1.1.3.-|1.1.3.7|1.1.3.47	AA5_2(150-702)	AA5_e12	AA5_2	hypothetical protein	PAN/Apple domain;Kelch repeat type 1;Galactose oxidase/kelch, beta-propeller;Immunoglobulin E-set;Galactose oxidase-like, Early set domain	upregulated	upregulated	upregulated
FGRAMPH1_01G27963	1.1.99.18	AA8(30-213)+AA3_1(241-791)	AA8_e5+AA3_e46	AA3_1+AA8+CBM1	cellobiose dehydrogenase	Glucose-methanol-choline oxidoreductase, N-terminal;Cellulose-binding domain, fungal;Glucose-methanol-choline oxidoreductase, C-terminal;Cellobiose dehydrogenase, cytochrome domain;Cellulose-binding domain superfamily;FAD/NAD(P)-binding domain superfamily		upregulated	upregulated
FGRAMPH1_01G27969	3.2.1.10	GH13_40(33-392)	GH13_e151	GH13_40	alpha-glucosidase	Glycosyl hydrolase, family 13, catalytic domain;Glycoside hydrolase superfamily
FGRAMPH1_01G27987	3.2.1.40|3.1.1.73	CBM67(127-302)+GH78(332-856)	CBM67_e28+GH78_e80	GH78	bacterial alpha-l-rhamnosidase	Alpha-L-rhamnosidase, concanavalin-like domain;Six-hairpin glycosidase superfamily;Bacterial alpha-L-rhamnosidase N-terminal;Alpha-L-rhamnosidase;Alpha-L-rhamnosidase, six-hairpin glycosidase domain;Alpha-L-rhamnosidase C-terminal domain
FGRAMPH1_01G28081	-	GT1(206-495)	GT1_e475	GT1	2-hydroxyacylsphingosine 1-beta-galactosyltransferase	UDP-glucuronosyl/UDP-glucosyltransferase

## Sheet: Table S9
Table S9. CAZymes identified in M. anisopliae
The upregulated CAZyme genes with LFC ≥ 5 and padj ≤0.01 highlighted in green were selected for further analysis.
							Barley			PDA
Gene ID	EC#	HMMER	dbCAN_sub	DIAMOND	Product Description	Interpro Description	Stage 2 vs 1	Stage 3 vs 1	Stage 4 vs 1	Stage 2 vs 1	Stage 3 vs 1	Stage 4 vs 1
MAN_00011	1.1.3.-	AA7(34-456)	AA7_e0	N	FAD/FMN-containing isoamyl alcohol oxidase MreA	FAD linked oxidase, N-terminal;Berberine/berberine-like;FAD-binding domain, PCMH-type;FAD-binding, type PCMH-like superfamily
MAN_00035	3.2.1.4	GH5_5(2-288)	GH5_e131	GH5_5	Glycoside hydrolase, subgroup, catalytic core	Glycoside hydrolase, family 5;Glycoside hydrolase superfamily;Glycoside hydrolase, family 5, conserved site
MAN_00037	-	GH16_1(66-315)	GH16_e226	GH16_1	beta-1,3-endoglucanase	Glycoside hydrolase family 16;Concanavalin A-like lectin/glucanase domain superfamily		upregulated
MAN_00045	3.2.1.14	GH18(37-323)	GH18_e414	CBM1+GH18	Cellulose-binding domain, fungal	Cellulose-binding domain, fungal;Glycoside hydrolase family 18, catalytic domain;Glycosyl hydrolases family 18 (GH18) active site;Glycoside hydrolase superfamily;Cellulose-binding domain superfamily;Chitinase Cts1-like
MAN_00101	-	AA3_2(28-644)	AA3_e44	AA3	Glucose-methanol-choline oxidoreductase	Glucose-methanol-choline oxidoreductase, N-terminal;Glucose-methanol-choline oxidoreductase, C-terminal;Glucose-methanol-choline oxidoreductase;FAD/NAD(P)-binding domain superfamily
MAN_00135	2.4.1.-	GT50(128-387)	GT50_e0	GT50	Mannosyltransferase, DXD	GPI mannosyltransferase 1
MAN_00156	-	GT90(269-526)	GT90_e6	GT90	Lipopolysaccharide-modifying protein	Glycosyl transferase CAP10 domain
MAN_00174	3.2.1.14	GH18(32-386)	GH18_e272	GH18	chitinase	Glycoside hydrolase family 18, catalytic domain;Glycosyl hydrolases family 18 (GH18) active site;Chitinase II;Glycoside hydrolase superfamily;Chitinase insertion domain superfamily
MAN_00345	-	GH125(89-501)	GH125_e2	GH125	DUF1237 domain protein	Metal-independent alpha-mannosidase;Six-hairpin glycosidase superfamily
MAN_00357	-	GH76(79-495)	GH76_e10	GH0	Glycoside hydrolase, family 76	Glycoside hydrolase, family 76;Six-hairpin glycosidase superfamily
MAN_00423	2.4.1.1	GT35(164-878)	GT35_e0	GT35	glycogen phosphorylase	Glycosyl transferase, family 35;Glycogen/starch/alpha-glucan phosphorylase;Phosphorylase pyridoxal-phosphate attachment site
MAN_00438	-	AA1(101-375)	AA1_e29	AA1	Multicopper oxidase family protein	Multicopper oxidase, type 1;Cupredoxin;Multicopper oxidase, N-terminal;Multicopper oxidase
MAN_00443	2.4.1.142|2.4.1.-	GT33(51-465)	GT33_e1	GT33	Chitobiosyldiphosphodolichol beta-mannosyltransferase [Source:UniProtKB/TrEMBL;Acc:A0A0B4GRW0]	Chitobiosyldiphosphodolichol beta-mannosyltransferase ALG1-like
MAN_00504	-	GH105(47-369)	GH105_e57	GH105	Six-hairpin glycosidase	Six-hairpin glycosidase superfamily;Glycosyl hydrolase, family 88
MAN_00552	-	AA12(25-388)	AA12_e1	AA12	NHL repeat-containing protein	Soluble quinoprotein glucose/sorbosone dehydrogenase
MAN_00588	-	GH132(54-312)	GH132_e1	GH132	sun	SUN family
MAN_00636	-	GH16_3(45-308)	GH16_e177	GH16_3	glucan endo-1,3-beta-glucosidase A1-like protein	Glycoside hydrolase family 16;Concanavalin A-like lectin/glucanase domain superfamily
MAN_00667	-	GH76(25-388)	GH76_e17	GH76	glycosyl hydrolase	Glycoside hydrolase, family 76;Six-hairpin glycosidase superfamily
MAN_00671	-	GH16_1(50-280)	GH16_e68	GH16_1	Concanavalin A-like lectin/glucanase	Glycoside hydrolase family 16;Carbohydrate-binding WSC;Concanavalin A-like lectin/glucanase domain superfamily
MAN_00726	1.1.3.-	AA7(137-339)	AA7_e4	N	FAD binding domain-containing protein	FAD linked oxidase, N-terminal;Berberine/berberine-like;FAD-binding domain, PCMH-type;FAD-binding, type PCMH-like superfamily
MAN_00736	-	AA9(5-225)	AA9_e5	AA9	Glycoside hydrolase, family 61	Auxiliary Activity family 9
MAN_00784	3.2.1.23	GH35(33-352)	GH35_e28	GH35	Glycoside hydrolase, family 35	Glycoside hydrolase, family 35;Galactose-binding-like domain superfamily;Glycoside hydrolase superfamily;Beta-galactosidase 1-like;Glycoside hydrolase 35, catalytic domain
MAN_00799	2.4.1.259|2.4.1.261	GT22(36-457)	GT22_e1	GT22	alpha-1,2-mannosyltransferase (Alg9)	GPI mannosyltransferase;Alpha-1,2-mannosyltransferase ALG9-like
MAN_00806	-	AA3_2(32-603)	AA3_e50	AA3_2	GMC oxidoreductase	Glucose-methanol-choline oxidoreductase, N-terminal;Glucose-methanol-choline oxidoreductase, C-terminal;Glucose-methanol-choline oxidoreductase;FAD/NAD(P)-binding domain superfamily
MAN_00841	1.10.3.2|-	AA1_3(105-420)	AA1_e18+AA1_e41	AA1_3	laccase	Multicopper oxidase, type 1;Cupredoxin;Multicopper oxidase, C-terminal;Multicopper oxidase, N-terminal;Multicopper oxidase				upregulated	upregulated	upregulated
MAN_00898	2.4.1.16	GT2(226-388)	GT2+GT2	GT2	chitin synthase class I	Fungal chitin synthase;Chitin synthase;Chitin synthase N-terminal
MAN_00936	1.14.99.53	AA11(17-212)	AA11_e7	AA11	glycoside hydrolase	N/A						upregulated
MAN_00981	1.1.3.-	AA7(58-246)	AA7_e0	N	6-hydroxy-D-nicotine oxidase	FAD linked oxidase, N-terminal;FAD-binding domain, PCMH-type;FAD-binding, type PCMH-like superfamily
MAN_01009	-	AA11(20-215)	AA11_e8	AA11	unspecified product	N/A
MAN_01039	2.4.1.-	GH72(32-336)	GH72_e0	GH72	glycolipid-anchored surface protein 5	Glucanosyltransferase;Glycoside hydrolase superfamily
MAN_01047	3.2.1.101	GH76(29-271)	GH76_e8	GH76	Glycoside hydrolase, family 76	Glycoside hydrolase, family 76;Six-hairpin glycosidase superfamily;Mannan endo-1,6-alpha-mannosidase
MAN_01056	-	GT62(100-362)	GT62_e2	GT62	Anp1	Nucleotide-diphospho-sugar transferases
MAN_01089	2.4.1.16	GT2(227-395)+GT2(372-581)	GT2+GT2	GT2	chitin synthase 1	Fungal chitin synthase;Chitin synthase;Chitin synthase N-terminal;Nucleotide-diphospho-sugar transferases
MAN_01125	-	N	GT31_e65	GT31	glycosyltransferase family 31	N/A
MAN_01133	-	N	GT1_e51	GT1	UDP-N-acetylglucosamine transferase subunit alg13	Glycosyl transferase, family 28, C-terminal
MAN_01263	-	GH16_1(64-301)	GH16_e207	GH16_1	beta-1,3-endoglucanase	Glycoside hydrolase family 16;Concanavalin A-like lectin/glucanase domain superfamily			upregulated		upregulated	upregulated
MAN_01275	-	GT4(245-405)	GT4_e4041	GT4	Glycosyl transferase, family 1	Glycosyl transferase, family 1;Glycosyltransferase subfamily 4-like, N-terminal domain
MAN_01279	3.2.1.132	GH75(12-268)	GH75_e8	GH75	chitosanase precursor	Fungal chitosanase		upregulated	upregulated
MAN_01348	3.2.1.26|3.2.1.80|2.4.1.-	GH32(54-363)	GH32_e108	GH32	beta-fructofuranosidase	Glycoside hydrolase, family 32;Glycosyl hydrolase family 32, N-terminal;Concanavalin A-like lectin/glucanase domain superfamily;Glycoside hydrolase, family 32, active site;Glycosyl hydrolase, five-bladed beta-propellor domain superfamily
MAN_01349	2.4.1.16	GT2(234-396)+GT2(374-588)	GT2+GT2	GT2	class 2 chitin synthase	Fungal chitin synthase;Chitin synthase;Chitin synthase N-terminal
MAN_01351	-	GT62(84-347)	GT62_e5	GT62	mannan polymerase II complex ANP1 subunit	Nucleotide-diphospho-sugar transferases
MAN_01370	3.2.1.14	GH18(39-387)	GH18_e272	GH18	chitinase	Glycoside hydrolase family 18, catalytic domain;Glycosyl hydrolases family 18 (GH18) active site;Chitinase II;Glycoside hydrolase superfamily;Chitinase insertion domain superfamily
MAN_01420	2.4.1.131	GT4(378-537)	GT4_e1364	GT4	alpha-1,2-mannosyltransferase alg11	Glycosyl transferase, family 1;ALG11 mannosyltransferase, N-terminal;ALG11 mannosyltransferase
MAN_01465	-	N	GT31_e60	GT31	glycosyltransferase family 31 protein	N/A
MAN_01501	2.4.1.-	GH72(16-331)	GH72_e9	GH72	1,3-beta-glucanosyltransferase Gel2	Glucanosyltransferase;Glycoside hydrolase superfamily
MAN_01575	-	GT17(73-349)	GT17_e5	GT17	glycosyl transferase family 17 protein	Glycosyl transferase, family 17
MAN_01602	-	N	GT25_e62	GT25	LPS glycosyltransferase	N/A
MAN_01614	-	AA3_2(24-641)	AA3_e26	AA3	Glucose-methanol-choline oxidoreductase	Glucose-methanol-choline oxidoreductase, N-terminal;Glucose-methanol-choline oxidoreductase, C-terminal;Glucose-methanol-choline oxidoreductase;FAD/NAD(P)-binding domain superfamily
MAN_01616	-	GT17(65-356)	GT17_e5	GT17	glycosyl transferase family 17 protein	Glycosyl transferase, family 17
MAN_01672	1.1.3.-	AA7(71-258)	AA7_e5	N	FAD-binding, type 2	FAD linked oxidase, N-terminal;Berberine/berberine-like;FAD-binding domain, PCMH-type;FAD-binding, type PCMH-like superfamily
MAN_01679	3.2.1.-|2.4.1.-	GH17(437-706)	GH17_e67	GH17	Glycoside hydrolase, superfamily	Glycoside hydrolase family 17;Glycoside hydrolase superfamily
MAN_01713	-	GT71(141-357)	GT71_e35	GT71	Alpha-mannosyltransferase	Alpha-mannosyltransferase;Nucleotide-diphospho-sugar transferases
MAN_01716	3.2.1.52	GH20(184-529)	GH20_e10	GH20	exochitinase	Glycoside hydrolase family 20, catalytic domain;Glycoside hydrolase superfamily;Beta-hexosaminidase;Beta-hexosaminidase-like, domain 2;Beta-hexosaminidase, eukaryotic type, N-terminal
MAN_01732	-	AA14(18-286)	AA14_e0	AA14	Proteophosphoglycan ppg4	N/A
MAN_01740	3.2.1.113	GH47(15-484)	GH47_e16	GH47	1,2-a-D-mannosidase	Glycoside hydrolase family 47;Seven-hairpin glycosidases
MAN_01759	-	AA3_2(18-608)	AA3_e1	AA3_2	Glucose-methanol-choline oxidoreductase	Glucose-methanol-choline oxidoreductase, N-terminal;Glucose-methanol-choline oxidoreductase, C-terminal;Glucose-methanol-choline oxidoreductase;FAD/NAD(P)-binding domain superfamily			upregulated
MAN_01772	3.2.1.10	GH13_40(33-393)	GH13_e151	GH13_40	Alpha amylase	Glycosyl hydrolase, family 13, catalytic domain;Glycoside hydrolase superfamily
MAN_01779	3.2.1.1	GH13_1(47-335)	GH13_e206	GH13_1	alpha-amylase A type-3 precursor	Glycosyl hydrolase, family 13, catalytic domain;Alpha-amylase-like;Glycoside hydrolase superfamily
MAN_01849	2.4.1.109	GT39(55-300)	GT39_e9	GT39	dolichyl-phosphate-mannose-protein mannosyltransferase 1	Glycosyl transferase family 39/83;MIR motif;Dolichyl-phosphate-mannose-protein mannosyltransferase 1/5;Glycosyltransferase 39-like;Protein O-mannosyl-transferase, C-terminal four TM domain;Mir domain superfamily
MAN_01852	-	CE3(1-190)	CE3_e20	N	carbohydrate esterase family 3 protein	SGNH hydrolase-type esterase domain
MAN_01862	-	CBM21(130-238)	CBM21_e9	N	carbohydrate-binding module family 21	CBM21 (carbohydrate binding type-21) domain
MAN_01873	2.4.1.231	GT4(401-564)	GT4_e3141	GT4	clock-controlled gene-9 protein	Glycosyl transferase, family 1
MAN_01885	-	AA1(109-588)	AA1_e36	AA1	Multicopper oxidase family protein	Multicopper oxidase, type 1;Multicopper oxidase, copper-binding site;Cupredoxin;Multicopper oxidase, C-terminal;Multicopper oxidase, N-terminal;Multicopper oxidases, conserved site;Multicopper oxidase
MAN_01920	-	N	GT32_e188	GT32	Glycosyltransferase, DXD sugar-binding motif protein	Glycosyltransferase, DXD sugar-binding motif;Nucleotide-diphospho-sugar transferases;Initiation-specific alpha-1,6-mannosyltransferase Och1-like
MAN_01925	-	GT61(284-403)	GT61_e19	GT61	DUF563 domain protein	Glycosyltransferase 61
MAN_01932	-	GT25(75-300)	GT25_e176	GT25	Glycosyl transferase, family 25	Glycosyl transferase, family 25
MAN_01994	3.2.1.132	GH75(6-229)	GH75_e6	GH75	chitosanase	Fungal chitosanase
MAN_02001	-	CE5(16-147)	CE5_e58	N	Cutinase	Cutinase/acetylxylan esterase;Alpha/Beta hydrolase fold
MAN_02019	3.2.1.28	GH37(50-627)	GH37_e4	GH37	trehalase precursor	Glycoside hydrolase, family 37;Six-hairpin glycosidase superfamily;Glycoside hydrolase, family 37, conserved site
MAN_02042	-	GH76(24-349)	GH76_e17	GH76	glycosyl hydrolase	Glycoside hydrolase, family 76;Six-hairpin glycosidase superfamily
MAN_02047	2.4.1.267	GT57(66-297)+GT57(337-567)	GT57_e0	GT57	glucosyltransferase	Glycosyl transferase, ALG6/ALG8;Dolichyl pyrophosphate Man9GlcNAc2 alpha-1,3-glucosyltransferase
MAN_02064	-	GH31(171-596)	GH31_e77	GH31	Glycoside hydrolase, family 31	Glycoside hydrolase family 31;Glycoside hydrolase superfamily
MAN_02096	3.2.1.113	GH47(107-568)	GH47_e5	GH47	glycosyl hydrolase	Glycoside hydrolase family 47;Seven-hairpin glycosidases
MAN_02125	3.2.1.-	GH18(20-360)	GH18_e227	GH18	chitinase 18-11	Glycoside hydrolase family 18, catalytic domain;Chitinase II;Glycoside hydrolase superfamily
MAN_02164	-	GT22(22-477)	GT22_e3	GT22	GPI mannosyltransferase	GPI mannosyltransferase;GPI mannosyltransferase 3
MAN_02265	-	GH5_11(36-370)	GH5_e82	GH5_11	cellulase family protein	Glycoside hydrolase, family 5;Glycoside hydrolase superfamily
MAN_02281	-	GH64(3-370)	GH64_e16	GH64	CBM6-containing protein	Beta-1,3-glucanase, N-terminal;Glucan endo-1,3-beta-glucosidase
MAN_02282	-	GH16_23(46-231)	GH16_e100	GH16_23	Concanavalin A-like lectin/glucanase	Glycoside hydrolase family 16;Concanavalin A-like lectin/glucanase domain superfamily
MAN_02321	-	N	GT41_e74	GT41	UDP-N-acetylglucosaminyltransferase	Tetratricopeptide-like helical domain superfamily;Tetratricopeptide repeat;O-GlcNAc transferase, C-terminal
MAN_02349	2.4.1.186	GT8(13-224)	GT8_e149	GT8	glycogenin	Glycosyl transferase, family 8;Nucleotide-diphospho-sugar transferases				upregulated	upregulated
MAN_02370	3.2.1.51	GH29(164-521)	GH29_e76	GH29	Glycoside hydrolase, family 29	Glycoside hydrolase, family 29;Alpha-L-fucosidase, metazoa-type;Glycoside hydrolase superfamily
MAN_02439	3.2.1.31|3.2.1.-	GH79(35-509)	GH79_e21	GH79	glycoside hydrolase family 79 protein	Glycoside hydrolase superfamily;Beta-glucuronidase, C-terminal
MAN_02491	-	GT25(71-293)	GT25_e176	GT25	Glycosyl transferase, family 25	Glycosyl transferase, family 25
MAN_02654	-	GH47(35-577)	GH47_e19	GH47	htmAp, Glycosyl hydrolase family 47	Glycoside hydrolase family 47;Seven-hairpin glycosidases;ER degradation-enhancing alpha-mannosidase-like protein 1/2/3
MAN_02696	-	CBM21(318-425)	CBM21_e9	CBM21	CBM21 domain-containing protein [Source:UniProtKB/TrEMBL;Acc:A0A0B4FR12]	CBM21 (carbohydrate binding type-21) domain
MAN_02710	-	GT1(179-480)	GT1_e607	GT1	UDP-glucoronosyl and UDP-glucosyl transferase family protein	UDP-glucuronosyl/UDP-glucosyltransferase
MAN_02712	-	GT1(175-467)	GT1_e607	GT1	3-hydroxyacid dehydrogenase/reductase	UDP-glucuronosyl/UDP-glucosyltransferase
MAN_02737	-	AA8(31-210)	AA8_e0	AA8	Cellobiose dehydrogenase, cytochrome	Cellobiose dehydrogenase, cytochrome domain
MAN_02751	3.2.1.14	GH18(500-845)	CBM18_e13+GH18_e72	CBM18+GH18	Glycoside hydrolase, subgroup, catalytic core	Chitin-binding, type 1;Glycoside hydrolase family 18, catalytic domain;Glycosyl hydrolases family 18 (GH18) active site;Chitinase II;Glycoside hydrolase superfamily;Chitin-binding, type 1, conserved site;LysM domain;Chitinase insertion domain superfamily;LysM domain superfamily;Endochitinase-like superfamily
MAN_02775	2.4.1.25|3.2.1.33	GH13_25(1086-1537)	GH13_e153+GH133_e0	GH13_25+GH133	glycogen debranching enzyme	Glycogen debranching enzyme, metazoa;Six-hairpin glycosidase superfamily;Glycogen debranching enzyme;Glycoside hydrolase superfamily;Eukaryotic glycogen debranching enzyme, N-terminal domain;Glycogen debranching enzyme, central domain;Glycogen debranching enzyme, C-terminal;Glycogen debranching enzyme, glucanotransferase domain
MAN_02783	-	GT8(10-278)	GT8_e176	GT8	glycosyl transferase family protein	Glycosyl transferase, family 8;Nucleotide-diphospho-sugar transferases
MAN_02798	-	GH92(346-851)	GH92_e19	GH92	glycoside hydrolase family 92 protein	Alpha-1,2-mannosidase, putative;Six-hairpin glycosidase superfamily;Glycosyl hydrolase family 92;Glycosyl hydrolase family 92 N-terminal domain
MAN_02809	-	GT59(88-395)	GT59_e2	GT59	Alpha-1,2 glucosyltransferase alg-10	Alpha-2-glucosyltransferase Alg10;Cytochrome b-c1 complex subunit 10, fungi
MAN_02815	2.4.1.131|2.4.1.-	GT15(108-378)	GT15_e0	GT15	alpha-1,2 mannosyltransferase KTR1	Glycosyl transferase, family 15;Nucleotide-diphospho-sugar transferases
MAN_02846	-	GH16_22(86-305)	GH16_e179	GH16_22	Concanavalin A-like lectin/glucanase	Glycoside hydrolase family 16;Concanavalin A-like lectin/glucanase domain superfamily
MAN_02928	-	AA3_2(20-428)	AA3_e34	N	choline dehydrogenase	Glucose-methanol-choline oxidoreductase, N-terminal;Glucose-methanol-choline oxidoreductase;FAD/NAD(P)-binding domain superfamily
MAN_02965	1.1.3.-	AA7(62-259)	AA7_e0	N	FAD binding domain protein	FAD linked oxidase, N-terminal;FAD-binding domain, PCMH-type;FAD-binding, type PCMH-like superfamily
MAN_02980	3.2.1.4|3.2.1.37	GH5_22(45-336)	GH5_e288	GH5_22	cellulase	Glycoside hydrolase, family 5;Glycoside hydrolase superfamily
MAN_02992	1.1.3.-	AA7(39-468)	AA7_e0	AA7	FAD-binding, type 2	Oxygen oxidoreductase covalent FAD-binding site;FAD linked oxidase, N-terminal;Berberine/berberine-like;FAD-binding domain, PCMH-type;FAD-binding, type PCMH-like superfamily
MAN_03014	-	CE4(104-236)	CE4_e263	CBM18+CE4+GT2	carbohydrate esterase family 4 protein	Chitin-binding, type 1;NodB homology domain;Glycoside hydrolase/deacetylase, beta/alpha-barrel;Chitin-binding, type 1, conserved site;Endochitinase-like superfamily
MAN_03015	-	GT2(281-508)	GT2	CBM18+CE4+GT2	chitin synthase	Chitin synthase;Nucleotide-diphospho-sugar transferases
MAN_03043	3.2.1.58	GH55(41-780)	GH55_e8	GH55	glucan 1,3-beta-glucosidase GLUC78 precursor	Rhodanese-like domain;Pectin lyase fold/virulence factor;Pectate lyase superfamily protein
MAN_03066	3.2.1.21|3.2.1.-	GH3(101-322)	GH3_e16	GH3	Glycoside hydrolase, family 3	Glycoside hydrolase, family 3, N-terminal;Glycoside hydrolase family 3 C-terminal domain;Glycoside hydrolase superfamily;Glycoside hydrolase, family 3, active site;Fibronectin type III-like domain;Glycoside hydrolase family 3 C-terminal domain superfamily		upregulated	upregulated
MAN_03159	3.2.1.25	GH2(126-805)	GH2_e138	GH2	beta-mannosidase	Glycoside hydrolase, family 2, immunoglobulin-like beta-sandwich;Galactose-binding-like domain superfamily;Glycoside hydrolase superfamily;Beta-Galactosidase/glucuronidase domain superfamily;Mannosidase Ig/CBM-like domain
MAN_03221	3.2.1.21	GH1(2-466)	GH1_e105	GH1	beta-glucosidase	Glycoside hydrolase family 1;Glycoside hydrolase superfamily;Glycosyl hydrolases family 1, N-terminal conserved site
MAN_03266	-	GT90(362-627)	GT90_e20	GT90	Lipopolysaccharide-modifying protein	Glycosyl transferase CAP10 domain
MAN_03296	-	GT1(112-459)	GT1_e208	GT1	UDP-glucuronosyl/UDP-glucosyltransferase	UDP-glucuronosyl/UDP-glucosyltransferase
MAN_03340	-	GH135(19-261)	GH135_e10	GH135	Spherulation-specific family 4	Spherulation-specific family 4
MAN_03383	2.4.1.-	GT22(5-397)	GT22_e21	GT22	Alg9-like mannosyltransferase	GPI mannosyltransferase
MAN_03388	N	AA3_1(243-771)	N	AA3	long chain fatty alcohol oxidase	Glucose-methanol-choline oxidoreductase, N-terminal;Glucose-methanol-choline oxidoreductase, C-terminal;Long-chain-alcohol oxidase;FAD/NAD(P)-binding domain superfamily
MAN_03416	-	GH16_1(65-296)	GH16_e109	GH16_1	Concanavalin A-like lectin/glucanase	Glycoside hydrolase family 16;Concanavalin A-like lectin/glucanase domain superfamily
MAN_03417	-	GT34(152-416)	GT34_e13	GT34	golgi mannosyltransferase complex subunit	Glycosyltransferase 34
MAN_03436	2.4.1.-|2.4.1.257	GT62(76-340)	GT62_e0	GT62	mannan polymerase complexes MNN9 subunit	Nucleotide-diphospho-sugar transferases
MAN_03452	-	GH16_18(26-182)	GH16_e274	GH16_18	extracellular cell wall glucanase Crf1	Glycoside hydrolase family 16;Concanavalin A-like lectin/glucanase domain superfamily
MAN_03477	3.2.1.24	GH38(283-541)	GH38_e20	GH38	alpha-mannosidase	Glycoside hydrolase family 38, N-terminal domain;Galactose mutarotase-like domain superfamily;Glycoside hydrolase/deacetylase, beta/alpha-barrel;Glycosyl hydrolase family 38, C-terminal;Glycoside hydrolase family 38, central domain;Glycoside hydrolase families 57/38, central domain superfamily;Glycosyl hydrolases family 38, C-terminal beta sandwich domain			upregulated
MAN_03529	-	GT1(214-449)	GT1_e256	GT1	UDP-glucuronosyl/UDP-glucosyltransferase	UDP-glucuronosyl/UDP-glucosyltransferase
MAN_03564	1.1.3.-	AA7(59-521)	AA7_e5	N	FAD linked oxidase domain protein	FAD linked oxidase, N-terminal;Berberine/berberine-like;FAD-binding domain, PCMH-type;FAD-binding, type PCMH-like superfamily
MAN_03578	3.2.1.21|3.2.1.37	GH3(101-314)	GH3_e32	GH3	Glycoside hydrolase, family 3	Glycoside hydrolase, family 3, N-terminal;Glycoside hydrolase family 3 C-terminal domain;Glycoside hydrolase superfamily;Glycoside hydrolase, family 3, active site;Fibronectin type III-like domain;Glycoside hydrolase family 3 C-terminal domain superfamily
MAN_03611	3.2.1.113	GH47(103-566)	GH47_e5	GH47	Glycoside hydrolase, family 47	Glycoside hydrolase family 47;DnaJ domain;DnaJ domain, conserved site;Seven-hairpin glycosidases;Chaperone J-domain superfamily
MAN_03623	-	GH128(43-280)	GH128_e2	GH128	F5/8 type C domain protein	Glycoside hydrolase superfamily;Uncharacterised protein family, glycosyl hydrolase catalytic domain
MAN_03626	-	GH16_18(72-229)	GH16_e149	GH16_18	cell wall glucanosyltransferase Mwg2	Glycoside hydrolase family 16;Concanavalin A-like lectin/glucanase domain superfamily
MAN_03638	-	AA3_2(9-574)	AA3_e28	AA3_2	glucose-methanol-choline (gmc) oxidoreductase	Glucose-methanol-choline oxidoreductase, N-terminal;Glucose-methanol-choline oxidoreductase, C-terminal;Glucose-methanol-choline oxidoreductase;FAD/NAD(P)-binding domain superfamily
MAN_03648	3.2.1.31|3.2.1.-	N	GH79_e21	GH79	glycoside hydrolase family 79	Beta-glucuronidase, C-terminal
MAN_03654	4.2.2.3	PL8_4(388-628)	PL8_e26	PL8_4	polysaccharide lyase family 8 protein	PLAT/LH2 domain;Polysaccharide lyase family 8, central domain;Chondroitin AC/alginate lyase;Galactose mutarotase-like domain superfamily;Polysaccharide lyase 8, N-terminal alpha-helical;Polysaccharide lyase 8			upregulated
MAN_03658	3.2.1.6	GH16_3(32-285)	GH16_e87	GH16_3	endo-1,3(4)-beta-glucanase	Glycoside hydrolase family 16;Concanavalin A-like lectin/glucanase domain superfamily
MAN_03674	-	GH17(66-293)	GH17_e57	GH17	GPI-anchored cell wall beta-1,3-endoglucanase EglC	Glycoside hydrolase superfamily
MAN_03678	3.2.1.113	GH47(109-598)	GH47_e5	GH47	glycosyl hydrolase	Glycoside hydrolase family 47;Seven-hairpin glycosidases
MAN_03708	-	N	GT2	GT2	polysaccharide synthase	Nucleotide-diphospho-sugar transferases
MAN_03830	-	GH5_27(56-387)	GH5_e32	GH5_27	Glycoside hydrolase, superfamily	Glycoside hydrolase, family 5;Glycoside hydrolase superfamily;Glycoside hydrolase family 5, C-terminal domain
MAN_03858	-	AA1(40-555)	AA1_e4	AA1	L-ascorbate oxidase, fungi	Multicopper oxidase, type 1;Multicopper oxidase, copper-binding site;Cupredoxin;Multicopper oxidase, C-terminal;Multicopper oxidase, N-terminal;Multicopper oxidase, fungi;Multicopper oxidases, conserved site;Fungal multicopper oxidase, cupredoxin domain 3;Multicopper oxidase
MAN_03873	-	CE16(28-313)	CE16_e6	CE16	GDSL lipase/acylhydrolase family protein	GDSL lipase/esterase
MAN_03882	2.4.1.198	GT4(212-343)	GT4_e954	GT4	phosphatidylinositol:UDP-GlcNAc transferase subunit PIG-A	Glycosyl transferase, family 1;PIGA, GPI anchor biosynthesis;Phosphatidylinositol N-acetylglucosaminyltransferase subunit PIG-A/GPI3
MAN_03926	-	GH72(1-234)	GH72_e10	GH72	beta (1-3) glucanosyltransferase	Glucanosyltransferase;Glycoside hydrolase superfamily
MAN_03970	2.4.1.109	GT39(74-312)	GT39_e30	GT39	dolichyl-phosphate-mannose-protein mannosyltransferase 2	Glycosyl transferase family 39/83;MIR motif;Glycosyltransferase 39-like;Protein O-mannosyl-transferase, C-terminal four TM domain;Mir domain superfamily
MAN_03999	-	AA11(21-220)	AA11_e8	AA11	unspecified product	N/A
MAN_04024	-	AA3(9-537)	AA3_e4	AA3_2	choline oxidase (CodA)	Glucose-methanol-choline oxidoreductase, N-terminal;Glucose-methanol-choline oxidoreductase, C-terminal;Glucose-methanol-choline oxidoreductase;FAD/NAD(P)-binding domain superfamily
MAN_04041	-	GT15(49-246)	GT15_e4	GT15	alpha-1,2-mannosyltransferase (Ktr4)	Glycosyl transferase, family 15;Nucleotide-diphospho-sugar transferases
MAN_04066	-	GH31(174-616)	GH31_e77	GH31	Glycoside hydrolase, family 31	Glycoside hydrolase family 31;Glycoside hydrolase superfamily
MAN_04076	3.2.1.23	GH2(39-900)	GH2_e61	GH2	beta-galactosidase	Beta galactosidase small chain/ domain 5;Glycoside hydrolase, family 2;Glycoside hydrolase, family 2, immunoglobulin-like beta-sandwich;Glycoside hydrolase family 2, catalytic domain;Glycosyl hydrolases family 2, sugar binding domain;Galactose-binding-like domain superfamily;Galactose mutarotase-like domain superfamily;Glycoside hydrolase superfamily;Glycoside hydrolase, family 2, active site;Bet…
MAN_04143	-	GT76(15-429)	GT76_e8	GT76	glycosyltransferase family 76 protein	GPI mannosyltransferase 2
MAN_04148	3.2.1.113	GH47(42-516)	GH47_e16	GH47	1,2-a-D-mannosidase	Glycoside hydrolase family 47;Seven-hairpin glycosidases
MAN_04165	-	AA12(37-435)	AA12_e5	AA12	L-sorbosone dehydrogenase	Soluble quinoprotein glucose/sorbosone dehydrogenase
MAN_04205	-	GH16_18(67-221)	GH16_e149	GH16_18	cell wall glucanosyltransferase Mwg1	Glycoside hydrolase family 16;Concanavalin A-like lectin/glucanase domain superfamily;Glycoside hydrolase, family 16, CRH1, predicted
MAN_04207	-	GH92(253-761)	GH92_e35	GH92	glycosyl hydrolase, family 92 protein	Alpha-1,2-mannosidase, putative;Six-hairpin glycosidase superfamily;Glycosyl hydrolase family 92;Glycosyl hydrolase family 92 N-terminal domain
MAN_04259	3.2.1.21	GH1(163-621)	GH1_e4	GH1	glycoside hydrolase	Glycoside hydrolase family 1;Glycoside hydrolase superfamily
MAN_04322	3.2.1.39	GH81(30-707)	GH81_e0	GH81	glycosyl hydrolase	Endo-1,3(4)-beta-glucanase;Glycosyl hydrolase family 81, N-terminal;Glycosyl hydrolase family 81, C-terminal domain
MAN_04326	3.2.1.131	GH115(20-630)	GH115_e0	GH115	immunoglobulin I-set domain-containing protein	Beta-hexosaminidase-like, domain 2;Glycosyl hydrolase family 115;Gylcosyl hydrolase 115 C-terminal domain
MAN_04348	3.2.1.58	GH5_9(229-552)	GH5_e261	GH5_9	exo-beta-1,3-glucanase	Glycoside hydrolase, family 5;Glycoside hydrolase superfamily				upregulated	upregulated	upregulated
MAN_04359	-	GH3(93-318)	GH3_e188	GH3	beta-N-acetylglucosaminidase	Glycoside hydrolase, family 3, N-terminal;Acyl-CoA N-acyltransferase;Glycoside hydrolase superfamily
MAN_04360	-	CE9(18-409)	CE9_e4	CE9	N-acetylglucosamine-6-phosphate deacetylase	N-acetylglucosamine-6-phosphate deacetylase;Amidohydrolase-related;Metal-dependent hydrolase, composite domain superfamily;Metal-dependent hydrolase
MAN_04378	-	GH125(72-501)	GH125_e2	GH125	Six-hairpin glycosidase	Metal-independent alpha-mannosidase;Six-hairpin glycosidase superfamily
MAN_04521	-	CE4(41-145)	CE4_e60	CE4	chitin binding protein	NodB homology domain;Glycoside hydrolase/deacetylase, beta/alpha-barrel
MAN_04534	-	GH16_3(54-265)	GH16_e39	GH16	glycoside hydrolase family 16	Glycoside hydrolase family 16;Concanavalin A-like lectin/glucanase domain superfamily
MAN_04538	-	GT32(107-185)	GT32_e69	GT32	Glycosyltransferase, DXD sugar-binding motif protein	Glycosyltransferase, DXD sugar-binding motif;Nucleotide-diphospho-sugar transferases
MAN_04539	-	N	GT32_e188	GT32	glycosyl transferase	Glycosyltransferase, DXD sugar-binding motif;Nucleotide-diphospho-sugar transferases;Initiation-specific alpha-1,6-mannosyltransferase Och1-like
MAN_04541	-	N	AA2_e1	AA0	bifunctional catalase-peroxidase Cat2	Catalase-peroxidase haem;Haem peroxidase;Haem peroxidase superfamily;Peroxidases heam-ligand binding site;Peroxidase, active site
MAN_04549	-	GT32(95-176)	GT32_e76	GT32	initiation-specific alpha-1,6-mannosyltransferase	Glycosyltransferase, DXD sugar-binding motif;Nucleotide-diphospho-sugar transferases;Initiation-specific alpha-1,6-mannosyltransferase Och1-like
MAN_04551	-	GT8(109-331)	GT8_e169	GT8	meiotically up-regulated protein	Glycosyl transferase, family 8;Nucleotide-diphospho-sugar transferases
MAN_04552	1.1.3.-	AA7(64-278)	AA7_e0	N	FAD-binding, type 2	FAD linked oxidase, N-terminal;FAD-binding domain, PCMH-type;FAD-binding, type PCMH-like superfamily				upregulated	upregulated	upregulated
MAN_04554	3.2.1.52	GH20(187-563)	GH20_e49	GH20	N-acetylglucosaminidase	Glycoside hydrolase family 20, catalytic domain;Glycoside hydrolase superfamily;Beta-hexosaminidase;Beta-hexosaminidase-like, domain 2;Beta-hexosaminidase, eukaryotic type, N-terminal
MAN_04555	3.2.1.28|-	GH65(410-773)	GH65_e25+CBM32_e187	CBM32+GH65	acid trehalase	Glycoside hydrolase, family 65, central catalytic;Glycoside hydrolase, family 65, N-terminal;Six-hairpin glycosidase superfamily;Galactose mutarotase-like domain superfamily		upregulated
MAN_04583	1.1.3.-	AA7(31-208)	AA7_e0	N	FAD-binding, type 2	FAD linked oxidase, N-terminal;FAD-binding domain, PCMH-type;FAD-binding, type PCMH-like superfamily				upregulated	upregulated	upregulated
MAN_04617	-	AA3_2(62-640)	AA3_e11	AA3_2	choline dehydrogenase	Glucose-methanol-choline oxidoreductase, N-terminal;Glucose-methanol-choline oxidoreductase, C-terminal;Glucose-methanol-choline oxidoreductase;FAD/NAD(P)-binding domain superfamily	upregulated	upregulated	upregulated	upregulated	upregulated	upregulated
MAN_04644	-	GT90(326-595)	GT90_e11	GT90	Lipopolysaccharide-modifying protein	Glycosyl transferase CAP10 domain
MAN_04668	3.2.1.55|3.2.1.37	GH54(23-335)+CBM42(353-494)	GH54_e0+CBM42_e0	CBM42+GH54	Alpha-N-arabinofuranosidase Precursor	Alpha-L-arabinofuranosidase B, arabinose-binding domain;Concanavalin A-like lectin/glucanase domain superfamily;Alpha-L-arabinofuranosidase B, catalytic;Alpha-L-arabinofuranosidase B, arabinose-binding domain superfamily;Alpha-L-arabinofuranosidase B
MAN_04710	3.2.1.28	GH37(143-703)	GH37_e7	GH37	neutral trehalase	Glycoside hydrolase, family 37;Six-hairpin glycosidase superfamily;Neutral trehalase Ca2+ binding;Glycoside hydrolase, family 37, conserved site
MAN_04741	-	GT32(106-185)	GT32_e69	GT32	Glycosyltransferase, DXD sugar-binding motif protein	Glycosyltransferase, DXD sugar-binding motif;Nucleotide-diphospho-sugar transferases
MAN_04756	-	AA5(620-1124)	AA5_e9	AA5_1	Galactose oxidase, beta-propeller	Carbohydrate-binding WSC;Glyoxal oxidase, N-terminal;Galactose oxidase/kelch, beta-propeller;Immunoglobulin E-set;Galactose oxidase-like, Early set domain
MAN_04807	-	AA1(153-643)	AA1_e22	AA1	L-ascorbate oxidase	Multicopper oxidase, type 1;Multicopper oxidase, copper-binding site;Cupredoxin;Multicopper oxidase, C-terminal;Multicopper oxidase, N-terminal;Multicopper oxidase
MAN_04809	-	N	GT31_e37	GT31	glycosyltransferase family 31	Fringe-like
MAN_04853	2.4.99.18	GT66(22-659)	GT66_e1	GT66	oligosaccharyl transferase STT3 subunit	Oligosaccharyl transferase, STT3 subunit
MAN_04873	-	CE4(571-702)	CE4_e357	CE4	cystathionine beta-lyase	Cys/Met metabolism, pyridoxal phosphate-dependent enzyme;NodB homology domain;Glycoside hydrolase/deacetylase, beta/alpha-barrel;Pyridoxal phosphate-dependent transferase
MAN_04943	-	GH5_24(34-349)	GH5_e56	GH5_24	cellulase	Glycoside hydrolase, family 5;Glycoside hydrolase superfamily
MAN_05008	-	CE3(11-204)	CE3_e20	N	carbohydrate esterase family 3 protein	SGNH hydrolase-type esterase domain
MAN_05012	2.4.1.-	GT69(62-315)	GT69_e1	GT69	glycosyltransferase family 69 protein	Mannosyltransferase 1, CMT1
MAN_05013	2.4.1.109	GT39(58-302)	GT39_e12	GT39	mannosyltransferase PMTI	Glycosyl transferase family 39/83;MIR motif;Glycosyltransferase 39-like;Protein O-mannosyl-transferase, C-terminal four TM domain;Mir domain superfamily
MAN_05018	3.2.1.113	GH47(171-664)	GH47_e17	GH47	mannosyl-oligosaccharide 1,2-alpha-mannosidase	Glycoside hydrolase family 47;Seven-hairpin glycosidases
MAN_05029	-	AA4(91-323)	AA4_e1	GT31	FAD-binding, type 2	FAD-linked oxidase, C-terminal;FAD linked oxidase, N-terminal;FAD-linked oxidase-like, C-terminal;FAD-binding domain, PCMH-type;FAD-binding, type PCMH-like superfamily			upregulated
MAN_05156	-	GH15(285-662)	GH15_e38	GH15	glycosyl hydrolase	Six-hairpin glycosidase superfamily;GH15-like domain;Trehalase-like, N-terminal domain
MAN_05179	3.2.1.14	GH18(29-267)	GH18_e410	GH18	chitinase CHIT30	Glycoside hydrolase family 18, catalytic domain;Glycosyl hydrolases family 18 (GH18) active site;Glycoside hydrolase superfamily;Chitinase Cts1-like
MAN_05184	-	GH92(254-757)	GH92_e32	GH92	alpha-1,2-mannosidase family protein	Alpha-1,2-mannosidase, putative;Six-hairpin glycosidase superfamily;Glycosyl hydrolase family 92;Glycosyl hydrolase family 92 N-terminal domain
MAN_05267	5.4.99.11|3.2.1.20|3.2.1.10|3.2.1.-|3.2.1.70	GH13_40(34-395)	GH13_e122	GH13_40	alpha-glucosidase	Glycosyl hydrolase, family 13, catalytic domain;Glycoside hydrolase superfamily
MAN_05271	3.1.3.12	GT20(72-565)	GT20_e19	GT20	Glycosyl transferase, family 20	Glycosyl transferase, family 20
MAN_05274	-	GT25(94-319)	GT25_e176	GT25	Glycosyl transferase, family 25	Glycosyl transferase, family 25
MAN_05275	-	GH127(11-541)	GH127_e10	GH127	DUF1680 domain protein	Six-hairpin glycosidase superfamily;Beta-L-arabinofuranosidase, GH127					upregulated
MAN_05293	2.4.1.15	GT20(162-615)	GT20_e24	GT20	trehalose phosphate synthase	Glycosyl transferase, family 20;Trehalose-phosphatase;HAD-superfamily hydrolase, subfamily IIB;HAD-like superfamily
MAN_05332	-	N	GT31_e75	GT31	glycosyltransferase family 31 protein	Protein of unknown function DUF604
MAN_05339	1.1.3.9|1.1.3.13|1.1.3.-|1.1.3.7|1.1.3.47	AA5_2(70-674)	AA5_e12	AA5_2+CBM32	Galactose oxidase, beta-propeller	Coagulation factor 5/8 C-terminal domain;Kelch repeat type 1;Galactose-binding-like domain superfamily;Galactose oxidase/kelch, beta-propeller;Immunoglobulin E-set;Galactose oxidase-like, Early set domain
MAN_05363	2.4.1.11	GT3(17-654)	GT3_e0	GT3	glycogen synthase	Glycogen synthase
MAN_05396	3.2.1.39	GH55(17-744)	GH55_e14	GH55	beta-1,3-glucanase precursor	Pectin lyase fold/virulence factor;Pectate lyase superfamily protein
MAN_05420	3.2.1.101	GH76(2-315)	GH76_e44	GH76	Glycoside hydrolase, family 76	Glycoside hydrolase, family 76;Six-hairpin glycosidase superfamily;Mannan endo-1,6-alpha-mannosidase
MAN_05481	-	N	GT31_e66	GT31	glycosyltransferase family 31 protein	N/A
MAN_05496	-	GH16_1(125-357)	GH16_e91	GH16_1	glycoside hydrolase family 16	Glycoside hydrolase family 16;Concanavalin A-like lectin/glucanase domain superfamily
MAN_05551	2.4.1.257	GT32(104-185)	GT32_e68	GT32	initiation-specific alpha-1,6-mannosyltransferase	Glycosyltransferase, DXD sugar-binding motif;Nucleotide-diphospho-sugar transferases;Initiation-specific alpha-1,6-mannosyltransferase Och1-like
MAN_05556	3.2.1.146|-	GH43_34(27-308)+CBM66(326-481)	GH43_e147+CBM66_e8	CBM66+GH43_34	Glycoside hydrolase, family 43	Glycoside hydrolase, family 43;3-keto-disaccharide hydrolase;Glycosyl hydrolase, five-bladed beta-propellor domain superfamily
MAN_05584	-	GH18(41-401)	GH18_e369	GH18	chitinase	Glycoside hydrolase family 18, catalytic domain;Glycosyl hydrolases family 18 (GH18) active site;Chitinase II;Glycoside hydrolase superfamily;Chitinase insertion domain superfamily
MAN_05613	-	GT2(240-451)	GT2	GT2	glycosyl transferase, group 2 family protein	Nucleotide-diphospho-sugar transferases
MAN_05634	-	PL7_4(38-246)	PL7_e19	PL7_4	alginate lyase	Concanavalin A-like lectin/glucanase domain superfamily;Alginate lyase 2
MAN_05652	-	GT90(328-614)	GT90_e11	GT90	Lipopolysaccharide-modifying protein	Glycosyl transferase CAP10 domain
MAN_05661	1.10.3.2|-	AA1_3(21-338)	AA1_e18+AA1_e41	AA1_3	ascorbase and Cu-oxidase	Multicopper oxidase, type 1;Cupredoxin;Multicopper oxidase, C-terminal;Multicopper oxidase, N-terminal;Multicopper oxidase
MAN_05722	-	GH16_18(67-222)	GH16_e153	GH16_18	glycosyl hydrolase family 16	Glycoside hydrolase family 16;Concanavalin A-like lectin/glucanase domain superfamily
MAN_05724	2.4.1.-	GT2(382-571)	GT2	GT2	Glycosyl transferase, family 2	Glycosyltransferase 2-like;Nucleotide-diphospho-sugar transferases
MAN_05725	-	GH12(177-322)	GH12_e38	GH12	glycoside hydrolase family 12	Glycoside hydrolase family 12;Concanavalin A-like lectin/glucanase domain superfamily
MAN_05726	3.2.1.75	GH5_15(98-401)	GH5_e57	GH5_15	beta-1,6-glucanase	Glycoside hydrolase, family 5;Glycoside hydrolase superfamily			upregulated
MAN_05730	-	AA1(86-596)	AA1_e29	AA1	Multicopper oxidase family protein	Multicopper oxidase, type 1;Multicopper oxidase, copper-binding site;Cupredoxin;Multicopper oxidase, C-terminal;Multicopper oxidase, N-terminal;Multicopper oxidases, conserved site;Multicopper oxidase
MAN_05735	-	AA1_3(39-351)	AA1_e12	AA1_3	laccase	Multicopper oxidase, type 1;Cupredoxin;Multicopper oxidase, C-terminal;Multicopper oxidase, N-terminal;Multicopper oxidase
MAN_05741	3.2.1.14	GH18(78-298)	GH18_e416	CBM1+GH18	chitinase	Cellulose-binding domain, fungal;Glycoside hydrolase family 18, catalytic domain;Glycosyl hydrolases family 18 (GH18) active site;Glycoside hydrolase superfamily;Cellulose-binding domain superfamily;Chitinase Cts1-like
MAN_05824	-	GH18(3-140)	GH18_e143	N	chitinase 18-3	Glycoside hydrolase family 18, catalytic domain;Glycoside hydrolase superfamily;Chitinase insertion domain superfamily
MAN_05865	1.6.5.6	AA6(4-201)	AA6_e0	AA6	minor allergen Alt a 7	NADPH-dependent FMN reductase-like;Flavodoxin/nitric oxide synthase;Flavoprotein WrbA-like;Flavoprotein-like superfamily		upregulated	upregulated
MAN_05873	-	GT90(514-789)	GT90_e18	GT90	capsular associated protein	Glycosyl transferase CAP10 domain
MAN_05895	2.4.1.173|2.4.1.-	GT1(248-588)	GT1_e153	GT1	UDP-glucuronosyl/UDP-glucosyltransferase	UDP-glucuronosyl/UDP-glucosyltransferase;Ubiquitin interacting motif;Glycosyltransferase family 28, N-terminal domain
MAN_05936	2.4.1.265|2.4.1.-	GT57(16-495)	GT57_e1	GT57	dolichyl glycosyltransferase	Glycosyl transferase, ALG6/ALG8;Dolichyl pyrophosphate Glc1Man9GlcNAc2 alpha-1,3-glucosyltransferase
MAN_06029	-	CBM21(133-239)	CBM21_e8	CBM21	protein phosphatase regulatory subunit Gac1	CBM21 (carbohydrate binding type-21) domain
MAN_06039	-	N	GT4_e3925	GT4	glycosyl transferase, group 1 family protein	Glycosyl transferase, family 1		upregulated
MAN_06040	-	GH135(53-288)	GH135_e30	GH135	spherulin 4-like cell surface protein	Spherulation-specific family 4
MAN_06041	-	GH135(13-253)	GH135_e8	GH135	cell surface protein	Spherulation-specific family 4
MAN_06053	1.1.3.38	N	AA4_e0	GT31	D-lactate dehydrogenase	FAD-linked oxidase, C-terminal;FAD linked oxidase, N-terminal;FAD-linked oxidase-like, C-terminal;FAD-binding domain, PCMH-type;FAD-binding, type PCMH-like superfamily
MAN_06066	3.2.1.101	GH76(34-416)	GH76_e8	GH76	Mannan endo-1,6-alpha-mannosidase	Glycoside hydrolase, family 76;Six-hairpin glycosidase superfamily;Mannan endo-1,6-alpha-mannosidase
MAN_06105	-	GH18(24-389)	GH18_e369	GH18	chitinase	Glycoside hydrolase family 18, catalytic domain;Glycosyl hydrolases family 18 (GH18) active site;Chitinase II;Glycoside hydrolase superfamily;Chitinase insertion domain superfamily
MAN_06118	3.1.3.12	GT20(16-560)	GT20_e19	GT20	Glycosyl transferase, family 20	Glycosyl transferase, family 20;Trehalose-phosphatase;HAD-superfamily hydrolase, subfamily IIB;HAD-like superfamily
MAN_06122	-	GH135(24-247)	GH135_e10	GH135	Spherulation-specific family 4	Spherulation-specific family 4				upregulated	upregulated	upregulated
MAN_06146	1.1.3.-	AA7(39-219)	AA7_e0	N	oxidoreductase, FAD-binding protein	Oxygen oxidoreductase covalent FAD-binding site;FAD linked oxidase, N-terminal;FAD-binding domain, PCMH-type;FAD-binding, type PCMH-like superfamily
MAN_06168	1.1.3.-	AA7(21-196)	AA7_e0	N	oxidoreductase	FAD linked oxidase, N-terminal;Berberine/berberine-like;FAD-binding domain, PCMH-type;FAD-binding, type PCMH-like superfamily
MAN_06192	2.4.1.173	GT1(970-1386)	GT1_e24	GT1	autophagy- protein 26	Pleckstrin homology domain;UDP-glucuronosyl/UDP-glucosyltransferase;GRAM domain;Glycosyltransferase family 28, N-terminal domain
MAN_06222	-	AA11(17-212)	AA11_e8	AA11	unspecified product	N/A
MAN_06233	-	GT25(65-318)	GT25_e154	GT25	glycosyltransferase family 25 protein	Glycosyl transferase, family 25			upregulated
MAN_06252	1.1.3.-	AA7(310-504)	AA7_e0	N	phosphoribosyl transferase domain protein	Phosphoribosyltransferase domain;Higher eukaryotic phosphomevalonate kinase;FAD linked oxidase, N-terminal;FAD-binding domain, PCMH-type;Phosphoribosyltransferase-like;FAD-binding, type PCMH-like superfamily
MAN_06282	-	GH92(265-772)	GH92_e35	GH92	Glycosyl hydrolase 92	Alpha-1,2-mannosidase, putative;Six-hairpin glycosidase superfamily;Glycosyl hydrolase family 92;Glycosyl hydrolase family 92 N-terminal domain
MAN_06357	1.1.3.16	AA3_2(30-570)	AA3_e2	AA3_2	Glucose-methanol-choline oxidoreductase	Glucose-methanol-choline oxidoreductase, N-terminal;Glucose-methanol-choline oxidoreductase, C-terminal;Glucose-methanol-choline oxidoreductase;FAD/NAD(P)-binding domain superfamily
MAN_06358	1.10.3.2|1.10.3.-	AA1_3(51-356)	AA1_e46	AA1_3	extracellular dihydrogeodin oxidase/laccase	Multicopper oxidase, type 1;Multicopper oxidase, copper-binding site;Cupredoxin;Multicopper oxidase, C-terminal;Multicopper oxidase, N-terminal;Multicopper oxidases, conserved site;Multicopper oxidase
MAN_06428	1.14.99.53	AA11(17-215)	AA11_e7	AA11	endoglucanase	N/A
MAN_06441	-	GT8(110-325)	GT8_e169	GT8	meiotically up-regulated protein	Nucleotide-diphospho-sugar transferases
MAN_06498	3.2.1.106|3.2.1.-	GH63(590-801)	GH63_e12	GH63	glucosidase I	Glycoside hydrolase family 63;Six-hairpin glycosidase superfamily;Glycosyl hydrolase family 63, C-terminal;Glycosyl hydrolase family 63, N-terminal		upregulated	upregulated
MAN_06516	3.2.1.17	GH25(36-216)	GH25_e226	GH25	Glycoside hydrolase, subgroup, catalytic core	Glycoside hydrolase, family 25;Glycosyl hydrolases family 25, active site;Glycoside hydrolase superfamily;Glycoside hydrolase, family 25 subgroup
MAN_06524	2.4.1.80	GT21(51-365)	GT21_e38	GT21	Ceramide glucosyltransferase [Source:UniProtKB/TrEMBL;Acc:A0A0B4EQP4]	Ceramide glucosyltransferase;Nucleotide-diphospho-sugar transferases
MAN_06557	-	GT90(182-419)	GT90_e1	GT0	DUF821 domain-containing protein	Glycosyl transferase CAP10 domain
MAN_06653	-	CBM87(33-248)+CE18(249-616)	CBM87_e1+CE18_e1	CBM87+CE18	unspecified product	N/A		upregulated
MAN_06679	-	N	GH39_e12	GH0	subtilisin-like serine protease	Glycoside hydrolase superfamily;Domain of unknown function DUF5722
MAN_06775	3.2.1.63	GH95(812-1569)	GH95_e2	GH95	alpha-fucosidase	Transcription factor domain, fungi;Six-hairpin glycosidase superfamily;Glycosyl hydrolase family 95, N-terminal domain
MAN_06803	-	GH88(74-477)	GH88_e4	GH88	Six-hairpin glycosidase	Six-hairpin glycosidase superfamily
MAN_06804	-	GH154(14-387)	GH154_e10	GH154	unspecified product	Uncharacterised conserved protein UCP014753
MAN_06805	-	GH136(26-493)	GH136_e19	GH136	Ig domain protein group 2 domain protein	Parallel beta-helix repeat;Pectin lyase fold/virulence factor;Right handed beta helix domain
MAN_06808	1.1.3.-	AA7(114-563)	AA7_e0	N	FAD-binding, type 2	FAD linked oxidase, N-terminal;Berberine/berberine-like;FAD-binding domain, PCMH-type;FAD-binding, type PCMH-like superfamily
MAN_06827	3.2.1.23	GH35(41-362)	GH35_e28	GH35	Glycoside hydrolase, family 35	Glycoside hydrolase, family 35;Galactose-binding-like domain superfamily;Glycoside hydrolase superfamily;Glycoside hydrolase, family 35, conserved site;Beta-galactosidase jelly roll domain;Beta-galactosidase 1-like;Glycoside hydrolase 35, catalytic domain
MAN_06828	3.2.1.49|3.2.1.22	GH27(121-377)	GH27_e16+CBM13_e189	CBM13+GH27	alpha-N-acetylgalactosaminidase	Glycoside hydrolase family 27/36, conserved site;Ricin B, lectin domain;Glycoside hydrolase, family 27;Glycoside hydrolase superfamily;Ricin B-like lectins;Alpha galactosidase, C-terminal beta sandwich domain
MAN_06830	-	GH31(235-717)	GH31_e95	GH31	neutral alpha-glucosidase ab precursor	Glycoside hydrolase family 31;Galactose mutarotase-like domain superfamily;Glycoside hydrolase superfamily;Glycoside hydrolase family 31, N-terminal domain		upregulated	upregulated
MAN_06832	3.2.1.165	GH2(81-730)	GH2_e60	GH2	exo-beta-D-glucosaminidase	Glycoside hydrolase, family 2, immunoglobulin-like beta-sandwich;Galactose-binding-like domain superfamily;Glycoside hydrolase superfamily;Exo-beta-D-glucosaminidase;Beta-Galactosidase/glucuronidase domain superfamily;Exo-beta-D-glucosaminidase, Ig-fold domain;Mannosidase Ig/CBM-like domain;Exo-beta-D-glucosaminidase/Endo-beta-mannosidase
MAN_06887	-	GT22(100-345)	GT22_e27	GT22	GPI mannosyltransferase	GPI mannosyltransferase;Dol-P-Man:Man(7)GlcNAc(2)-PP-Dol alpha-1,6-mannosyltransferase
MAN_06892	5.4.99.11|3.2.1.20|3.2.1.10|3.2.1.-|3.2.1.70	GH13_40(1-315)	GH13_e122	GH13_40	Alpha amylase	Glycosyl hydrolase, family 13, catalytic domain;Glycoside hydrolase superfamily
MAN_06909	3.2.1.-	GH17(341-576)	GH17_e33	GH17	beta-glucosidase	Glycoside hydrolase superfamily
MAN_06917	-	AA2(91-343)	AA2_e1	AA2	cytochrome c peroxidase	Haem peroxidase;Class I peroxidase;Haem peroxidase superfamily;Peroxidases heam-ligand binding site;Peroxidase, active site;Heme-binding peroxidase Ccp1-like	upregulated	upregulated	upregulated
MAN_06934	-	AA2(61-240)	AA2_e8	AA0	WSC domain containing protein	Haem peroxidase;Class I peroxidase;Carbohydrate-binding WSC;Haem peroxidase superfamily			upregulated
MAN_06976	2.4.1.131|2.4.1.-	GT15(74-352)	GT15_e0	GT15	alpha-1,2-mannosyltransferase	Glycosyl transferase, family 15;Nucleotide-diphospho-sugar transferases
MAN_07023	3.2.1.21|3.2.1.37	GH3(73-286)	GH3_e32	GH3	Glycoside hydrolase, family 3	Glycoside hydrolase, family 3, N-terminal;Glycoside hydrolase family 3 C-terminal domain;Glycoside hydrolase superfamily;Fibronectin type III-like domain;Glycoside hydrolase family 3 C-terminal domain superfamily
MAN_07104	3.2.1.-	GH18(24-351)	GH18_e227	GH18	chitinase 18-4	Glycoside hydrolase family 18, catalytic domain;Chitinase II;Glycoside hydrolase superfamily
MAN_07138	3.2.1.14	GH18(31-272)	GH18_e414	GH18	class III chitinase ChiA2	Glycoside hydrolase family 18, catalytic domain;Glycoside hydrolase superfamily
MAN_07150	3.2.1.146	GH2(59-468)	GH2_e74	GH2	Glycoside hydrolase, superfamily	Glycoside hydrolase, family 2, immunoglobulin-like beta-sandwich;Glycoside hydrolase family 2, catalytic domain;Glycosyl hydrolases family 2, sugar binding domain;Galactose-binding-like domain superfamily;Glycoside hydrolase superfamily;Beta-Galactosidase/glucuronidase domain superfamily
MAN_07154	3.1.1.74	CE5(82-251)	CE5_e39	CE5	Cutinase	Cutinase/acetylxylan esterase;Cutinase, monofunctional;Alpha/Beta hydrolase fold;Cutinase, aspartate and histidine active sites
MAN_07173	-	GH128(43-253)	GH128_e22	GH128	Glycoside hydrolase, superfamily	Glycoside hydrolase superfamily;Uncharacterised protein family, glycosyl hydrolase catalytic domain
MAN_07174	3.1.1.72|3.2.1.8	CE1(58-195)	CE1_e24	N	Feruloyl esterase [Source:UniProtKB/TrEMBL;Acc:A0A0B4F0U3]	Alpha/Beta hydrolase fold;Feruloyl esterase B/C/D
MAN_07185	-	CBM87(37-256)+CE18(258-623)	CBM87_e1+CE18_e1	CBM87+CE18	unspecified product	Glycoside hydrolase/deacetylase, beta/alpha-barrel	upregulated	upregulated
MAN_07186	-	GH114(84-279)	GH114_e9	GH114	endo alpha-1,4 polygalactosaminidase precursor	Glycoside-hydrolase family GH114, TIM-barrel domain;Glycoside hydrolase superfamily	upregulated
MAN_07187	-	GH135(7-244)	GH135_e7	GH135	Spherulation-specific family 4	Spherulation-specific family 4
MAN_07189	-	GT4(2493-2644)	GT4_e699	GT4	glycosyl transferase	Domain of unknown function DUF3492	upregulated	upregulated	upregulated
MAN_07196	-	N	GT31_e89	GT31	glycosyltransferase family 31 protein	Protein of unknown function DUF604				upregulated		upregulated
MAN_07219	3.2.1.14|-	GH18(556-905)+CBM24(921-997)	CBM50_e1036+CBM18_e13+GH18_e72+CBM24_e2	CBM18+CBM24+CBM50+GH18	glycoside hydrolase family 18 protein	Chitin-binding, type 1;Glycoside hydrolase family 18, catalytic domain;Glycosyl hydrolases family 18 (GH18) active site;Chitinase II;Glycoside hydrolase superfamily;LysM domain;Chitinase insertion domain superfamily;LysM domain superfamily;Endochitinase-like superfamily
MAN_07235	-	GH105(38-376)	GH105_e34	GH105	Six-hairpin glycosidase	Six-hairpin glycosidase superfamily;Glycosyl hydrolase, family 88
MAN_07249	1.10.3.2|1.10.3.-	AA1(44-233)+AA1(340-621)	AA1_e46	AA1	Cupredoxin	Multicopper oxidase, type 1;Multicopper oxidase, copper-binding site;Cupredoxin;Multicopper oxidase, C-terminal;Multicopper oxidase, N-terminal;Multicopper oxidases, conserved site;Multicopper oxidase				upregulated
MAN_07264	3.2.1.22|2.4.1.-	GH27(205-423)	GH27_e14	GH27	alpha-galactosidase	Glycoside hydrolase family 27/36, conserved site;Glycoside hydrolase, family 27;Glycoside hydrolase superfamily;Alpha galactosidase, C-terminal beta sandwich domain
MAN_07265	-	GT69(104-345)	GT69_e0	GT69	alpha-1,3-mannosyltransferase CMT1	Mannosyltransferase 1, CMT1
MAN_07268	-	N	GT31_e101	GT31	glycosyltransferase family 31	Fringe-like
MAN_07295	-	GT1(7-423)	GT1_e89	GT1	UDP-glucuronosyl/UDP-glucosyltransferase	UDP-glucuronosyl/UDP-glucosyltransferase
MAN_07349	-	GT90(349-636)	GT90_e11	GT90	Lipopolysaccharide-modifying protein	Glycosyl transferase CAP10 domain
MAN_07400	3.2.1.22	GH36(37-726)	GH36_e36	GH36	alpha-galactosidase	Glycoside hydrolase family 36;Glycoside hydrolase superfamily;Glycosyl hydrolase family 36, N-terminal;Glycosyl hydrolase family 36, C-terminal		upregulated	upregulated
MAN_07427	-	N	GT31_e64	GT31	Beta-1,3-N-acetylgalactosaminyltransferase 2	Glycosyl transferase, family 31
MAN_07475	1.10.3.2	AA1_2(41-377)	AA1_e26	AA1_2	Cupredoxin	Multicopper oxidase, type 1;Multicopper oxidase, copper-binding site;Cupredoxin;Multicopper oxidase, C-terminal;Multicopper oxidase, N-terminal;Multicopper oxidases, conserved site;Iron transport multicopper oxidase Fet3-like, the second Cupredoxin domain;Multicopper oxidase
MAN_07533	-	GH128(160-369)	GH128_e17	GH128	Glycoside hydrolase, superfamily	Glycoside hydrolase superfamily;Uncharacterised protein family, glycosyl hydrolase catalytic domain	upregulated		upregulated
MAN_07617	-	GT109(31-305)	GT109_e8	GT109	integral membrane protein	GPI-GalNAc transferase PGAP4
MAN_07620	1.1.3.-	AA7(9-217)	AA7_e0	N	FAD/FMN-dependent dehydrogenase	FAD linked oxidase, N-terminal;FAD-binding domain, PCMH-type;FAD-binding, type PCMH-like superfamily
MAN_07632	3.2.1.52	GH3(66-287)	GH3_e28	GH3	Glycoside hydrolase, family 3	Glycoside hydrolase, family 3, N-terminal;Glycoside hydrolase superfamily
MAN_07648	-	AA3_1(24-562)	AA3_e58	AA3_1	cellobiose dehydrogenase	Glucose-methanol-choline oxidoreductase, N-terminal;Glucose-methanol-choline oxidoreductase, C-terminal;Glucose-methanol-choline oxidoreductase;FAD/NAD(P)-binding domain superfamily
MAN_07669	-	AA3_2(8-573)	AA3_e28	AA3_2	glucose-methanol-choline oxidoreductase	Glucose-methanol-choline oxidoreductase, N-terminal;Glucose-methanol-choline oxidoreductase, C-terminal;Glucose-methanol-choline oxidoreductase;FAD/NAD(P)-binding domain superfamily
MAN_07741	2.4.1.173|2.4.1.-	GT1(321-640)	GT1_e153	GT1	CHIP6 protein	UDP-glucuronosyl/UDP-glucosyltransferase;Glycosyltransferase family 28, N-terminal domain			upregulated			upregulated
MAN_07762	-	AA3_2(27-590)	AA3_e15	AA3_2	Glucose-methanol-choline oxidoreductase	Glucose-methanol-choline oxidoreductase, N-terminal;Glucose-methanol-choline oxidoreductase, C-terminal;Glucose-methanol-choline oxidoreductase;FAD/NAD(P)-binding domain superfamily		upregulated			upregulated	upregulated
MAN_07765	3.2.1.59	GH71(47-437)+CBM24(538-617)	GH71_e1+CBM24_e0	CBM24+GH71	alpha-1,3-glucanase	Glycoside hydrolase family 71
MAN_07794	3.2.1.101	GH76(30-415)	GH76_e8	GH76	Mannan endo-1,6-alpha-mannosidase	Glycoside hydrolase, family 76;Six-hairpin glycosidase superfamily;Mannan endo-1,6-alpha-mannosidase
MAN_07819	3.2.1.21	GH3(34-245)	GH3_e51	GH3	Glycoside hydrolase, family 3	Glycoside hydrolase, family 3, N-terminal;Glycoside hydrolase family 3 C-terminal domain;PA14 domain;Glycoside hydrolase superfamily;Glycoside hydrolase, family 3, active site;Fibronectin type III-like domain;Glycoside hydrolase family 3 C-terminal domain superfamily;PA14/GLEYA domain
MAN_07825	3.2.1.20|3.2.1.84	GH31(246-663)	GH31_e7	GH31	alpha-glucosidase	Glycoside hydrolase family 31;Galactose mutarotase-like domain superfamily;Glycoside hydrolase superfamily;Glycoside hydrolase family 31, N-terminal domain;Galactose mutarotase, N-terminal barrel			upregulated
MAN_07845	3.2.1.101	GH76(2-359)	GH76_e8	GH76	Mannan endo-1,6-alpha-mannosidase	Glycoside hydrolase, family 76;Six-hairpin glycosidase superfamily;Mannan endo-1,6-alpha-mannosidase
MAN_07851	-	GH24(26-169)	GH24_e112	AA3_3	glycoside hydrolase family 24 protein	Glycoside hydrolase, family 24;Lysozyme-like domain superfamily;Endolysin/autolysin;Endolysin T4 type				upregulated	upregulated	upregulated
MAN_07852	1.1.3.13	AA3_3(8-608)	AA3_e3	AA3_3	alcohol dehydrogenase	Glucose-methanol-choline oxidoreductase, N-terminal;Glucose-methanol-choline oxidoreductase, C-terminal;Glucose-methanol-choline oxidoreductase;FAD/NAD(P)-binding domain superfamily			upregulated
MAN_07911	3.2.1.17	GH25(25-208)	GH25_e226	GH25	Glycoside hydrolase, family 25, active site protein	Glycoside hydrolase, family 25;Glycosyl hydrolases family 25, active site;Glycoside hydrolase superfamily;Glycoside hydrolase, family 25 subgroup
MAN_07946	-	GH105(188-320)	GH105_e34	GH105	Six-hairpin glycosidase	Six-hairpin glycosidase superfamily;Glycosyl hydrolase, family 88
MAN_07971	-	CE5(33-227)	CE5_e49	CE5	Cutinase	Cutinase/acetylxylan esterase;Alpha/Beta hydrolase fold
MAN_08043	3.2.1.-	GH132(141-436)	GH132_e3	GH132	SUN domain-containing protein	SUN family
MAN_08140	2.4.1.16	GT2(665-1188)	GT2	GT2	chitin synthase 4	Chitin synthase;Nucleotide-diphospho-sugar transferases
MAN_08159	3.2.1.21	GH1(8-477)	GH1_e105	GH1	Glycoside hydrolase, family 1	Glycoside hydrolase family 1;Glycoside hydrolase superfamily;Glycosyl hydrolases family 1, N-terminal conserved site		upregulated	upregulated
MAN_08161	3.2.1.71	GH162(38-517)	GH162_e0	GH162	unspecified product	N/A		upregulated	upregulated
MAN_08243	-	GT15(119-422)	GT15_e5	GT15	alpha-1,2-mannosyltransferase Kre5	Glycosyl transferase, family 15;Nucleotide-diphospho-sugar transferases
MAN_08250	-	GH16_19(46-215)	GH16_e15	GH16_19	cell wall glucanase (Utr2)	Glycoside hydrolase family 16;Concanavalin A-like lectin/glucanase domain superfamily
MAN_08274	-	GH3(103-323)	GH3_e126	GH3	Glycoside hydrolase, family 3	Glycoside hydrolase, family 3, N-terminal;Glycoside hydrolase superfamily
MAN_08331	2.4.1.-	GT24(1168-1415)	GT24_e1	GT24	UDP-glucose:glycoprotein glucosyltransferase precursor	UDP-glucose:Glycoprotein Glucosyltransferase;Nucleotide-diphospho-sugar transferases;Glucosyltransferase 24, catalytic domain;UDP-glucose:glycoprotein glucosyltransferase, thioredoxin-like domain 4;UGGT, thioredoxin-like domain 3;UGGT, thioredoxin-like domain 1;UGGT, thioredoxin-like domain 2
MAN_08338	-	N	GH17_e14	GH17	cell wall glucanase	Glycoside hydrolase superfamily
MAN_08344	2.4.1.34	GT48(854-1633)	GT48_e0	GT48	beta-1,3-glucan synthase catalytic subunit	Glycosyl transferase, family 48;1,3-beta-glucan synthase subunit FKS1-like, domain-1
MAN_08436	3.1.1.6	CE16(34-333)	CE16_e10	CE16	acetyl esterase	GDSL lipase/esterase
MAN_08472	3.2.1.21|3.2.1.45|3.2.1.104	GH5_12(15-548)	GH5_e145	GH5_12	Glycoside hydrolase, superfamily	Glycoside hydrolase, family 5;Glycoside hydrolase superfamily;Glycoside hydrolase family 5, C-terminal domain
MAN_08474	3.2.1.113	GH47(236-1000)	GH47_e5	GH47	class I alpha-mannosidase 1A	Glycoside hydrolase family 47;Seven-hairpin glycosidases
MAN_08512	3.2.1.3	GH15(50-454)+CBM20(488-576)	GH15_e31+CBM20_e31	CBM20+GH15	Glucan 1,4-alpha-glucosidase, starch-binding protein	Glucoamylase;Carbohydrate binding module family 20;Glucoamylase, starch-binding;Six-hairpin glycosidase superfamily;GH15-like domain;Carbohydrate-binding-like fold;Glucoamylase, CBM20 domain		upregulated	upregulated	upregulated	upregulated	upregulated
MAN_08521	-	GH17(71-289)	GH17_e7	GH17	GPI-anchored cell wall beta-1,3-endoglucanase EglC	Glycoside hydrolase superfamily
MAN_08581	2.4.1.16	GT2(1206-1713)	GT2	GT2	class V chitin synthase	Cytochrome b5-like heme/steroid binding domain;Myosin head, motor domain;Chitin synthase;DEK, C-terminal;P-loop containing nucleoside triphosphate hydrolase;Nucleotide-diphospho-sugar transferases;Class XVII myosin, motor domain;Cytochrome b5-like heme/steroid binding domain superfamily
MAN_08582	2.4.1.16	GT2(1053-1560)	GT2	GT2	class VII chitin synthase	Cytochrome b5-like heme/steroid binding domain;Myosin head, motor domain;Chitin synthase;DEK, C-terminal;P-loop containing nucleoside triphosphate hydrolase;Nucleotide-diphospho-sugar transferases;Cytochrome b5-like heme/steroid binding domain superfamily
MAN_08596	2.4.1.16	GT2(180-467)	GT2	GT2	chitin synthase D	Chitin synthase;Nucleotide-diphospho-sugar transferases
MAN_08608	-	N	CBM50_e307	CBM50	unspecified product	LysM and putative peptidoglycan-binding domain-containing protein 1-4
MAN_08654	2.4.1.18	GH13_8(247-540)	CBM48_e32+GH13_e20	CBM48+GH13_8	1,4-alpha-glucan branching enzyme	Glycoside hydrolase, family 13, N-terminal;Glycosyl hydrolase, family 13, catalytic domain;Alpha-amylase/branching enzyme, C-terminal all beta;Immunoglobulin E-set;Glycoside hydrolase superfamily;1,4-alpha-glucan-branching enzyme			upregulated
MAN_08745	-	GT34(66-293)	GT34_e9	GT34	alpha-1,2-galactosyltransferase-like protein	Glycosyltransferase 34
MAN_08784	3.2.1.18|3.2.1.-	GH33(56-381)	GH33_e103	GH33	extracellular sialidase/neuraminidase	Sialidase;Sialidase family;Sialidase superfamily
MAN_08836	-	N	CBM48_e18	CBM48	carbohydrate-binding module family 48 protein	Immunoglobulin E-set;AMP-activated protein kinase, glycogen-binding domain
MAN_08886	1.1.3.-	AA7(30-259)	AA7_e0	N	FAD-binding, type 2	Oxygen oxidoreductase covalent FAD-binding site;FAD linked oxidase, N-terminal;FAD-linked oxidase-like, C-terminal;FAD-binding domain, PCMH-type;FAD-binding, type PCMH-like superfamily
MAN_08887	-	GH89(71-754)	GH89_e15	GH89	Alpha-N-acetylglucosaminidase	Alpha-N-acetylglucosaminidase;Glycoside hydrolase superfamily;Alpha-N-acetylglucosaminidase, N-terminal;Alpha-N-acetylglucosaminidase, C-terminal;Alpha-N-acetylglucosaminidase, tim-barrel domain
MAN_08893	2.4.1.83	GT2(12-181)	GT2	GT2	mannose phospho-dolichol synthase	Glycosyltransferase 2-like;Nucleotide-diphospho-sugar transferases;DPM1-like
MAN_08928	-	GH16_1(70-321)	GH16_e207	GH16_1	beta-1,3-endoglucanase	Glycoside hydrolase family 16;Concanavalin A-like lectin/glucanase domain superfamily
MAN_08999	3.2.1.52	GH84(203-511)	GH84_e14	GH84	O-glcnacase	Beta-N-acetylglucosaminidase;Beta-hexosaminidase, bacterial type, N-terminal;Glycoside hydrolase superfamily;Beta-hexosaminidase-like, domain 2
MAN_09007	3.2.1.21	GH3(98-311)	GH3_e180	GH3	Glycoside hydrolase, family 3	Glycoside hydrolase, family 3, N-terminal;Glycoside hydrolase family 3 C-terminal domain;Glycoside hydrolase superfamily;Fibronectin type III-like domain;Glycoside hydrolase family 3 C-terminal domain superfamily
MAN_09008	-	GT64(88-332)	GT64_e4	GT64	exostoses (multiple)-like 3	Exostosin-like;Glycosyl transferase 64 domain;Nucleotide-diphospho-sugar transferases
MAN_09043	2.4.1.173|2.4.1.-	GT1(272-647)	GT1_e153	GT1	UDP-glucose,sterol transferase	UDP-glucuronosyl/UDP-glucosyltransferase;Glycosyltransferase family 28, N-terminal domain
MAN_09044	-	AA2(93-336)	AA2_e12	AA2	ligninase H2 precursor	Fungal ligninase;Haem peroxidase;Haem peroxidase superfamily;Peroxidase, active site;Heme-binding peroxidase Ccp1-like
MAN_09061	3.2.1.101	GH76(1-330)	GH76_e44	GH76	glycosyl hydrolase family 76 protein	Glycoside hydrolase, family 76;Six-hairpin glycosidase superfamily;Mannan endo-1,6-alpha-mannosidase
MAN_09062	-	GH24(111-253)	GH24_e112	GH24	glycoside hydrolase family 24 protein	Glycoside hydrolase, family 24;Lysozyme-like domain superfamily;Endolysin/autolysin;Endolysin T4 type
MAN_09099	3.2.1.96	GH18(14-231)	GH18_e169	GH18	alkaline phosphatase	Glycoside hydrolase family 18, catalytic domain;Glycosyl hydrolases family 18 (GH18) active site;Glycoside hydrolase superfamily
MAN_09103	3.2.1.20|3.2.1.84	GH31(360-807)	GH31_e39	GH31	glucosidase II alpha subunit	Glycoside hydrolase family 31;Galactose mutarotase-like domain superfamily;Glycoside hydrolase superfamily;Glycoside hydrolase family 31, N-terminal domain;Glycosyl hydrolases family 31, active site		upregulated	upregulated
MAN_09116	-	GH154(20-368)	GH154_e10	GH154	unspecified product	Uncharacterised conserved protein UCP014753
MAN_09183	1.1.3.10	AA3_4(61-339)+AA3_4(417-642)	AA3_e53	AA3_4	Glucose-methanol-choline oxidoreductase	Glucose-methanol-choline oxidoreductase, N-terminal;Glucose-methanol-choline oxidoreductase, C-terminal;FAD/NAD(P)-binding domain superfamily
MAN_09237	-	AA3_2(37-610)	AA3_e33	AA3_2	Glucose-methanol-choline oxidoreductase	Glucose-methanol-choline oxidoreductase, N-terminal;Glucose-methanol-choline oxidoreductase, C-terminal;Glucose-methanol-choline oxidoreductase;FAD/NAD(P)-binding domain superfamily
MAN_09254	1.10.3.2	AA1(38-580)	AA1_e8	AA1	laccase	Multicopper oxidase, type 1;Multicopper oxidase, copper-binding site;Cupredoxin;Multicopper oxidase, C-terminal;Multicopper oxidase, N-terminal;Multicopper oxidases, conserved site;Multicopper oxidase
MAN_09362	1.1.3.-	AA7(46-236)	AA7_e0	N	FAD/FMN-dependent dehydrogenase	FAD linked oxidase, N-terminal;FAD-binding domain, PCMH-type;FAD-binding, type PCMH-like superfamily
MAN_09378	-	AA1(38-586)	AA1_e11	AA1	laccase	Multicopper oxidase, type 1;Multicopper oxidase, copper-binding site;Cupredoxin;Multicopper oxidase, C-terminal;Multicopper oxidase, N-terminal;Multicopper oxidases, conserved site;Multicopper oxidase
MAN_09429	3.2.1.14	GH18(41-299)	GH18_e325	GH18	chitinase 18-15	Glycoside hydrolase family 18, catalytic domain;Glycosyl hydrolases family 18 (GH18) active site;Glycoside hydrolase superfamily
MAN_09451	-	N	GT31_e89	GT31	glycosyltransferase family 31	Fringe-like
MAN_09491	3.2.1.20|3.2.1.84	GH31(260-818)	GH31_e7	GH31	alpha-glucosidase	Glycoside hydrolase family 31;Galactose mutarotase-like domain superfamily;Glycoside hydrolase superfamily;Glycoside hydrolase family 31, N-terminal domain;Glycosyl hydrolases family 31, active site;Galactose mutarotase, N-terminal barrel
MAN_09520	-	GH16_18(104-259)	GH16_e118	GH16	cell wall glucanosyltransferase Mwg1	Glycoside hydrolase family 16;Concanavalin A-like lectin/glucanase domain superfamily
MAN_09562	2.4.1.15	GT20(15-480)	GT20_e0	GT20	trehalose-6-phosphate synthase 1	Glycosyl transferase, family 20;Alpha,alpha-trehalose-phosphate synthase				upregulated		upregulated
MAN_09585	3.2.1.14	GH18(6-356)	GH18_e20	GH18	chitinase 18-7	Glycoside hydrolase family 18, catalytic domain;Glycosyl hydrolases family 18 (GH18) active site;Chitinase II;Glycoside hydrolase superfamily;Chitinase insertion domain superfamily
MAN_09597	2.4.1.-	GH72(20-335)+CBM43(387-472)	GH72_e5+CBM43_e30	CBM43+GH72	beta-1,3-glucanosyltransferase	Glucanosyltransferase;X8 domain;Glycoside hydrolase superfamily
MAN_09616	-	GH55(29-739)	GH55_e5	GH55	beta-1,3-glucanase precursor	Pectin lyase fold/virulence factor;Pectate lyase superfamily protein		upregulated
MAN_09631	-	GH28(81-437)	GH28_e79	GH28	Pectin lyase fold protein	Glycoside hydrolase, family 28;Pectin lyase fold/virulence factor
MAN_09647	-	AA3_2(24-584)	AA3_e15	AA3_2	GMC oxidoreductase	Glucose-methanol-choline oxidoreductase, N-terminal;Glucose-methanol-choline oxidoreductase, C-terminal;Glucose-methanol-choline oxidoreductase;FAD/NAD(P)-binding domain superfamily
MAN_09674	-	GH89(69-743)	GH89_e15	GH89	Alpha-N-acetylglucosaminidase	Alpha-N-acetylglucosaminidase;Alpha-N-acetylglucosaminidase, N-terminal;Alpha-N-acetylglucosaminidase, C-terminal;Alpha-N-acetylglucosaminidase, tim-barrel domain
MAN_09690	1.1.3.-	AA7(32-467)	AA7_e0	N	FAD binding domain protein	Oxygen oxidoreductase covalent FAD-binding site;FAD linked oxidase, N-terminal;FAD-binding domain, PCMH-type;FAD-binding, type PCMH-like superfamily
MAN_09776	-	GH92(268-790)	GH92_e35	GH92	Glycosyl hydrolase 92	Six-hairpin glycosidase superfamily;Glycosyl hydrolase family 92;Glycosyl hydrolase family 92 N-terminal domain
MAN_09783	2.4.1.173|2.4.1.-	GT1(348-662)	GT1_e153	GT1	UDP-glucose,sterol transferase	UDP-glucuronosyl/UDP-glucosyltransferase;Glycosyltransferase family 28, N-terminal domain
MAN_09808	1.1.3.-	AA7(52-489)	AA7_e0	AA7	chitooligosaccharide oxidase	FAD linked oxidase, N-terminal;Berberine/berberine-like;FAD-binding domain, PCMH-type;FAD-binding, type PCMH-like superfamily
MAN_09821	-	GH55(15-710)	GH55_e7	GH55	LysM domain-containing protein	Pectin lyase fold/virulence factor;Pectate lyase superfamily protein
MAN_09858	-	GH152(79-345)	GH152_e10	GH152	thaumatin family protein	Thaumatin family;Osmotin/thaumatin-like superfamily
MAN_09869	3.2.1.23|2.4.1.-	GH35(49-379)	GH35_e4	GH35	beta-galactosidase	Glycoside hydrolase, family 35;Galactose-binding-like domain superfamily;Glycoside hydrolase superfamily;Beta-galactosidase, domain 2;Glycoside hydrolase, family 35, conserved site;Beta-galactosidase jelly roll domain;Beta-galactosidase, domain 3;Glycoside hydrolase 35, catalytic domain;Beta-galactosidase, domain 3 superfamily
MAN_09894	-	GT2(72-308)	GT2	GT2	Glycosyl transferase, family 2	Nucleotide-diphospho-sugar transferases			upregulated	upregulated	upregulated	upregulated
MAN_09900	-	AA4(142-325)	AA4_e1	GT31	D-lactate dehydrogenase	FAD-linked oxidase, C-terminal;FAD linked oxidase, N-terminal;FAD-linked oxidase-like, C-terminal;FAD-binding domain, PCMH-type;FAD-binding, type PCMH-like superfamily
MAN_09956	-	N	GH36_e13	GH36	raffinose synthase Sip1	Glycosyl hydrolases 36;Glycoside hydrolase superfamily
MAN_10025	-	GT25(59-311)	GT25_e154	GT25	glycosyltransferase family 25 protein	Glycosyl transferase, family 25
MAN_10048	-	CBM66(338-489)+CBM66(502-654)	CBM66_e8+CBM66_e8	CBM50+CBM66	LysM domain-containing protein	3-keto-disaccharide hydrolase;LysM domain;LysM domain superfamily						upregulated
MAN_10050	3.2.1.14	GH18(102-420)	GH18_e232	CBM18+GH18	chitinase	Chitin-binding, type 1;Glycoside hydrolase family 18, catalytic domain;Glycosyl hydrolases family 18 (GH18) active site;Chitinase II;Glycoside hydrolase superfamily;Chitinase insertion domain superfamily;Endochitinase-like superfamily
MAN_10078	-	N	GT25_e154	GT25	glycosyltransferase family 25 protein	N/A
MAN_10232	3.2.1.39	GH16_4(241-443)	GH16_e102	GH16_4	gram-negative bacteria-binding protein 1 precursor	Glycoside hydrolase family 16;Concanavalin A-like lectin/glucanase domain superfamily
MAN_10233	N	GT2(513-720)	N	GT0	Glyco_trans_2-like domain-containing protein [Source:UniProtKB/TrEMBL;Acc:A0A0B4EP32]	Glycosyltransferase 2-like;Nucleotide-diphospho-sugar transferases
MAN_10283	3.2.1.22	GH27(168-438)	GH27_e43	GH27	alpha-galactosidase	Glycoside hydrolase, family 27;Glycoside hydrolase superfamily;Alpha galactosidase, C-terminal beta sandwich domain
MAN_10373	-	GT8(42-272)	GT8_e219	GT8	alphaN-acetylglucosamine transferase	Nucleotide-diphospho-sugar transferases;Glucose N-acetyltransferase 1
MAN_10398	1.1.3.-	AA7(28-216)	AA7_e5	N	L-gulonolactone/D-arabinono-1,4-lactone oxidase	Oxygen oxidoreductase covalent FAD-binding site;FAD linked oxidase, N-terminal;D-arabinono-1,4-lactone oxidase, C-terminal domain;L-gulonolactone/D-arabinono-1,4-lactone oxidase;FAD-binding domain, PCMH-type;Sugar 1,4-lactone oxidase;FAD-binding, type PCMH-like superfamily
MAN_10405	-	GH18(33-261)	GH18_e141	GH18	chitinase 18-18	Glycoside hydrolase family 18, catalytic domain;Glycoside hydrolase superfamily	upregulated	upregulated	upregulated	upregulated	upregulated	upregulated
MAN_10426	3.2.1.101	GH76(13-381)	GH76_e8	GH76	Glycoside hydrolase, family 76	Glycoside hydrolase, family 76;Six-hairpin glycosidase superfamily;Mannan endo-1,6-alpha-mannosidase
MAN_10435	3.2.1.39	GH16_4(151-473)	GH16_e102	GH16_4	glucan 1,3-beta-glucosidase	Glycoside hydrolase family 16;Concanavalin A-like lectin/glucanase domain superfamily	upregulated
MAN_10436	N	GT2(511-723)	N	GT0	Glycosyl transferase, family 2	Glycosyltransferase 2-like;Nucleotide-diphospho-sugar transferases	upregulated	upregulated	upregulated
MAN_10477	-	AA1(39-591)	AA1_e11	AA1	laccase	Multicopper oxidase, type 1;Multicopper oxidase, copper-binding site;Cupredoxin;Multicopper oxidase, C-terminal;Multicopper oxidase, N-terminal;Multicopper oxidases, conserved site;Multicopper oxidase
MAN_10487	3.2.1.96	GH18(31-242)	GH18_e82	GH18	endo-N-acetyl-beta-D-glucosaminidase precursor	Glycoside hydrolase family 18, catalytic domain;Glycoside hydrolase superfamily
MAN_10504	-	AA1(38-558)	AA1_e4	AA1	L-ascorbate oxidase, fungi	Multicopper oxidase, type 1;Cupredoxin;Multicopper oxidase, C-terminal;Multicopper oxidase, N-terminal;Multicopper oxidase, fungi;Fungal multicopper oxidase, cupredoxin domain 3;Multicopper oxidase
MAN_10526	-	GH128(59-271)	GH128_e17	N	Glycoside hydrolase, superfamily	Glycoside hydrolase superfamily;Uncharacterised protein family, glycosyl hydrolase catalytic domain
MAN_10544	-	GH76(25-366)	GH76_e28	GH76	glycosyl hydrolase	Glycoside hydrolase, family 76;Six-hairpin glycosidase superfamily
MAN_10545	-	GH16_1(9-221)	GH16_e109	N	Concanavalin A-like lectin/glucanase	Glycoside hydrolase family 16;Concanavalin A-like lectin/glucanase domain superfamily
MAN_10554	3.2.1.-	GH18(23-313)	GH18_e227	GH18	chitinase 18-11	Glycoside hydrolase family 18, catalytic domain;Chitinase II;Glycoside hydrolase superfamily
MAN_10565	3.2.1.14	GH18(209-473)	GH18_e414	GH18	class III chitinase ChiA2	Glycoside hydrolase family 18, catalytic domain;Glycoside hydrolase superfamily
MAN_10631	-	N	GT31_e60	GT31	glycosyltransferase family 31 protein	N/A
MAN_10632	-	GT34(101-310)	GT34_e11	GT34	galactosyl transferase GMA12/MNN10 family protein	Glycosyltransferase 34;Nucleotide-diphospho-sugar transferases
MAN_10724	3.2.1.14	GH18(602-945)	CBM18_e13+GH18_e72	CBM18+CBM50+GH18	Glycoside hydrolase, subgroup, catalytic core	Glycoside hydrolase family 18, catalytic domain;Glycosyl hydrolases family 18 (GH18) active site;Chitinase II;Glycoside hydrolase superfamily;LysM domain;Chitinase insertion domain superfamily;LysM domain superfamily;Endochitinase-like superfamily
MAN_10810	1.1.3.9|1.1.3.13|1.1.3.-|1.1.3.7|1.1.3.47	AA5_2(24-504)	AA5_e12	AA5_2	kelch domain-containing protein	Kelch repeat type 1;Galactose oxidase/kelch, beta-propeller;Immunoglobulin E-set;Galactose oxidase-like, Early set domain	upregulated			upregulated	upregulated	upregulated
MAN_10811	-	GH128(59-271)	GH128_e17	N	alpha-1,6-mannosyltransferase Och1	Glycosyltransferase, DXD sugar-binding motif;Nucleotide-diphospho-sugar transferases;Initiation-specific alpha-1,6-mannosyltransferase Och1-like				upregulated	upregulated	upregulated
MAN_10842	-	GT32(82-161)	GT32_e172	N	Glycosyltransferase	Glycosyltransferase, DXD sugar-binding motif;Nucleotide-diphospho-sugar transferases				upregulated
MAN_10857	-	GT32(96-166)	GT32_e120	N	FAD-binding, type 2	Oxygen oxidoreductase covalent FAD-binding site;FAD linked oxidase, N-terminal;FAD-binding domain, PCMH-type;FAD-binding, type PCMH-like superfamily
MAN_10864	-	GH128(59-271)	GH128_e17	N	Glycoside hydrolase, superfamily	Glycoside hydrolase superfamily;Uncharacterised protein family, glycosyl hydrolase catalytic domain
MAN_10871	1.1.3.-	AA7(43-400)	AA7_e0	N	Glycoside hydrolase, superfamily	Glycoside hydrolase superfamily;Uncharacterised protein family, glycosyl hydrolase catalytic domain
