# Supplementary material for: Comparative transcriptomics reveal contrasting strategies between a fungal plant pathogen and an endophyte during initial host colonization
Source: Microbiol Spectr. 2025 Jun 12;13(8):e00226-25. doi: 10.1128/spectrum.00226-25 (PMC12323313; doi:10.1128/spectrum.00226-25)
Supplement: Supplemental material 5 — Tables S10 and S11. [file spectrum.00226-25-s0005.xlsx]

## Sheet: Table S10
Table S10. Specialized metabolite genes identified in F. graminearum
The upregulated specilalized metabolite genes with LFC ≥ 5 and padj ≤0.01 highlighted in green were selected for further analysis.
				Barley			PDA
Gene ID	Product Description	InterPro Description	Gene cluster number	Stage 2 vs 1	Stage 3 vs 1	Stage 4 vs 1	Stage 2 vs 1	Stage 3 vs 1	Stage 4 vs 1
FGRAMPH1_01G00061	hypothetical protein FPSE_07861	n.d.*	C01
FGRAMPH1_01G00063	hypothetical protein	n.d.	C01
FGRAMPH1_01G00065	Transcription regulatory SNF2	IPR001138 Zn(2)-C6 fungal-type DNA-binding domain;IPR002198 Short-chain dehydrogenase/reductase SDR;IPR016040 NAD(P)-binding domain	C01
FGRAMPH1_01G00067	cytochrome p450 oxidoreductase	IPR001128 Cytochrome P450;IPR002401 Cytochrome P450, E-class, group I;IPR017972 Cytochrome P450, conserved site	C01
FGRAMPH1_01G00069	hypothetical protein	IPR003663 Sugar/inositol transporter;IPR005828 General substrate transporter;IPR005829 Sugar transporter, conserved site;IPR016196 Major facilitator superfamily domain, general substrate transporter;IPR020846 Major facilitator superfamily domain	C01
FGRAMPH1_01G00075	polysaccharide synthase	IPR001173 Glycosyl transferase, family 2	C01
FGRAMPH1_01G00077	mfs sugar transporter	IPR003663 Sugar/inositol transporter;IPR005828 General substrate transporter;IPR016196 Major facilitator superfamily domain, general substrate transporter;IPR020846 Major facilitator superfamily domain	C01			upregulated
FGRAMPH1_01G00055	hypothetical protein	n.d.	C01				upregulated	upregulated	upregulated
FGRAMPH1_01G00057	hypothetical protein	n.d.	C01
FGRAMPH1_01G00059	hypothetical protein	n.d.	C01
FGRAMPH1_01G00071	unnamed protein product	n.d.	C01		upregulated	upregulated
FGRAMPH1_01G00073	hypothetical protein	n.d.	C01
FGRAMPH1_01G00053	O-methylsterigmatocystin oxidoreductase	IPR001128 Cytochrome P450;IPR002401 Cytochrome P450, E-class, group I;IPR017972 Cytochrome P450, conserved site	C01			upregulated
FGRAMPH1_01G00127	fatty acid synthase alpha partial	IPR000794 Beta-ketoacyl synthase;IPR001227 Acyl transferase domain;IPR002198 Short-chain dehydrogenase/reductase SDR;IPR014030 Beta-ketoacyl synthase, N-terminal;IPR014031 Beta-ketoacyl synthase, C-terminal;IPR016035 Acyl transferase/acyl hydrolase/lysophospholipase;IPR016038 Thiolase-like, subgroup;IPR016039 Thiolase-like;IPR016040 NAD(P)-binding domain;IPR018201 Beta-ketoacyl synthase, active s…	C02
FGRAMPH1_01G00133	unnamed protein product	n.d.	C02
FGRAMPH1_01G00135	hypothetical protein	n.d.	C02
FGRAMPH1_01G00137	unc-45 like B	IPR001214 SET domain;IPR011990 Tetratricopeptide-like helical;IPR013026 Tetratricopeptide repeat-containing;IPR019734 Tetratricopeptide repeat	C02			upregulated
FGRAMPH1_01G00145	thioredoxin reductase	IPR000103 Pyridine nucleotide-disulphide oxidoreductase, class-II;IPR013027 FAD-dependent pyridine nucleotide-disulphide oxidoreductase;IPR016040 NAD(P)-binding domain;IPR023753 Pyridine nucleotide-disulphide oxidoreductase, FAD/NAD(P)-binding domain	C02
FGRAMPH1_01G00147	hydrolase or acyltransferase of alpha beta superfamily	n.d.	C02
FGRAMPH1_01G00149	Alpha beta hydrolase fold-1	IPR000073 Alpha/beta hydrolase fold-1	C02
FGRAMPH1_01G00151	hypothetical protein	IPR001140 ABC transporter, transmembrane domain;IPR003439 ABC transporter-like;IPR003593 ATPase, AAA+ type, core;IPR011527 ABC transporter, transmembrane domain, type 1;IPR017871 ABC transporter, conserved site;IPR017940 ABC transporter, integral membrane type 1	C02
FGRAMPH1_01G00153	hypothetical protein	IPR001031 Thioesterase	C02
FGRAMPH1_01G00155	Oxoglutarate iron-dependent oxygenase	IPR005123 Oxoglutarate/iron-dependent oxygenase	C02
FGRAMPH1_01G00157	branched-chain-amino-acid aminotransferase	IPR001544 Aminotransferase, class IV;IPR005786 Branched-chain amino acid aminotransferase II	C02
FGRAMPH1_01G00123	unnamed protein product	IPR000917 Sulfatase;IPR017849 Alkaline phosphatase-like, alpha/beta/alpha;IPR017850 Alkaline-phosphatase-like, core domain	C02
FGRAMPH1_01G00125	3-dehydroquinate dehydratase I	IPR001138 Zn(2)-C6 fungal-type DNA-binding domain;IPR007219 Transcription factor, fungi	C02
FGRAMPH1_01G00131	fatty acid synthase beta subunit	IPR001227 Acyl transferase domain;IPR002539 MaoC-like dehydratase;IPR003965 Fatty acid synthase;IPR004136 2-nitropropane dioxygenase, NPD;IPR013565 Domain of unknown function DUF1729;IPR013785 Aldolase-type TIM barrel;IPR014043 Acyl transferase;IPR016035 Acyl transferase/acyl hydrolase/lysophospholipase;IPR020801 Polyketide synthase, acyl transferase domain	C02
FGRAMPH1_01G00139	Nitrogen catabolic enzyme regulatory	IPR013860 Protein of unknown function DUF1752, fungi	C02
FGRAMPH1_01G00141	Myc-type basic helix-loop-helix bHLH domain	IPR011598 Helix-loop-helix DNA-binding	C02
FGRAMPH1_01G00143	nonribosomal peptide synthetase	IPR000873 AMP-dependent synthetase/ligase;IPR001242 Condensation domain;IPR006162 Phosphopantetheine attachment site;IPR006163 Phosphopantetheine-binding;IPR009081 Acyl carrier protein-like;IPR010071 Amino acid adenylation;IPR020806 Polyketide synthase, phosphopantetheine-binding;IPR020845 AMP-binding, conserved site	C02
FGRAMPH1_01G00129	Cytochrome E- group I	IPR001128 Cytochrome P450;IPR002401 Cytochrome P450, E-class, group I;IPR017972 Cytochrome P450, conserved site	C02
FGRAMPH1_01G00215	Lactose permease	IPR003663 Sugar/inositol transporter;IPR005828 General substrate transporter;IPR005829 Sugar transporter, conserved site;IPR016196 Major facilitator superfamily domain, general substrate transporter;IPR020846 Major facilitator superfamily domain	C03			upregulated
FGRAMPH1_01G00217	alpha-galactosidase C precursor	IPR000111 Glycoside hydrolase, clan GH-D;IPR002252 Glycoside hydrolase, family 36;IPR013785 Aldolase-type TIM barrel;IPR017853 Glycoside hydrolase, superfamily	C03
FGRAMPH1_01G00219	transcription activator amyR	IPR001138 Zn(2)-C6 fungal-type DNA-binding domain;IPR007219 Transcription factor, fungi	C03
FGRAMPH1_01G00221	MSF superfamily transporter	IPR003663 Sugar/inositol transporter;IPR005828 General substrate transporter;IPR005829 Sugar transporter, conserved site;IPR016196 Major facilitator superfamily domain, general substrate transporter;IPR020846 Major facilitator superfamily domain	C03
FGRAMPH1_01G00223	Calonectrin oxygenase	IPR001128 Cytochrome P450;IPR002403 Cytochrome P450, E-class, group IV;IPR017972 Cytochrome P450, conserved site	C03			upregulated
FGRAMPH1_01G00349	beta- -xylosyltransferase 1	IPR006598 Lipopolysaccharide-modifying protein	C04		upregulated	upregulated
FGRAMPH1_01G00347	unnamed protein product	IPR001138 Zn(2)-C6 fungal-type DNA-binding domain	C04
FGRAMPH1_01G00351	cytochrome P450	IPR001041 Ferredoxin;IPR001128 Cytochrome P450;IPR001433 Oxidoreductase FAD/NAD(P)-binding;IPR002397 Cytochrome P450, B-class;IPR006058 2Fe-2S ferredoxin, iron-sulphur binding site;IPR008333 Oxidoreductase, FAD-binding domain;IPR012675 Beta-grasp fold, ferredoxin-type;IPR017927 Ferredoxin reductase-type FAD-binding domain;IPR017938 Riboflavin synthase-like beta-barrel;IPR017972 Cytochrome P450, c…	C04						upregulated
FGRAMPH1_01G01161	pre-mRNA-splicing factor ATP-dependent RNA helicase prp16	IPR001650 Helicase, C-terminal;IPR002464 DNA/RNA helicase, ATP-dependent, DEAH-box type, conserved site;IPR007502 Helicase-associated domain;IPR011545 DNA/RNA helicase, DEAD/DEAH box type, N-terminal;IPR011709 Domain of unknown function DUF1605;IPR014001 DEAD-like helicase	C05
FGRAMPH1_01G01163	wd repeat-containing	IPR001680 WD40 repeat;IPR011046 WD40 repeat-like-containing domain;IPR015943 WD40/YVTN repeat-like-containing domain;IPR017986 WD40-repeat-containing domain;IPR019775 WD40 repeat, conserved site;IPR019781 WD40 repeat, subgroup;IPR019782 WD40 repeat 2;IPR020472 G-protein beta WD-40 repeat	C05
FGRAMPH1_01G01165	hypothetical protein	n.d.	C05
FGRAMPH1_01G01169	polysaccharide deacetylase	IPR002509 Polysaccharide deacetylase;IPR011330 Glycoside hydrolase/deacetylase, beta/alpha-barrel	C05
FGRAMPH1_01G01171	hypothetical protein	n.d.	C05
FGRAMPH1_01G01175	hypothetical protein FPSE_02030	n.d.	C05
FGRAMPH1_01G01177	hypothetical protein	n.d.	C05
FGRAMPH1_01G01167	presilphiperfolan-8beta-ol + diphosphate synthase	IPR005630 Terpene synthase, metal-binding domain;IPR008949 Terpenoid synthase	C05
FGRAMPH1_01G01173	cystathionine beta-lyase	IPR000277 Cys/Met metabolism, pyridoxal phosphate-dependent enzyme;IPR015421 Pyridoxal phosphate-dependent transferase, major region, subdomain 1;IPR015422 Pyridoxal phosphate-dependent transferase, major region, subdomain 2;IPR015424 Pyridoxal phosphate-dependent transferase, major domain	C05
FGRAMPH1_01G04077	dicarboxylic amino acid permease	IPR002293 Amino acid/polyamine transporter I;IPR004840 Amino acid permease, conserved site;IPR004841 Amino acid permease domain	C06
FGRAMPH1_01G04081	hypothetical protein	IPR001461 Peptidase A1;IPR009007 Peptidase aspartic, catalytic;IPR021109 Peptidase aspartic	C06
FGRAMPH1_01G04083	hypothetical protein	n.d.	C06
FGRAMPH1_01G04085	unnamed protein product	n.d.	C06
FGRAMPH1_01G04089	ATP-grasp fold	IPR011095 D-alanine--D-alanine ligase, C-terminal;IPR011761 ATP-grasp fold;IPR013815 ATP-grasp fold, subdomain 1;IPR013816 ATP-grasp fold, subdomain 2	C06
FGRAMPH1_01G04091	hypothetical protein	n.d.	C06
FGRAMPH1_01G04093	galactose-proton symport	n.d.	C06
FGRAMPH1_01G04095	fructosyl amino acid oxidase	IPR006076 FAD dependent oxidoreductase	C06
FGRAMPH1_01G04097	hypothetical protein	IPR005532 Formylglycine-generating sulphatase enzyme domain;IPR016187 C-type lectin fold;IPR024775 DinB-like domain	C06			upregulated
FGRAMPH1_01G04099	ABC multidrug transporter	IPR001140 ABC transporter, transmembrane domain;IPR003439 ABC transporter-like;IPR003593 ATPase, AAA+ type, core;IPR011527 ABC transporter, transmembrane domain, type 1;IPR017871 ABC transporter, conserved site;IPR017940 ABC transporter, integral membrane type 1	C06
FGRAMPH1_01G04101	nonribosomal peptide synthetase	IPR000873 AMP-dependent synthetase/ligase;IPR001242 Condensation domain;IPR006162 Phosphopantetheine attachment site;IPR006163 Phosphopantetheine-binding;IPR009081 Acyl carrier protein-like;IPR010071 Amino acid adenylation;IPR013216 Methyltransferase type 11;IPR020806 Polyketide synthase, phosphopantetheine-binding;IPR020845 AMP-binding, conserved site	C06
FGRAMPH1_01G04087	nonribosomal peptide	IPR000192 Aminotransferase, class V/Cysteine desulfurase;IPR000873 AMP-dependent synthetase/ligase;IPR006163 Phosphopantetheine-binding;IPR009081 Acyl carrier protein-like;IPR010071 Amino acid adenylation;IPR010080 Thioester reductase;IPR013120 Male sterility, NAD-binding;IPR015421 Pyridoxal phosphate-dependent transferase, major region, subdomain 1;IPR015422 Pyridoxal phosphate-dependent transfe…	C06
FGRAMPH1_01G04211	related to transcription SIN3 binding	IPR007219 Transcription factor, fungi	C07
FGRAMPH1_01G04221	related to quinate transport	IPR003663 Sugar/inositol transporter;IPR005828 General substrate transporter;IPR005829 Sugar transporter, conserved site;IPR016196 Major facilitator superfamily domain, general substrate transporter;IPR020846 Major facilitator superfamily domain	C07
FGRAMPH1_01G04225	transcription factor	IPR001138 Zn(2)-C6 fungal-type DNA-binding domain	C07
FGRAMPH1_01G04229	epoxide hydrolase	IPR000639 Epoxide hydrolase-like;IPR010497 Epoxide hydrolase, N-terminal;IPR016292 Epoxide hydrolase	C07
FGRAMPH1_01G04231	geranylgeranyl diphosphate	IPR000092 Polyprenyl synthetase;IPR008949 Terpenoid synthase;IPR017446 Polyprenyl synthetase-related	C07
FGRAMPH1_01G04233	cytochrome P450 monooxygenase	IPR001128 Cytochrome P450;IPR002401 Cytochrome P450, E-class, group I;IPR017972 Cytochrome P450, conserved site	C07
FGRAMPH1_01G04235	cytochrome p450 3a17	IPR001128 Cytochrome P450;IPR002401 Cytochrome P450, E-class, group I;IPR017972 Cytochrome P450, conserved site	C07
FGRAMPH1_01G04237	dimethylaniline monooxygenase	IPR000960 Flavin monooxygenase FMO;IPR020946 Flavin monooxygenase-like	C07
FGRAMPH1_01G04239	aldo keto	IPR001395 Aldo/keto reductase;IPR020471 Aldo/keto reductase subgroup;IPR023210 NADP-dependent oxidoreductase domain	C07
FGRAMPH1_01G04241	acetyl-coenzyme A synthetase	IPR000873 AMP-dependent synthetase/ligase;IPR011904 Acetate-CoA ligase;IPR020845 AMP-binding, conserved site;IPR024597 Acyl-CoA synthase, domain of unknown function DUF3448	C07
FGRAMPH1_01G04243	demethylmenaquinone methyltransferase	IPR013216 Methyltransferase type 11	C07			upregulated
FGRAMPH1_01G04213	hypothetical protein	n.d.	C07
FGRAMPH1_01G04245	unnamed protein product	n.d.	C07
FGRAMPH1_01G04215	transcription factor	IPR001138 Zn(2)-C6 fungal-type DNA-binding domain;IPR007219 Transcription factor, fungi	C07
FGRAMPH1_01G04217	Allantoin permease	IPR001248 Permease, cytosine/purines, uracil, thiamine, allantoin;IPR012681 Nucleobase cation symporter-1, NCS1	C07
FGRAMPH1_01G04219	hydantoin utilization a	IPR002821 Hydantoinase/oxoprolinase;IPR008040 Hydantoinaseoxoprolinase, N-terminal;IPR010318 Protein of unknown function DUF917;IPR024071 Protein of unknown function DUF917, C-terminal	C07
FGRAMPH1_01G04329	organic hydroperoxide resistance	IPR003718 Peroxiredoxin, OsmC-like protein;IPR015946 K homology domain-like, alpha/beta;IPR019953 Peroxiredoxin, organic hydroperoxide resistance-related	C08
FGRAMPH1_01G04331	geranylgeranyl pyrophosphate synthetase	IPR005630 Terpene synthase, metal-binding domain;IPR008949 Terpenoid synthase;IPR017446 Polyprenyl synthetase-related	C08				upregulated	upregulated	upregulated
FGRAMPH1_01G04333	cral trio	IPR001251 Cellular retinaldehyde-binding/triple function, C-terminal	C08
FGRAMPH1_01G04335	malic acid transport	IPR004695 C4-dicarboxylate transporter/malic acid transport protein	C08
FGRAMPH1_01G04339	hypothetical protein	n.d.	C08
FGRAMPH1_01G04343	Ferric reductase transmembrane component 4	IPR013130 Flavoprotein transmembrane component	C08				upregulated
FGRAMPH1_01G04345	polyketide synthase (pks11)	IPR000794 Beta-ketoacyl synthase;IPR001227 Acyl transferase domain;IPR006163 Phosphopantetheine-binding;IPR009081 Acyl carrier protein-like;IPR011032 GroES-like;IPR013149 Alcohol dehydrogenase, C-terminal;IPR013154 Alcohol dehydrogenase GroES-like;IPR013217 Methyltransferase type 12;IPR013968 Polyketide synthase, KR;IPR014030 Beta-ketoacyl synthase, N-terminal;IPR014031 Beta-ketoacyl synthase, C-…	C08			upregulated
FGRAMPH1_01G04347	immune-responsive 1	IPR005656 MmgE/PrpD	C08
FGRAMPH1_01G04349	mfs transporter	IPR011701 Major facilitator superfamily;IPR016196 Major facilitator superfamily domain, general substrate transporter;IPR020846 Major facilitator superfamily domain	C08
FGRAMPH1_01G04351	short-chain dehydrogenase reductase sdr	IPR002925 Dienelactone hydrolase	C08
FGRAMPH1_01G04353	related to short-chain alcohol dehydrogenase	IPR002198 Short-chain dehydrogenase/reductase SDR;IPR002347 Glucose/ribitol dehydrogenase;IPR016040 NAD(P)-binding domain;IPR020904 Short-chain dehydrogenase/reductase, conserved site	C08
FGRAMPH1_01G04355	pathway-specific regulatory	IPR001138 Zn(2)-C6 fungal-type DNA-binding domain;IPR007219 Transcription factor, fungi	C08
FGRAMPH1_01G04327	choline dehydrogenase	IPR000172 Glucose-methanol-choline oxidoreductase, N-terminal;IPR007867 Glucose-methanol-choline oxidoreductase, C-terminal;IPR012132 Glucose-methanol-choline oxidoreductase	C08
FGRAMPH1_01G04337	ent-kaurene oxidase	IPR001128 Cytochrome P450;IPR002403 Cytochrome P450, E-class, group IV;IPR017972 Cytochrome P450, conserved site	C08
FGRAMPH1_01G04341	unnamed protein product	n.d.	C08
FGRAMPH1_01G05089	cholesterol 7-alpha-monooxygenase	IPR001128 Cytochrome P450;IPR002403 Cytochrome P450, E-class, group IV;IPR017972 Cytochrome P450, conserved site	C09				upregulated	upregulated	upregulated
FGRAMPH1_01G05091	cytochrome p450 3a7	n.d.	C09
FGRAMPH1_01G05095	related to cytochrome P450 7B1	IPR001128 Cytochrome P450;IPR002403 Cytochrome P450, E-class, group IV	C09
FGRAMPH1_01G05097	tri7-trichothecene biosynthesis	n.d.	C09
FGRAMPH1_01G05101	ent-kaurene oxidase	IPR001128 Cytochrome P450;IPR002403 Cytochrome P450, E-class, group IV;IPR017972 Cytochrome P450, conserved site	C09
FGRAMPH1_01G05103	hypothetical protein	IPR001128 Cytochrome P450;IPR002403 Cytochrome P450, E-class, group IV	C09
FGRAMPH1_01G05105	hypothetical protein	IPR007568 RTA-like protein	C09
FGRAMPH1_01G05107	hypothetical protein	n.d.	C09
FGRAMPH1_01G05109	metal-dependent amidase aminoacylase carboxypeptidase	IPR002933 Peptidase M20;IPR011650 Peptidase M20, dimerisation;IPR017144 Peptidase M20D, amidohydrolase, predicted;IPR017439 Amidohydrolase	C09
FGRAMPH1_01G05111	fungal specific transcription factor	n.d.	C09
FGRAMPH1_01G05093	cytochrome p450 3a7	IPR001128 Cytochrome P450;IPR002401 Cytochrome P450, E-class, group I	C09
FGRAMPH1_01G05099	unnamed protein product	n.d.	C09
FGRAMPH1_01G05147	high-affinity methionine permease	IPR002293 Amino acid/polyamine transporter I;IPR004841 Amino acid permease domain	C10		upregulated	upregulated
FGRAMPH1_01G05149	cytochrome-b5 reductase	IPR001199 Cytochrome b5;IPR001433 Oxidoreductase FAD/NAD(P)-binding;IPR001709 Flavoprotein pyridine nucleotide cytochrome reductase;IPR001834 NADH:cytochrome b5 reductase (CBR);IPR008333 Oxidoreductase, FAD-binding domain;IPR017927 Ferredoxin reductase-type FAD-binding domain;IPR017938 Riboflavin synthase-like beta-barrel;IPR018506 Cytochrome b5, heme-binding site	C10
FGRAMPH1_01G05151	cytochrome p450 oxidoreductase	IPR001128 Cytochrome P450;IPR002403 Cytochrome P450, E-class, group IV	C10
FGRAMPH1_01G05153	canalicular multispecific organic anion transporter 2	IPR001140 ABC transporter, transmembrane domain;IPR003439 ABC transporter-like;IPR003593 ATPase, AAA+ type, core;IPR011527 ABC transporter, transmembrane domain, type 1;IPR017871 ABC transporter, conserved site;IPR017940 ABC transporter, integral membrane type 1	C10
FGRAMPH1_01G05419	zinc-regulated transporter 1	IPR003689 Zinc/iron permease	C11			upregulated
FGRAMPH1_01G05421	hypothetical protein	n.d.	C11			upregulated
FGRAMPH1_01G05425	hypothetical protein	IPR000873 AMP-dependent synthetase/ligase;IPR009081 Acyl carrier protein-like;IPR013120 Male sterility, NAD-binding;IPR016040 NAD(P)-binding domain;IPR020845 AMP-binding, conserved site	C11
FGRAMPH1_01G05423	related to trehalase	IPR012901 N2227-like	C11
FGRAMPH1_01G05499	Choline transport	IPR002293 Amino acid/polyamine transporter I;IPR004840 Amino acid permease, conserved site;IPR004841 Amino acid permease domain	C12		upregulated	upregulated
FGRAMPH1_01G05501	copper amine oxidase 1	IPR000269 Copper amine oxidase;IPR015798 Copper amine oxidase, C-terminal;IPR015800 Copper amine oxidase, N2-terminal;IPR015801 Copper amine oxidase, N2/N3-terminal;IPR015802 Copper amine oxidase, N3-terminal;IPR016182 Copper amine oxidase, N-terminal	C12		upregulated
FGRAMPH1_01G05503	polyketide synthase	IPR002198 Short-chain dehydrogenase/reductase SDR;IPR002347 Glucose/ribitol dehydrogenase;IPR016040 NAD(P)-binding domain	C12
FGRAMPH1_01G05507	malic acid transport	IPR004695 C4-dicarboxylate transporter/malic acid transport protein	C12
FGRAMPH1_01G05509	hypothetical protein	n.d.	C12
FGRAMPH1_01G05513	gnat family	IPR016181 Acyl-CoA N-acyltransferase	C12
FGRAMPH1_01G05515	Isoflavone reductase like	IPR008030 NmrA-like;IPR016040 NAD(P)-binding domain	C12	upregulated	upregulated	upregulated
FGRAMPH1_01G05517	glutathione s-transferase	IPR010987 Glutathione S-transferase, C-terminal-like;IPR012336 Thioredoxin-like fold	C12
FGRAMPH1_01G05519	acyl- oxidase	IPR002655 Acyl-CoA oxidase, C-terminal;IPR006090 Acyl-CoA oxidase/dehydrogenase, type 1;IPR006091 Acyl-CoA oxidase/dehydrogenase, central domain;IPR009075 Acyl-CoA dehydrogenase/oxidase C-terminal;IPR009100 Acyl-CoA dehydrogenase/oxidase;IPR012258 Acyl-CoA oxidase;IPR013786 Acyl-CoA dehydrogenase/oxidase, N-terminal;IPR023570 Acyl-CoA oxidase, peroxisomal	C12
FGRAMPH1_01G05521	nf-x1 finger and helicase	IPR000571 Zinc finger, CCCH-type	C12
FGRAMPH1_01G05523	altered inheritance of mitochondria 6	IPR017946 PLC-like phosphodiesterase, TIM beta/alpha-barrel domain	C12
FGRAMPH1_01G05525	altered inheritance of mitochondria 6	IPR020683 Ankyrin repeat-containing domain	C12
FGRAMPH1_01G05527	alcohol dehydrogenase 5	IPR002085 Alcohol dehydrogenase superfamily, zinc-type;IPR011032 GroES-like;IPR013149 Alcohol dehydrogenase, C-terminal;IPR013154 Alcohol dehydrogenase GroES-like;IPR016040 NAD(P)-binding domain;IPR020843 Polyketide synthase, enoylreductase	C12		upregulated
FGRAMPH1_01G05531	hypothetical protein FPSE_03834	n.d.	C12	upregulated	upregulated	upregulated
FGRAMPH1_01G05533	hypothetical protein	n.d.	C12
FGRAMPH1_01G05497	transcription factor	IPR000704 Casein kinase II, regulatory subunit;IPR007219 Transcription factor, fungi	C12
FGRAMPH1_01G05505	acetamidase regulatory	IPR001138 Zn(2)-C6 fungal-type DNA-binding domain;IPR007219 Transcription factor, fungi	C12
FGRAMPH1_01G05511	heterokaryon incompatibility	IPR010730 Heterokaryon incompatibility	C12
FGRAMPH1_01G05529	maltose permease ( )	IPR003663 Sugar/inositol transporter;IPR005828 General substrate transporter;IPR005829 Sugar transporter, conserved site;IPR016196 Major facilitator superfamily domain, general substrate transporter;IPR020846 Major facilitator superfamily domain	C12
FGRAMPH1_01G05535	transcription factor	IPR007219 Transcription factor, fungi	C12
FGRAMPH1_01G05585	transcription factor	IPR001138 Zn(2)-C6 fungal-type DNA-binding domain;IPR002409 Aflatoxin biosynthesis regulatory protein	C13 Aurofusarin
FGRAMPH1_01G05587	6-hydroxy-d-nicotine oxidase	IPR006094 FAD linked oxidase, N-terminal;IPR012951 Berberine/berberine-like;IPR016166 FAD-binding, type 2;IPR016167 FAD-binding, type 2, subdomain 1;IPR016168 FAD-linked oxidase, FAD-binding, subdomain 2	C13 Aurofusarin
FGRAMPH1_01G05589	major facilitator superfamily transporter	IPR011701 Major facilitator superfamily;IPR016196 Major facilitator superfamily domain, general substrate transporter;IPR020846 Major facilitator superfamily domain	C13 Aurofusarin
FGRAMPH1_01G05591	fungal specific transcription factor domain-containing	IPR001138 Zn(2)-C6 fungal-type DNA-binding domain;IPR007219 Transcription factor, fungi	C13 Aurofusarin
FGRAMPH1_01G05593	polyketide synthase	IPR000794 Beta-ketoacyl synthase;IPR001031 Thioesterase;IPR001227 Acyl transferase domain;IPR006163 Phosphopantetheine-binding;IPR009081 Acyl carrier protein-like;IPR014030 Beta-ketoacyl synthase, N-terminal;IPR014031 Beta-ketoacyl synthase, C-terminal;IPR014043 Acyl transferase;IPR016035 Acyl transferase/acyl hydrolase/lysophospholipase;IPR016036 Malonyl-CoA ACP transacylase, ACP-binding;IPR0160…	C13 Aurofusarin
FGRAMPH1_01G05595	conidial pigment polyketide synthase partial	IPR011008 Dimeric alpha-beta barrel	C13 Aurofusarin
FGRAMPH1_01G05597	sterigmatocystin 8-o-methyltransferase	IPR001077 O-methyltransferase, family 2	C13 Aurofusarin
FGRAMPH1_01G05599	dimethylaniline monooxygenase 3	IPR000960 Flavin monooxygenase FMO;IPR012143 Dimethylaniline monooxygenase, N-oxide-forming;IPR020946 Flavin monooxygenase-like	C13 Aurofusarin
FGRAMPH1_01G05601	conidial pigment biosynthesis oxidase arb2 brown2	IPR001117 Multicopper oxidase, type 1;IPR002355 Multicopper oxidase, copper-binding site;IPR008972 Cupredoxin;IPR011706 Multicopper oxidase, type 2;IPR011707 Multicopper oxidase, type 3	C13 Aurofusarin
FGRAMPH1_01G05603	fasciclin domain family	IPR000782 FAS1 domain	C13 Aurofusarin
FGRAMPH1_01G05605	L-ascorbate oxidase	IPR001117 Multicopper oxidase, type 1;IPR002355 Multicopper oxidase, copper-binding site;IPR008972 Cupredoxin;IPR011706 Multicopper oxidase, type 2;IPR011707 Multicopper oxidase, type 3;IPR017762 L-ascorbate oxidase, fungi	C13 Aurofusarin
FGRAMPH1_01G05681	unnamed protein product	IPR002182 NB-ARC	C14			upregulated
FGRAMPH1_01G05685	sterigmatocystin biosynthesis	IPR001128 Cytochrome P450;IPR002401 Cytochrome P450, E-class, group I	C14
FGRAMPH1_01G05687	trichodiene oxygenase cytochrome P450	IPR001128 Cytochrome P450;IPR002401 Cytochrome P450, E-class, group I;IPR017972 Cytochrome P450, conserved site	C14
FGRAMPH1_01G05689	hypothetical protein	IPR001138 Zn(2)-C6 fungal-type DNA-binding domain;IPR007219 Transcription factor, fungi	C14
FGRAMPH1_01G05691	sterigmatocystin biosynthesis monooxygenase stcW	n.d.	C14
FGRAMPH1_01G05693	hypothetical protein	IPR002938 Monooxygenase, FAD-binding;IPR003042 Aromatic-ring hydroxylase-like	C14
FGRAMPH1_01G05695	cytochrome P450 monooxygenase	IPR001128 Cytochrome P450;IPR002401 Cytochrome P450, E-class, group I;IPR017972 Cytochrome P450, conserved site	C14
FGRAMPH1_01G05697	hypothetical protein	n.d.	C14
FGRAMPH1_01G05683	hypothetical protein	n.d.	C14			upregulated
FGRAMPH1_01G05747	K+ channel	IPR016196 Major facilitator superfamily domain, general substrate transporter	C15 Zearalenone
FGRAMPH1_01G05749	polyketide synthase	IPR000794 Beta-ketoacyl synthase;IPR001031 Thioesterase;IPR001227 Acyl transferase domain;IPR006162 Phosphopantetheine attachment site;IPR006163 Phosphopantetheine-binding;IPR009081 Acyl carrier protein-like;IPR014030 Beta-ketoacyl synthase, N-terminal;IPR014031 Beta-ketoacyl synthase, C-terminal;IPR014043 Acyl transferase;IPR016035 Acyl transferase/acyl hydrolase/lysophospholipase;IPR016036 Malo…	C15 Zearalenone
FGRAMPH1_01G05753	FAD binding domain-containing	IPR006094 FAD linked oxidase, N-terminal;IPR012951 Berberine/berberine-like;IPR016166 FAD-binding, type 2;IPR016168 FAD-linked oxidase, FAD-binding, subdomain 2	C15 Zearalenone
FGRAMPH1_01G05757	serine/threonine-protein kinase 6	IPR000719 Protein kinase, catalytic domain;IPR002290 Serine/threonine-protein kinase, catalytic domain;IPR008271 Serine/threonine-protein kinase, active site;IPR011009 Protein kinase-like domain;IPR017442 Serine/threonine-protein kinase-like domain;IPR020635 Tyrosine-protein kinase, catalytic domain	C15 Zearalenone
FGRAMPH1_01G05751	polyketide synthase	IPR000794 Beta-ketoacyl synthase;IPR001227 Acyl transferase domain;IPR006162 Phosphopantetheine attachment site;IPR006163 Phosphopantetheine-binding;IPR009081 Acyl carrier protein-like;IPR011032 GroES-like;IPR013149 Alcohol dehydrogenase, C-terminal;IPR013154 Alcohol dehydrogenase GroES-like;IPR013968 Polyketide synthase, KR;IPR014030 Beta-ketoacyl synthase, N-terminal;IPR014031 Beta-ketoacyl syn…	C15 Zearalenone
FGRAMPH1_01G15647	polyketide synthase (pks15)	IPR000794 Beta-ketoacyl synthase;IPR001227 Acyl transferase domain;IPR006163 Phosphopantetheine-binding;IPR009081 Acyl carrier protein-like;IPR013217 Methyltransferase type 12;IPR014030 Beta-ketoacyl synthase, N-terminal;IPR014031 Beta-ketoacyl synthase, C-terminal;IPR014043 Acyl transferase;IPR016035 Acyl transferase/acyl hydrolase/lysophospholipase;IPR016036 Malonyl-CoA ACP transacylase, ACP-bi…	C16 Decalin-containing diterpenoid pyrones			upregulated
FGRAMPH1_01G15649	o-methyltransferase domain	IPR007213 Leucine carboxyl methyltransferase	C16 Decalin-containing diterpenoid pyrones			upregulated
FGRAMPH1_01G15651	averantin oxidoreductase	IPR001128 Cytochrome P450;IPR002403 Cytochrome P450, E-class, group IV;IPR017972 Cytochrome P450, conserved site	C16 Decalin-containing diterpenoid pyrones			upregulated
FGRAMPH1_01G15653	geranylgeranyl pyrophosphate synthetase	IPR000092 Polyprenyl synthetase;IPR008949 Terpenoid synthase;IPR017446 Polyprenyl synthetase-related	C16 Decalin-containing diterpenoid pyrones			upregulated
FGRAMPH1_01G15655	short-chain dehydrogenase	IPR002198 Short-chain dehydrogenase/reductase SDR;IPR002347 Glucose/ribitol dehydrogenase;IPR016040 NAD(P)-binding domain	C16 Decalin-containing diterpenoid pyrones			upregulated
FGRAMPH1_01G15657	prenyltransferase family	IPR000537 UbiA prenyltransferase family	C16 Decalin-containing diterpenoid pyrones			upregulated
FGRAMPH1_01G15661	FAD-dependent monooxygenase	IPR002938 Monooxygenase, FAD-binding;IPR003042 Aromatic-ring hydroxylase-like	C16 Decalin-containing diterpenoid pyrones
FGRAMPH1_01G15663	O-methyl transferase B	IPR001077 O-methyltransferase, family 2	C16 Decalin-containing diterpenoid pyrones
FGRAMPH1_01G15659	integral membrane	n.d.	C16 Decalin-containing diterpenoid pyrones			upregulated
FGRAMPH1_01G15033	long-chain acyl- synthetase	IPR000873 AMP-dependent synthetase/ligase;IPR020845 AMP-binding, conserved site	C17			upregulated
FGRAMPH1_01G15035	lysine n-acyltransferase	IPR016181 Acyl-CoA N-acyltransferase;IPR019432 Siderophore biosynthesis protein, conserved domain	C17				upregulated
FGRAMPH1_01G15039	apoptosis-inducing factor 2	IPR001327 Pyridine nucleotide-disulphide oxidoreductase, NAD-binding domain;IPR013027 FAD-dependent pyridine nucleotide-disulphide oxidoreductase	C17
FGRAMPH1_01G15037	hypothetical protein	n.d.	C17
FGRAMPH1_01G15045	Vacuolar morphogenesis 6	IPR000547 Clathrin, heavy chain/VPS, 7-fold repeat;IPR001180 Citron-like;IPR019452 Vacuolar sorting protein 39/Transforming growth factor beta receptor-associated domain 1;IPR019453 Vacuolar sorting protein 39/Transforming growth factor beta receptor-associated domain 2	C17
FGRAMPH1_01G15043	related to PHO87	IPR001898 Sodium/sulphate symporter;IPR004331 SPX, N-terminal	C17
FGRAMPH1_01G15041	atpase	IPR001140 ABC transporter, transmembrane domain;IPR003439 ABC transporter-like;IPR003593 ATPase, AAA+ type, core;IPR011527 ABC transporter, transmembrane domain, type 1;IPR017871 ABC transporter, conserved site;IPR017940 ABC transporter, integral membrane type 1	C17					upregulated	upregulated
FGRAMPH1_01G14121	mfs transporter	IPR011701 Major facilitator superfamily;IPR016196 Major facilitator superfamily domain, general substrate transporter;IPR020846 Major facilitator superfamily domain	C18 Orcinol/orsellinic acid
FGRAMPH1_01G14123	Polyol transporter 5	IPR003663 Sugar/inositol transporter;IPR005828 General substrate transporter;IPR005829 Sugar transporter, conserved site;IPR016196 Major facilitator superfamily domain, general substrate transporter;IPR020846 Major facilitator superfamily domain	C18 Orcinol/orsellinic acid
FGRAMPH1_01G14125	hypothetical protein	n.d.	C18 Orcinol/orsellinic acid				upregulated	upregulated	upregulated
FGRAMPH1_01G14129	fungal hydrophobin	IPR001338 Hydrophobin, fungi	C18 Orcinol/orsellinic acid				upregulated	upregulated	upregulated
FGRAMPH1_01G14135	related to integral membrane PTH11	n.d.	C18 Orcinol/orsellinic acid
FGRAMPH1_01G14137	general amidase	IPR000120 Amidase;IPR015830 Amidase, fungi;IPR020556 Amidase, conserved site;IPR023631 Amidase signature domain	C18 Orcinol/orsellinic acid
FGRAMPH1_01G14139	polyketide synthase (pks14)	IPR000794 Beta-ketoacyl synthase;IPR001031 Thioesterase;IPR001227 Acyl transferase domain;IPR006163 Phosphopantetheine-binding;IPR009081 Acyl carrier protein-like;IPR014030 Beta-ketoacyl synthase, N-terminal;IPR014031 Beta-ketoacyl synthase, C-terminal;IPR014043 Acyl transferase;IPR016035 Acyl transferase/acyl hydrolase/lysophospholipase;IPR016036 Malonyl-CoA ACP transacylase, ACP-binding;IPR0160…	C18 Orcinol/orsellinic acid			upregulated
FGRAMPH1_01G14141	amidohydrolase 2	IPR006992 Amidohydrolase 2	C18 Orcinol/orsellinic acid
FGRAMPH1_01G14143	hypothetical protein	IPR007632 Anoctamin/TMEM 16	C18 Orcinol/orsellinic acid
FGRAMPH1_01G14145	hypothetical protein	IPR001261 ArgE/DapE/ACY1/CPG2/YscS, conserved site;IPR002933 Peptidase M20;IPR017141 Peptidase M20, carboxypeptidase S	C18 Orcinol/orsellinic acid
FGRAMPH1_01G14147	endo-beta- -glucanase d	IPR005103 Glycoside hydrolase, family 61	C18 Orcinol/orsellinic acid	upregulated	upregulated	upregulated	upregulated	upregulated	upregulated
FGRAMPH1_01G14149	hypothetical protein	IPR006210 Epidermal growth factor-like;IPR009030 Growth factor, receptor	C18 Orcinol/orsellinic acid	upregulated	upregulated	upregulated
FGRAMPH1_01G14155	hypothetical protein	IPR010829 Cerato-platanin	C18 Orcinol/orsellinic acid
FGRAMPH1_01G14133	aat family amino acid transporter	IPR002293 Amino acid/polyamine transporter I;IPR004840 Amino acid permease, conserved site;IPR004841 Amino acid permease domain	C18 Orcinol/orsellinic acid
FGRAMPH1_01G14131	aat family amino acid transporter	IPR001128 Cytochrome P450;IPR002403 Cytochrome P450, E-class, group IV;IPR017972 Cytochrome P450, conserved site	C18 Orcinol/orsellinic acid		upregulated	upregulated
FGRAMPH1_01G14151	unnamed protein product	n.d.	C18 Orcinol/orsellinic acid
FGRAMPH1_01G14153	hypothetical protein	n.d.	C18 Orcinol/orsellinic acid
FGRAMPH1_01G14127	integral membrane PTH11	n.d.	C18 Orcinol/orsellinic acid				upregulated	upregulated	upregulated
FGRAMPH1_01G14017	c6 finger	IPR001138 Zn(2)-C6 fungal-type DNA-binding domain;IPR021858 Protein of unknown function DUF3468	C19
FGRAMPH1_01G14019	zinc alcohol dehydrogenase	IPR002085 Alcohol dehydrogenase superfamily, zinc-type;IPR011032 GroES-like;IPR013149 Alcohol dehydrogenase, C-terminal;IPR016040 NAD(P)-binding domain;IPR020843 Polyketide synthase, enoylreductase	C19
FGRAMPH1_01G14021	hypothetical protein FPSE_05362	IPR000868 Isochorismatase-like	C19			upregulated
FGRAMPH1_01G14025	flavin-containing monooxygenase yucca10	IPR023753 Pyridine nucleotide-disulphide oxidoreductase, FAD/NAD(P)-binding domain	C19
FGRAMPH1_01G14027	rds1 protein	n.d.	C19
FGRAMPH1_01G14031	pyrroline-5-carboxylate reductase	IPR000304 Pyrroline-5-carboxylate reductase;IPR004455 NADP oxidoreductase, coenzyme F420-dependent;IPR008927 6-phosphogluconate dehydrogenase, C-terminal-like;IPR016040 NAD(P)-binding domain	C19					upregulated	upregulated
FGRAMPH1_01G14033	endoglucanase family 5 glycoside hydrolase	IPR001547 Glycoside hydrolase, family 5;IPR013781 Glycoside hydrolase, subgroup, catalytic domain;IPR017853 Glycoside hydrolase, superfamily	C19
FGRAMPH1_01G14035	hypothetical protein	IPR001138 Zn(2)-C6 fungal-type DNA-binding domain	C19
FGRAMPH1_01G14037	maltose permease	IPR003663 Sugar/inositol transporter;IPR005828 General substrate transporter;IPR016196 Major facilitator superfamily domain, general substrate transporter;IPR020846 Major facilitator superfamily domain	C19
FGRAMPH1_01G14041	mannosyl-oligosaccharide alpha-1,2-mannosidase	IPR001382 Glycoside hydrolase, family 47	C19
FGRAMPH1_01G14043	nmra family	IPR008030 NmrA-like;IPR016040 NAD(P)-binding domain	C19				upregulated	upregulated	upregulated
FGRAMPH1_01G14045	transcriptional activator Mut3p	IPR007219 Transcription factor, fungi	C19
FGRAMPH1_01G14047	hypothetical protein	n.d.	C19
FGRAMPH1_01G14051	Transmembrane 53-B	IPR008547 Protein of unknown function DUF829, TMEM53	C19
FGRAMPH1_01G14055	hypothetical protein	IPR007400 PrpF protein	C19
FGRAMPH1_01G14057	c6 transcription factor	IPR001138 Zn(2)-C6 fungal-type DNA-binding domain;IPR007219 Transcription factor, fungi	C19
FGRAMPH1_01G14059	mitochondrial carrier	IPR002067 Mitochondrial carrier protein;IPR018108 Mitochondrial substrate/solute carrier;IPR023395 Mitochondrial carrier domain	C19
FGRAMPH1_01G14061	vitamin h transporter	IPR011701 Major facilitator superfamily;IPR016196 Major facilitator superfamily domain, general substrate transporter;IPR020846 Major facilitator superfamily domain	C19
FGRAMPH1_01G14053	hypothetical protein	IPR002523 Mg2+ transporter protein, CorA-like/Zinc transport protein ZntB	C19
FGRAMPH1_01G14049	metallo-beta-lactamase family	IPR001279 Beta-lactamase-like	C19
FGRAMPH1_01G14039	cell surface glyco 1	n.d.	C19
FGRAMPH1_01G13875	hypothetical protein	IPR011701 Major facilitator superfamily;IPR016196 Major facilitator superfamily domain, general substrate transporter;IPR020846 Major facilitator superfamily domain	C20
FGRAMPH1_01G13879	hypothetical protein FPSE_06622	IPR002933 Peptidase M20;IPR011650 Peptidase M20, dimerisation;IPR017144 Peptidase M20D, amidohydrolase, predicted;IPR017439 Amidohydrolase	C20
FGRAMPH1_01G13881	hypothetical protein	IPR001138 Zn(2)-C6 fungal-type DNA-binding domain	C20
FGRAMPH1_01G13883	beta-glucosidase M	IPR001764 Glycoside hydrolase, family 3, N-terminal;IPR002772 Glycoside hydrolase, family 3, C-terminal;IPR017853 Glycoside hydrolase, superfamily	C20
FGRAMPH1_01G13885	hypothetical secreted	n.d.	C20
FGRAMPH1_01G13887	cytochrome p450 1a1	IPR001128 Cytochrome P450;IPR002401 Cytochrome P450, E-class, group I;IPR017972 Cytochrome P450, conserved site	C20
FGRAMPH1_01G13889	hc-toxin efflux carrier toxa	IPR001138 Zn(2)-C6 fungal-type DNA-binding domain;IPR021833 Protein of unknown function DUF3425	C20
FGRAMPH1_01G13891	hc-toxin efflux carrier toxa	IPR011701 Major facilitator superfamily;IPR016196 Major facilitator superfamily domain, general substrate transporter;IPR020846 Major facilitator superfamily domain	C20
FGRAMPH1_01G13601	siderophore iron transporter mirB	IPR011701 Major facilitator superfamily;IPR016196 Major facilitator superfamily domain, general substrate transporter;IPR020846 Major facilitator superfamily domain	C21 Triacetylfusarinine
FGRAMPH1_01G13603	related to aerobactin siderophore biosynthesis iucB	IPR016181 Acyl-CoA N-acyltransferase;IPR019432 Siderophore biosynthesis protein, conserved domain	C21 Triacetylfusarinine			upregulated
FGRAMPH1_01G13607	nonribosomal peptide synthetase	IPR000873 AMP-dependent synthetase/ligase;IPR001242 Condensation domain;IPR006162 Phosphopantetheine attachment site;IPR006163 Phosphopantetheine-binding;IPR009081 Acyl carrier protein-like;IPR010071 Amino acid adenylation;IPR020806 Polyketide synthase, phosphopantetheine-binding;IPR020845 AMP-binding, conserved site	C21 Triacetylfusarinine			upregulated
FGRAMPH1_01G13605	enoyl- hydratase	IPR001753 Crotonase, core	C21 Triacetylfusarinine
FGRAMPH1_01G13599	ferri-bacillibactin esterase	IPR000801 Putative esterase	C21 Triacetylfusarinine
FGRAMPH1_01G13565	hypothetical protein	IPR008775 Phytanoyl-CoA dioxygenase	C22	upregulated
FGRAMPH1_01G13567	3-hydroxybenzoate 6-hydroxylase 1	IPR002938 Monooxygenase, FAD-binding;IPR003042 Aromatic-ring hydroxylase-like;IPR006076 FAD dependent oxidoreductase	C22	upregulated
FGRAMPH1_01G13569	cocaine esterase	IPR000383 X-Pro dipeptidyl-peptidase-like domain;IPR005674 CocE/NonD hydrolase;IPR008979 Galactose-binding domain-like;IPR013736 Peptidase S15/CocE/NonD, C-terminal	C22
FGRAMPH1_01G13571	hypothetical protein	IPR008775 Phytanoyl-CoA dioxygenase	C22
FGRAMPH1_01G13573	related to transporter HOL1	IPR005829 Sugar transporter, conserved site;IPR011701 Major facilitator superfamily;IPR016196 Major facilitator superfamily domain, general substrate transporter;IPR020846 Major facilitator superfamily domain	C22
FGRAMPH1_01G13575	epoxide hydrolase	IPR000639 Epoxide hydrolase-like;IPR010497 Epoxide hydrolase, N-terminal	C22
FGRAMPH1_01G13577	hypothetical protein	IPR002818 ThiJ/PfpI	C22
FGRAMPH1_01G13579	hypothetical protein	IPR003439 ABC transporter-like;IPR003593 ATPase, AAA+ type, core;IPR007817 Pyoverdine biosynthesis;IPR010929 CDR ABC transporter;IPR013525 ABC-2 type transporter;IPR017871 ABC transporter, conserved site	C22
FGRAMPH1_01G13583	siderophore iron transporter mirb	IPR011701 Major facilitator superfamily;IPR016196 Major facilitator superfamily domain, general substrate transporter;IPR020846 Major facilitator superfamily domain	C22			upregulated
FGRAMPH1_01G13581	nonribosomal peptide synthetase	IPR000873 AMP-dependent synthetase/ligase;IPR003480 Transferase;IPR006162 Phosphopantetheine attachment site;IPR006163 Phosphopantetheine-binding;IPR009081 Acyl carrier protein-like;IPR020806 Polyketide synthase, phosphopantetheine-binding;IPR020845 AMP-binding, conserved site;IPR023213 Chloramphenicol acetyltransferase-like domain	C22			upregulated
FGRAMPH1_01G13095	glycosyl hydrolase family 17	IPR000490 Glycoside hydrolase, family 17;IPR013781 Glycoside hydrolase, subgroup, catalytic domain;IPR017853 Glycoside hydrolase, superfamily	C23 Trichothecene
FGRAMPH1_01G13097	Rhamnogalacturonan acetyltransferase	IPR001087 Lipase, GDSL;IPR013830 Esterase, SGNH hydrolase-type;IPR013831 Esterase, SGNH hydrolase-type, subgroup	C23 Trichothecene	upregulated	upregulated	upregulated
FGRAMPH1_01G13099	hypothetical protein	IPR002227 Tyrosinase;IPR008922 Uncharacterised domain, di-copper centre	C23 Trichothecene			upregulated	upregulated	upregulated	upregulated
FGRAMPH1_01G13101	trichothecene C-15 esterase	IPR005152 Lipase, secreted	C23 Trichothecene		upregulated	upregulated		upregulated
FGRAMPH1_01G13103	3-acetyltrichothecene 4-O-acetyltransferase	n.d.	C23 Trichothecene
FGRAMPH1_01G13105	15-O-acetyltransferase	IPR009992 15-O-acetyltransferase Tri3	C23 Trichothecene			upregulated
FGRAMPH1_01G13107	trichodiene oxygenase	IPR001128 Cytochrome P450;IPR002401 Cytochrome P450, E-class, group I;IPR017972 Cytochrome P450, conserved site	C23 Trichothecene			upregulated
FGRAMPH1_01G13111	trichodiene synthase	IPR008949 Terpenoid synthase;IPR010458 Trichodiene synthase, ascomycetes;IPR024652 Trichodiene synthase	C23 Trichothecene			upregulated
FGRAMPH1_01G13113	regulatory	IPR021858 Protein of unknown function DUF3468	C23 Trichothecene			upregulated
FGRAMPH1_01G13115	AF359360_10 TRI9	IPR013265 TRI9, Fusarium species	C23 Trichothecene			upregulated
FGRAMPH1_01G13117	isotrichodermin C-15 hydroxylase	IPR001128 Cytochrome P450;IPR002401 Cytochrome P450, E-class, group I;IPR017972 Cytochrome P450, conserved site	C23 Trichothecene			upregulated
FGRAMPH1_01G13119	trichothecene efflux pump	IPR010573 Fungal trichothecene efflux pump;IPR016196 Major facilitator superfamily domain, general substrate transporter;IPR020846 Major facilitator superfamily domain	C23 Trichothecene
FGRAMPH1_01G13121	cytochrome P450	IPR001128 Cytochrome P450	C23 Trichothecene
FGRAMPH1_01G13123	trichothecene biosynthesis gene	IPR015943 WD40/YVTN repeat-like-containing domain	C23 Trichothecene			upregulated
FGRAMPH1_01G13109	regulatory	IPR015880 Zinc finger, C2H2-like;IPR016766 Transcription regulator Tri6	C23 Trichothecene			upregulated
FGRAMPH1_01G13001	hypothetical protein	n.d.	C24					upregulated	upregulated
FGRAMPH1_01G13007	hypothetical protein	n.d.	C24
FGRAMPH1_01G13009	unnamed protein product	n.d.	C24
FGRAMPH1_01G13011	hypothetical protein	n.d.	C24
FGRAMPH1_01G13013	aristolochene synthase	IPR008949 Terpenoid synthase	C24		upregulated		upregulated	upregulated	upregulated
FGRAMPH1_01G13015	unnamed protein product	n.d.	C24
FGRAMPH1_01G13019	phosphotransferase enzyme family	IPR002575 Aminoglycoside phosphotransferase;IPR011009 Protein kinase-like domain	C24
FGRAMPH1_01G13021	hypothetical protein	IPR001478 PDZ/DHR/GLGF;IPR001940 Peptidase S1C, HrtA/DegP2/Q/S;IPR009003 Peptidase cysteine/serine, trypsin-like	C24
FGRAMPH1_01G13023	conidial pigment biosynthesis oxidase arb2 brown2	IPR001128 Cytochrome P450	C24						upregulated
FGRAMPH1_01G13005	DNA helicase	n.d.	C24
FGRAMPH1_01G13003	hypothetical protein	n.d.	C24
FGRAMPH1_01G13017	unnamed protein product	n.d.	C24
FGRAMPH1_01G12823	amino-acid permease inda1	IPR002293 Amino acid/polyamine transporter I;IPR004841 Amino acid permease domain	C25
FGRAMPH1_01G12825	zinc-type alcohol dehydrogenase	IPR002085 Alcohol dehydrogenase superfamily, zinc-type;IPR011032 GroES-like;IPR013149 Alcohol dehydrogenase, C-terminal;IPR013154 Alcohol dehydrogenase GroES-like;IPR016040 NAD(P)-binding domain;IPR020843 Polyketide synthase, enoylreductase	C25		upregulated	upregulated	upregulated	upregulated	upregulated
FGRAMPH1_01G12827	dimethylglycine oxidase	IPR006076 FAD dependent oxidoreductase;IPR006222 Glycine cleavage T-protein, N-terminal;IPR013977 Glycine cleavage T-protein, C-terminal barrel	C25	upregulated	upregulated	upregulated
FGRAMPH1_01G12831	fad dependent oxidoreductase	IPR006076 FAD dependent oxidoreductase	C25
FGRAMPH1_01G12829	related to C6 transcription factor	IPR001138 Zn(2)-C6 fungal-type DNA-binding domain;IPR007219 Transcription factor, fungi	C25
FGRAMPH1_01G12649	polyketide synthase (pks8)	IPR000794 Beta-ketoacyl synthase;IPR001227 Acyl transferase domain;IPR006162 Phosphopantetheine attachment site;IPR006163 Phosphopantetheine-binding;IPR009081 Acyl carrier protein-like;IPR011032 GroES-like;IPR013217 Methyltransferase type 12;IPR013968 Polyketide synthase, KR;IPR014030 Beta-ketoacyl synthase, N-terminal;IPR014031 Beta-ketoacyl synthase, C-terminal;IPR014043 Acyl transferase;IPR016…	C26	upregulated	upregulated	upregulated
FGRAMPH1_01G12651	hypothetical protein FLAG1_11886	n.d.	C26
FGRAMPH1_01G12653	lipase esterase	IPR013094 Alpha/beta hydrolase fold-3	C26		upregulated	upregulated
FGRAMPH1_01G12655	beta-galactosidase B	IPR001944 Glycoside hydrolase, family 35;IPR008979 Galactose-binding domain-like;IPR013781 Glycoside hydrolase, subgroup, catalytic domain;IPR017853 Glycoside hydrolase, superfamily;IPR018954 Beta-galactosidase, domain 2	C26			upregulated
FGRAMPH1_01G12657	hypothetical protein	n.d.	C26
FGRAMPH1_01G12659	transporter hol1	IPR011701 Major facilitator superfamily;IPR016196 Major facilitator superfamily domain, general substrate transporter;IPR020846 Major facilitator superfamily domain	C26
FGRAMPH1_01G12661	general amidase	IPR000120 Amidase;IPR015830 Amidase, fungi;IPR023631 Amidase signature domain	C26			upregulated
FGRAMPH1_01G12663	pot family proton-dependent oligopeptide transporter	IPR000109 Oligopeptide transporter;IPR016196 Major facilitator superfamily domain, general substrate transporter;IPR018456 PTR2 family proton/oligopeptide symporter, conserved site	C26
FGRAMPH1_01G12435	galactinol synthase	IPR002495 Glycosyl transferase, family 8	C27
FGRAMPH1_01G12437	alcohol dehydrogenase	IPR001395 Aldo/keto reductase;IPR018170 Aldo/keto reductase, conserved site;IPR020471 Aldo/keto reductase subgroup;IPR023210 NADP-dependent oxidoreductase domain	C27
FGRAMPH1_01G12439	linear gramicidin synthase subunit d	IPR000873 AMP-dependent synthetase/ligase;IPR006163 Phosphopantetheine-binding;IPR009081 Acyl carrier protein-like;IPR013120 Male sterility, NAD-binding;IPR016040 NAD(P)-binding domain;IPR020806 Polyketide synthase, phosphopantetheine-binding	C27
FGRAMPH1_01G12441	thioredoxin reductase	IPR000103 Pyridine nucleotide-disulphide oxidoreductase, class-II;IPR013027 FAD-dependent pyridine nucleotide-disulphide oxidoreductase;IPR023753 Pyridine nucleotide-disulphide oxidoreductase, FAD/NAD(P)-binding domain	C27
FGRAMPH1_01G11969	unnamed protein product	IPR001425 Rhodopsin, bacterial;IPR018229 Rhodopsin, retinal binding site	C28 Carotenoid
FGRAMPH1_01G11973	bifunctional lycopene cyclase phytoene synthase	IPR002060 Squalene/phytoene synthase;IPR008949 Terpenoid synthase;IPR017825 Lycopene cyclase domain;IPR019845 Squalene/phytoene synthase, conserved site	C28 Carotenoid
FGRAMPH1_01G11975	lignostilbene alphabeta-dioxygenase i	IPR004294 Carotenoid oxygenase	C28 Carotenoid
FGRAMPH1_01G11971	phytoene dehydrogenase	IPR002937 Amine oxidase;IPR008150 Phytoene dehydrogenase, bacterial-type, conserved site;IPR014105 Zeta-phytoene desaturase	C28 Carotenoid
FGRAMPH1_01G11483	hypothetical protein	n.d.	C29
FGRAMPH1_01G11487	integral membrane	IPR006759 Glycosyl transferase, family 54	C29
FGRAMPH1_01G11491	oxidoreductase	IPR001327 Pyridine nucleotide-disulphide oxidoreductase, NAD-binding domain;IPR013027 FAD-dependent pyridine nucleotide-disulphide oxidoreductase;IPR023753 Pyridine nucleotide-disulphide oxidoreductase, FAD/NAD(P)-binding domain	C29
FGRAMPH1_01G11493	hypothetical protein	IPR016040 NAD(P)-binding domain	C29			upregulated
FGRAMPH1_01G11495	multidrug resistance	IPR011701 Major facilitator superfamily;IPR016196 Major facilitator superfamily domain, general substrate transporter;IPR020846 Major facilitator superfamily domain	C29
FGRAMPH1_01G11497	Unsaturated rhamnogalacturonyl hydrolase yteR	IPR008928 Six-hairpin glycosidase-like;IPR010905 Glycosyl hydrolase, family 88;IPR012341 Six-hairpin glycosidase	C29	upregulated	upregulated	upregulated			upregulated
FGRAMPH1_01G11499	Tip elongation aberrant 3	IPR011043 Galactose oxidase/kelch, beta-propeller;IPR015915 Kelch-type beta propeller	C29
FGRAMPH1_01G11501	hypothetical protein	n.d.	C29
FGRAMPH1_01G11503	multidrug resistant	IPR011701 Major facilitator superfamily;IPR016196 Major facilitator superfamily domain, general substrate transporter;IPR020846 Major facilitator superfamily domain	C29						upregulated
FGRAMPH1_01G11505	brefeldin a resistance	IPR003439 ABC transporter-like;IPR003593 ATPase, AAA+ type, core;IPR004881 Ribosome biogenesis GTPase RsgA, putative;IPR010929 CDR ABC transporter;IPR013525 ABC-2 type transporter;IPR017871 ABC transporter, conserved site	C29
FGRAMPH1_01G11507	hypothetical protein	n.d.	C29
FGRAMPH1_01G11509	hypothetical protein	IPR001128 Cytochrome P450;IPR002403 Cytochrome P450, E-class, group IV;IPR017972 Cytochrome P450, conserved site	C29
FGRAMPH1_01G11511	4-coumarate-- ligase 7	IPR000873 AMP-dependent synthetase/ligase;IPR020845 AMP-binding, conserved site	C29
FGRAMPH1_01G11513	Regulatory alcR	IPR001138 Zn(2)-C6 fungal-type DNA-binding domain	C29
FGRAMPH1_01G11485	related to GNAT family	IPR000182 GCN5-related N-acetyltransferase (GNAT) domain;IPR016181 Acyl-CoA N-acyltransferase	C29
FGRAMPH1_01G11481	hypothetical protein	IPR006076 FAD dependent oxidoreductase;IPR017941 Rieske [2Fe-2S] iron-sulphur domain	C29
FGRAMPH1_01G11399	positive activator of transcription	IPR007219 Transcription factor, fungi	C30
FGRAMPH1_01G11403	hypothetical protein	IPR001810 F-box domain, cyclin-like	C30
FGRAMPH1_01G11405	hypothetical protein	n.d.	C30
FGRAMPH1_01G11407	Gluconate 5-dehydrogenase	IPR002198 Short-chain dehydrogenase/reductase SDR;IPR002347 Glucose/ribitol dehydrogenase;IPR016040 NAD(P)-binding domain;IPR020842 Polyketide synthase/Fatty acid synthase, KR;IPR020904 Short-chain dehydrogenase/reductase, conserved site	C30
FGRAMPH1_01G11401	lovastatin nonaketide synthase	IPR000794 Beta-ketoacyl synthase;IPR013217 Methyltransferase type 12	C30
FGRAMPH1_01G11397	MFS transporter	IPR011701 Major facilitator superfamily;IPR016196 Major facilitator superfamily domain, general substrate transporter;IPR020846 Major facilitator superfamily domain	C30
FGRAMPH1_01G16081	related to Tri201-trichothecene 3-O-acetyltransferase	IPR003480 Transferase;IPR023213 Chloramphenicol acetyltransferase-like domain	C31			upregulated
FGRAMPH1_01G16083	related to integral membrane PTH11	n.d.	C31			upregulated
FGRAMPH1_01G16085	polyketide synthase (pks2)	IPR000794 Beta-ketoacyl synthase;IPR001227 Acyl transferase domain;IPR006162 Phosphopantetheine attachment site;IPR006163 Phosphopantetheine-binding;IPR009081 Acyl carrier protein-like;IPR011032 GroES-like;IPR013149 Alcohol dehydrogenase, C-terminal;IPR013217 Methyltransferase type 12;IPR013968 Polyketide synthase, KR;IPR014030 Beta-ketoacyl synthase, N-terminal;IPR014031 Beta-ketoacyl synthase, …	C31			upregulated
FGRAMPH1_01G16087	hypothetical protein	n.d.	C31			upregulated
FGRAMPH1_01G16093	unnamed protein product	n.d.	C31
FGRAMPH1_01G16095	Speckle-type POZ	n.d.	C31
FGRAMPH1_01G16097	unnamed protein product	n.d.	C31			upregulated
FGRAMPH1_01G16099	Sugar transport 13	IPR003663 Sugar/inositol transporter;IPR005828 General substrate transporter;IPR005829 Sugar transporter, conserved site;IPR016196 Major facilitator superfamily domain, general substrate transporter;IPR020846 Major facilitator superfamily domain	C31
FGRAMPH1_01G16101	hypothetical protein	n.d.	C31
FGRAMPH1_01G16103	myo-inositol 2-dehydrogenase	IPR000683 Oxidoreductase, N-terminal;IPR004104 Oxidoreductase, C-terminal;IPR016040 NAD(P)-binding domain	C31	upregulated
FGRAMPH1_01G16077	sterol 3-beta-glucosyltransferase	n.d.	C31
FGRAMPH1_01G16079	hypothetical protein	n.d.	C31
FGRAMPH1_01G16165	salicylate hydroxylase	IPR002938 Monooxygenase, FAD-binding;IPR003042 Aromatic-ring hydroxylase-like;IPR006076 FAD dependent oxidoreductase	C32
FGRAMPH1_01G16167	hypothetical protein	IPR011701 Major facilitator superfamily;IPR016196 Major facilitator superfamily domain, general substrate transporter;IPR020846 Major facilitator superfamily domain	C32
FGRAMPH1_01G16163	Transcriptional activator UGA3	IPR001138 Zn(2)-C6 fungal-type DNA-binding domain	C32
FGRAMPH1_01G16169	hypothetical protein	n.d.	C32
FGRAMPH1_01G16171	cytochrome p450	IPR001128 Cytochrome P450;IPR002401 Cytochrome P450, E-class, group I;IPR017972 Cytochrome P450, conserved site	C32
FGRAMPH1_01G16173	unnamed protein product	IPR001138 Zn(2)-C6 fungal-type DNA-binding domain;IPR007087 Zinc finger, C2H2;IPR007219 Transcription factor, fungi;IPR013087 Zinc finger, C2H2-type/integrase, DNA-binding;IPR015880 Zinc finger, C2H2-like	C32
FGRAMPH1_01G17741	hypothetical protein	IPR001202 WW/Rsp5/WWP;IPR002713 FF domain	C33 Ferricrocin
FGRAMPH1_01G17743	major facilitator superfamily transporter	IPR011701 Major facilitator superfamily;IPR016196 Major facilitator superfamily domain, general substrate transporter	C33 Ferricrocin
FGRAMPH1_01G17745	translation initiation factor eIF-2B subunit 2	IPR000649 Initiation factor 2B-related	C33 Ferricrocin
FGRAMPH1_01G17747	transcription factor	IPR001138 Zn(2)-C6 fungal-type DNA-binding domain	C33 Ferricrocin
FGRAMPH1_01G17749	L-ornithine N5-oxygenase	n.d.	C33 Ferricrocin
FGRAMPH1_01G17751	nonribosomal peptide synthetase	IPR000873 AMP-dependent synthetase/ligase;IPR001242 Condensation domain;IPR006162 Phosphopantetheine attachment site;IPR006163 Phosphopantetheine-binding;IPR009081 Acyl carrier protein-like;IPR010071 Amino acid adenylation;IPR020806 Polyketide synthase, phosphopantetheine-binding;IPR020845 AMP-binding, conserved site	C33 Ferricrocin
FGRAMPH1_01G17753	hypothetical protein	IPR010856 Protein of unknown function DUF1479	C33 Ferricrocin
FGRAMPH1_01G17755	choline dehydrogenase	IPR000172 Glucose-methanol-choline oxidoreductase, N-terminal;IPR007867 Glucose-methanol-choline oxidoreductase, C-terminal;IPR012132 Glucose-methanol-choline oxidoreductase	C33 Ferricrocin
FGRAMPH1_01G17739	dpp1-diacylglycerol pyrophosphate phosphatase	IPR000326 Phosphatidic acid phosphatase type 2/haloperoxidase;IPR016118 Phosphatidic acid phosphatase/chloroperoxidase, N-terminal	C33 Ferricrocin
FGRAMPH1_01G18779	lysr family regulatory	IPR023213 Chloramphenicol acetyltransferase-like domain	C34			upregulated
FGRAMPH1_01G18781	hypothetical protein	n.d.	C34
FGRAMPH1_01G18777	polyketide synthase	IPR000542 Acyltransferase ChoActase/COT/CPT;IPR000794 Beta-ketoacyl synthase;IPR001227 Acyl transferase domain;IPR006163 Phosphopantetheine-binding;IPR009081 Acyl carrier protein-like;IPR011032 GroES-like;IPR013149 Alcohol dehydrogenase, C-terminal;IPR013217 Methyltransferase type 12;IPR013968 Polyketide synthase, KR;IPR014030 Beta-ketoacyl synthase, N-terminal;IPR014031 Beta-ketoacyl synthase, C…	C34
FGRAMPH1_01G19351	hypothetical protein	IPR018565 Kinetochore subunit NKP2	C35
FGRAMPH1_01G19353	peptidyl-trna hydrolase	n.d.	C35
FGRAMPH1_01G19355	Transcription initiation factor TFIID subunit 12	IPR003228 Transcription initiation factor TFIID;IPR009072 Histone-fold	C35
FGRAMPH1_01G19357	26s proteasome regulatory subunit n3	IPR000717 Proteasome component (PCI) domain;IPR011991 Winged helix-turn-helix transcription repressor DNA-binding;IPR013143 PCI/PINT associated module;IPR013586 26S proteasome regulatory subunit, C-terminal	C35
FGRAMPH1_01G19359	hypothetical protein	IPR003590 Leucine-rich repeat, ribonuclease inhibitor subtype	C35
FGRAMPH1_01G19361	hypothetical protein	IPR002717 MOZ/SAS-like protein;IPR016181 Acyl-CoA N-acyltransferase	C35
FGRAMPH1_01G19363	ATP synthase 9 precursor (Lipid-binding )	IPR000454 ATPase, F0 complex, subunit C;IPR002379 ATPase, F0/V0 complex, subunit C;IPR020537 ATPase, F0 complex, subunit C, DCCD-binding site	C35
FGRAMPH1_01G19365	exosome complex exonuclease rrp6	IPR002121 Helicase/RNase D C-terminal, HRDC domain;IPR002562 3'-5' exonuclease;IPR010997 HRDC-like;IPR012337 Ribonuclease H-like;IPR012588 Exosome-associated factor Rrp6, N-terminal	C35
FGRAMPH1_01G19367	hypothetical protein	n.d.	C35
FGRAMPH1_01G19369	lpha-trehalose-phosphate synthase	IPR001830 Glycosyl transferase, family 20;IPR012766 Alpha,alpha-trehalose-phosphate synthase	C35
FGRAMPH1_01G19349	l-aminoadipate-semialdehyde dehydrogenase large subunit	IPR000873 AMP-dependent synthetase/ligase;IPR006163 Phosphopantetheine-binding;IPR009081 Acyl carrier protein-like;IPR010071 Amino acid adenylation;IPR010080 Thioester reductase;IPR013120 Male sterility, NAD-binding;IPR014397 L-aminoadipate-semialdehyde dehydrogenase, large subunit;IPR016040 NAD(P)-binding domain;IPR020845 AMP-binding, conserved site	C35
FGRAMPH1_01G22287	hypothetical protein	IPR001138 Zn(2)-C6 fungal-type DNA-binding domain	C36
FGRAMPH1_01G22289	platelet-activating factor acetylhydrolase	n.d.	C36
FGRAMPH1_01G22293	longiborneol synthase	IPR008949 Terpenoid synthase;IPR024652 Trichodiene synthase	C36			upregulated
FGRAMPH1_01G22295	glycosyl hydrolase family 10	IPR001000 Glycoside hydrolase, family 10;IPR013781 Glycoside hydrolase, subgroup, catalytic domain;IPR017853 Glycoside hydrolase, superfamily	C36	upregulated	upregulated	upregulated
FGRAMPH1_01G22299	3-hydroxyphenylacetate 6-hydroxylase	IPR001128 Cytochrome P450;IPR002401 Cytochrome P450, E-class, group I	C36		upregulated
FGRAMPH1_01G22301	Activator of stress s 1	IPR000704 Casein kinase II, regulatory subunit;IPR007219 Transcription factor, fungi	C36
FGRAMPH1_01G22297	unnamed protein product	IPR001810 F-box domain, cyclin-like	C36
FGRAMPH1_01G22305	fumarylacetoacetase	IPR002529 Fumarylacetoacetase, C-terminal;IPR005959 Fumarylacetoacetase;IPR011234 Fumarylacetoacetase, C-terminal-related;IPR015377 Fumarylacetoacetase, N-terminal	C37	upregulated	upregulated	upregulated
FGRAMPH1_01G22307	homogentisate 1,2-dioxygenase	IPR005708 Homogentisate 1,2-dioxygenase;IPR011051 Cupin, RmlC-type	C37		upregulated	upregulated
FGRAMPH1_01G22309	Levanbiose-producing levanase	IPR001362 Glycoside hydrolase, family 32;IPR008985 Concanavalin A-like lectin/glucanase;IPR013148 Glycosyl hydrolases family 32, N-terminal;IPR013189 Glycosyl hydrolase family 32, C-terminal;IPR023296 Glycosyl hydrolase family 43, five-bladed beta-propellor domain	C37			upregulated
FGRAMPH1_01G22311	bifunctional xylanase deacetylase	IPR002509 Polysaccharide deacetylase;IPR011330 Glycoside hydrolase/deacetylase, beta/alpha-barrel	C37	upregulated	upregulated	upregulated
FGRAMPH1_01G22313	major facilitator superfamily transporter	IPR011701 Major facilitator superfamily;IPR016196 Major facilitator superfamily domain, general substrate transporter;IPR020846 Major facilitator superfamily domain	C37			upregulated
FGRAMPH1_01G22315	thioesterase family	n.d.	C37
FGRAMPH1_01G22317	3-oxoacyl-[acyl-carrier ] reductase	IPR002198 Short-chain dehydrogenase/reductase SDR;IPR002347 Glucose/ribitol dehydrogenase;IPR016040 NAD(P)-binding domain	C37
FGRAMPH1_01G22321	carnitinyl- dehydratase	IPR001753 Crotonase, core	C37
FGRAMPH1_01G22327	enoyl- hydratase	IPR001753 Crotonase, core	C37
FGRAMPH1_01G22329	acetamidase regulatory	IPR007219 Transcription factor, fungi	C37
FGRAMPH1_01G22333	coenzyme a synthetase	IPR000873 AMP-dependent synthetase/ligase;IPR001451 Bacterial transferase hexapeptide repeat;IPR006163 Phosphopantetheine-binding;IPR009081 Acyl carrier protein-like;IPR011004 Trimeric LpxA-like;IPR020806 Polyketide synthase, phosphopantetheine-binding	C37		upregulated	upregulated
FGRAMPH1_01G22323	alpha beta hydrolase fold family	n.d.	C37
FGRAMPH1_01G22325	Acyl- synthetase family member mitochondrial	IPR000873 AMP-dependent synthetase/ligase;IPR020845 AMP-binding, conserved site	C37
FGRAMPH1_01G22331	mfs general substrate transporter	IPR011701 Major facilitator superfamily;IPR016196 Major facilitator superfamily domain, general substrate transporter	C37
FGRAMPH1_01G22319	Cutinase transcription factor 1 beta	IPR007219 Transcription factor, fungi	C37
FGRAMPH1_01G22449	Isoflavone reductase like	IPR008030 NmrA-like;IPR016040 NAD(P)-binding domain	C38
FGRAMPH1_01G22455	serine threonine- kinase RIO1	IPR000687 RIO kinase;IPR011009 Protein kinase-like domain;IPR017407 Serine/threonine-protein kinase Rio1;IPR018934 RIO-like kinase;IPR018935 RIO kinase, conserved site	C38
FGRAMPH1_01G22453	transcription factor	IPR001138 Zn(2)-C6 fungal-type DNA-binding domain;IPR007219 Transcription factor, fungi	C38
FGRAMPH1_01G22463	hypothetical protein	IPR004302 Chitin-binding, domain 3	C38	upregulated	upregulated	upregulated
FGRAMPH1_01G22465	linear gramicidin synthase subunit d	IPR000873 AMP-dependent synthetase/ligase;IPR002198 Short-chain dehydrogenase/reductase SDR;IPR002347 Glucose/ribitol dehydrogenase;IPR006162 Phosphopantetheine attachment site;IPR006163 Phosphopantetheine-binding;IPR009081 Acyl carrier protein-like;IPR010080 Thioester reductase;IPR013120 Male sterility, NAD-binding;IPR016040 NAD(P)-binding domain;IPR020842 Polyketide synthase/Fatty acid synthase…	C38
FGRAMPH1_01G22469	aat family amino acid transporter	IPR002293 Amino acid/polyamine transporter I;IPR004840 Amino acid permease, conserved site;IPR004841 Amino acid permease domain	C38
FGRAMPH1_01G22471	PNS1 protein	IPR007603 Choline transporter-like	C38
FGRAMPH1_01G22473	autophagy- 17	IPR007240 Autophagy-related protein 17	C38
FGRAMPH1_01G22475	related to calpain	IPR000169 Peptidase, cysteine peptidase active site;IPR001300 Peptidase C2, calpain, catalytic domain;IPR022684 Peptidase C2, calpain family	C38
FGRAMPH1_01G22451	aspartic ase precursor	IPR001461 Peptidase A1;IPR001969 Peptidase aspartic, active site;IPR009007 Peptidase aspartic, catalytic;IPR021109 Peptidase aspartic	C38
FGRAMPH1_01G22457	rna-dependent rna polymerase 2	IPR007855 RNA-dependent RNA polymerase, eukaryotic-type	C38
FGRAMPH1_01G22459	hypothetical protein	n.d.	C38
FGRAMPH1_01G22461	unnamed protein product	n.d.	C38
FGRAMPH1_01G22529	L-pipecolate oxidase	IPR006076 FAD dependent oxidoreductase	C39
FGRAMPH1_01G22531	N amino acid transport system protein	IPR013057 Amino acid transporter, transmembrane	C39
FGRAMPH1_01G22533	hypothetical protein	n.d.	C39
FGRAMPH1_01G22535	acb 4-hydroxyacetophenone monooxygenase	IPR000103 Pyridine nucleotide-disulphide oxidoreductase, class-II;IPR012143 Dimethylaniline monooxygenase, N-oxide-forming;IPR020946 Flavin monooxygenase-like	C39
FGRAMPH1_01G22537	hypothetical protein	IPR009959 Polyketide cyclase, SnoaL-like	C39
FGRAMPH1_01G22539	integral membrane	n.d.	C39			upregulated
FGRAMPH1_01G22541	palmitoyltransferase akr1	IPR001594 Zinc finger, DHHC-type, palmitoyltransferase;IPR002110 Ankyrin repeat;IPR020683 Ankyrin repeat-containing domain	C39
FGRAMPH1_01G22527	unnamed protein product	IPR001138 Zn(2)-C6 fungal-type DNA-binding domain	C39
FGRAMPH1_01G25145	mfs sp sugar:h+ symporter	IPR003663 Sugar/inositol transporter;IPR005828 General substrate transporter;IPR005829 Sugar transporter, conserved site;IPR016196 Major facilitator superfamily domain, general substrate transporter;IPR020846 Major facilitator superfamily domain	C40
FGRAMPH1_01G25147	transcriptional regulator	IPR007396 Negative transcriptional regulator;IPR009002 FMN-binding split barrel-related;IPR012349 FMN-binding split barrel	C40
FGRAMPH1_01G25149	dal5-allantoate and ureidosuccinate permease	IPR011701 Major facilitator superfamily;IPR016196 Major facilitator superfamily domain, general substrate transporter;IPR020846 Major facilitator superfamily domain	C40
FGRAMPH1_01G25151	zn 2cys6 transcription factor	n.d.	C40
FGRAMPH1_01G25157	sugar transporter stl1	IPR003663 Sugar/inositol transporter;IPR005828 General substrate transporter;IPR005829 Sugar transporter, conserved site;IPR016196 Major facilitator superfamily domain, general substrate transporter;IPR020846 Major facilitator superfamily domain	C40
FGRAMPH1_01G25159	hypothetical protein	IPR008816 Glycine zipper 2TM domain	C40
FGRAMPH1_01G25161	unnamed protein product	IPR001138 Zn(2)-C6 fungal-type DNA-binding domain	C40
FGRAMPH1_01G25163	taurine dioxygenase	IPR003819 Taurine catabolism dioxygenase TauD/TfdA	C40		upregulated	upregulated			upregulated
FGRAMPH1_01G25167	gnat family acetyltransferase	IPR000182 GCN5-related N-acetyltransferase (GNAT) domain;IPR016181 Acyl-CoA N-acyltransferase	C40
FGRAMPH1_01G25169	beta-glucuronidase	IPR006101 Glycoside hydrolase, family 2;IPR006102 Glycoside hydrolase, family 2, immunoglobulin-like beta-sandwich;IPR006103 Glycoside hydrolase, family 2, TIM barrel;IPR006104 Glycoside hydrolase, family 2, N-terminal;IPR008979 Galactose-binding domain-like;IPR013781 Glycoside hydrolase, subgroup, catalytic domain;IPR013812 Glycoside hydrolase, family 2/20, immunoglobulin-like beta-sandwich doma…	C40			upregulated
FGRAMPH1_01G25171	maltose permease	IPR005828 General substrate transporter;IPR016196 Major facilitator superfamily domain, general substrate transporter;IPR020846 Major facilitator superfamily domain	C40			upregulated
FGRAMPH1_01G25177	hypothetical protein	IPR001128 Cytochrome P450;IPR001433 Oxidoreductase FAD/NAD(P)-binding;IPR002401 Cytochrome P450, E-class, group I;IPR003097 FAD-binding, type 1;IPR008254 Flavodoxin/nitric oxide synthase;IPR017927 Ferredoxin reductase-type FAD-binding domain;IPR017938 Riboflavin synthase-like beta-barrel;IPR017972 Cytochrome P450, conserved site;IPR023173 NADPH-cytochrome p450 reductase, FAD-binding, alpha-helica…	C40
FGRAMPH1_01G25153	hypothetical protein	IPR002018 Carboxylesterase, type B;IPR019826 Carboxylesterase type B, active site	C40
FGRAMPH1_01G25155	hypothetical protein	n.d.	C40
FGRAMPH1_01G25173	hypothetical protein	n.d.	C40
FGRAMPH1_01G25165	c6 finger	IPR001138 Zn(2)-C6 fungal-type DNA-binding domain;IPR007219 Transcription factor, fungi	C40
FGRAMPH1_01G25175	related to integral membrane	n.d.	C40
FGRAMPH1_01G25347	transcription factor	n.d.	C41			upregulated
FGRAMPH1_01G25351	hypothetical protein	IPR007219 Transcription factor, fungi	C41	upregulated	upregulated	upregulated
FGRAMPH1_01G25349	terpene synthase metal-containing	IPR005630 Terpene synthase, metal-binding domain;IPR008949 Terpenoid synthase	C41			upregulated
FGRAMPH1_01G25685	hypothetical protein	n.d.	C42 FusarinC
FGRAMPH1_01G25689	related to hydrolases or acyltransferases (alpha beta hydrolase superfamily)	n.d.	C42 FusarinC
FGRAMPH1_01G25691	polyketide synthase	IPR000794 Beta-ketoacyl synthase;IPR000873 AMP-dependent synthetase/ligase;IPR001227 Acyl transferase domain;IPR001242 Condensation domain;IPR006162 Phosphopantetheine attachment site;IPR006163 Phosphopantetheine-binding;IPR009081 Acyl carrier protein-like;IPR010071 Amino acid adenylation;IPR013120 Male sterility, NAD-binding;IPR013217 Methyltransferase type 12;IPR013968 Polyketide synthase, KR;I…	C42 FusarinC
FGRAMPH1_01G25699	fusarin C cluster-oxidoreductase	IPR005645 Serine hydrolase FSH	C42 FusarinC
FGRAMPH1_01G25701	fusarin C cluster-transporter	IPR001411 Tetracycline resistance protein TetB/drug resistance transporter;IPR011701 Major facilitator superfamily;IPR016196 Major facilitator superfamily domain, general substrate transporter;IPR020846 Major facilitator superfamily domain	C42 FusarinC
FGRAMPH1_01G25693	alpha beta hydrolase	n.d.	C42 FusarinC
FGRAMPH1_01G25695	fusarin C cluster-translation Elongation factor	IPR004045 Glutathione S-transferase, N-terminal;IPR004046 Glutathione S-transferase, C-terminal;IPR010987 Glutathione S-transferase, C-terminal-like;IPR012336 Thioredoxin-like fold;IPR017933 Glutathione S-transferase/chloride channel, C-terminal	C42 FusarinC
FGRAMPH1_01G25687	Dimethylaniline monooxygenase [N-oxide-forming] 2	IPR020946 Flavin monooxygenase-like	C42 FusarinC
FGRAMPH1_01G25697	fusarin C cluster-peptidase	IPR001461 Peptidase A1;IPR009007 Peptidase aspartic, catalytic;IPR021109 Peptidase aspartic	C42 FusarinC
FGRAMPH1_01G25703	fusarin C cluster-oxidoreductase	IPR015590 Aldehyde dehydrogenase domain;IPR016161 Aldehyde/histidinol dehydrogenase;IPR016162 Aldehyde dehydrogenase, N-terminal;IPR016163 Aldehyde dehydrogenase, C-terminal	C42 FusarinC
FGRAMPH1_01G25705	fusarin C cluster-cytochrome P450	IPR001128 Cytochrome P450;IPR002401 Cytochrome P450, E-class, group I;IPR017972 Cytochrome P450, conserved site	C42 FusarinC
FGRAMPH1_01G25707	fusarin C cluster-methyltransferase	IPR005299 SAM dependent carboxyl methyltransferase	C42 FusarinC
FGRAMPH1_01G11241	GCY protein	IPR001395 Aldo/keto reductase;IPR018170 Aldo/keto reductase, conserved site;IPR020471 Aldo/keto reductase subgroup;IPR023210 NADP-dependent oxidoreductase domain	C43
FGRAMPH1_01G11243	sorbitol dehydrogenase	IPR002085 Alcohol dehydrogenase superfamily, zinc-type;IPR002328 Alcohol dehydrogenase, zinc-type, conserved site;IPR011032 GroES-like;IPR013149 Alcohol dehydrogenase, C-terminal;IPR013154 Alcohol dehydrogenase GroES-like;IPR016040 NAD(P)-binding domain;IPR020843 Polyketide synthase, enoylreductase	C43
FGRAMPH1_01G11245	2-deoxy-D-gluconate 3-dehydrogenase	IPR002198 Short-chain dehydrogenase/reductase SDR;IPR002347 Glucose/ribitol dehydrogenase;IPR016040 NAD(P)-binding domain;IPR020842 Polyketide synthase/Fatty acid synthase, KR;IPR020904 Short-chain dehydrogenase/reductase, conserved site	C43
FGRAMPH1_01G11247	glucosamine 6-phosphate N-acetyltransferase	IPR000182 GCN5-related N-acetyltransferase (GNAT) domain;IPR016181 Acyl-CoA N-acyltransferase	C43
FGRAMPH1_01G10833	c6 zinc finger	IPR001138 Zn(2)-C6 fungal-type DNA-binding domain;IPR007087 Zinc finger, C2H2;IPR013087 Zinc finger, C2H2-type/integrase, DNA-binding;IPR015880 Zinc finger, C2H2-like	C44
FGRAMPH1_01G10837	hypothetical protein	n.d.	C44
FGRAMPH1_01G10839	mfs-type transporter	IPR005829 Sugar transporter, conserved site;IPR011701 Major facilitator superfamily;IPR016196 Major facilitator superfamily domain, general substrate transporter;IPR020846 Major facilitator superfamily domain	C44
FGRAMPH1_01G10841	polyketide synthase (pks7)	IPR000794 Beta-ketoacyl synthase;IPR001227 Acyl transferase domain;IPR009081 Acyl carrier protein-like;IPR011032 GroES-like;IPR013968 Polyketide synthase, KR;IPR014030 Beta-ketoacyl synthase, N-terminal;IPR014031 Beta-ketoacyl synthase, C-terminal;IPR014043 Acyl transferase;IPR016035 Acyl transferase/acyl hydrolase/lysophospholipase;IPR016036 Malonyl-CoA ACP transacylase, ACP-binding;IPR016038 Th…	C44			upregulated
FGRAMPH1_01G10847	alpha-d-xyloside xylohydrolase	IPR000322 Glycoside hydrolase, family 31;IPR011013 Glycoside hydrolase-type carbohydrate-binding;IPR013785 Aldolase-type TIM barrel;IPR017853 Glycoside hydrolase, superfamily	C44
FGRAMPH1_01G10851	maltose permease mal31	IPR003663 Sugar/inositol transporter;IPR005828 General substrate transporter;IPR005829 Sugar transporter, conserved site;IPR016196 Major facilitator superfamily domain, general substrate transporter;IPR020846 Major facilitator superfamily domain	C44
FGRAMPH1_01G10853	bzip transcription factor	IPR004827 Basic-leucine zipper (bZIP) transcription factor;IPR011616 bZIP transcription factor, bZIP-1;IPR013910 Transcription factor PAP1;IPR023167 Yap1 redox domain	C44
FGRAMPH1_01G10855	hypothetical protein	IPR019007 WW domain binding protein 11	C44
FGRAMPH1_01G10857	mfs monocarboxylate	IPR011701 Major facilitator superfamily;IPR016196 Major facilitator superfamily domain, general substrate transporter;IPR020846 Major facilitator superfamily domain	C44
FGRAMPH1_01G10829	unnamed protein product	n.d.	C44
FGRAMPH1_01G10849	transcription factor zms1	IPR001138 Zn(2)-C6 fungal-type DNA-binding domain;IPR007087 Zinc finger, C2H2;IPR007219 Transcription factor, fungi;IPR013087 Zinc finger, C2H2-type/integrase, DNA-binding;IPR015880 Zinc finger, C2H2-like	C44
FGRAMPH1_01G10843	unnamed protein product	n.d.	C44
FGRAMPH1_01G09887	myo-inositol transporter	IPR003663 Sugar/inositol transporter;IPR005828 General substrate transporter;IPR005829 Sugar transporter, conserved site;IPR016196 Major facilitator superfamily domain, general substrate transporter;IPR020846 Major facilitator superfamily domain	C45
FGRAMPH1_01G09889	related to ARCA	n.d.	C45
FGRAMPH1_01G09891	cytochrome p450 oxidoreductase	IPR001128 Cytochrome P450;IPR002401 Cytochrome P450, E-class, group I;IPR017972 Cytochrome P450, conserved site	C45
FGRAMPH1_01G09893	nadph-ferrihemo reductase	IPR001094 Flavodoxin;IPR001433 Oxidoreductase FAD/NAD(P)-binding;IPR001709 Flavoprotein pyridine nucleotide cytochrome reductase;IPR003097 FAD-binding, type 1;IPR008254 Flavodoxin/nitric oxide synthase;IPR017927 Ferredoxin reductase-type FAD-binding domain;IPR017938 Riboflavin synthase-like beta-barrel;IPR023173 NADPH-cytochrome p450 reductase, FAD-binding, alpha-helical domain-3	C45
FGRAMPH1_01G09897	myo-inositol 2-dehydrogenase	IPR000683 Oxidoreductase, N-terminal;IPR004104 Oxidoreductase, C-terminal;IPR016040 NAD(P)-binding domain	C45
FGRAMPH1_01G09895	unnamed protein product	n.d.	C45
FGRAMPH1_01G09655	acriflavine sensitivity control acr-2	IPR001138 Zn(2)-C6 fungal-type DNA-binding domain;IPR021858 Protein of unknown function DUF3468	C46
FGRAMPH1_01G09653	n-alkane-inducible cytochrome p450	IPR001128 Cytochrome P450;IPR002401 Cytochrome P450, E-class, group I;IPR017972 Cytochrome P450, conserved site	C46
FGRAMPH1_01G09651	long-chain-fatty-acid- ligase	IPR000873 AMP-dependent synthetase/ligase;IPR001242 Condensation domain;IPR020845 AMP-binding, conserved site	C46
FGRAMPH1_01G09367	stress responsive a b barrel	IPR011008 Dimeric alpha-beta barrel;IPR013097 Stress responsive alpha-beta barrel	C47
FGRAMPH1_01G09369	cytochrome p450	IPR001128 Cytochrome P450;IPR002403 Cytochrome P450, E-class, group IV;IPR017972 Cytochrome P450, conserved site	C47
FGRAMPH1_01G09371	polyketide synthase	IPR000794 Beta-ketoacyl synthase;IPR001227 Acyl transferase domain;IPR006162 Phosphopantetheine attachment site;IPR006163 Phosphopantetheine-binding;IPR009081 Acyl carrier protein-like;IPR011032 GroES-like;IPR013149 Alcohol dehydrogenase, C-terminal;IPR013217 Methyltransferase type 12;IPR013968 Polyketide synthase, KR;IPR014030 Beta-ketoacyl synthase, N-terminal;IPR014031 Beta-ketoacyl synthase, …	C47
FGRAMPH1_01G09373	nonribosomal peptide synthetase	IPR000873 AMP-dependent synthetase/ligase;IPR001242 Condensation domain;IPR006162 Phosphopantetheine attachment site;IPR006163 Phosphopantetheine-binding;IPR009081 Acyl carrier protein-like;IPR010071 Amino acid adenylation;IPR020806 Polyketide synthase, phosphopantetheine-binding;IPR020845 AMP-binding, conserved site	C47
FGRAMPH1_01G09365	class III aminotransferase	IPR005814 Aminotransferase class-III;IPR015421 Pyridoxal phosphate-dependent transferase, major region, subdomain 1;IPR015422 Pyridoxal phosphate-dependent transferase, major region, subdomain 2;IPR015424 Pyridoxal phosphate-dependent transferase, major domain	C47
FGRAMPH1_01G09287	hypothetical protein	n.d.	C48				upregulated	upregulated
FGRAMPH1_01G09289	hypothetical protein	n.d.	C48
FGRAMPH1_01G09291	mfs sp sugar:h+ symporter	IPR003663 Sugar/inositol transporter;IPR005828 General substrate transporter;IPR005829 Sugar transporter, conserved site;IPR016196 Major facilitator superfamily domain, general substrate transporter;IPR020846 Major facilitator superfamily domain	C48
FGRAMPH1_01G09293	acetoacetate decarboxylase	IPR010451 Acetoacetate decarboxylase;IPR023375 Acetoacetate decarboxylase beta barrel domain	C48
FGRAMPH1_01G09295	hypothetical protein	IPR001138 Zn(2)-C6 fungal-type DNA-binding domain	C48
FGRAMPH1_01G09297	hypothetical protein	n.d.	C48
FGRAMPH1_01G09299	presilphiperfolan-8-beta-ol synthase	IPR005630 Terpene synthase, metal-binding domain;IPR008949 Terpenoid synthase	C48
FGRAMPH1_01G09301	transcription factor	IPR001138 Zn(2)-C6 fungal-type DNA-binding domain	C48
FGRAMPH1_01G09303	Cytochrome P450 4F12	IPR001128 Cytochrome P450;IPR002401 Cytochrome P450, E-class, group I	C48
FGRAMPH1_01G09305	hypothetical protein	IPR000873 AMP-dependent synthetase/ligase;IPR003480 Transferase;IPR009081 Acyl carrier protein-like;IPR020845 AMP-binding, conserved site;IPR023213 Chloramphenicol acetyltransferase-like domain	C48
FGRAMPH1_01G09309	Spore wall maturation DIT1	IPR007817 Pyoverdine biosynthesis	C48
FGRAMPH1_01G09313	ent-kaurene oxidase	IPR001128 Cytochrome P450;IPR002403 Cytochrome P450, E-class, group IV;IPR017972 Cytochrome P450, conserved site	C48
FGRAMPH1_01G09315	copper-transporting ATPase 2	IPR001757 ATPase, P-type, K/Mg/Cd/Cu/Zn/Na/Ca/Na/H-transporter;IPR005834 Haloacid dehalogenase-like hydrolase;IPR006121 Heavy metal-associated domain, HMA;IPR006122 Heavy metal-associated domain, copper ion-binding;IPR006403 ATPase, P type, cation/copper-transporter;IPR006416 ATPase, P-type, heavy metal translocating;IPR008250 ATPase, P-type, ATPase-associated domain;IPR018303 ATPase, P-type phos…	C48
FGRAMPH1_01G09321	hypothetical protein	IPR008030 NmrA-like;IPR016040 NAD(P)-binding domain	C48
FGRAMPH1_01G09319	hypothetical protein	n.d.	C48
FGRAMPH1_01G09317	hypothetical protein	n.d.	C48
FGRAMPH1_01G09323	unnamed protein product	n.d.	C48
FGRAMPH1_01G09325	7-alpha-hydroxycholest-4-en-3-one 12-alpha-hydroxylase	IPR001128 Cytochrome P450;IPR002403 Cytochrome P450, E-class, group IV;IPR017972 Cytochrome P450, conserved site	C48						upregulated
FGRAMPH1_01G09311	trichodiene oxygenase	IPR001128 Cytochrome P450;IPR002401 Cytochrome P450, E-class, group I;IPR017972 Cytochrome P450, conserved site	C48
FGRAMPH1_01G09063	nadh-dependent flavin oxidoreductase	IPR001155 NADH:flavin oxidoreductase/NADH oxidase, N-terminal;IPR013785 Aldolase-type TIM barrel	C49 Butenolide		upregulated	upregulated
FGRAMPH1_01G09065	hypothetical protein	IPR000120 Amidase;IPR015830 Amidase, fungi;IPR023631 Amidase signature domain	C49 Butenolide
FGRAMPH1_01G09067	benzoate 4-monooxygenase	IPR001128 Cytochrome P450;IPR002401 Cytochrome P450, E-class, group I;IPR017972 Cytochrome P450, conserved site	C49 Butenolide
FGRAMPH1_01G09069	transcription factor	IPR001138 Zn(2)-C6 fungal-type DNA-binding domain	C49 Butenolide
FGRAMPH1_01G09071	2og-fe oxygenase family	IPR005123 Oxoglutarate/iron-dependent oxygenase	C49 Butenolide
FGRAMPH1_01G09073	gnat family n-	IPR000182 GCN5-related N-acetyltransferase (GNAT) domain;IPR016181 Acyl-CoA N-acyltransferase	C49 Butenolide
FGRAMPH1_01G09075	glutamate decarboxylase	IPR002129 Pyridoxal phosphate-dependent decarboxylase;IPR015421 Pyridoxal phosphate-dependent transferase, major region, subdomain 1;IPR015422 Pyridoxal phosphate-dependent transferase, major region, subdomain 2;IPR015424 Pyridoxal phosphate-dependent transferase, major domain	C49 Butenolide
FGRAMPH1_01G09077	major facilitator superfamily transporter	IPR011701 Major facilitator superfamily;IPR016196 Major facilitator superfamily domain, general substrate transporter	C49 Butenolide
FGRAMPH1_01G09023	quinate utilization oxidoreductase	IPR000683 Oxidoreductase, N-terminal;IPR004104 Oxidoreductase, C-terminal;IPR016040 NAD(P)-binding domain	C50
FGRAMPH1_01G09025	related to dehydrogenases and related s	IPR000683 Oxidoreductase, N-terminal;IPR004104 Oxidoreductase, C-terminal;IPR016040 NAD(P)-binding domain	C50			upregulated
FGRAMPH1_01G09029	Cutinase transcription factor 1 beta	IPR001138 Zn(2)-C6 fungal-type DNA-binding domain;IPR007219 Transcription factor, fungi	C50
FGRAMPH1_01G09031	alcohol dehydrogenase	IPR001395 Aldo/keto reductase;IPR023210 NADP-dependent oxidoreductase domain	C50
FGRAMPH1_01G09033	alcohol dehydrogenase 2	IPR002085 Alcohol dehydrogenase superfamily, zinc-type;IPR002328 Alcohol dehydrogenase, zinc-type, conserved site;IPR011032 GroES-like;IPR013149 Alcohol dehydrogenase, C-terminal;IPR013154 Alcohol dehydrogenase GroES-like;IPR016040 NAD(P)-binding domain;IPR020843 Polyketide synthase, enoylreductase	C50
FGRAMPH1_01G08883	cyclopropane-fatty-acyl-phospholipid synthase	IPR001128 Cytochrome P450;IPR002403 Cytochrome P450, E-class, group IV	C51
FGRAMPH1_01G08887	hypothetical protein	n.d.	C51			upregulated
FGRAMPH1_01G08899	N amino acid transport system protein	IPR013057 Amino acid transporter, transmembrane	C51
FGRAMPH1_01G08907	endo-beta- -glucanase d	IPR000254 Cellulose-binding domain, fungal;IPR005103 Glycoside hydrolase, family 61	C51			upregulated
FGRAMPH1_01G08909	proteinase T precursor	IPR000209 Peptidase S8/S53, subtilisin/kexin/sedolisin;IPR009020 Proteinase inhibitor, propeptide;IPR010259 Proteinase inhibitor I9, subtilisin propeptide;IPR015500 Peptidase S8, subtilisin-related;IPR022398 Peptidase S8, subtilisin, His-active site;IPR023827 Peptidase S8, subtilisin, Asp-active site;IPR023828 Peptidase S8, subtilisin, Ser-active site	C51
FGRAMPH1_01G08913	myo-inositol transport ITR1	IPR003663 Sugar/inositol transporter;IPR005828 General substrate transporter;IPR005829 Sugar transporter, conserved site;IPR016196 Major facilitator superfamily domain, general substrate transporter;IPR020846 Major facilitator superfamily domain	C51
FGRAMPH1_01G08915	hypothetical protein	n.d.	C51
FGRAMPH1_01G08917	major facilitator superfamily transporter	IPR011701 Major facilitator superfamily;IPR016196 Major facilitator superfamily domain, general substrate transporter	C51
FGRAMPH1_01G08921	related to 2,4-dihydroxyhept-2-ene-1,7-dioic acid aldolase	IPR005000 Aldehyde-lyase domain;IPR015813 Pyruvate/Phosphoenolpyruvate kinase	C51
FGRAMPH1_01G08931	unspecified product	IPR021476 Protein of unknown function DUF3129	C51	upregulated	upregulated	upregulated
FGRAMPH1_01G08933	bacterial leucyl aminopeptidase	IPR007484 Peptidase M28	C51	upregulated	upregulated	upregulated
FGRAMPH1_01G08935	isotrichodermin c-15 hydroxylase	IPR001128 Cytochrome P450;IPR002401 Cytochrome P450, E-class, group I;IPR017972 Cytochrome P450, conserved site	C51
FGRAMPH1_01G08937	bacterial leucyl aminopeptidase	IPR002198 Short-chain dehydrogenase/reductase SDR;IPR002347 Glucose/ribitol dehydrogenase;IPR016040 NAD(P)-binding domain;IPR020904 Short-chain dehydrogenase/reductase, conserved site	C51
FGRAMPH1_01G08939	hypothetical protein	IPR011058 Cyanovirin-N	C51
FGRAMPH1_01G08941	hypothetical protein	n.d.	C51
FGRAMPH1_01G08949	abc multidrug	IPR003439 ABC transporter-like;IPR010929 CDR ABC transporter;IPR013525 ABC-2 type transporter;IPR017871 ABC transporter, conserved site	C51
FGRAMPH1_01G08951	C6 zinc finger domain-containing	IPR001138 Zn(2)-C6 fungal-type DNA-binding domain	C51
FGRAMPH1_01G08945	abc multidrug	n.d.	C51
FGRAMPH1_01G08943	LOW QUALITY PROTEIN: hypothetical protein	n.d.	C51
FGRAMPH1_01G08925	unnamed protein product	IPR007219 Transcription factor, fungi	C51				upregulated	upregulated	upregulated
FGRAMPH1_01G08923	ppr1-transcription factor regulating pyrimidine pathway	IPR006139 D-isomer specific 2-hydroxyacid dehydrogenase, catalytic domain;IPR006140 D-isomer specific 2-hydroxyacid dehydrogenase, NAD-binding;IPR016040 NAD(P)-binding domain	C51
FGRAMPH1_01G08919	hypothetical protein	IPR001138 Zn(2)-C6 fungal-type DNA-binding domain;IPR007219 Transcription factor, fungi	C51
FGRAMPH1_01G08897	amidohydrolase ytcJ-like	IPR011059 Metal-dependent hydrolase, composite domain;IPR013108 Amidohydrolase 3	C51
FGRAMPH1_01G08885	hypothetical protein	n.d.	C51
FGRAMPH1_01G08893	unnamed protein product	n.d.	C51
FGRAMPH1_01G08903	related to flavin-containing monooxygenase	n.d.	C51
FGRAMPH1_01G08905	unnamed protein product	n.d.	C51
FGRAMPH1_01G08929	unnamed protein product	IPR005511 Senescence marker protein-30 (SMP-30);IPR011042 Six-bladed beta-propeller, TolB-like;IPR013658 SMP-30/Gluconolaconase/LRE-like region	C51
FGRAMPH1_01G08927	quinate transport	IPR003663 Sugar/inositol transporter;IPR005828 General substrate transporter;IPR005829 Sugar transporter, conserved site;IPR016196 Major facilitator superfamily domain, general substrate transporter;IPR020846 Major facilitator superfamily domain	C51
FGRAMPH1_01G08911	hypothetical protein	n.d.	C51
FGRAMPH1_01G08901	unnamed protein product	IPR001138 Zn(2)-C6 fungal-type DNA-binding domain	C51
FGRAMPH1_01G08895	pisatin demethylase cytochrome P450	IPR001128 Cytochrome P450;IPR002401 Cytochrome P450, E-class, group I;IPR017972 Cytochrome P450, conserved site	C51			upregulated
FGRAMPH1_01G08891	hypothetical protein	n.d.	C51
FGRAMPH1_01G08889	hypothetical protein	IPR002227 Tyrosinase;IPR008922 Uncharacterised domain, di-copper centre	C51			upregulated
FGRAMPH1_01G28017	membrane transporter	IPR005828 General substrate transporter;IPR005829 Sugar transporter, conserved site;IPR016196 Major facilitator superfamily domain, general substrate transporter;IPR020846 Major facilitator superfamily domain	C52
FGRAMPH1_01G28015	2,3-dihydroxybenzoic acid decarboxylase	IPR006992 Amidohydrolase 2	C52
FGRAMPH1_01G28013	hypothetical protein	n.d.	C52
FGRAMPH1_01G28011	salicylate hydroxylase	IPR002938 Monooxygenase, FAD-binding;IPR003042 Aromatic-ring hydroxylase-like;IPR006076 FAD dependent oxidoreductase	C52
FGRAMPH1_01G28009	thiamine repressible regulatory thi1	IPR001138 Zn(2)-C6 fungal-type DNA-binding domain	C52
FGRAMPH1_01G28005	Pyrimidine pathway regulatory 1	IPR001138 Zn(2)-C6 fungal-type DNA-binding domain;IPR007219 Transcription factor, fungi	C52
FGRAMPH1_01G28003	hydrophobin 3 precursor	n.d.	C52			upregulated
FGRAMPH1_01G28001	HTH-type DNA-binding domain-containing acetyltransferase ybfA	IPR000182 GCN5-related N-acetyltransferase (GNAT) domain;IPR016181 Acyl-CoA N-acyltransferase	C52
FGRAMPH1_01G27999	hypothetical protein	IPR011990 Tetratricopeptide-like helical	C52						upregulated
FGRAMPH1_01G27995	hypothetical protein	n.d.	C52
FGRAMPH1_01G27993	hypothetical protein	n.d.	C52
FGRAMPH1_01G27991	hypothetical protein	n.d.	C52			upregulated
FGRAMPH1_01G27987	bacterial alpha-l-rhamnosidase	IPR008902 Bacterial alpha-L-rhamnosidase;IPR008928 Six-hairpin glycosidase-like;IPR013737 Bacterial alpha-L-rhamnosidase N-terminal;IPR016007 Alpha-L-rhamnosidase	C52
FGRAMPH1_01G27985	alpha-glucoside permease	IPR005828 General substrate transporter;IPR016196 Major facilitator superfamily domain, general substrate transporter;IPR020846 Major facilitator superfamily domain	C52
FGRAMPH1_01G27983	unnamed protein product	IPR007219 Transcription factor, fungi	C52				upregulated
FGRAMPH1_01G27981	NAM7-nonsense-mediated mRNA decay ( )	IPR007807 Domain of unknown function DUF699, exodeoxyribonuclease V alpha chain;IPR007855 RNA-dependent RNA polymerase, eukaryotic-type	C52
FGRAMPH1_01G27979	hypothetical protein	n.d.	C52
FGRAMPH1_01G27977	n amino acid transport system	IPR013057 Amino acid transporter, transmembrane	C52			upregulated
FGRAMPH1_01G27973	c6 partial	IPR001138 Zn(2)-C6 fungal-type DNA-binding domain	C52
FGRAMPH1_01G27971	MFS SP general alpha glucoside:H+ symporter	IPR003663 Sugar/inositol transporter;IPR005828 General substrate transporter;IPR005829 Sugar transporter, conserved site;IPR016196 Major facilitator superfamily domain, general substrate transporter;IPR020846 Major facilitator superfamily domain	C52
FGRAMPH1_01G27969	alpha-glucosidase	IPR006047 Glycosyl hydrolase, family 13, catalytic domain;IPR006589 Glycosyl hydrolase, family 13, subfamily, catalytic domain;IPR013780 Glycosyl hydrolase, family 13, all-beta;IPR013781 Glycoside hydrolase, subgroup, catalytic domain;IPR015902 Alpha amylase;IPR017853 Glycoside hydrolase, superfamily	C52
FGRAMPH1_01G27967	unnamed protein product	n.d.	C52
FGRAMPH1_01G27963	cellobiose dehydrogenase	IPR000172 Glucose-methanol-choline oxidoreductase, N-terminal;IPR000254 Cellulose-binding domain, fungal;IPR007867 Glucose-methanol-choline oxidoreductase, C-terminal;IPR008960 Carbohydrate-binding domain family 9-like;IPR015920 Cellobiose dehydrogenase, cytochrome	C52		upregulated	upregulated
FGRAMPH1_01G27959	O-methylsterigmatocystin oxido	IPR001128 Cytochrome P450;IPR002401 Cytochrome P450, E-class, group I	C52
FGRAMPH1_01G28007	hypothetical protein	n.d.	C52
FGRAMPH1_01G27961	hypothetical protein	n.d.	C52
FGRAMPH1_01G27997	related to monocarboxylate transporter 2	IPR011701 Major facilitator superfamily;IPR016196 Major facilitator superfamily domain, general substrate transporter;IPR020846 Major facilitator superfamily domain	C52
FGRAMPH1_01G27965	variant-surface-glyco phospholipase c	IPR000909 Phospholipase C, phosphatidylinositol-specific , X domain;IPR017946 PLC-like phosphodiesterase, TIM beta/alpha-barrel domain	C52					upregulated	upregulated
FGRAMPH1_01G27723	fusarubin cluster-monooxygenase	IPR002938 Monooxygenase, FAD-binding;IPR003042 Aromatic-ring hydroxylase-like	C53 Precursor of insoluble perithecial pigment
FGRAMPH1_01G27721	adenylosuccinate lyase	IPR000362 Fumarate lyase;IPR004769 Adenylosuccinate lyase;IPR008948 L-Aspartase-like;IPR019468 Adenylosuccinate lyase C-terminal metazoa/fungi;IPR020557 Fumarate lyase, conserved site;IPR022761 Lyase 1, N-terminal;IPR024083 L-Aspartase-like, N-terminal	C53 Precursor of insoluble perithecial pigment
FGRAMPH1_01G27717	glucose and ribitol dehydrogenase 1	IPR002198 Short-chain dehydrogenase/reductase SDR;IPR002347 Glucose/ribitol dehydrogenase;IPR016040 NAD(P)-binding domain	C53 Precursor of insoluble perithecial pigment
FGRAMPH1_01G27713	fusarubin cluster-esterase	n.d.	C53 Precursor of insoluble perithecial pigment
FGRAMPH1_01G27707	formate transporter	IPR000292 Formate/nitrite transporter;IPR024002 Formate/nitrite transporter, conserved site	C53 Precursor of insoluble perithecial pigment	upregulated	upregulated	upregulated
FGRAMPH1_01G27699	hypothetical protein	n.d.	C53 Precursor of insoluble perithecial pigment
FGRAMPH1_01G27695	ent-kaurene oxidase	IPR001128 Cytochrome P450;IPR002403 Cytochrome P450, E-class, group IV;IPR017972 Cytochrome P450, conserved site	C53 Precursor of insoluble perithecial pigment
FGRAMPH1_01G27727	polyketide synthase	IPR000794 Beta-ketoacyl synthase;IPR001227 Acyl transferase domain;IPR006162 Phosphopantetheine attachment site;IPR006163 Phosphopantetheine-binding;IPR009081 Acyl carrier protein-like;IPR013120 Male sterility, NAD-binding;IPR014030 Beta-ketoacyl synthase, N-terminal;IPR014031 Beta-ketoacyl synthase, C-terminal;IPR014043 Acyl transferase;IPR016035 Acyl transferase/acyl hydrolase/lysophospholipase…	C53 Precursor of insoluble perithecial pigment
FGRAMPH1_01G27719	unnamed protein product	IPR002085 Alcohol dehydrogenase superfamily, zinc-type;IPR011032 GroES-like;IPR016040 NAD(P)-binding domain;IPR020843 Polyketide synthase, enoylreductase	C53 Precursor of insoluble perithecial pigment
FGRAMPH1_01G27715	fusarubin cluster-transcription factor	IPR001138 Zn(2)-C6 fungal-type DNA-binding domain;IPR013700 Aflatoxin regulatory protein	C53 Precursor of insoluble perithecial pigment
FGRAMPH1_01G27711	unnamed protein product	n.d.	C53 Precursor of insoluble perithecial pigment
FGRAMPH1_01G27705	YPC1-Alkaline Ceramidase	IPR008901 Ceramidase	C53 Precursor of insoluble perithecial pigment
FGRAMPH1_01G27657	related to phospholipid-translocating ATPase	IPR007568 RTA-like protein	C54
FGRAMPH1_01G27653	methyltransferase family	IPR002877 Ribosomal RNA methyltransferase RrmJ/FtsJ	C54
FGRAMPH1_01G27651	retrograde regulation 2	IPR003695 Ppx/GppA phosphatase	C54
FGRAMPH1_01G27649	unnamed protein product	n.d.	C54
FGRAMPH1_01G27647	homocysteine s-methyltransferase	IPR003726 Homocysteine S-methyltransferase	C54
FGRAMPH1_01G27643	short-chain dehydrogenase	IPR002198 Short-chain dehydrogenase/reductase SDR;IPR002347 Glucose/ribitol dehydrogenase;IPR016040 NAD(P)-binding domain;IPR020842 Polyketide synthase/Fatty acid synthase, KR	C54
FGRAMPH1_01G27641	negative cofactor 2 complex subunit beta	IPR003958 Transcription factor CBF/NF-Y/archaeal histone;IPR009072 Histone-fold	C54
FGRAMPH1_01G27655	unnamed protein product	n.d.	C54
FGRAMPH1_01G27659	monocarboxylate transporter 10	IPR011701 Major facilitator superfamily;IPR016196 Major facilitator superfamily domain, general substrate transporter	C54
FGRAMPH1_01G27645	fad dependent oxidoreductase superfamily	IPR006076 FAD dependent oxidoreductase	C54
FGRAMPH1_01G27353	hypothetical protein	IPR001138 Zn(2)-C6 fungal-type DNA-binding domain	C55
FGRAMPH1_01G27351	NADH dehydrogenase iron-sulfur protein 7	IPR006137 NADH:ubiquinone oxidoreductase-like, 20kDa subunit;IPR006138 NADH-ubiquinone oxidoreductase, 20 Kd subunit;IPR014406 [NiFe]-hydrogenase-3-type complex, small subunit/NADH:quinone oxidoreductase, subunit NuoB	C55
FGRAMPH1_01G27349	RDR1 protein	IPR001138 Zn(2)-C6 fungal-type DNA-binding domain;IPR007219 Transcription factor, fungi	C55
FGRAMPH1_01G27345	hypothetical protein	n.d.	C55
FGRAMPH1_01G27343	fructose facilitator	IPR011701 Major facilitator superfamily;IPR016196 Major facilitator superfamily domain, general substrate transporter;IPR020846 Major facilitator superfamily domain	C55
FGRAMPH1_01G27337	hypothetical protein	n.d.	C55
FGRAMPH1_01G27335	hypothetical protein	IPR000120 Amidase;IPR015830 Amidase, fungi;IPR023631 Amidase signature domain	C55
FGRAMPH1_01G27331	transcription initiation factor TFIID subunit 1	IPR022591 Transcription initiation factor TFIID subunit 1, domain of unknown function	C55
FGRAMPH1_01G27327	mads-box transcription other eukaryote	IPR002100 Transcription factor, MADS-box;IPR021934 Protein of unknown function DUF3547	C55
FGRAMPH1_01G27341	antibiotic biosynthesis monooxygenase	IPR007138 Antibiotic biosynthesis monooxygenase;IPR007434 Protein of unknown function DUF482;IPR011008 Dimeric alpha-beta barrel	C55
FGRAMPH1_01G27339	hypothetical protein	IPR002938 Monooxygenase, FAD-binding;IPR003042 Aromatic-ring hydroxylase-like	C55
FGRAMPH1_01G27333	amino acid permease agp2	IPR002293 Amino acid/polyamine transporter I;IPR004841 Amino acid permease domain	C55
FGRAMPH1_01G27231	Cytochrome b5 reductase 4	IPR001199 Cytochrome b5	C56
FGRAMPH1_01G27229	hypothetical protein FOC1_g10012081	n.d.	C56
FGRAMPH1_01G27227	J domain-containing	IPR001623 Heat shock protein DnaJ, N-terminal;IPR003095 Heat shock protein DnaJ;IPR018253 Heat shock protein DnaJ, conserved site	C56
FGRAMPH1_01G27225	squalene synthetase	IPR002060 Squalene/phytoene synthase;IPR006449 Farnesyl-diphosphate farnesyltransferase;IPR008949 Terpenoid synthase;IPR019845 Squalene/phytoene synthase, conserved site	C56
FGRAMPH1_01G27223	subtilisin serine protease	IPR000209 Peptidase S8/S53, subtilisin/kexin/sedolisin;IPR009020 Proteinase inhibitor, propeptide;IPR015500 Peptidase S8, subtilisin-related;IPR022398 Peptidase S8, subtilisin, His-active site;IPR023827 Peptidase S8, subtilisin, Asp-active site;IPR023828 Peptidase S8, subtilisin, Ser-active site	C56				upregulated
FGRAMPH1_01G27221	related to O-methyltransferase	IPR002935 O-methyltransferase, family 3	C56
FGRAMPH1_01G26719	hypothetical protein	IPR013217 Methyltransferase type 12	C57
FGRAMPH1_01G26717	hypothetical protein	IPR001138 Zn(2)-C6 fungal-type DNA-binding domain;IPR007219 Transcription factor, fungi	C57
FGRAMPH1_01G26715	aflatoxin efflux pump aflt	IPR011701 Major facilitator superfamily;IPR016196 Major facilitator superfamily domain, general substrate transporter;IPR020846 Major facilitator superfamily domain	C57
FGRAMPH1_01G26713	hypothetical protein	n.d.	C57
FGRAMPH1_01G26711	hypothetical protein	n.d.	C57
FGRAMPH1_01G26709	signalosome subunit	IPR000555 Mov34/MPN/PAD-1	C57
FGRAMPH1_01G26707	l-iditol 2-dehydrogenase	IPR002085 Alcohol dehydrogenase superfamily, zinc-type;IPR002328 Alcohol dehydrogenase, zinc-type, conserved site;IPR011032 GroES-like;IPR013149 Alcohol dehydrogenase, C-terminal;IPR013154 Alcohol dehydrogenase GroES-like;IPR016040 NAD(P)-binding domain;IPR020843 Polyketide synthase, enoylreductase	C57
FGRAMPH1_01G07267	major facilitator superfamily transporter	IPR016196 Major facilitator superfamily domain, general substrate transporter	C58
FGRAMPH1_01G07271	cmgc dyrk dyrk2 kinase	IPR000719 Protein kinase, catalytic domain;IPR002290 Serine/threonine-protein kinase, catalytic domain;IPR008271 Serine/threonine-protein kinase, active site;IPR011009 Protein kinase-like domain;IPR017441 Protein kinase, ATP binding site;IPR017442 Serine/threonine-protein kinase-like domain;IPR020635 Tyrosine-protein kinase, catalytic domain	C58
FGRAMPH1_01G07275	peroxisomal membrane pex29	IPR010482 Integral peroxisomal membrane peroxin	C58
FGRAMPH1_01G07279	benomyl methotrexate resistance	IPR011701 Major facilitator superfamily;IPR016196 Major facilitator superfamily domain, general substrate transporter;IPR020846 Major facilitator superfamily domain	C58
FGRAMPH1_01G07283	cell division control	IPR012535 Cell division protein Cdc14	C58
FGRAMPH1_01G07285	hypothetical protein	n.d.	C58
FGRAMPH1_01G07269	hypothetical protein	n.d.	C58
FGRAMPH1_01G07277	geranylgeranyl pyrophosphate synthetase	IPR000092 Polyprenyl synthetase;IPR008949 Terpenoid synthase;IPR017446 Polyprenyl synthetase-related	C58
FGRAMPH1_01G07281	haloacid type II	IPR005833 Haloacid dehalogenase/epoxide hydrolase;IPR006328 Haloacid dehalogenase, type II;IPR006388 HAD-superfamily hydrolase, subfamily IA, variant 2;IPR023214 HAD-like domain	C58
FGRAMPH1_01G07971	Cell division cycle-related res2 pct1	IPR002110 Ankyrin repeat;IPR003163 Transcription regulator HTH, APSES-type DNA-binding domain;IPR018004 KilA, N-terminal/APSES-type HTH, DNA-binding;IPR020683 Ankyrin repeat-containing domain	C59 Culmorin
FGRAMPH1_01G07973	alpha-centractin	IPR004000 Actin-like;IPR020902 Actin/actin-like conserved site	C59 Culmorin
FGRAMPH1_01G07975	hypothetical protein FPSE_07398	IPR022024 Protein of unknown function DUF3602	C59 Culmorin
FGRAMPH1_01G07977	mannan endo- -alpha-mannosidase	IPR005198 Glycoside hydrolase, family 76;IPR008928 Six-hairpin glycosidase-like;IPR012341 Six-hairpin glycosidase;IPR014480 Mannan endo-1,6-alpha-mannosidase	C59 Culmorin
FGRAMPH1_01G07979	copii-coated vesicle	IPR012936 Domain of unknown function DUF1692	C59 Culmorin
FGRAMPH1_01G07981	hypothetical protein	n.d.	C59 Culmorin
FGRAMPH1_01G07985	-related SCJ1	IPR001305 Heat shock protein DnaJ, cysteine-rich domain;IPR001623 Heat shock protein DnaJ, N-terminal;IPR002939 Chaperone DnaJ, C-terminal;IPR003095 Heat shock protein DnaJ;IPR008971 HSP40/DnaJ peptide-binding;IPR018253 Heat shock protein DnaJ, conserved site	C59 Culmorin
FGRAMPH1_01G07989	Pre-mRNA-splicing factor ATP-dependent RNA helicase cdc28	IPR001650 Helicase, C-terminal;IPR002464 DNA/RNA helicase, ATP-dependent, DEAH-box type, conserved site;IPR007502 Helicase-associated domain;IPR011545 DNA/RNA helicase, DEAD/DEAH box type, N-terminal;IPR011709 Domain of unknown function DUF1605;IPR014001 DEAD-like helicase	C59 Culmorin
FGRAMPH1_01G07987	oxidoreductase containing	IPR006620 Prolyl 4-hydroxylase, alpha subunit	C59 Culmorin
FGRAMPH1_01G07991	hypothetical protein	n.d.	C59 Culmorin
FGRAMPH1_01G07993	aat family amino acid transporter	IPR002293 Amino acid/polyamine transporter I;IPR004840 Amino acid permease, conserved site;IPR004841 Amino acid permease domain	C59 Culmorin
FGRAMPH1_01G07995	multicopper oxidase	IPR001117 Multicopper oxidase, type 1;IPR002355 Multicopper oxidase, copper-binding site;IPR008972 Cupredoxin;IPR011706 Multicopper oxidase, type 2;IPR011707 Multicopper oxidase, type 3	C59 Culmorin
FGRAMPH1_01G07997	glyoxalase bleomycin resistance dioxygenase	n.d.	C59 Culmorin
FGRAMPH1_01G07999	longiborneol synthase	IPR008949 Terpenoid synthase;IPR024652 Trichodiene synthase	C59 Culmorin
FGRAMPH1_01G07983	hypothetical protein	n.d.	C59 Culmorin
FGRAMPH1_01G08153	C6 transcription factor	IPR001138 Zn(2)-C6 fungal-type DNA-binding domain	C60 Fusarielin
FGRAMPH1_01G08155	unnamed protein product	IPR000873 AMP-dependent synthetase/ligase;IPR006163 Phosphopantetheine-binding;IPR009081 Acyl carrier protein-like;IPR013120 Male sterility, NAD-binding;IPR016040 NAD(P)-binding domain;IPR020806 Polyketide synthase, phosphopantetheine-binding	C60 Fusarielin
FGRAMPH1_01G08159	cytochrome p450 oxidoreductase	IPR001128 Cytochrome P450;IPR002401 Cytochrome P450, E-class, group I;IPR017972 Cytochrome P450, conserved site	C60 Fusarielin
FGRAMPH1_01G08163	citrinin biosynthesis oxydoreductase	IPR005645 Serine hydrolase FSH	C60 Fusarielin
FGRAMPH1_01G08165	polyketide synthase	IPR000794 Beta-ketoacyl synthase;IPR001227 Acyl transferase domain;IPR009081 Acyl carrier protein-like;IPR013217 Methyltransferase type 12;IPR013968 Polyketide synthase, KR;IPR014030 Beta-ketoacyl synthase, N-terminal;IPR014031 Beta-ketoacyl synthase, C-terminal;IPR014043 Acyl transferase;IPR016035 Acyl transferase/acyl hydrolase/lysophospholipase;IPR016036 Malonyl-CoA ACP transacylase, ACP-bindi…	C60 Fusarielin
FGRAMPH1_01G08157	zinc-binding dehydrogenase family	IPR002085 Alcohol dehydrogenase superfamily, zinc-type;IPR011032 GroES-like;IPR013149 Alcohol dehydrogenase, C-terminal;IPR016040 NAD(P)-binding domain;IPR020843 Polyketide synthase, enoylreductase	C60 Fusarielin
FGRAMPH1_01G08161	aldose 1-epimerase family	IPR008183 Aldose 1-epimerase;IPR011013 Glycoside hydrolase-type carbohydrate-binding;IPR014718 Glycoside hydrolase-type carbohydrate-binding, subgroup;IPR015443 Aldose 1-epimerase, subgroup	C60 Fusarielin
FGRAMPH1_01G08369	hypothetical protein	n.d.	C61
FGRAMPH1_01G08373	hypothetical protein	n.d.	C61			upregulated
FGRAMPH1_01G08377	EF-hand calcium-binding domain	IPR005645 Serine hydrolase FSH	C61
FGRAMPH1_01G08379	hypothetical protein	n.d.	C61
FGRAMPH1_01G08381	unnamed protein product	IPR001140 ABC transporter, transmembrane domain;IPR003439 ABC transporter-like;IPR003593 ATPase, AAA+ type, core;IPR011527 ABC transporter, transmembrane domain, type 1;IPR017871 ABC transporter, conserved site;IPR017940 ABC transporter, integral membrane type 1	C61
FGRAMPH1_01G08371	hypothetical protein	n.d.	C61			upregulated
FGRAMPH1_01G08375	nonribosomal peptide synthetase	IPR000873 AMP-dependent synthetase/ligase;IPR001242 Condensation domain;IPR006162 Phosphopantetheine attachment site;IPR006163 Phosphopantetheine-binding;IPR009081 Acyl carrier protein-like;IPR010071 Amino acid adenylation;IPR020806 Polyketide synthase, phosphopantetheine-binding;IPR020845 AMP-binding, conserved site	C61
FGRAMPH1_01G08383	polyketide synthase	IPR000794 Beta-ketoacyl synthase;IPR001227 Acyl transferase domain;IPR006162 Phosphopantetheine attachment site;IPR006163 Phosphopantetheine-binding;IPR009081 Acyl carrier protein-like;IPR011032 GroES-like;IPR013149 Alcohol dehydrogenase, C-terminal;IPR013968 Polyketide synthase, KR;IPR014030 Beta-ketoacyl synthase, N-terminal;IPR014031 Beta-ketoacyl synthase, C-terminal;IPR014043 Acyl transferas…	C61
FGRAMPH1_01G08519	short-chain dehydrogenase reductase family	IPR002198 Short-chain dehydrogenase/reductase SDR;IPR002347 Glucose/ribitol dehydrogenase;IPR016040 NAD(P)-binding domain	C62			upregulated
FGRAMPH1_01G08521	fad linked oxidase	IPR006094 FAD linked oxidase, N-terminal;IPR016166 FAD-binding, type 2;IPR016167 FAD-binding, type 2, subdomain 1;IPR016168 FAD-linked oxidase, FAD-binding, subdomain 2	C62			upregulated
FGRAMPH1_01G08527	fad linked oxidase	IPR006094 FAD linked oxidase, N-terminal;IPR016166 FAD-binding, type 2;IPR016167 FAD-binding, type 2, subdomain 1;IPR016168 FAD-linked oxidase, FAD-binding, subdomain 2	C62			upregulated
FGRAMPH1_01G08529	FAD-binding partial	IPR002938 Monooxygenase, FAD-binding;IPR003042 Aromatic-ring hydroxylase-like	C62			upregulated
FGRAMPH1_01G08531	4-hydroxybenzoate polyprenyl transferase	IPR000537 UbiA prenyltransferase family	C62			upregulated
FGRAMPH1_01G08533	4-hydroxybenzoate polyprenyl transferase	IPR014710 RmlC-like jelly roll fold	C62			upregulated
FGRAMPH1_01G08537	hypothetical protein	IPR001680 WD40 repeat;IPR007111 NACHT nucleoside triphosphatase;IPR011047 Quinonprotein alcohol dehydrogenase-like;IPR015943 WD40/YVTN repeat-like-containing domain;IPR017986 WD40-repeat-containing domain;IPR018247 EF-Hand 1, calcium-binding site;IPR019775 WD40 repeat, conserved site;IPR019781 WD40 repeat, subgroup;IPR019782 WD40 repeat 2	C62
FGRAMPH1_01G08539	hypothetical protein	IPR000873 AMP-dependent synthetase/ligase;IPR006163 Phosphopantetheine-binding;IPR009081 Acyl carrier protein-like;IPR013120 Male sterility, NAD-binding;IPR016040 NAD(P)-binding domain;IPR020845 AMP-binding, conserved site	C62
FGRAMPH1_01G08523	cytochrome p450	IPR001128 Cytochrome P450;IPR002401 Cytochrome P450, E-class, group I	C62			upregulated
FGRAMPH1_01G08525	cytochrome p450	IPR001128 Cytochrome P450;IPR002403 Cytochrome P450, E-class, group IV	C62			upregulated
FGRAMPH1_01G08535	glycoside hydrolase family 3	IPR001764 Glycoside hydrolase, family 3, N-terminal;IPR002772 Glycoside hydrolase, family 3, C-terminal;IPR017853 Glycoside hydrolase, superfamily;IPR019800 Glycoside hydrolase, family 3, active site	C62
FGRAMPH1_01G21053	nonribosomal peptide synthetase	IPR000873 AMP-dependent synthetase/ligase;IPR001242 Condensation domain;IPR006162 Phosphopantetheine attachment site;IPR006163 Phosphopantetheine-binding;IPR009081 Acyl carrier protein-like;IPR020845 AMP-binding, conserved site;IPR023005 Nucleoside diphosphate kinase, active site	C63 Malonichrome
FGRAMPH1_01G21055	lysine n-acyltransferase	IPR016181 Acyl-CoA N-acyltransferase;IPR019432 Siderophore biosynthesis protein, conserved domain	C63 Malonichrome			upregulated
FGRAMPH1_01G21057	abc transporter	IPR001140 ABC transporter, transmembrane domain;IPR003439 ABC transporter-like;IPR003593 ATPase, AAA+ type, core;IPR011527 ABC transporter, transmembrane domain, type 1;IPR017871 ABC transporter, conserved site;IPR017940 ABC transporter, integral membrane type 1	C63 Malonichrome			upregulated
FGRAMPH1_01G21059	Siderophore iron transporter 3	IPR011701 Major facilitator superfamily;IPR016196 Major facilitator superfamily domain, general substrate transporter;IPR020846 Major facilitator superfamily domain	C63 Malonichrome			upregulated
FGRAMPH1_01G20957	short-chain dehydrogenase reductase	IPR002198 Short-chain dehydrogenase/reductase SDR;IPR002347 Glucose/ribitol dehydrogenase;IPR016040 NAD(P)-binding domain	C64			upregulated
FGRAMPH1_01G20959	non-ribosomal peptide synthetase	IPR000873 AMP-dependent synthetase/ligase;IPR006162 Phosphopantetheine attachment site;IPR006163 Phosphopantetheine-binding;IPR009081 Acyl carrier protein-like;IPR020806 Polyketide synthase, phosphopantetheine-binding	C64			upregulated
FGRAMPH1_01G20961	cytochrome p450 family	IPR001128 Cytochrome P450;IPR002401 Cytochrome P450, E-class, group I;IPR017972 Cytochrome P450, conserved site	C64			upregulated
FGRAMPH1_01G20963	glucose 1-dehydrogenase	IPR002509 Polysaccharide deacetylase;IPR011330 Glycoside hydrolase/deacetylase, beta/alpha-barrel	C64			upregulated
FGRAMPH1_01G20965	2-isopropylmalate synthase	IPR000192 Aminotransferase, class V/Cysteine desulfurase;IPR015421 Pyridoxal phosphate-dependent transferase, major region, subdomain 1;IPR015422 Pyridoxal phosphate-dependent transferase, major region, subdomain 2;IPR015424 Pyridoxal phosphate-dependent transferase, major domain	C64			upregulated
FGRAMPH1_01G20967	A Chain Structure Of Ankyrin Repeat	IPR002110 Ankyrin repeat;IPR020683 Ankyrin repeat-containing domain	C64			upregulated
FGRAMPH1_01G20969	hypothetical protein	IPR001140 ABC transporter, transmembrane domain;IPR003439 ABC transporter-like;IPR003593 ATPase, AAA+ type, core;IPR011527 ABC transporter, transmembrane domain, type 1;IPR017871 ABC transporter, conserved site;IPR017940 ABC transporter, integral membrane type 1	C64			upregulated
FGRAMPH1_01G20955	nonribosomal peptide synthetase	IPR000873 AMP-dependent synthetase/ligase;IPR001242 Condensation domain;IPR006162 Phosphopantetheine attachment site;IPR006163 Phosphopantetheine-binding;IPR009081 Acyl carrier protein-like;IPR010071 Amino acid adenylation;IPR013120 Male sterility, NAD-binding;IPR016040 NAD(P)-binding domain;IPR020806 Polyketide synthase, phosphopantetheine-binding;IPR020845 AMP-binding, conserved site	C64			upregulated
FGRAMPH1_01G20827	hypothetical protein	n.d.	C65
FGRAMPH1_01G20835	decaprenyl-diphosphate synthase subunit 1	IPR000092 Polyprenyl synthetase;IPR008949 Terpenoid synthase;IPR017446 Polyprenyl synthetase-related	C65
FGRAMPH1_01G20837	allantoinase	IPR002195 Dihydroorotase, conserved site;IPR006680 Amidohydrolase 1;IPR011059 Metal-dependent hydrolase, composite domain	C65
FGRAMPH1_01G20839	pleiotropic drug resistance 1	IPR003439 ABC transporter-like;IPR003593 ATPase, AAA+ type, core;IPR013525 ABC-2 type transporter;IPR017871 ABC transporter, conserved site	C65
FGRAMPH1_01G20843	hypothetical protein	n.d.	C65
FGRAMPH1_01G20845	major facilitator superfamily transporter	IPR011701 Major facilitator superfamily;IPR016196 Major facilitator superfamily domain, general substrate transporter	C65
FGRAMPH1_01G20829	3-beta-hydroxysteroid-delta -isomerase	IPR007905 Emopamil-binding	C65
FGRAMPH1_01G20841	glucose n-acetyltransferase 1	IPR002495 Glycosyl transferase, family 8	C65
FGRAMPH1_01G20833	vacuolar er assembly vma12	IPR021013 ATPase, vacuolar ER assembly factor, Vma12	C65
FGRAMPH1_01G20831	unnamed protein product	IPR001138 Zn(2)-C6 fungal-type DNA-binding domain	C65
FGRAMPH1_01G20825	d-xylose-proton symporter	IPR003663 Sugar/inositol transporter;IPR005828 General substrate transporter;IPR005829 Sugar transporter, conserved site;IPR016196 Major facilitator superfamily domain, general substrate transporter;IPR020846 Major facilitator superfamily domain	C65
FGRAMPH1_01G21941	aryl-alcohol dehydrogenase	IPR002085 Alcohol dehydrogenase superfamily, zinc-type;IPR002328 Alcohol dehydrogenase, zinc-type, conserved site;IPR011032 GroES-like;IPR013149 Alcohol dehydrogenase, C-terminal;IPR013154 Alcohol dehydrogenase GroES-like;IPR016040 NAD(P)-binding domain;IPR020843 Polyketide synthase, enoylreductase	C66
FGRAMPH1_01G21945	cytochrome P450	IPR001128 Cytochrome P450;IPR002401 Cytochrome P450, E-class, group I;IPR017972 Cytochrome P450, conserved site	C66
FGRAMPH1_01G21951	hypothetical protein	n.d.	C66			upregulated
FGRAMPH1_01G21953	hypothetical protein	n.d.	C66
FGRAMPH1_01G21955	hypothetical protein	n.d.	C66
FGRAMPH1_01G21957	GMP synthase	IPR017926 Glutamine amidotransferase type 1	C66
FGRAMPH1_01G21959	nonribosomal peptide synthetase	IPR000873 AMP-dependent synthetase/ligase;IPR001242 Condensation domain;IPR006162 Phosphopantetheine attachment site;IPR006163 Phosphopantetheine-binding;IPR009081 Acyl carrier protein-like;IPR010071 Amino acid adenylation;IPR020845 AMP-binding, conserved site	C66			upregulated
FGRAMPH1_01G21961	asparagine synthase	IPR001962 Asparagine synthase;IPR006426 Asparagine synthase, glutamine-hydrolyzing;IPR014729 Rossmann-like alpha/beta/alpha sandwich fold;IPR017932 Glutamine amidotransferase, type II	C66			upregulated
FGRAMPH1_01G21963	GA4 desaturase	n.d.	C66			upregulated
FGRAMPH1_01G21949	hypothetical protein	IPR001958 Tetracycline resistance protein, TetA/multidrug resistance protein MdtG;IPR011701 Major facilitator superfamily;IPR016196 Major facilitator superfamily domain, general substrate transporter;IPR020846 Major facilitator superfamily domain	C66
FGRAMPH1_01G21943	C2H2 transcription factor	IPR008427 Extracellular membrane protein, CFEM domain	C66
FGRAMPH1_01G15957	alcohol dehydrogenase	IPR002085 Alcohol dehydrogenase superfamily, zinc-type;IPR002328 Alcohol dehydrogenase, zinc-type, conserved site;IPR011032 GroES-like;IPR013149 Alcohol dehydrogenase, C-terminal;IPR013154 Alcohol dehydrogenase GroES-like;IPR016040 NAD(P)-binding domain;IPR020843 Polyketide synthase, enoylreductase	C67
FGRAMPH1_01G15955	sterol 3-beta-glucosyltransferase	n.d.	C67
FGRAMPH1_01G15951	beta-glucosidase G	IPR001764 Glycoside hydrolase, family 3, N-terminal;IPR002772 Glycoside hydrolase, family 3, C-terminal;IPR017853 Glycoside hydrolase, superfamily	C67			upregulated
FGRAMPH1_01G15947	transcription factor	IPR001138 Zn(2)-C6 fungal-type DNA-binding domain;IPR002409 Aflatoxin biosynthesis regulatory protein	C67
FGRAMPH1_01G15945	tannase and feruloyl esterase	IPR011118 Tannase/feruloyl esterase	C67
FGRAMPH1_01G15949	UDP-glucose,sterol transferase	IPR002213 UDP-glucuronosyl/UDP-glucosyltransferase;IPR004276 Glycosyl transferase, family 28	C67
FGRAMPH1_01G15943	mrna 3 -end-processing yth1	IPR013216 Methyltransferase type 11	C67	upregulated	upregulated	upregulated			upregulated
*n.d. - not detected

## Sheet: Table S11
Table S11. Specialized metabolite genes identified in M. anisopliae
The upregulated specilalized metabolite genes with LFC ≥ 5 and padj ≤0.01 highlighted in green were selected for further analysis.
Abbreviations: Fungal RiPP with POP or UstH peptidase types and a modification - fungal-RiPP; Non-alpha poly-amino acids like e-Polylysin- NAPAA; Non-ribosomal peptide metallophores - NRP mettallophore; Non-ribosomal peptide synthetase - NRPS; Type I PKS (Polyketide synthase) - T1PKS
				Barley			PDA
Gene ID	Product Description	Interpro Description	Secondary metabolite class	Stage 2 vs 1	Stage 3 vs 1	Stage 4 vs 1	Stage 2 vs 1	Stage 3 vs 1	Stage 4 vs 1
MAN_00004	BZIP domain-containing protein [Source:UniProtKB/TrEMBL;Acc:A0A0B4F8G5]	Basic-leucine zipper domain;Basic-leucine zipper domain superfamily	T1PKS
MAN_00005	amine oxidase (flavin-containing)	FAD dependent oxidoreductase;FAD/NAD(P)-binding domain superfamily;MTOX family	T1PKS
MAN_00006	Methyltransferase type 11	S-adenosyl-L-methionine-dependent methyltransferase superfamily;Methyltransferase domain 25	T1PKS
MAN_00007	Major facilitator superfamily domain, general substrate transporter	Major facilitator superfamily;Major facilitator superfamily domain;MFS transporter superfamily	T1PKS
MAN_00008	gll4265-like protein	Polysaccharide lyase	T1PKS
MAN_00009	Heterokaryon incompatibility	n.d.*	T1PKS
MAN_00010	unspecified product	n.d.	T1PKS
MAN_00011	FAD/FMN-containing isoamyl alcohol oxidase MreA	FAD linked oxidase, N-terminal;Berberine/berberine-like;FAD-binding domain, PCMH-type;FAD-binding, type PCMH-like superfamily	T1PKS
MAN_00012	polyketide synthase	Phosphopantetheine attachment site;Phosphopantetheine binding ACP domain;GroES-like superfamily;Polyketide synthase, ketoreductase domain;Beta-ketoacyl synthase, N-terminal;Beta-ketoacyl synthase, C-terminal;Acyl transferase;Acyl transferase/acyl hydrolase/lysophospholipase;Malonyl-CoA ACP transacylase, ACP-binding;Thiolase-like;Polyketide synthase, phosphopantetheine-binding domain;Polyketide sy…	T1PKS
MAN_00013	unspecified product	n.d.	T1PKS
MAN_00014	Male sterility, NAD-binding protein	AMP-dependent synthetase/ligase;Phosphopantetheine binding ACP domain;Fatty acyl-coenzyme A reductase, NAD-binding domain;Polyketide synthase, phosphopantetheine-binding domain;AMP-binding, conserved site;NAD(P)-binding domain superfamily;ACP-like superfamily	T1PKS
MAN_00015	gamma-glutamyltranspeptidase	GroES-like superfamily;Alcohol dehydrogenase-like, C-terminal;Alcohol dehydrogenase, N-terminal;Polyketide synthase, enoylreductase domain;Nucleophile aminohydrolases, N-terminal;NAD(P)-binding domain superfamily	T1PKS
MAN_00016	4-oxalocrotonate tautomerase	4-oxalocrotonate tautomerase;Tautomerase/MIF superfamily	T1PKS
MAN_00017	Amidohydrolase 2	Amidohydrolase-related;2-amino-3-carboxymuconate-6-semialdehyde decarboxylase;Metal-dependent hydrolase	T1PKS
MAN_00137	NTPase_I-T domain-containing protein [Source:UniProtKB/TrEMBL;Acc:A0A0B4FJF1]	Non-canonical purine NTP phosphatase/PRRC1;Inosine triphosphate pyrophosphatase-like	terpene
MAN_00138	unspecified product	n.d.	terpene
MAN_00139	Peptidase S8, subtilisin-related protein	Peptidase S8/S53 domain;Peptidase S8, subtilisin-related;Peptidase S8, subtilisin, Ser-active site;Proteinase K-like catalytic domain;Peptidase S8/S53 domain superfamily	terpene		upregulated
MAN_00140	squalene synthase	Squalene/phytoene synthase;Squalene synthase-like;Isoprenoid synthase domain superfamily;Squalene/phytoene synthase, conserved site;Trans-isoprenyl diphosphate synthases, head-to-head;Trans-isoprenyl diphosphate synthases, eukaryotic-type	terpene
MAN_00141	Major facilitator superfamily domain, general substrate transporter	Major facilitator, sugar transporter-like;Major facilitator superfamily domain;MFS transporter superfamily	terpene
MAN_00142	ankyrin 2,3/unc44	F-box domain;Ankyrin repeat;F-box-like domain superfamily;Ankyrin repeat-containing domain superfamily	terpene
MAN_00143	2EXR domain-containing protein [Source:UniProtKB/TrEMBL;Acc:A0A0B4GR19]	2EXR domain	terpene
MAN_00838	unspecified product	n.d.	T1PKS
MAN_00839	unspecified product	n.d.	T1PKS
MAN_00840	unspecified product	n.d.	T1PKS				upregulated		upregulated
MAN_00841	laccase	Multicopper oxidase, type 1;Cupredoxin;Multicopper oxidase, C-terminal;Multicopper oxidase, N-terminal;Multicopper oxidase	T1PKS				upregulated	upregulated	upregulated
MAN_00842	polyketide synthetase PksP	Thioesterase;Phosphopantetheine attachment site;Phosphopantetheine binding ACP domain;Beta-ketoacyl synthase, N-terminal;Beta-ketoacyl synthase, C-terminal;Acyl transferase;Acyl transferase/acyl hydrolase/lysophospholipase;Malonyl-CoA ACP transacylase, ACP-binding;Thiolase-like;Beta-ketoacyl synthase, active site;Polyketide synthase, phosphopantetheine-binding domain;Polyketide synthase, dehydrat…	T1PKS				upregulated		upregulated
MAN_00843	NAD(P)-binding domain protein	Short-chain dehydrogenase/reductase SDR;Short-chain dehydrogenase/reductase, conserved site;NAD(P)-binding domain superfamily	T1PKS				upregulated	upregulated	upregulated
MAN_00844	conidial pigment biosynthesis scytalone dehydratase Arp1	Scytalone dehydratase;NTF2-like domain superfamily	T1PKS				upregulated	upregulated	upregulated
MAN_00845	glutamyl-tRNA(Gln) amidotransferase	Amidase;Amidase signature domain;Amidase signature (AS) superfamily	T1PKS
MAN_00846	neutral protease II	Lysine-specific metallo-endopeptidase	T1PKS
MAN_00847	ThiJ/PfpI family protein	DJ-1/PfpI;Class I glutamine amidotransferase-like	T1PKS
MAN_01062	peroxisomal Pex24-like protein	Peroxin domain	terpene
MAN_01063	geranylgeranyl diphosphate synthase	Polyprenyl synthetase;Isoprenoid synthase domain superfamily;Polyprenyl synthetase, conserved site	terpene
MAN_01064	Cell division protein Cdc14	Cell division protein Cdc14	terpene				upregulated	upregulated	upregulated
MAN_01065	unspecified product	n.d.	terpene
MAN_01066	Trypsin-like serine protease	Serine proteases, trypsin domain;Peptidase S1, PA clan	terpene
MAN_01067	indoleamine 2,3-dioxygenase-like protein	Indoleamine 2,3-dioxygenase;Tryptophan/Indoleamine 2,3-dioxygenase-like	terpene
MAN_07479	Major facilitator superfamily domain, general substrate transporter	Major facilitator superfamily;Major facilitator superfamily domain;MFS transporter superfamily	phosphonate
MAN_07480	Pyruvate/Phosphoenolpyruvate kinase	Pyruvate/Phosphoenolpyruvate kinase-like domain superfamily;ICL/PEPM domain	phosphonate
MAN_07481	Aspartate/other aminotransferase	Aspartate/other aminotransferase;Aminotransferases, class-I, pyridoxal-phosphate-binding site;Aminotransferase, class I/classII;Pyridoxal phosphate-dependent transferase	phosphonate
MAN_07482	monooxygenase	Cytochrome P450;Cytochrome P450, E-class, group IV;Cytochrome P450 superfamily	phosphonate
MAN_07483	reductase	Cytochrome b5-like heme/steroid binding domain;Oxidoreductase FAD/NAD(P)-binding;Flavoprotein pyridine nucleotide cytochrome reductase;NADH:cytochrome b5 reductase-like;Flavoprotein pyridine nucleotide cytochrome reductase-like, FAD-binding domain;FAD-binding domain, ferredoxin reductase-type;Riboflavin synthase-like beta-barrel;Cytochrome b5, heme-binding site;Cytochrome b5-like heme/steroid bin…	phosphonate
MAN_07710	Sugar/inositol transporter	Sugar/inositol transporter;Major facilitator, sugar transporter-like;Sugar transporter, conserved site;Major facilitator superfamily domain;MFS transporter superfamily	T1PKS
MAN_07711	Mechanosensitive ion channel family protein	EF-hand domain;Mechanosensitive ion channel MscS;LSM domain superfamily;EF-hand domain pair;Mechanosensitive ion channel MscS-like, plants/fungi;EF-Hand 1, calcium-binding site	T1PKS
MAN_07712	serin endopeptidase	Peptidase S53, activation domain;Sedolisin domain;Peptidase S8/S53 domain superfamily	T1PKS
MAN_07713	Protein-arginine deiminase	Protein-arginine deiminase;Protein-arginine deiminase, C-terminal;Protein-arginine deiminase, central domain superfamily	T1PKS
MAN_07714	polyketide synthase	Phosphopantetheine attachment site;Phosphopantetheine binding ACP domain;GroES-like superfamily;Methyltransferase type 12;Polyketide synthase, ketoreductase domain;Beta-ketoacyl synthase, N-terminal;Beta-ketoacyl synthase, C-terminal;Acyl transferase;Acyl transferase/acyl hydrolase/lysophospholipase;Malonyl-CoA ACP transacylase, ACP-binding;Thiolase-like;Polyketide synthase, phosphopantetheine-bi…	T1PKS
MAN_07715	Chloramphenicol acetyltransferase-like domain protein	n.d.	T1PKS
MAN_07716	unspecified product	n.d.	T1PKS
MAN_07717	unspecified product	n.d.	T1PKS
MAN_07718	unspecified product	Mycotoxin biosynthesis protein UstYa-like	T1PKS
MAN_07720	G-protein coupled receptor	GPCR, family 2-like;GCR1-cAMP receptor	betalactone
MAN_07721	unspecified product	n.d.	betalactone
MAN_07722	GCN5- N-acetyltransferase	GNAT domain;Acyl-CoA N-acyltransferase	betalactone
MAN_07723	3-hydroxy-3-methylglutaryl-coenzyme A lyase/3-methylglutaconyl-coenzyme A hydratase	Hydroxymethylglutaryl-CoA lyase, active site;Pyruvate carboxyltransferase;Enoyl-CoA hydratase/isomerase;ClpP/crotonase-like domain superfamily;HMG-CoA lyase	betalactone
MAN_07724	unspecified product	n.d.	betalactone
MAN_07725	long-chain fatty-acid-CoA ligase	AMP-dependent synthetase/ligase;AMP-binding, conserved site;AMP-binding enzyme, C-terminal domain	betalactone						upregulated
MAN_07726	propionyl-CoA carboxylase beta chain	Acetyl-coenzyme A carboxyltransferase, N-terminal;Acetyl-coenzyme A carboxyltransferase, C-terminal;ClpP/crotonase-like domain superfamily;Acetyl-CoA carboxylase;Methylcrotonoyl-CoA carboxylase beta chain MCCB/AccD1-like	betalactone
MAN_07727	pyruvate carboxylase subunit A	Biotin/lipoyl attachment;Carbamoyl-phosphate synthetase large subunit-like, ATP-binding domain;Biotin carboxylase-like, N-terminal domain;Biotin carboxylase, C-terminal;Single hybrid motif;Rudiment single hybrid motif;ATP-grasp fold;Biotin carboxylation domain;Pre-ATP-grasp domain superfamily	betalactone						upregulated
MAN_07728	acyl-CoA dehydrogenase	Acyl-CoA dehydrogenase, conserved site;Acyl-CoA oxidase/dehydrogenase, middle domain;Acyl-CoA dehydrogenase/oxidase C-terminal;Acyl-CoA dehydrogenase/oxidase, N-terminal and middle domain superfamily;Acyl-CoA dehydrogenase/oxidase, N-terminal;Acyl-CoA dehydrogenase-like, C-terminal	betalactone						upregulated
MAN_07729	Transcription factor, fungi	Zn(2)-C6 fungal-type DNA-binding domain;Transcription factor domain, fungi;Zn(2)-C6 fungal-type DNA-binding domain superfamily	betalactone
MAN_07737	RTA-like protein	RTA-like protein	NRPS,T1PKS			upregulated			upregulated
MAN_07738	cytochrome P450 3A31	Cytochrome P450;Cytochrome P450, E-class, group I;Cytochrome P450, conserved site;Cytochrome P450 superfamily	NRPS,T1PKS			upregulated
MAN_07739	fatty acid synthase subunit alpha reductase	Beta-ketoacyl synthase, N-terminal;Beta-ketoacyl synthase, C-terminal;Acyl transferase/acyl hydrolase/lysophospholipase;Thiolase-like;Beta-ketoacyl synthase, active site;Fatty acid synthase alpha subunit, yeast;NAD(P)-binding domain superfamily;Fatty acid synthase subunit alpha, acyl carrier domain;Fatty acid synthase type I, helical	NRPS,T1PKS
MAN_07740	Ankyrin	Ankyrin repeat;Basic-leucine zipper domain;Ankyrin repeat-containing domain superfamily	NRPS,T1PKS
MAN_07741	CHIP6 protein	UDP-glucuronosyl/UDP-glucosyltransferase;Glycosyltransferase family 28, N-terminal domain	NRPS,T1PKS			upregulated			upregulated
MAN_07742	peptide synthetase	AMP-dependent synthetase/ligase;Condensation domain;Phosphopantetheine attachment site;Phosphopantetheine binding ACP domain;Amino acid adenylation domain;Polyketide synthase, phosphopantetheine-binding domain;AMP-binding, conserved site;ACP-like superfamily	NRPS,T1PKS			upregulated
MAN_07743	ABC transporter, transmembrane domain, type 1	ABC transporter-like, ATP-binding domain;AAA+ ATPase domain;ABC transporter type 1, transmembrane domain;ABC transporter-like, conserved site;P-loop containing nucleoside triphosphate hydrolase;ABC transporter type 1, transmembrane domain superfamily;ABC transporter C family, six-transmembrane helical domain 2;ABC transporter C family, six-transmembrane helical domain 1	NRPS,T1PKS
MAN_07744	capsule polysaccharide biosynthesis protein	HotDog domain superfamily	NRPS,T1PKS
MAN_07745	fatty acid synthase subunit beta dehydratase	MaoC-like dehydratase domain;Fatty acid synthase;Fatty acid synthase beta subunit AflB /Fas1-like, central domain;Acyl transferase;Acyl transferase/acyl hydrolase/lysophospholipase;Fatty acid synthase beta subunit AflB /Fas1-like, fungi;HotDog domain superfamily;Starter unit:ACP transacylase;N-terminal of MaoC-like dehydratase;Fatty acid synthase, meander beta sheet domain;Fatty acid synthase sub…	NRPS,T1PKS
MAN_07746	Protein kinase-like domain protein	Aminoglycoside phosphotransferase;Tyrosine-protein kinase, active site;Protein kinase-like domain superfamily	NRPS,T1PKS
MAN_07747	Protein kinase-like domain protein	Protein kinase-like domain superfamily	NRPS,T1PKS
MAN_07748	short-chain dehydrogenase/reductase	Short-chain dehydrogenase/reductase SDR;Short-chain dehydrogenase/reductase, conserved site;NAD(P)-binding domain superfamily	NRPS,T1PKS
MAN_07749	Transferase	n.d.	NRPS,T1PKS
MAN_07750	Thioesterase domain containing protein	Alpha/Beta hydrolase fold	NRPS,T1PKS
MAN_07751	polyketide synthase 3	AMP-dependent synthetase/ligase;Condensation domain;Phosphopantetheine attachment site;Phosphopantetheine binding ACP domain;Polyketide synthase, ketoreductase domain;Beta-ketoacyl synthase, N-terminal;Beta-ketoacyl synthase, C-terminal;Acyl transferase;Acyl transferase/acyl hydrolase/lysophospholipase;Malonyl-CoA ACP transacylase, ACP-binding;Thiolase-like;Beta-ketoacyl synthase, active site;Pol…	NRPS,T1PKS
MAN_07752	L-xylulose reductase	Short-chain dehydrogenase/reductase SDR;NAD(P)-binding domain superfamily	NRPS,T1PKS
MAN_07753	C6 zinc finger domain-containing protein	Zn(2)-C6 fungal-type DNA-binding domain;Transcription factor domain, fungi;Zn(2)-C6 fungal-type DNA-binding domain superfamily	NRPS,T1PKS
MAN_07754	Acyl-CoA N-acyltransferase	GNAT domain;Acyl-CoA N-acyltransferase	NRPS,T1PKS
MAN_07755	phenylacrylic acid decarboxylase	Zn(2)-C6 fungal-type DNA-binding domain;Flavin prenyltransferase UbiX-like;Transcription factor domain, fungi;Zn(2)-C6 fungal-type DNA-binding domain superfamily	NRPS,T1PKS
MAN_07756	3-octaprenyl-4-hydroxybenzoate carboxy-lyase	UbiD decarboxylyase family;UbiD-like decarboxylase/ferulic acid decarboxylase 1	NRPS,T1PKS
MAN_07757	Flavoprotein	Flavoprotein;Flavin prenyltransferase UbiX-like;Flavin prenyltransferase-like	NRPS,T1PKS
MAN_07758	glutathione-dependent formaldehyde-activating gfa	CENP-V/GFA domain;Mss4-like superfamily	NRPS,T1PKS
MAN_07759	phosphotransferase enzyme family protein	n.d.	NRPS,T1PKS
MAN_07828	Beta-lactamase/transpeptidase-like protein	Beta-lactamase-related;Beta-lactamase/transpeptidase-like	NRPS,T1PKS
MAN_07829	arginine deiminase type-3	Protein-arginine deiminase;Protein-arginine deiminase, C-terminal;Protein-arginine deiminase, central domain superfamily	NRPS,T1PKS
MAN_07830	unspecified product	n.d.	NRPS,T1PKS
MAN_07831	unspecified product	n.d.	NRPS,T1PKS
MAN_07832	unspecified product	n.d.	NRPS,T1PKS
MAN_07833	phosphotransferase enzyme family protein	Aminoglycoside phosphotransferase;Protein kinase-like domain superfamily	NRPS,T1PKS
MAN_07834	Beta-ketoacyl synthase	Phosphopantetheine binding ACP domain;GroES-like superfamily;Alcohol dehydrogenase, N-terminal;Methyltransferase type 12;Polyketide synthase, ketoreductase domain;Beta-ketoacyl synthase, N-terminal;Beta-ketoacyl synthase, C-terminal;Acyl transferase;Acyl transferase/acyl hydrolase/lysophospholipase;Malonyl-CoA ACP transacylase, ACP-binding;Thiolase-like;Polyketide synthase, phosphopantetheine-bin…	NRPS,T1PKS
MAN_07835	Amino acid adenylation	AMP-dependent synthetase/ligase;Condensation domain;Phosphopantetheine attachment site;Phosphopantetheine binding ACP domain;Amino acid adenylation domain;AMP-binding, conserved site;ACP-like superfamily	NRPS,T1PKS
MAN_07836	Chloramphenicol acetyltransferase-like domain protein	n.d.	NRPS,T1PKS
MAN_07837	cytochrome P450	Cytochrome P450;Cytochrome P450, E-class, group IV;Cytochrome P450 superfamily	NRPS,T1PKS
MAN_07838	TRI14-like protein	n.d.	NRPS,T1PKS
MAN_07839	unspecified product	n.d.	NRPS,T1PKS
MAN_07840	Zinc finger, N-recognin	Zinc finger, UBR-type;E3 ubiquitin-protein ligase UBR7	NRPS,T1PKS
MAN_08669	chromo domain-containing protein	Chromo/chromo shadow domain;Chromo-like domain superfamily;Chromo domain	NRPS
MAN_08670	peroxin 14/17	Peroxisome membrane anchor protein Pex14p, N-terminal;Peroxisomal membrane protein 14	NRPS
MAN_08671	PAPA-1 domain-containing protein [Source:UniProtKB/TrEMBL;Acc:A0A0B4F2E0]	INO80 complex subunit B-like conserved region;INO80 complex, subunit Ies2	NRPS
MAN_08672	unspecified product	n.d.	NRPS
MAN_08673	DUF4050 domain-containing protein [Source:UniProtKB/TrEMBL;Acc:A0A0B4G0K0]	Domain of unknown function DUF4050	NRPS
MAN_08674	peptide synthetase	AMP-dependent synthetase/ligase;Condensation domain;Phosphopantetheine attachment site;Phosphopantetheine binding ACP domain;Amino acid adenylation domain;Polyketide synthase, phosphopantetheine-binding domain;AMP-binding, conserved site;ACP-like superfamily	NRPS
MAN_08675	AMP-dependent synthetase/ligase	AMP-dependent synthetase/ligase;AMP-binding, conserved site;AMP-binding enzyme, C-terminal domain	NRPS		upregulated	upregulated
MAN_08676	Acyl-CoA N-acyltransferase	Acyl-CoA N-acyltransferase;Acyltransferase MbtK/IucB-like, conserved domain	NRPS
MAN_08677	Pyridine nucleotide-disulfide oxidoreductase, NAD-binding domain protein	FAD/NAD(P)-binding domain;FAD/NAD(P)-binding domain superfamily	NRPS
MAN_08678	ABC multidrug transporter	ABC transporter-like, ATP-binding domain;AAA+ ATPase domain;ABC transporter type 1, transmembrane domain;ABC transporter-like, conserved site;P-loop containing nucleoside triphosphate hydrolase;ABC transporter type 1, transmembrane domain superfamily;Type 1 protein exporter	NRPS
MAN_08852	unspecified product	n.d.	NRPS
MAN_08853	unspecified product	n.d.	NRPS
MAN_08854	unspecified product	n.d.	NRPS
MAN_08855	UDP-galactopyranose mutase	Amine oxidase;FAD/NAD(P)-binding domain superfamily	NRPS
MAN_08856	unspecified product	n.d.	NRPS					upregulated	upregulated
MAN_08857	non-ribosomal peptide synthetase	AMP-dependent synthetase/ligase;Condensation domain;Phosphopantetheine attachment site;Phosphopantetheine binding ACP domain;Polyketide synthase, phosphopantetheine-binding domain;AMP-binding, conserved site;ACP-like superfamily	NRPS
MAN_08858	ABC transporter	ABC transporter-like, ATP-binding domain;AAA+ ATPase domain;ABC transporter type 1, transmembrane domain;ABC transporter-like, conserved site;P-loop containing nucleoside triphosphate hydrolase;ABC transporter type 1, transmembrane domain superfamily;ABC transporter C family, six-transmembrane helical domain 2;ABC transporter C family, six-transmembrane helical domain 1	NRPS
MAN_08859	Aldehyde dehydrogenase domain protein	Aldehyde dehydrogenase domain;Aldehyde/histidinol dehydrogenase;Aldehyde dehydrogenase, glutamic acid active site	NRPS
MAN_08860	ketoreductase	Aldo-keto reductase;NADP-dependent oxidoreductase domain;NADP-dependent oxidoreductase domain superfamily	NRPS
MAN_08861	unspecified product	Peptidase C15, pyroglutamyl peptidase I-like superfamily	NRPS
MAN_08862	Ankyrin repeat-containing domain protein	Ankyrin repeat;Patatin-like phospholipase domain;Acyl transferase/acyl hydrolase/lysophospholipase;Ankyrin repeat-containing domain superfamily	NRPS
MAN_08865	unspecified product	n.d.	T1PKS
MAN_08866	cytochrome P450 monooxygenase	Cytochrome P450;Cytochrome P450, E-class, group IV;Cytochrome P450, conserved site;Cytochrome P450 superfamily	T1PKS
MAN_08867	mitochondrial carrier protein (Pet8)	Mitochondrial substrate/solute carrier;Mitochondrial carrier domain superfamily	T1PKS
MAN_08868	Purple acid phosphatase-like protein	Fibronectin type III;Calcineurin-like phosphoesterase domain, ApaH type;Purple acid phosphatase-like, N-terminal;Purple acid phosphatase, N-terminal;Iron/zinc purple acid phosphatase-like C-terminal domain;Metallo-dependent phosphatase-like;Purple acid phosphatase-like;Purple acid phosphatase, metallophosphatase domain	T1PKS
MAN_08869	Acyl-CoA N-acyltransferase	GNAT domain;Acyl-CoA N-acyltransferase	T1PKS
MAN_08870	unspecified product	n.d.	T1PKS
MAN_08871	unspecified product	n.d.	T1PKS
MAN_08872	polyketide synthase	Thioesterase;Phosphopantetheine attachment site;Phosphopantetheine binding ACP domain;Beta-ketoacyl synthase, N-terminal;Beta-ketoacyl synthase, C-terminal;Acyl transferase;Acyl transferase/acyl hydrolase/lysophospholipase;Malonyl-CoA ACP transacylase, ACP-binding;Thiolase-like;Beta-ketoacyl synthase, active site;Polyketide synthase, phosphopantetheine-binding domain;Polyketide synthase, dehydrat…	T1PKS
MAN_08873	Low affinity iron permease, Fet4	Low affinity iron permease, Fet4	T1PKS
MAN_08874	unspecified product	n.d.	T1PKS
MAN_08875	Major facilitator superfamily domain, general substrate transporter	Major facilitator superfamily;Major facilitator superfamily domain;MFS transporter superfamily	T1PKS
MAN_08876	unspecified product	n.d.	T1PKS
MAN_08877	unspecified product	P-loop containing nucleoside triphosphate hydrolase;Sulfotransferase, S. mansonii-type	T1PKS
MAN_08912	unspecified product	Jacalin-like lectin domain superfamily	fungal
MAN_08913	unspecified product	n.d.	fungal-RiPP
MAN_08914	thioredoxin reductase	n.d.	fungal-RiPP
MAN_08915	protein kinase domain-containing protein	Protein kinase domain;Protein kinase-like domain superfamily;Protein kinase, ATP binding site	fungal-RiPP
MAN_08916	unspecified product	n.d.	fungal-RiPP
MAN_08917	benzoate 4-monooxygenase cytochrome P450	Cytochrome P450;Cytochrome P450, E-class, group I;Cytochrome P450 superfamily	fungal-RiPP
MAN_08918	Zinc finger, C2H2-like protein	Zinc finger C2H2-type	fungal-RiPP
MAN_08919	NACHT and Ankyrin domain protein	Alpha/beta hydrolase fold-1;Ankyrin repeat;NACHT nucleoside triphosphatase;P-loop containing nucleoside triphosphate hydrolase;Alpha/Beta hydrolase fold;Ankyrin repeat-containing domain superfamily	fungal-RiPP
MAN_08920	unspecified product	n.d.	fungal-RiPP
MAN_08921	gamma-glutamyltranspeptidase 1 precursor	Gamma-glutamyltranspeptidase;Nucleophile aminohydrolases, N-terminal	fungal-RiPP
MAN_08922	S-adenosylmethionine-dependent methyltransferase	S-adenosyl-L-methionine-dependent methyltransferase superfamily	fungal-RiPP
MAN_08923	Metallophosphoesterase domain protein	Calcineurin-like phosphoesterase domain, ApaH type;Metallo-dependent phosphatase-like	fungal-RiPP
MAN_08924	Protein kinase-like domain protein	Protein kinase domain;Tyrosine-protein kinase, active site;Protein kinase-like domain superfamily	fungal-RiPP
MAN_08925	Ankyrin repeat-containing domain protein	Ankyrin repeat;Ankyrin repeat-containing domain superfamily	fungal-RiPP
MAN_09210	unspecified product	Protein of unknown function DUF4419	NRPS
MAN_09211	unspecified product	Protein of unknown function DUF3176	NRPS
MAN_09212	unspecified product	n.d.	NRPS
MAN_09213	nonribosomal peptide synthase	Condensation domain;Phosphopantetheine binding ACP domain;ACP-like superfamily	NRPS
MAN_09214	Non-robosomal peptide synthetase	AMP-dependent synthetase/ligase;Condensation domain;Phosphopantetheine attachment site;Phosphopantetheine binding ACP domain;Amino acid adenylation domain;AMP-binding, conserved site;ACP-like superfamily	NRPS
MAN_09215	methyltransferase type 12	S-adenosyl-L-methionine-dependent methyltransferase superfamily;Methyltransferase domain 25	NRPS
MAN_09216	Membrane attack complex component/perforin	Membrane attack complex component/perforin (MACPF) domain	NRPS
MAN_09217	Ser/Thr protein phosphatase superfamily	Calcineurin-like phosphoesterase domain, ApaH type;Metallo-dependent phosphatase-like	NRPS
MAN_09218	unspecified product	Mycotoxin biosynthesis protein UstYa-like	NRPS
MAN_09219	unspecified product	n.d.	NRPS
MAN_09282	metal dependent phosphohydrolase	HD/PDEase domain	T1PKS
MAN_09283	FMN-binding split barrel	Flavin reductase like domain	T1PKS
MAN_09284	unspecified product	NTF2-like domain superfamily	T1PKS
MAN_09285	enoyl-CoA hydratase/isomerase	Enoyl-CoA hydratase/isomerase;ClpP/crotonase-like domain superfamily	T1PKS
MAN_09286	unspecified product	n.d.	T1PKS
MAN_09287	Protein kinase-like domain protein	Aminoglycoside phosphotransferase;Protein kinase-like domain superfamily	T1PKS
MAN_09288	emopamil binding protein	Emopamil-binding protein;EXPERA domain	T1PKS
MAN_09289	protein kinase domain protein	Protein kinase domain;Serine/threonine-protein kinase, active site;Protein kinase-like domain superfamily;Protein kinase, ATP binding site	T1PKS
MAN_09290	unspecified product	n.d.	T1PKS
MAN_09291	phytanoyl-CoA dioxygenase	Phytanoyl-CoA dioxygenase	T1PKS
MAN_09292	polyketide synthase	AMP-dependent synthetase/ligase;Phosphopantetheine attachment site;Phosphopantetheine binding ACP domain;Amino acid adenylation domain;Thioester reductase-like domain;Fatty acyl-coenzyme A reductase, NAD-binding domain;Polyketide synthase, ketoreductase domain;Beta-ketoacyl synthase, N-terminal;Beta-ketoacyl synthase, C-terminal;Acyl transferase;Acyl transferase/acyl hydrolase/lysophospholipase;M…	T1PKS
MAN_09293	f420-dependent NADP reductase	NAD(P)-binding domain;NAD(P)-binding domain superfamily	T1PKS
MAN_09294	NmrA family transcriptional regulator	NmrA-like domain;NAD(P)-binding domain superfamily	T1PKS
MAN_09295	choline transport protein	Amino acid/polyamine transporter I	T1PKS
MAN_09296	phytanoyl-CoA dioxygenase	Phytanoyl-CoA dioxygenase	T1PKS
MAN_09297	aromatic amino acid aminotransferase	Aminotransferase, class I/classII;Pyridoxal phosphate-dependent transferase	T1PKS
MAN_09298	WD40 repeat-like-containing domain protein	WD40-repeat-containing domain superfamily;Enhancer of mRNA-decapping protein 4-like	T1PKS
MAN_09299	pathway-specific nitrogen regulator	n.d.	T1PKS
MAN_09364	2EXR domain-containing protein [Source:UniProtKB/TrEMBL;Acc:A0A0B4EG28]	2EXR domain	NRPS,T1PKS
MAN_09365	methyltransferase	Hydroxylase/desaturase AsaB-like	NRPS,T1PKS
MAN_09366	DUF946 domain-containing protein	Vacuolar protein sorting-associated protein 62	NRPS,T1PKS
MAN_09367	ankyrin repeat protein	Ankyrin repeat;Ankyrin repeat-containing domain superfamily	NRPS,T1PKS
MAN_09368	unspecified product	n.d.	NRPS,T1PKS
MAN_09369	choline transport protein	n.d.	NRPS,T1PKS		upregulated
MAN_09370	choline transport protein	Amino acid/polyamine transporter I	NRPS,T1PKS
MAN_09371	Monooxygenase, FAD-binding protein	FAD-binding domain;FAD/NAD(P)-binding domain superfamily	NRPS,T1PKS
MAN_09372	polyketide synthetase PksP	n.d.	NRPS,T1PKS
MAN_09373	polyketide synthetase PksP	Phosphopantetheine attachment site;Phosphopantetheine binding ACP domain;Beta-ketoacyl synthase, N-terminal;Beta-ketoacyl synthase, C-terminal;Acyl transferase;Acyl transferase/acyl hydrolase/lysophospholipase;Malonyl-CoA ACP transacylase, ACP-binding;Thiolase-like;Polyketide synthase, phosphopantetheine-binding domain;Polyketide synthase, dehydratase domain;Polyketide synthase, beta-ketoacyl syn…	NRPS,T1PKS
MAN_09374	conidial pigment polyketide synthase PksP/Alb1	EthD domain;Dimeric alpha-beta barrel	NRPS,T1PKS
MAN_09375	major facilitator superfamily transporter	Major facilitator superfamily;Major facilitator superfamily domain;MFS transporter superfamily	NRPS,T1PKS
MAN_09376	S5A_REDUCTASE domain-containing protein [Source:UniProtKB/TrEMBL;Acc:A0A0B4EZQ6]	3-oxo-5-alpha-steroid 4-dehydrogenase, C-terminal;Protein of unknown function DUF1295	NRPS,T1PKS
MAN_09377	Beta-ketoacyl synthase	Phosphopantetheine binding ACP domain;Methyltransferase type 12;Polyketide synthase, phosphopantetheine-binding domain;S-adenosyl-L-methionine-dependent methyltransferase superfamily;ACP-like superfamily;Methyltransferase, fungal type, helix-turn-helix domain	NRPS,T1PKS
MAN_09378	laccase	Multicopper oxidase, type 1;Multicopper oxidase, copper-binding site;Cupredoxin;Multicopper oxidase, C-terminal;Multicopper oxidase, N-terminal;Multicopper oxidases, conserved site;Multicopper oxidase	NRPS,T1PKS
MAN_09379	unspecified product	n.d.	NRPS,T1PKS
MAN_09380	O-methyltransferase, family 2	O-methyltransferase domain;O-methyltransferase COMT-type;S-adenosyl-L-methionine-dependent methyltransferase superfamily;Winged helix DNA-binding domain superfamily	NRPS,T1PKS			upregulated			upregulated
MAN_09381	Glutathione S-transferase protein	Glutathione S-transferase, N-terminal;Glutathione S-transferase, C-terminal;Glutathione S-transferase, C-terminal-like;Thioredoxin-like superfamily;Glutathione S-transferase, C-terminal domain superfamily;Glutathione transferase family	NRPS,T1PKS			upregulated			upregulated
MAN_09382	unspecified product	S-adenosyl-L-methionine-dependent methyltransferase superfamily	NRPS,T1PKS						upregulated
MAN_09383	unspecified product	n.d.	NRPS,T1PKS			upregulated			upregulated
MAN_09384	steroid monooxygenase	Methyltransferase type 12;Flavin monooxygenase-like;S-adenosyl-L-methionine-dependent methyltransferase superfamily;FAD/NAD(P)-binding domain superfamily	NRPS,T1PKS			upregulated			upregulated
MAN_09385	acetate-CoA ligase	AMP-dependent synthetase/ligase;AMP-binding, conserved site;AMP-binding enzyme, C-terminal domain;Acetyl-coenzyme A synthetase, N-terminal domain	NRPS,T1PKS			upregulated			upregulated
MAN_09386	Peptidase M24, structural domain protein	Peptidase M24;Peptidase M24, methionine aminopeptidase;Peptidase M24A, methionine aminopeptidase, subfamily 1;MYND-like zinc finger;Creatinase/aminopeptidase-like	NRPS,T1PKS
MAN_09387	methionine aminopeptidase	Alpha/beta hydrolase fold-1;Peptidase M24;Peptidase M24, methionine aminopeptidase;Peptidase M24A, methionine aminopeptidase, subfamily 2;Alpha/Beta hydrolase fold;Creatinase/aminopeptidase-like;Winged helix DNA-binding domain superfamily	NRPS,T1PKS		upregulated	upregulated
MAN_09388	Cytochrome P450	Cytochrome P450;Cytochrome P450, E-class, group I;Cytochrome P450, conserved site;Cytochrome P450 superfamily	NRPS,T1PKS			upregulated			upregulated
MAN_09389	methyltransferase SirN-like protein	S-adenosyl-L-methionine-dependent methyltransferase superfamily	NRPS,T1PKS			upregulated			upregulated
MAN_09390	Beta-ketoacyl synthase	AMP-dependent synthetase/ligase;Condensation domain;Phosphopantetheine attachment site;Phosphopantetheine binding ACP domain;Fatty acyl-coenzyme A reductase, NAD-binding domain;Polyketide synthase, ketoreductase domain;Beta-ketoacyl synthase, N-terminal;Beta-ketoacyl synthase, C-terminal;Acyl transferase;Acyl transferase/acyl hydrolase/lysophospholipase;Malonyl-CoA ACP transacylase, ACP-binding;T…	NRPS,T1PKS			upregulated			upregulated
MAN_09391	alpha/beta hydrolase	Alpha/beta hydrolase fold-1;Alpha/Beta hydrolase fold	NRPS,T1PKS			upregulated			upregulated
MAN_09392	Dimeric alpha-beta barrel	EthD domain;Dimeric alpha-beta barrel	NRPS,T1PKS			upregulated			upregulated
MAN_09393	C6 finger transcription factor	n.d.	NRPS,T1PKS			upregulated			upregulated
MAN_09394	phytanoyl-CoA dioxygenase	Phytanoyl-CoA dioxygenase	NRPS,T1PKS			upregulated			upregulated
MAN_09395	phytanoyl-CoA dioxygenase family protein	Phytanoyl-CoA dioxygenase	NRPS,T1PKS			upregulated			upregulated
MAN_09396	unspecified product	n.d.	NRPS,T1PKS						upregulated
MAN_09397	cytochrome P450 oxidoreductase OrdA-like protein	Cytochrome P450;Cytochrome P450, E-class, group I;Cytochrome P450, conserved site;Cytochrome P450 superfamily	NRPS,T1PKS			upregulated			upregulated
MAN_09398	UbiA prenyltransferase family	UbiA prenyltransferase family;Prenyltransferase	NRPS,T1PKS			upregulated			upregulated
MAN_09460	unspecified product	n.d.	T1PKS
MAN_09461	unspecified product	n.d.	T1PKS
MAN_09462	dehydrogenase/reductase SDR family member 8 precursor	Short-chain dehydrogenase/reductase SDR;Short-chain dehydrogenase/reductase, conserved site;NAD(P)-binding domain superfamily	T1PKS
MAN_09463	Major facilitator superfamily domain, general substrate transporter	Major facilitator superfamily;Major facilitator superfamily domain;MFS transporter superfamily	T1PKS
MAN_09464	aldo/keto reductase	NADP-dependent oxidoreductase domain superfamily	T1PKS
MAN_09465	Beta-ketoacyl synthase	Phosphopantetheine attachment site;Phosphopantetheine binding ACP domain;Methyltransferase type 12;Polyketide synthase, ketoreductase domain;Beta-ketoacyl synthase, N-terminal;Beta-ketoacyl synthase, C-terminal;Acyl transferase;Acyl transferase/acyl hydrolase/lysophospholipase;Malonyl-CoA ACP transacylase, ACP-binding;Thiolase-like;Beta-ketoacyl synthase, active site;Polyketide synthase, phosphop…	T1PKS
MAN_09466	SAM-dependent methyltransferase	S-adenosyl-L-methionine-dependent methyltransferase superfamily	T1PKS
MAN_09467	unspecified product	n.d.	T1PKS
MAN_09468	unspecified product	n.d.	T1PKS
MAN_09469	unspecified product	n.d.	T1PKS
MAN_09470	Monooxygenase, FAD-binding protein	FAD-binding domain;FAD/NAD(P)-binding domain superfamily	T1PKS
MAN_09471	Alcohol dehydrogenase superfamily, zinc-type	GroES-like superfamily;Alcohol dehydrogenase-like, C-terminal;NAD(P)-binding domain superfamily	T1PKS
MAN_09472	ATP synthase beta chain precursor	ATPase, F1/V1/A1 complex, alpha/beta subunit, nucleotide-binding domain;AAA+ ATPase domain;ATPase, F1/V1/A1 complex, alpha/beta subunit, N-terminal domain;ATP synthase, F1 complex, beta subunit;ATPase, alpha/beta subunit, nucleotide-binding domain, active site;P-loop containing nucleoside triphosphate hydrolase;ATPase, F1/V1/A1 complex, alpha/beta subunit, N-terminal domain superfamily	T1PKS
MAN_09807	unspecified product	n.d.	T1PKS,terpene
MAN_09808	chitooligosaccharide oxidase	FAD linked oxidase, N-terminal;Berberine/berberine-like;FAD-binding domain, PCMH-type;FAD-binding, type PCMH-like superfamily	T1PKS,terpene
MAN_09809	geranylgeranyl pyrophosphate synthetase AtmG	Polyprenyl synthetase;Isoprenoid synthase domain superfamily;Polyprenyl synthetase, conserved site	T1PKS,terpene
MAN_09810	UbiA prenyltransferase family protein	UbiA prenyltransferase family;UbiA prenyltransferase conserved site;Prenyltransferase	T1PKS,terpene
MAN_09811	AtmB protein	Terpene cyclase PaxB-like	T1PKS,terpene
MAN_09812	polyketide synthase	Phosphopantetheine binding ACP domain;Methyltransferase type 12;Beta-ketoacyl synthase, N-terminal;Beta-ketoacyl synthase, C-terminal;Acyl transferase;Acyl transferase/acyl hydrolase/lysophospholipase;Malonyl-CoA ACP transacylase, ACP-binding;Thiolase-like;Beta-ketoacyl synthase, active site;Polyketide synthase, beta-ketoacyl synthase domain;S-adenosyl-L-methionine-dependent methyltransferase sup…	T1PKS,terpene
MAN_09813	subtilisin-like protease PR1E	Peptidase S8/S53 domain;Peptidase S8, subtilisin-related;Peptidase S8, subtilisin, His-active site;Peptidase S8, subtilisin, Asp-active site;Proteinase K-like catalytic domain;Peptidase S8/S53 domain superfamily	T1PKS,terpene
MAN_09814	protease	Peptidase S8 propeptide/proteinase inhibitor I9	T1PKS,terpene
MAN_09815	iron-sulfur cluster-binding protein	n.d.	T1PKS,terpene
MAN_09816	c6 zinc finger domain containing protein	Aromatic-ring-hydroxylating dioxygenase, alpha subunit;Aromatic-ring-hydroxylating dioxygenase, alpha subunit, C-terminal domain	T1PKS,terpene
MAN_09817	Amino acid/polyamine transporter I	Amino acid permease, conserved site;Amino acid permease/ SLC12A domain	T1PKS,terpene
MAN_09818	C6 zinc finger domain containing protein	Fungal transcription factor	T1PKS,terpene
MAN_09819	Amidase	Amidase signature domain;Amidase signature (AS) superfamily	T1PKS,terpene
MAN_09820	Amidase signature domain protein	Amidase signature domain;Amidase signature (AS) superfamily	T1PKS,terpene
MAN_09876	signal sequence receptor alpha subunit	Signal recognition particle, SRP54 subunit, GTPase domain;AAA+ ATPase domain;Signal recognition particle receptor, alpha subunit, N-terminal;Longin-like domain superfamily;Signal recognition particle SRP54, helical bundle;P-loop containing nucleoside triphosphate hydrolase;SRP/SRP receptor, N-terminal	T1PKS
MAN_09877	ER to Golgi transporter Yif1	Yif1 family	T1PKS
MAN_09878	Mpv17/PMP22	Mpv17/PMP22	T1PKS
MAN_09879	unspecified product	n.d.	T1PKS
MAN_09880	stress responsive A/B barrel domain-containing protein	Dimeric alpha-beta barrel;Stress responsive alpha-beta barrel	T1PKS
MAN_09881	Major facilitator superfamily domain, general substrate transporter	Sugar transporter, conserved site;Major facilitator superfamily;Major facilitator superfamily domain;MFS transporter superfamily	T1PKS
MAN_09882	polyketide synthase	Phosphopantetheine attachment site;Phosphopantetheine binding ACP domain;GroES-like superfamily;Polyketide synthase, ketoreductase domain;Beta-ketoacyl synthase, N-terminal;Beta-ketoacyl synthase, C-terminal;Acyl transferase;Acyl transferase/acyl hydrolase/lysophospholipase;Malonyl-CoA ACP transacylase, ACP-binding;Thiolase-like;Polyketide synthase, phosphopantetheine-binding domain;Polyketide sy…	T1PKS
MAN_09883	O-methyltransferase, family 2	O-methyltransferase domain;O-methyltransferase COMT-type;S-adenosyl-L-methionine-dependent methyltransferase superfamily;Winged helix DNA-binding domain superfamily	T1PKS
MAN_09884	Methyltransferase type 12	S-adenosyl-L-methionine-dependent methyltransferase superfamily	T1PKS
MAN_09885	unspecified product	S-adenosyl-L-methionine-dependent methyltransferase superfamily	T1PKS
MAN_09886	annexin ANXC4	Annexin repeat;Annexin superfamily	T1PKS
MAN_01582	AB hydrolase-1 domain-containing protein [Source:UniProtKB/TrEMBL;Acc:A0A0B4FF62]	Alpha/beta hydrolase fold-1;Alpha/Beta hydrolase fold	NRPS
MAN_01583	UbiE/COQ5 methyltransferase	UbiE/COQ5 methyltransferase;S-adenosyl-L-methionine-dependent methyltransferase superfamily	NRPS						upregulated
MAN_01584	Alcohol dehydrogenase superfamily, zinc-type	Alcohol dehydrogenase, zinc-type, conserved site;GroES-like superfamily;Alcohol dehydrogenase-like, C-terminal;Alcohol dehydrogenase, N-terminal;NAD(P)-binding domain superfamily	NRPS
MAN_01585	proteinrelated to NonF protein, involved in nonactin biosynthesis	DJ-1/PfpI;Class I glutamine amidotransferase-like	NRPS
MAN_01586	chitinase 18-18	Cell wall mannoprotein 1	NRPS			upregulated
MAN_01587	AMP-dependent synthetase/ligase	AMP-dependent synthetase/ligase;Condensation domain;Phosphopantetheine attachment site;Phosphopantetheine binding ACP domain;AMP-binding, conserved site;ACP-like superfamily	NRPS
MAN_01588	O-methyltransferase, family 2	O-methyltransferase domain;O-methyltransferase COMT-type;S-adenosyl-L-methionine-dependent methyltransferase superfamily;Winged helix DNA-binding domain superfamily	NRPS
MAN_01589	cytochrome P450 oxidoreductase GliC	Cytochrome P450;Cytochrome P450, E-class, group I;Cytochrome P450 superfamily	NRPS
MAN_01590	unspecified product	S-adenosyl-L-methionine-dependent methyltransferase superfamily	NRPS
MAN_01591	unspecified product	n.d.	NRPS
MAN_01592	unspecified product	n.d.	NRPS
MAN_01593	hexose transporter protein	Sugar/inositol transporter;Major facilitator, sugar transporter-like;Sugar transporter, conserved site;Major facilitator superfamily domain;MFS transporter superfamily	NRPS
MAN_01594	Aminoglycoside phosphotransferase	Aminoglycoside phosphotransferase;Protein kinase-like domain superfamily	NRPS
MAN_01595	beta-lactamase family protein	Beta-lactamase-related;Beta-lactamase/transpeptidase-like;Peptidase S12, Pab87-related, C-terminal	NRPS			upregulated
MAN_01596	nonribosomal peptide synthase	AMP-dependent synthetase/ligase;Condensation domain;Phosphopantetheine attachment site;Phosphopantetheine binding ACP domain;Amino acid adenylation domain;Polyketide synthase, phosphopantetheine-binding domain;AMP-binding, conserved site;AMP-binding enzyme, C-terminal domain;ACP-like superfamily	NRPS
MAN_01597	unspecified product	n.d.	NRPS
MAN_01598	Cytochrome P450	Cytochrome P450;Cytochrome P450, E-class, group IV;Cytochrome P450, conserved site;Cytochrome P450 superfamily	NRPS
MAN_01599	unspecified product	n.d.	NRPS
MAN_01600	ABC transporter	ABC transporter-like, ATP-binding domain;AAA+ ATPase domain;ABC transporter type 1, transmembrane domain;ABC transporter-like, conserved site;P-loop containing nucleoside triphosphate hydrolase;ABC transporter type 1, transmembrane domain superfamily;ABC transporter C family, six-transmembrane helical domain 2;ABC transporter C family, six-transmembrane helical domain 1	NRPS
MAN_01601	serine-type carboxypeptidase	Peptidase S10, serine carboxypeptidase;Serine carboxypeptidase, serine active site;Alpha/Beta hydrolase fold;Serine carboxypeptidases, histidine active site	NRPS
MAN_01618	Beta-ketoacyl synthase	Phosphopantetheine attachment site;Phosphopantetheine binding ACP domain;GroES-like superfamily;Alcohol dehydrogenase, N-terminal;Polyketide synthase, ketoreductase domain;Beta-ketoacyl synthase, N-terminal;Beta-ketoacyl synthase, C-terminal;Acyl transferase;Acyl transferase/acyl hydrolase/lysophospholipase;Malonyl-CoA ACP transacylase, ACP-binding;Thiolase-like;Polyketide synthase, phosphopantet…	T1PKS	upregulated
MAN_01622	Monooxygenase, FAD-binding protein	FAD-binding domain;FAD/NAD(P)-binding domain superfamily	T1PKS	upregulated
MAN_01623	Beta-ketoacyl synthase	Phosphopantetheine binding ACP domain;Beta-ketoacyl synthase, N-terminal;Beta-ketoacyl synthase, C-terminal;Acyl transferase;Acyl transferase/acyl hydrolase/lysophospholipase;Malonyl-CoA ACP transacylase, ACP-binding;Thiolase-like;Beta-ketoacyl synthase, active site;Polyketide synthase, phosphopantetheine-binding domain;Polyketide synthase, dehydratase domain;Polyketide synthase, beta-ketoacyl sy…	T1PKS	upregulated
MAN_01602	LPS glycosyltransferase	n.d.	T1PKS
MAN_01603	nitroreductase family protein	Nitroreductase-like;Nitroreductase;Nitroreductase Frm2/Hbn1-like	T1PKS
MAN_01604	Beta-ketoacyl synthase	Phosphopantetheine attachment site;Phosphopantetheine binding ACP domain;Fatty acyl-coenzyme A reductase, NAD-binding domain;Beta-ketoacyl synthase, N-terminal;Beta-ketoacyl synthase, C-terminal;Acyl transferase;Acyl transferase/acyl hydrolase/lysophospholipase;Malonyl-CoA ACP transacylase, ACP-binding;Thiolase-like;Beta-ketoacyl synthase, active site;Polyketide synthase, phosphopantetheine-bindi…	T1PKS
MAN_01605	Aromatic-ring hydroxylase-like protein	FAD-binding domain;FAD/NAD(P)-binding domain superfamily	T1PKS
MAN_01606	c6 zinc finger domain containing protein	NTF2-like domain superfamily;SnoaL-like domain	T1PKS
MAN_01607	Beta-ketoacyl synthase	Phosphopantetheine attachment site;Phosphopantetheine binding ACP domain;GroES-like superfamily;Methyltransferase type 12;Polyketide synthase, ketoreductase domain;Beta-ketoacyl synthase, N-terminal;Beta-ketoacyl synthase, C-terminal;Acyl transferase;Acyl transferase/acyl hydrolase/lysophospholipase;Malonyl-CoA ACP transacylase, ACP-binding;Thiolase-like;Polyketide synthase, phosphopantetheine-bi…	T1PKS
MAN_01608	Transcription factor, fungi	Zn(2)-C6 fungal-type DNA-binding domain;Transcription factor domain, fungi;Zn(2)-C6 fungal-type DNA-binding domain superfamily	T1PKS
MAN_01609	Amine oxidase	n.d.	T1PKS
MAN_01610	NAD(P)-binding domain protein	NmrA-like domain;NAD(P)-binding domain superfamily;Phenylcoumaran benzylic ether reductase-like	T1PKS
MAN_01611	major facilitator superfamily transporter	Major facilitator superfamily;Major facilitator superfamily domain;MFS transporter superfamily	T1PKS
MAN_01612	C6 zinc finger domain protein	Zn(2)-C6 fungal-type DNA-binding domain;Zn(2)-C6 fungal-type DNA-binding domain superfamily;Protein Rdr1	T1PKS
MAN_01613	metalloprotease MEP1	Peptidase M43, pregnancy-associated plasma-A	T1PKS
MAN_01614	Glucose-methanol-choline oxidoreductase	Glucose-methanol-choline oxidoreductase, N-terminal;Glucose-methanol-choline oxidoreductase, C-terminal;Glucose-methanol-choline oxidoreductase;FAD/NAD(P)-binding domain superfamily	T1PKS
MAN_01615	NAD(P)-binding domain protein	Short-chain dehydrogenase/reductase SDR;NAD(P)-binding domain superfamily	T1PKS
MAN_01616	glycosyl transferase family 17 protein	Glycosyl transferase, family 17	T1PKS
MAN_01617	subtilisin-like serine protease PR1C	Peptidase S8/S53 domain;Fn3-like domain;Peptidase S8, subtilisin, Ser-active site;Peptidase S8/S53 domain superfamily	T1PKS				upregulated	upregulated	upregulated
MAN_01619	polyketide synthase	Thioesterase;Phosphopantetheine binding ACP domain;Polyketide synthase, thioesterase domain;Alpha/Beta hydrolase fold;ACP-like superfamily	T1PKS				upregulated
MAN_01620	C6 finger domain protein GliZ	Zn(2)-C6 fungal-type DNA-binding domain;Zn(2)-C6 fungal-type DNA-binding domain superfamily	T1PKS
MAN_01621	unspecified product	n.d.	T1PKS				upregulated
MAN_01624	unspecified product	n.d.	T1PKS
MAN_01625	isochorismatase family protein	Isochorismatase-like;Isochorismatase-like superfamily	T1PKS
MAN_01626	unspecified product	n.d.	T1PKS
MAN_01627	amidase	Amidase;Amidase signature domain;Amidase signature (AS) superfamily	T1PKS
MAN_01628	unspecified product	n.d.	T1PKS		upregulated		upregulated
MAN_01629	acyl-CoA dehydrogenase	Acyl-CoA oxidase/dehydrogenase, middle domain;Acyl-CoA dehydrogenase/oxidase C-terminal;Acyl-CoA dehydrogenase/oxidase, N-terminal and middle domain superfamily;Acyl-CoA dehydrogenase/oxidase, N-terminal;Acyl-CoA dehydrogenase-like, C-terminal	T1PKS
MAN_01630	CoA-transferase family III	CoA-transferase family III;CoA-transferase family III domain 1 superfamily	T1PKS
MAN_01631	MFS phospholipid transporter Git1	Major facilitator, sugar transporter-like;Major facilitator superfamily domain;MFS transporter superfamily	T1PKS
MAN_01645	nitroreductase family protein	Nitroreductase-like;Nitroreductase;Nitroreductase Frm2/Hbn1-like	NRPS,T1PKS
MAN_01646	Monophenol monooxygenase	Tyrosinase copper-binding domain;Di-copper centre-containing domain superfamily;Tyosinase, C-terminal	NRPS,T1PKS
MAN_01647	ankyrin repeat protein	Nucleoside phosphorylase domain;Ankyrin repeat;NACHT nucleoside triphosphatase;P-loop containing nucleoside triphosphate hydrolase;Nucleoside phosphorylase superfamily;Ankyrin repeat-containing domain superfamily	NRPS,T1PKS
MAN_01648	eukaryotic aspartyl protease	Aspartic peptidase A1 family;Aspartic peptidase domain superfamily;Peptidase family A1 domain	NRPS,T1PKS
MAN_01649	eEF-1B gamma subunit-like protein	Glutathione S-transferase, N-terminal;Glutathione S-transferase, C-terminal;Glutathione S-transferase, C-terminal-like;Thioredoxin-like superfamily;Glutathione S-transferase, C-terminal domain superfamily;Glutathione transferase family	NRPS,T1PKS
MAN_01650	alpha/beta hydrolase	Esterase FrsA-like;Alpha/Beta hydrolase fold	NRPS,T1PKS
MAN_01651	hybrid PKS-NRPS protein	AMP-dependent synthetase/ligase;Condensation domain;Phosphopantetheine attachment site;Phosphopantetheine binding ACP domain;Amino acid adenylation domain;Fatty acyl-coenzyme A reductase, NAD-binding domain;Methyltransferase type 12;Polyketide synthase, ketoreductase domain;Beta-ketoacyl synthase, N-terminal;Beta-ketoacyl synthase, C-terminal;Acyl transferase;Acyl transferase/acyl hydrolase/lysop…	NRPS,T1PKS
MAN_01652	unspecified product	n.d.	NRPS,T1PKS
MAN_01653	major facilitator superfamily protein	Major facilitator superfamily;Major facilitator superfamily domain;MFS transporter superfamily	NRPS,T1PKS
MAN_01654	succinate semialdehyde dehydrogenase	Aldehyde dehydrogenase domain;Aldehyde/histidinol dehydrogenase	NRPS,T1PKS			upregulated
MAN_01655	Cytochrome P450	Cytochrome P450;Cytochrome P450, E-class, group I;Cytochrome P450, conserved site;Cytochrome P450 superfamily	NRPS,T1PKS
MAN_01656	SAM dependent carboxyl methyltransferase family protein	SAM dependent carboxyl methyltransferase;S-adenosyl-L-methionine-dependent methyltransferase superfamily	NRPS,T1PKS
MAN_01657	Zn(2)-C6 fungal-type DNA-binding domain protein	Zn(2)-C6 fungal-type DNA-binding domain;Zn(2)-C6 fungal-type DNA-binding domain superfamily	NRPS,T1PKS
MAN_01658	IQ calmodulin-binding motif protein	Phospholipase D/Transphosphatidylase;Phospholipase D-like domain	NRPS,T1PKS
MAN_01659	FAD binding domain protein	L-lysine 6-monooxygenase/L-ornithine 5-monooxygenase;FAD/NAD(P)-binding domain superfamily	NRPS,T1PKS
MAN_01719	Beta-lactamase-like protein	Metallo-beta-lactamase;Ribonuclease Z/Hydroxyacylglutathione hydrolase-like	NRPS
MAN_01720	alpha/beta superfamily hydrolase	Serine aminopeptidase, S33;Alpha/Beta hydrolase fold	NRPS
MAN_01721	arylacetamide deacetylase	Alpha/beta hydrolase fold-3;Alpha/Beta hydrolase fold	NRPS
MAN_01722	fucose-specific lectin FleA	Fucose-specific lectin	NRPS
MAN_01723	unspecified product	n.d.	NRPS
MAN_01724	methyltransferase MppJ	S-adenosyl-L-methionine-dependent methyltransferase superfamily;Methyltransferase domain 25	NRPS
MAN_01725	branched-chain-amino-acid aminotransferase	Aminotransferase class IV;Branched-chain amino acid aminotransferase II;Branched-chain aminotransferase;Aminotransferase-like, PLP-dependent enzymes	NRPS
MAN_01726	Amino acid adenylation	AMP-dependent synthetase/ligase;Condensation domain;Phosphopantetheine attachment site;Phosphopantetheine binding ACP domain;Amino acid adenylation domain;Polyketide synthase, phosphopantetheine-binding domain;AMP-binding, conserved site;ACP-like superfamily	NRPS
MAN_01727	NmrA family protein	NmrA-like domain;NAD(P)-binding domain superfamily	NRPS
MAN_01728	Oxoglutarate/iron-dependent oxygenase	Oxoglutarate/iron-dependent dioxygenase;Non-haem dioxygenase N-terminal domain;Isopenicillin N synthase-like, Fe(2+) 2OG dioxygenase domain	NRPS		upregulated	upregulated
MAN_01729	methyltransferase	Hydroxylase/desaturase AsaB-like	NRPS
MAN_01730	Peptidase M20 domain-containing protein 2 [Source:UniProtKB/TrEMBL;Acc:A0A0B4FU44]	Peptidase M20;Xaa-Arg dipeptidase;Amidohydrolase;Bacterial exopeptidase dimerisation domain	NRPS
MAN_01731	unspecified product	n.d.	NRPS
MAN_01732	Proteophosphoglycan ppg4	n.d.	NRPS
MAN_01733	unspecified product	n.d.	NRPS
MAN_01927	Trypsin-related protease	Serine proteases, trypsin domain;Peptidase S1A, chymotrypsin family;Peptidase S1, PA clan;Serine proteases, trypsin family, histidine active site;Serine proteases, trypsin family, serine active site	T1PKS
MAN_01928	unspecified product	n.d.	T1PKS
MAN_01929	membrane transporter	Major facilitator, sugar transporter-like;Major facilitator superfamily domain;MFS transporter superfamily	T1PKS
MAN_01930	hydrolase, NUDIX family protein	NUDIX hydrolase domain;NUDIX hydrolase-like domain superfamily;NUDIX hydrolase, conserved site	T1PKS
MAN_01931	flavin-binding monooxygenase	FAD/NAD(P)-binding domain superfamily	T1PKS
MAN_01932	Glycosyl transferase, family 25	Glycosyl transferase, family 25	T1PKS
MAN_01933	unspecified product	n.d.	T1PKS
MAN_01934	Beta-ketoacyl synthase	Phosphopantetheine binding ACP domain;GroES-like superfamily;Alcohol dehydrogenase, N-terminal;Polyketide synthase, ketoreductase domain;Beta-ketoacyl synthase, N-terminal;Beta-ketoacyl synthase, C-terminal;Acyl transferase;Acyl transferase/acyl hydrolase/lysophospholipase;Malonyl-CoA ACP transacylase, ACP-binding;Thiolase-like;Polyketide synthase, phosphopantetheine-binding domain;Polyketide syn…	T1PKS
MAN_01935	transferase	Type I phosphodiesterase/nucleotide pyrophosphatase/phosphate transferase;Alkaline-phosphatase-like, core domain superfamily;GPI ethanolamine phosphate transferase 2, N-terminal;GPI ethanolamine phosphate transferase 2;GPI ethanolamine phosphate transferase 2, C-terminal	T1PKS
MAN_01936	DltD N-terminal domain protein	Serine aminopeptidase, S33;Alpha/Beta hydrolase fold	T1PKS
MAN_01937	Cytochrome P450 family protein	Cytochrome P450;Cytochrome P450, E-class, group I;Cytochrome P450 superfamily	T1PKS
MAN_01938	Major facilitator superfamily domain, general substrate transporter	Major facilitator superfamily;Major facilitator superfamily domain;MFS transporter superfamily	T1PKS
MAN_01939	feruloyl esterase B precursor	Tannase/feruloyl esterase;Alpha/Beta hydrolase fold	T1PKS
MAN_01940	subtilisin-like protease PR1F	Peptidase S8/S53 domain;Peptidase S8, subtilisin-related;Peptidase S8, subtilisin, His-active site;Peptidase S8, subtilisin, Asp-active site;Peptidase S8, subtilisin, Ser-active site;Proteinase K-like catalytic domain;Peptidase S8/S53 domain superfamily	T1PKS
MAN_10458	Major facilitator superfamily domain, general substrate transporter	Major facilitator superfamily;MFS transporter superfamily	indole
MAN_10459	unspecified product	n.d.	indole
MAN_10460	aromatic prenyl transferase	Aromatic prenyltransferase, DMATS-type;Aromatic prenyltransferase	indole
MAN_10461	Peptidase S1/S6, chymotrypsin/Hap	Serine proteases, trypsin domain;Peptidase S1A, chymotrypsin family;Peptidase S1, PA clan;Serine proteases, trypsin family, histidine active site	NRPS
MAN_10462	Peptidase S33 tripeptidyl aminopeptidase-like protein	Alpha/beta hydrolase fold-1;Alpha/Beta hydrolase fold	NRPS
MAN_10463	phytanoyl-CoA dioxygenase family protein	Phytanoyl-CoA dioxygenase	NRPS
MAN_10464	destruxin synthetase	AMP-dependent synthetase/ligase;Condensation domain;Phosphopantetheine attachment site;Phosphopantetheine binding ACP domain;Amino acid adenylation domain;Methyltransferase type 11;Polyketide synthase, phosphopantetheine-binding domain;AMP-binding, conserved site;S-adenosyl-L-methionine-dependent methyltransferase superfamily;ACP-like superfamily	NRPS
MAN_10465	benzoate 4-monooxygenase cytochrome P450	Cytochrome P450;Cytochrome P450, E-class, group I;Cytochrome P450, conserved site;Cytochrome P450 superfamily	NRPS
MAN_10466	Pyridoxal phosphate-dependent decarboxylase	Pyridoxal phosphate-dependent decarboxylase;Pyridoxal phosphate-dependent transferase;NADP-dependent oxidoreductase domain;NADP-dependent oxidoreductase domain superfamily	NRPS
MAN_10467	vacuolar ATP synthase subunit B (V-ATPase 57 kDa subunit)	ATPase, F1/V1/A1 complex, alpha/beta subunit, nucleotide-binding domain;ATPase, F1/V1/A1 complex, alpha/beta subunit, N-terminal domain;ATPase, V1 complex, subunit B;ATPase, alpha/beta subunit, nucleotide-binding domain, active site;V-type ATP synthase regulatory subunit B/beta;P-loop containing nucleoside triphosphate hydrolase	NRPS
MAN_10468	multidrug resistance protein	ABC transporter-like, ATP-binding domain;AAA+ ATPase domain;ABC transporter type 1, transmembrane domain;ABC transporter-like, conserved site;P-loop containing nucleoside triphosphate hydrolase;ABC transporter type 1, transmembrane domain superfamily;Type 1 protein exporter	NRPS
MAN_10469	unspecified product	n.d.	T1PKS
MAN_10470	unspecified product	Fungal transcription factor	T1PKS
MAN_10471	enoyl-CoA hydratase	Enoyl-CoA hydratase/isomerase;ClpP/crotonase-like domain superfamily	T1PKS
MAN_10472	Beta-lactamase-like protein	Metallo-beta-lactamase;Ribonuclease Z/Hydroxyacylglutathione hydrolase-like	T1PKS
MAN_10473	unspecified product	n.d.	T1PKS
MAN_10474	Major facilitator superfamily domain, general substrate transporter	Major facilitator superfamily;MFS transporter superfamily	T1PKS
MAN_10475	conidial pigment polyketide synthase PksP/Alb1	Thioesterase;Phosphopantetheine attachment site;Phosphopantetheine binding ACP domain;Beta-ketoacyl synthase, N-terminal;Beta-ketoacyl synthase, C-terminal;Acyl transferase;Acyl transferase/acyl hydrolase/lysophospholipase;Malonyl-CoA ACP transacylase, ACP-binding;Thiolase-like;Beta-ketoacyl synthase, active site;Polyketide synthase, phosphopantetheine-binding domain;Polyketide synthase, dehydrat…	T1PKS
MAN_10476	conidial pigment polyketide synthase PksP/Alb1	EthD domain;Dimeric alpha-beta barrel	T1PKS
MAN_10477	laccase	Multicopper oxidase, type 1;Multicopper oxidase, copper-binding site;Cupredoxin;Multicopper oxidase, C-terminal;Multicopper oxidase, N-terminal;Multicopper oxidases, conserved site;Multicopper oxidase	T1PKS
MAN_10478	Peptidase S8, subtilisin-related protein	Peptidase S8/S53 domain;Peptidase S8, subtilisin-related;Peptidase S8, subtilisin, His-active site;Peptidase S8, subtilisin, Ser-active site;Proteinase K-like catalytic domain;Peptidase S8/S53 domain superfamily	T1PKS
MAN_10479	ATP-dependent RNA helicase dbp3	ATP-dependent RNA helicase DEAD-box, conserved site;Helicase, C-terminal;DEAD/DEAH box helicase domain;Helicase superfamily 1/2, ATP-binding domain;P-loop containing nucleoside triphosphate hydrolase	T1PKS
MAN_10480	DUF862-domain-containing protein	n.d.	T1PKS
MAN_10481	DNA-binding HORMA	HORMA domain;Mitotic spindle checkpoint protein Mad2;HORMA domain superfamily;Mad2-like	T1PKS
MAN_10482	ubiquitin carboxyl-terminal hydrolase 14	Peptidase C19, ubiquitin carboxyl-terminal hydrolase;Zinc finger, UBP-type;UBA-like superfamily;Ubiquitin-associated domain;Ubiquitinyl hydrolase;Ubiquitin specific protease, conserved site;Ubiquitin specific protease domain;Papain-like cysteine peptidase superfamily;Ubiquitinyl hydrolase, variant UBP zinc finger	T1PKS
MAN_10653	major royal jelly protein	Major royal jelly protein/protein yellow	terpene
MAN_10654	unspecified product	n.d.	terpene
MAN_10655	terpene synthase metal-binding domain-containing protein	Isoprenoid synthase domain superfamily;Terpene cyclase-like 2	terpene
MAN_10656	unspecified product	n.d.	terpene
MAN_10657	C6 zinc finger domain protein	Fungal transcription factor	terpene
MAN_02974	unspecified product	n.d.	terpene
MAN_02975	C6 transcription factor	n.d.	terpene
MAN_02976	class I alpha-mannosidase	Protein of unknown function DUF924;Tetratricopeptide-like helical domain superfamily	terpene
MAN_02977	Aristolochene Synthase	Isoprenoid synthase domain superfamily	terpene
MAN_02978	maltose permease	Sugar/inositol transporter;Major facilitator, sugar transporter-like;Major facilitator superfamily domain;MFS transporter superfamily	terpene
MAN_02979	C6 zinc finger domain protein	Zn(2)-C6 fungal-type DNA-binding domain;Zn(2)-C6 fungal-type DNA-binding domain superfamily	terpene
MAN_02980	cellulase	Glycoside hydrolase, family 5;Glycoside hydrolase superfamily	terpene
MAN_02981	unspecified product	n.d.	terpene
MAN_03006	unspecified product	n.d.	T1PKS
MAN_03007	unspecified product	n.d.	T1PKS
MAN_03008	deuterolysin metalloprotease	Peptidase M35, deuterolysin;Lysine-specific metallo-endopeptidase	T1PKS
MAN_03009	Cell wall galactomannoprotein	Cell wall mannoprotein 1	T1PKS
MAN_03010	Beta-ketoacyl synthase	Methyltransferase type 12;Beta-ketoacyl synthase, N-terminal;Beta-ketoacyl synthase, C-terminal;Acyl transferase;Acyl transferase/acyl hydrolase/lysophospholipase;Malonyl-CoA ACP transacylase, ACP-binding;Thiolase-like;Polyketide synthase, dehydratase domain;Polyketide synthase, beta-ketoacyl synthase domain;S-adenosyl-L-methionine-dependent methyltransferase superfamily;Polyketide synthase, C-te…	T1PKS
MAN_03011	Beta-ketoacyl synthase	Phosphopantetheine binding ACP domain;GroES-like superfamily;Alcohol dehydrogenase, N-terminal;Polyketide synthase, ketoreductase domain;Polyketide synthase, phosphopantetheine-binding domain;Polyketide synthase, enoylreductase domain;NAD(P)-binding domain superfamily;ACP-like superfamily	T1PKS
MAN_03012	Protein kinase-like domain protein	Protein kinase-like domain superfamily	T1PKS
MAN_03013	Nucleotide sugar dehydrogenase	UDP-glucose/GDP-mannose dehydrogenase, N-terminal;6-phosphogluconate dehydrogenase-like, C-terminal domain superfamily;UDP-glucose/GDP-mannose dehydrogenase, dimerisation;UDP-glucose/GDP-mannose dehydrogenase;UDP-N-acetyl-D-mannosamine/glucosamine dehydrogenase;UDP-glucose/GDP-mannose dehydrogenase, C-terminal domain superfamily;NAD(P)-binding domain superfamily	T1PKS
MAN_03014	carbohydrate esterase family 4 protein	Chitin-binding, type 1;NodB homology domain;Glycoside hydrolase/deacetylase, beta/alpha-barrel;Chitin-binding, type 1, conserved site;Endochitinase-like superfamily	T1PKS
MAN_03015	chitin synthase	Chitin synthase;Nucleotide-diphospho-sugar transferases	T1PKS
MAN_03016	unspecified product	P-loop containing nucleoside triphosphate hydrolase;DNA2/NAM7 helicase, helicase domain;DNA2/NAM7 helicase-like, C-terminal;DNA2/NAM7-like helicase	T1PKS
MAN_03019	Signal recognition particle receptor, beta subunit	Signal recognition particle receptor, beta subunit;P-loop containing nucleoside triphosphate hydrolase	NRPS
MAN_03020	Palmitoyltransferase AKR1	Palmitoyltransferase, DHHC domain;Ankyrin repeat;Ankyrin repeat-containing domain superfamily	NRPS
MAN_03021	aspartic protease precursor	Aspartic peptidase A1 family;Aspartic peptidase domain superfamily;Peptidase family A1 domain;Pepsin-like domain	NRPS
MAN_03022	unspecified product	n.d.	NRPS
MAN_03023	Major facilitator superfamily domain, general substrate transporter	MFS transporter superfamily	NRPS
MAN_03024	leucoanthocyanidin dioxygenase	Oxoglutarate/iron-dependent dioxygenase;Non-haem dioxygenase N-terminal domain;Isopenicillin N synthase-like, Fe(2+) 2OG dioxygenase domain	NRPS
MAN_03025	Pyridoxal phosphate-dependent transferase, major domain protein	Aminotransferases, class-I, pyridoxal-phosphate-binding site;Aminotransferase, class I/classII;Pyridoxal phosphate-dependent transferase	NRPS
MAN_03026	phytanoyl-CoA dioxygenase family protein	Phytanoyl-CoA dioxygenase	NRPS
MAN_03027	Amino acid adenylation	AMP-dependent synthetase/ligase;Condensation domain;Phosphopantetheine attachment site;Phosphopantetheine binding ACP domain;Amino acid adenylation domain;Polyketide synthase, phosphopantetheine-binding domain;AMP-binding, conserved site;ACP-like superfamily	NRPS
MAN_03028	Pyridoxal phosphate-dependent decarboxylase	Pyridoxal phosphate-dependent decarboxylase;Pyridoxal phosphate-dependent transferase	NRPS
MAN_03029	benzoate 4-monooxygenase cytochrome P450	n.d.	NRPS
MAN_03030	alkylmercury lyase	Alkylmercury lyase	NRPS
MAN_03031	secretory lipase	Lipase, secreted;Alpha/Beta hydrolase fold	NRPS
MAN_03032	unspecified product	n.d.	NRPS						upregulated
MAN_03139	DUF4149 domain-containing protein [Source:UniProtKB/TrEMBL;Acc:A0A0B4FCQ8]	Domain of unknown function DUF4149	fungal-RiPP
MAN_03140	ATP-dependent DNA helicase II subunit 2	von Willebrand factor, type A;Ku70/Ku80, N-terminal alpha/beta;Ku70/Ku80 beta-barrel domain;Ku, C-terminal;SPOC-like, C-terminal domain superfamily;Ku80;von Willebrand factor A-like domain superfamily;Ku, C-terminal domain superfamily	fungal-RiPP
MAN_03141	QDE-2-interacting protein	Ribonuclease H-like superfamily;Gfd2/YDR514C-like	fungal-RiPP
MAN_03142	Heat shock protein DnaJ	DnaJ domain;Chaperone J-domain superfamily	fungal-RiPP
MAN_03143	unspecified product	Protein of unknown function DUF3602	fungal-RiPP
MAN_03144	Major facilitator superfamily domain, general substrate transporter	Autophagy-related protein 22-like;MFS transporter superfamily	fungal-RiPP
MAN_03145	methyltransferase type 12	S-adenosyl-L-methionine-dependent methyltransferase superfamily;Methyltransferase domain 25	fungal-RiPP
MAN_03146	unspecified product	n.d.	fungal-RiPP
MAN_03147	unspecified product	Mycotoxin biosynthesis protein UstYa-like	fungal-RiPP
MAN_03148	unspecified product	n.d.	fungal-RiPP
MAN_03149	peptidase S41 family protein	Tail specific protease;ClpP/crotonase-like domain superfamily	fungal-RiPP
MAN_03150	tyrosinase	Tyrosinase copper-binding domain;Di-copper centre-containing domain superfamily	fungal-RiPP
MAN_03151	Major facilitator superfamily domain, general substrate transporter	Major facilitator superfamily;MFS transporter superfamily	fungal-RiPP
MAN_03152	Zinc finger, C2H2-type/integrase, DNA-binding protein	Zinc finger C2H2-type;Zinc finger C2H2 superfamily	fungal-RiPP
MAN_03153	unspecified product	n.d.	fungal-RiPP
MAN_03552	unspecified product	Ribosomal RNA-processing protein 7, C-terminal domain;Ribosomal RNA-processing protein 7;Rrp7, RRM-like N-terminal domain	NRPS,T1PKS
MAN_03553	DUF92 domain protein	Protein of unknown function DUF92, TMEM19	NRPS,T1PKS				upregulated	upregulated	upregulated
MAN_03554	Glutamine synthetase (Glutamate--ammonia ligase) (GS)	Glutamine synthetase, catalytic domain;Glutamine synthetase, beta-Grasp domain;Glutamine synthetase/guanido kinase, catalytic domain;Glutamine synthetase, N-terminal conserved site;Glutamine synthetase, glycine-rich site;Glutamine synthetase, N-terminal domain superfamily	NRPS,T1PKS
MAN_03555	cystathionine gamma-synthase	Cys/Met metabolism, pyridoxal phosphate-dependent enzyme;Pyridoxal phosphate-dependent transferase	NRPS,T1PKS			upregulated
MAN_03556	Cytochrome P450	Cytochrome P450;Cytochrome P450, E-class, group I;Cytochrome P450 superfamily	NRPS,T1PKS
MAN_03557	polyketide synthase	AMP-dependent synthetase/ligase;Condensation domain;Phosphopantetheine binding ACP domain;Amino acid adenylation domain;GroES-like superfamily;Fatty acyl-coenzyme A reductase, NAD-binding domain;Alcohol dehydrogenase-like, C-terminal;Polyketide synthase, ketoreductase domain;Beta-ketoacyl synthase, N-terminal;Beta-ketoacyl synthase, C-terminal;Acyl transferase;Acyl transferase/acyl hydrolase/lyso…	NRPS,T1PKS
MAN_03558	protein kinase subdomain-containing protein	Zn(2)-C6 fungal-type DNA-binding domain;Zn(2)-C6 fungal-type DNA-binding domain superfamily	NRPS,T1PKS
MAN_03559	Monooxygenase, FAD-binding protein	FAD-binding domain;FAD/NAD(P)-binding domain superfamily	NRPS,T1PKS
MAN_03560	eukaryotic aspartyl protease	Aspartic peptidase A1 family;Aspartic peptidase domain superfamily;Peptidase family A1 domain;Pepsin-like domain	NRPS,T1PKS
MAN_03561	beta-ketoacyl synthase	Thioesterase;Alpha/Beta hydrolase fold	NRPS,T1PKS
MAN_03685	Armadillo-like helical	Armadillo-type fold;TOG domain;XMAP215 family	NRPS
MAN_03686	G-patch domain-containing protein	G-patch domain;Tuftelin interacting protein, N-terminal domain;GCF, C-terminal;TFP11/STIP/Ntr1	NRPS
MAN_03687	SIT4 phosphatase-associated protein	SIT4 phosphatase-associated protein family	NRPS
MAN_03688	SIT4 phosphatase-associated protein	n.d.	NRPS
MAN_03689	nonribosomal peptide synthase	AMP-dependent synthetase/ligase;Condensation domain;Phosphopantetheine binding ACP domain;ACP-like superfamily	NRPS
MAN_03690	oligopeptide transporter	Tetrapeptide transporter, OPT1/isp4;Oligopeptide transporter, OPT superfamily	NRPS
MAN_10829	subtilisin-like protease PR1I	Peptidase S8/S53 domain;Peptidase S8 propeptide/proteinase inhibitor I9;Peptidase S8, subtilisin-related;Peptidase S8, subtilisin, His-active site;Peptidase S8, subtilisin, Asp-active site;Peptidase S8, subtilisin, Ser-active site;Proteinase K-like catalytic domain;Peptidase S8/S53 domain superfamily	T1PKS
MAN_10830	LysM domain-containing protein	LysM domain;LysM domain superfamily	T1PKS			upregulated
MAN_10831	Beta-ketoacyl synthase	Phosphopantetheine binding ACP domain;GroES-like superfamily;Methyltransferase type 12;Polyketide synthase, ketoreductase domain;Beta-ketoacyl synthase, N-terminal;Beta-ketoacyl synthase, C-terminal;Acyl transferase;Acyl transferase/acyl hydrolase/lysophospholipase;Malonyl-CoA ACP transacylase, ACP-binding;Thiolase-like;Polyketide synthase, phosphopantetheine-binding domain;Polyketide synthase, d…	T1PKS
MAN_10832	Major facilitator superfamily domain, general substrate transporter	Major facilitator superfamily;Major facilitator superfamily domain;MFS transporter superfamily	T1PKS
MAN_10833	Phytanoyl-CoA dioxygenase	Phytanoyl-CoA dioxygenase	T1PKS
MAN_10834	NAD(P)-binding domain protein	Short-chain dehydrogenase/reductase SDR;NAD(P)-binding domain superfamily	T1PKS
MAN_10835	Pyridoxal phosphate-dependent transferase, major domain protein	Aminotransferase, class I/classII;Pyridoxal phosphate-dependent transferase	T1PKS
MAN_10836	Transcription factor, fungi	Zn(2)-C6 fungal-type DNA-binding domain;Transcription factor domain, fungi;Zn(2)-C6 fungal-type DNA-binding domain superfamily	T1PKS
MAN_10837	Heat-labile enterotoxin IIA, A chain	n.d.	T1PKS
MAN_03804	Major facilitator superfamily domain, general substrate transporter	Major facilitator superfamily;MFS transporter superfamily	NAPAA
MAN_03805	Uncharacterized protein family Cys-rich	PLAC8 motif-containing protein	NAPAA				upregulated	upregulated
MAN_03806	ABC transporter	ABC transporter-like, ATP-binding domain;AAA+ ATPase domain;ABC transporter-like, conserved site;ABC transporter A;P-loop containing nucleoside triphosphate hydrolase	NAPAA
MAN_03807	biotin protein ligase	Uncharacterised conserved protein UCP016642;Biotin-protein ligase, N-terminal;Class I glutamine amidotransferase-like	NAPAA
MAN_03808	epsilon-poly-L-lysine synthase	AMP-dependent synthetase/ligase;Phosphopantetheine binding ACP domain;Trimeric LpxA-like superfamily;Non-ribosomal peptide synthetase, C-terminal;Polyketide synthase, phosphopantetheine-binding domain;AMP-binding, conserved site;ACP-like superfamily	NAPAA
MAN_03809	unspecified product	n.d.	NAPAA
MAN_03810	2EXR domain-containing protein [Source:UniProtKB/TrEMBL;Acc:A0A0B4FGU0]	2EXR domain	NAPAA
MAN_04019	proteinrelated to integral membrane protein pth11	n.d.	NRP-metallophore
MAN_04020	amidase	Amidase signature domain;Amidase signature (AS) superfamily	NRP-metallophore
MAN_04021	glyoxalase/bleomycin resistance protein/dioxygenase	Glyoxalase/fosfomycin resistance/dioxygenase domain;Glyoxalase/Bleomycin resistance protein/Dihydroxybiphenyl dioxygenase;Vicinal oxygen chelate (VOC) domain	NRP-metallophore
MAN_04022	betaine aldehyde dehydrogenase	Aldehyde dehydrogenase domain;Aldehyde dehydrogenase, cysteine active site;Aldehyde/histidinol dehydrogenase;Aldehyde dehydrogenase, glutamic acid active site	NRP-metallophore
MAN_04023	unspecified product	n.d.	NRP-metallophore
MAN_04024	choline oxidase (CodA)	Glucose-methanol-choline oxidoreductase, N-terminal;Glucose-methanol-choline oxidoreductase, C-terminal;Glucose-methanol-choline oxidoreductase;FAD/NAD(P)-binding domain superfamily	NRP-metallophore
MAN_04025	DUF1479 domain-containing protein	Protein of unknown function DUF1479	NRP-metallophore
MAN_04026	peptide synthetase	AMP-dependent synthetase/ligase;Condensation domain;Phosphopantetheine attachment site;Phosphopantetheine binding ACP domain;Amino acid adenylation domain;Polyketide synthase, phosphopantetheine-binding domain;AMP-binding, conserved site;ACP-like superfamily	NRP-metallophore
MAN_04027	L-ornithine 5-monooxygenase (L-ornithine N(5)-oxygenase)	L-lysine 6-monooxygenase/L-ornithine 5-monooxygenase;FAD/NAD(P)-binding domain superfamily	NRP-metallophore		upregulated	upregulated			upregulated
MAN_04028	Transcription factor, fungi	Transcription factor domain, fungi	NRP-metallophore
MAN_04029	translation initiation factor eIF-2B subunit family protein	NUDIX hydrolase domain;Initiation factor 2B-related;NUDIX hydrolase-like domain superfamily;NagB/RpiA transferase-like	NRP-metallophore
MAN_04030	FF domain protein	WW domain;FF domain;WW domain superfamily;FF domain superfamily;Pre-mRNA-processing factor Prp40	NRP-metallophore
MAN_04031	Proteasome A-type subunit	Proteasome alpha-subunit, N-terminal domain;Proteasome, subunit alpha/beta;Proteasome beta-type subunit, conserved site;Proteasome alpha-type subunit;Nucleophile aminohydrolases, N-terminal;Proteasome subunit alpha4	NRP-metallophore		upregulated	upregulated
MAN_04032	Transcription factor S-II, central domain containing protein	Zinc finger, PHD-type;Transcription elongation factor S-II, central domain;Zinc finger, FYVE/PHD-type;Spen paralogue and orthologue SPOC, C-terminal;Zinc finger, PHD-type, conserved site;Zinc finger, PHD-finger;Transcription elongation factor S-II, central domain superfamily	NRP-metallophore
MAN_04033	mediator complex subunit 7	Mediator complex, subunit Med7;Mediator complex, subunit Med7/Med21-like	NRP-metallophore
MAN_04587	NAD(P)-binding domain protein	Short-chain dehydrogenase/reductase SDR;NAD(P)-binding domain superfamily	indole,terpene
MAN_04588	P450 monooxygenase	Cytochrome P450;Cytochrome P450, E-class, group I;Cytochrome P450, conserved site;Cytochrome P450 superfamily	indole,terpene
MAN_04589	P450 monooxygenase	Cytochrome P450;Cytochrome P450, E-class, group IV;Cytochrome P450 superfamily	indole,terpene
MAN_04590	P450 monooxygenase	Aromatic prenyltransferase, DMATS-type;Aromatic prenyltransferase	indole,terpene
MAN_04591	aromatic prenyl transferase	Aromatic prenyltransferase, DMATS-type;Aromatic prenyltransferase	indole,terpene
MAN_04592	geranylgeranyl diphosphate synthase	Polyprenyl synthetase;Isoprenoid synthase domain superfamily;Polyprenyl synthetase, conserved site	indole,terpene
MAN_04593	AtmB protein	Terpene cyclase PaxB-like	indole,terpene
MAN_04594	prenyl transferase	Polyprenyl synthetase;Isoprenoid synthase domain superfamily	indole,terpene
MAN_04595	unspecified product	n.d.	indole,terpene
MAN_04596	FAD dependent monooxygenase	FAD-binding domain;FAD/NAD(P)-binding domain superfamily	indole,terpene
MAN_04597	P450 monooxygenase	Cytochrome P450;Cytochrome P450 superfamily	indole,terpene
MAN_05294	mercuric reductase	Pyridine nucleotide-disulphide oxidoreductase, class I;Pyridine nucleotide-disulphide oxidoreductase, dimerisation domain;FAD/NAD-linked reductase, dimerisation domain superfamily;FAD/NAD(P)-binding domain;FAD/NAD(P)-binding domain superfamily	T1PKS
MAN_05295	unspecified product	n.d.	T1PKS
MAN_05296	peptidoglycan-binding LysM	n.d.	T1PKS
MAN_05297	Major Facilitator Superfamily protein	Major facilitator superfamily;Major facilitator superfamily domain;MFS transporter superfamily	T1PKS
MAN_05298	Heterokaryon incompatibility	Heterokaryon incompatibility	T1PKS
MAN_05299	Major facilitator superfamily domain, general substrate transporter	Major facilitator superfamily;Major facilitator superfamily domain;MFS transporter superfamily	T1PKS
MAN_05300	YCII- domain protein	YCII-related;Dimeric alpha-beta barrel	T1PKS
MAN_05301	Major Facilitator Superfamily protein	Major facilitator superfamily;Major facilitator superfamily domain;MFS transporter superfamily	T1PKS
MAN_05302	Beta-ketoacyl synthase	Phosphopantetheine attachment site;Phosphopantetheine binding ACP domain;Fatty acyl-coenzyme A reductase, NAD-binding domain;Methyltransferase type 12;Beta-ketoacyl synthase, N-terminal;Beta-ketoacyl synthase, C-terminal;Acyl transferase;Acyl transferase/acyl hydrolase/lysophospholipase;Malonyl-CoA ACP transacylase, ACP-binding;Thiolase-like;Beta-ketoacyl synthase, active site;Polyketide synthase…	T1PKS
MAN_05303	Aromatic-ring hydroxylase-like protein	FAD-binding domain;FAD/NAD(P)-binding domain superfamily	T1PKS
MAN_05304	Oxoglutarate/iron-dependent oxygenase	Oxoglutarate/iron-dependent dioxygenase;Non-haem dioxygenase N-terminal domain;Isopenicillin N synthase-like, Fe(2+) 2OG dioxygenase domain	T1PKS
MAN_05305	citrinin biosynthesis transcriptional activator CtnR	Zn(2)-C6 fungal-type DNA-binding domain;Transcription factor domain, fungi;Zn(2)-C6 fungal-type DNA-binding domain superfamily	T1PKS
MAN_05306	Cytochrome P450	Cytochrome P450;Cytochrome P450, E-class, group IV;Cytochrome P450, conserved site;Cytochrome P450 superfamily	T1PKS
MAN_05307	Major facilitator superfamily domain, general substrate transporter	Major facilitator superfamily;MFS transporter superfamily	T1PKS
MAN_05308	NAD(P)-binding domain protein	NmrA-like domain;NAD(P)-binding domain superfamily	T1PKS
MAN_05601	Ser/Thr protein phosphatase family	Calcineurin-like phosphoesterase domain, ApaH type;5'-Nucleotidase/apyrase;Predicted phosphoesterase, C1039.02 type;Metallo-dependent phosphatase-like;5'-Nucleotidase, C-terminal domain superfamily;YHR202W-like, N-terminal metallophosphatase domain	NRPS
MAN_05602	Major facilitator superfamily transporter	Major facilitator superfamily;MFS transporter superfamily	NRPS
MAN_05603	DUF914 domain membrane protein	Solute carrier family 35 member SLC35F1/F2/F6	NRPS
MAN_05604	unspecified product	n.d.	NRPS
MAN_05605	nonribosomal peptide synthase	AMP-dependent synthetase/ligase;Condensation domain;Phosphopantetheine attachment site;Phosphopantetheine binding ACP domain;Amino acid adenylation domain;Polyketide synthase, phosphopantetheine-binding domain;AMP-binding, conserved site;ACP-like superfamily	NRPS
MAN_05606	Cytochrome P450 family protein	Cytochrome P450;Cytochrome P450, E-class, group IV;Cytochrome P450, conserved site;Cytochrome P450 superfamily	NRPS
MAN_05607	ABC transporter	ABC transporter-like, ATP-binding domain;AAA+ ATPase domain;ABC transporter type 1, transmembrane domain;ABC transporter-like, conserved site;P-loop containing nucleoside triphosphate hydrolase;ABC transporter type 1, transmembrane domain superfamily;ABC transporter C family, six-transmembrane helical domain 2	NRPS
MAN_05608	amino acid transporter arg-13	Mitochondrial substrate/solute carrier;Mitochondrial carrier domain superfamily	NRPS
MAN_05609	lysine amidinotransferase	Glycine/inosamine-phosphate amidinotransferase	NRPS
MAN_05610	aspartic peptidase A1	Aspartic peptidase A1 family;Aspartic peptidase domain superfamily;Peptidase family A1 domain;Pepsin-like domain	NRPS						upregulated
MAN_05684	Cys/Met metabolism, pyridoxal phosphate-dependent enzyme	Cys/Met metabolism, pyridoxal phosphate-dependent enzyme;Pyridoxal phosphate-dependent transferase	NI-siderophore
MAN_05685	Aerobactin siderophore biosynthesis, IucA/IucC	Aerobactin siderophore biosynthesis, IucA/IucC, N-terminal;Ferric iron reductase FhuF domain;Aerobactin siderophore biosynthesis, IucA/IucC-like	NI-siderophore
MAN_05686	unspecified product	n.d.	NI-siderophore
MAN_05687	unspecified product	n.d.	NI-siderophore
MAN_05694	Pyridoxal phosphate-dependent transferase, major domain protein	Aminotransferase class V domain;Pyridoxal phosphate-dependent transferase	indole
MAN_05695	methyltransferase type 12	S-adenosyl-L-methionine-dependent methyltransferase superfamily;Methyltransferase domain 25	indole
MAN_05696	hutH-like protein	Aromatic amino acid lyase;Histidine ammonia-lyase;L-Aspartase-like;Phenylalanine/histidine ammonia-lyases, active site	indole
MAN_05697	dimethylallyl tryptophan synthase GliD1	Aromatic prenyltransferase DMATS-type, fungi;Aromatic prenyltransferase, DMATS-type;Aromatic prenyltransferase	indole
MAN_05698	methyltransferase domain-containing protein	S-adenosyl-L-methionine-dependent methyltransferase superfamily;Methyltransferase domain 25	indole
MAN_05699	glutamine synthetase	Glutamine synthetase, catalytic domain;Glutamine synthetase/guanido kinase, catalytic domain;Glutamine synthetase, N-terminal domain superfamily	indole
MAN_05700	short-chain dehydrogenase/reductase family protein	Short-chain dehydrogenase/reductase SDR;Short-chain dehydrogenase/reductase, conserved site;NAD(P)-binding domain superfamily	indole		upregulated	upregulated
MAN_05749	C6 transcription factor GliZ2	Zn(2)-C6 fungal-type DNA-binding domain;Zn(2)-C6 fungal-type DNA-binding domain superfamily	NRPS,indole
MAN_05750	methyltransferase	S-adenosyl-L-methionine-dependent methyltransferase superfamily	NRPS,indole
MAN_05751	Peptidase M19, renal dipeptidase	Peptidase M19;Metal-dependent hydrolase	NRPS,indole
MAN_05752	Major facilitator superfamily domain, general substrate transporter	Major facilitator superfamily;Major facilitator superfamily domain;MFS transporter superfamily	NRPS,indole
MAN_05753	glutathione S-transferase	Glutathione S-transferase, N-terminal;Glutathione S-transferase, C-terminal;Glutathione S-transferase, C-terminal-like;Thioredoxin-like superfamily;Glutathione S-transferase, C-terminal domain superfamily;Glutathione transferase family	NRPS,indole
MAN_05754	cytochrome P450 monooxygenase	Cytochrome P450;Cytochrome P450, E-class, group I;Cytochrome P450, conserved site;Cytochrome P450 superfamily	NRPS,indole
MAN_05755	dimethylallyl transferase	Aromatic prenyltransferase, DMATS-type;Aromatic prenyltransferase	NRPS,indole
MAN_05756	aminotransferase GliI	Aminotransferase, class I/classII;Pyridoxal phosphate-dependent transferase	NRPS,indole
MAN_05757	non ribosomal peptide synthase	AMP-dependent synthetase/ligase;Condensation domain;Phosphopantetheine attachment site;Phosphopantetheine binding ACP domain;Amino acid adenylation domain;AMP-binding, conserved site;AMP-binding enzyme, C-terminal domain;ACP-like superfamily	NRPS,indole
MAN_05758	thioredoxin reductase	FAD/NAD(P)-binding domain;FAD/NAD(P)-binding domain superfamily	NRPS,indole
MAN_05759	unspecified product	n.d.	NRPS,indole
MAN_05760	TRI14-like protein	n.d.	NRPS,indole
MAN_05761	Protein kinase domain containing protein	Protein kinase domain;Protein kinase-like domain superfamily;Protein kinase, ATP binding site	NRPS,indole
MAN_05767	NAD(P)-binding domain protein	n.d.	NRPS
MAN_05768	Zn(2)-C6 fungal-type DNA-binding domain protein	Zn(2)-C6 fungal-type DNA-binding domain;Fungal transcription factor;Zn(2)-C6 fungal-type DNA-binding domain superfamily	NRPS
MAN_05769	Aromatic-ring hydroxylase-like protein	FAD-binding domain;FAD-dependent oxidoreductase 2, FAD binding domain;FAD/NAD(P)-binding domain superfamily	NRPS
MAN_05770	Amino acid/polyamine transporter I	Amino acid/polyamine transporter I	NRPS
MAN_05771	monoamine oxidase N	Flavin amine oxidase;Amine oxidase;FAD/NAD(P)-binding domain superfamily	NRPS
MAN_05772	unspecified product	n.d.	NRPS
MAN_05773	amino acid adenylation domain protein	AMP-dependent synthetase/ligase;Condensation domain;Phosphopantetheine binding ACP domain;Beta-ketoacyl synthase, N-terminal;Beta-ketoacyl synthase, C-terminal;Thiolase-like;Polyketide synthase, beta-ketoacyl synthase domain;AMP-binding, conserved site;AMP-binding enzyme, C-terminal domain;ACP-like superfamily	NRPS
MAN_05774	Major facilitator superfamily domain, general substrate transporter	Tetracycline resistance protein TetA/multidrug resistance protein MdtG;Major facilitator superfamily;Major facilitator superfamily domain;MFS transporter superfamily	NRPS
MAN_05775	cytochrome c oxidase assembly protein	Peptidase S1, PA clan	NRPS
MAN_05958	VrtF	Methyltransferase VrtF-like;Methyltransferase domain;S-adenosyl-L-methionine-dependent methyltransferase superfamily	T1PKS
MAN_05959	metallo-beta-lactamase superfamily protein	Metallo-beta-lactamase;Ribonuclease Z/Hydroxyacylglutathione hydrolase-like	T1PKS
MAN_05960	FAD binding domain-containing protein	FAD-binding domain;FAD/NAD(P)-binding domain superfamily	T1PKS
MAN_05961	Transcription factor, fungi	Zn(2)-C6 fungal-type DNA-binding domain;Transcription factor domain, fungi;Zn(2)-C6 fungal-type DNA-binding domain superfamily	T1PKS
MAN_05962	acetoacetyl-CoA synthase	AMP-dependent synthetase/ligase;Acetoacetyl-CoA synthase;AMP-binding, conserved site;Acetyl-coenzyme A synthetase, N-terminal domain	T1PKS
MAN_05963	Secretory lipase family protein	Lipase, secreted;Alpha/Beta hydrolase fold	T1PKS
MAN_05964	Beta-ketoacyl synthase	Phosphopantetheine binding ACP domain;Beta-ketoacyl synthase, N-terminal;Beta-ketoacyl synthase, C-terminal;Acyl transferase;Acyl transferase/acyl hydrolase/lysophospholipase;Thiolase-like;Beta-ketoacyl synthase, active site;Polyketide synthase, phosphopantetheine-binding domain;Polyketide synthase, beta-ketoacyl synthase domain;Polyketide product template domain;Starter unit:ACP transacylase;Pol…	T1PKS
MAN_05965	Oxoglutarate/iron-dependent oxygenase	Oxoglutarate/iron-dependent dioxygenase;Non-haem dioxygenase N-terminal domain;Isopenicillin N synthase-like, Fe(2+) 2OG dioxygenase domain	T1PKS
MAN_05966	alanine racemase	Aromatic amino acid beta-eliminating lyase/threonine aldolase;Pyridoxal phosphate-dependent transferase;Low specificity L-threonine aldolase	T1PKS
MAN_05967	arrestin (or S-antigen)	n.d.	T1PKS
MAN_05968	copper-containing nitrite reductase	Nitrite reductase, copper-type;Cupredoxin;Multicopper oxidase, N-terminal;Multicopper oxidase	T1PKS
MAN_05969	Mg2+ transporter protein, CorA-like/Zinc transport protein ZntB	Mg2+ transporter protein, CorA-like/Zinc transport protein ZntB	T1PKS
MAN_05970	Major facilitator superfamily domain, general substrate transporter	Major facilitator superfamily;Major facilitator superfamily domain;MFS transporter superfamily	T1PKS
MAN_05971	Apolipoprotein/apolipophorin	N/A	T1PKS
MAN_06016	HpcH/HpaI aldolase/citrate lyase family protein	HpcH/HpaI aldolase/citrate lyase domain;Pyruvate/Phosphoenolpyruvate kinase-like domain superfamily	NRPS
MAN_06017	Oxoglutarate/iron-dependent oxygenase	Oxoglutarate/iron-dependent dioxygenase;Non-haem dioxygenase N-terminal domain;Isopenicillin N synthase-like, Fe(2+) 2OG dioxygenase domain	NRPS
MAN_06018	unspecified product	n.d.	NRPS
MAN_06019	Pyridoxal phosphate-dependent transferase, major domain protein	Aminotransferase class V domain;Pyridoxal phosphate-dependent transferase	NRPS
MAN_06020	Taurine catabolism dioxygenase TauD/TfdA	TauD/TfdA-like domain	NRPS
MAN_06021	7alpha-cephem-methoxylase P8 chain related protein	Hydroxylase/desaturase AsaB-like	NRPS
MAN_06022	Pyridoxal phosphate-dependent transferase, major domain protein	Aminotransferases, class-I, pyridoxal-phosphate-binding site;Aminotransferase, class I/classII;Pyridoxal phosphate-dependent transferase	NRPS
MAN_06023	benzoate 4-monooxygenase cytochrome P450	Cytochrome P450;Cytochrome P450, E-class, group I;Cytochrome P450, conserved site;Cytochrome P450 superfamily	NRPS
MAN_06024	Amino acid adenylation	AMP-dependent synthetase/ligase;Condensation domain;Phosphopantetheine attachment site;Phosphopantetheine binding ACP domain;Amino acid adenylation domain;Polyketide synthase, phosphopantetheine-binding domain;AMP-binding, conserved site;ACP-like superfamily	NRPS
MAN_06025	unspecified product	n.d.	NRPS
MAN_06026	unspecified product	n.d.	NRPS
MAN_06027	NlpC/P60-like cell-wall peptidase	Papain-like cysteine peptidase superfamily	NRPS						upregulated
MAN_06028	unspecified product	n.d.	NRPS
MAN_06029	protein phosphatase regulatory subunit Gac1	CBM21 (carbohydrate binding type-21) domain	NRPS
MAN_06030	pyruvate decarboxylase	Thiamine pyrophosphate enzyme, C-terminal TPP-binding;Thiamine pyrophosphate enzyme, central domain;Thiamine pyrophosphate enzyme, N-terminal TPP-binding domain;Thiamine pyrophosphate (TPP)-dependent enzyme;DHS-like NAD/FAD-binding domain superfamily;Thiamin diphosphate-binding fold	NRPS
MAN_06031	unspecified product	n.d.	NRPS
MAN_06155	DNA-binding protein	n.d.	NRPS,indole
MAN_06156	unspecified product	n.d.	NRPS,indole
MAN_06157	phosphoesterase	Calcineurin-like phosphoesterase domain, ApaH type;Metallo-dependent phosphatase-like	NRPS,indole
MAN_06158	unspecified product	n.d.	NRPS,indole
MAN_06159	unspecified product	Nucleoside phosphorylase superfamily	NRPS,indole
MAN_06160	unspecified product	n.d.	NRPS,indole
MAN_06161	Abhydrolase_3 domain-containing protein [Source:UniProtKB/TrEMBL;Acc:A0A0B4ETA5]	Alpha/beta hydrolase fold-3;Alpha/Beta hydrolase fold	NRPS,indole
MAN_06162	peptide synthetase 3	AMP-dependent synthetase/ligase;Condensation domain;Phosphopantetheine attachment site;Phosphopantetheine binding ACP domain;Amino acid adenylation domain;Thioester reductase-like domain;Fatty acyl-coenzyme A reductase, NAD-binding domain;NAD(P)-binding domain superfamily;ACP-like superfamily	NRPS,indole
MAN_06163	Aldolase-type TIM barrel	NADH:flavin oxidoreductase/NADH oxidase, N-terminal;Oxidoreductase Oye-like	NRPS,indole
MAN_06164	peptide synthetase	AMP-dependent synthetase/ligase;Condensation domain;Phosphopantetheine attachment site;Phosphopantetheine binding ACP domain;Amino acid adenylation domain;ACP-like superfamily	NRPS,indole
MAN_06165	Cytochrome P450	Cytochrome P450;Cytochrome P450, E-class, group I;Cytochrome P450, conserved site;Cytochrome P450 superfamily	NRPS,indole
MAN_06166	Catalase-like domain, heme-dependent	Catalase haem-binding site;Catalase core domain;Catalase, mono-functional, haem-containing;Catalase superfamily;Catalase active site;Catalase, mono-functional, haem-containing, clades 1 and 3	NRPS,indole
MAN_06167	oxidoreductase	Short-chain dehydrogenase/reductase SDR;NAD(P)-binding domain superfamily	NRPS,indole
MAN_06168	oxidoreductase	FAD linked oxidase, N-terminal;Berberine/berberine-like;FAD-binding domain, PCMH-type;FAD-binding, type PCMH-like superfamily	NRPS,indole
MAN_06169	Methyltransf_33 domain-containing protein [Source:UniProtKB/TrEMBL;Acc:A0A0B4F3V0]	Methyltransferase EgtD-like;SAM-dependent methyltransferase, EasF-type, putative;Histidine-specific methyltransferase, SAM-dependent	NRPS,indole
MAN_06170	Ergot alkaloid biosynthesis protein	NmrA-like domain;Ergot alkaloid biosynthesis protein;NAD(P)-binding domain superfamily	NRPS,indole
MAN_06171	Aromatic prenyltransferase, DMATS type	Aromatic prenyltransferase, DMATS-type;Aromatic prenyltransferase	NRPS,indole
MAN_06172	monooxygenase	FAD/NAD(P)-binding domain superfamily	NRPS,indole
MAN_06173	integron protein cassette protein	Domain of unknown function DUF2241;ACT-like domain	NRPS,indole
MAN_06174	alcohol dehydrogenase	GroES-like superfamily;Polyketide synthase, enoylreductase domain;NAD(P)-binding domain superfamily	NRPS,indole
MAN_06175	cupin domain-containing protein	RmlC-like cupin domain superfamily;Cupin 2, conserved barrel	NRPS,indole
MAN_06344	unspecified product	Mycotoxin biosynthesis protein UstYa-like	T1PKS
MAN_06345	phosphotransferase enzyme family protein	Aminoglycoside phosphotransferase;Protein kinase-like domain superfamily	T1PKS
MAN_06346	unspecified product	n.d.	T1PKS
MAN_06347	Pol-like protein	Reverse transcriptase domain;Reverse transcriptase/retrotransposon-derived protein, RNase H-like domain;DNA/RNA polymerase superfamily	T1PKS
MAN_06348	Beta-ketoacyl synthase	Phosphopantetheine binding ACP domain;Beta-ketoacyl synthase, N-terminal;Beta-ketoacyl synthase, C-terminal;Acyl transferase;Acyl transferase/acyl hydrolase/lysophospholipase;Malonyl-CoA ACP transacylase, ACP-binding;Thiolase-like;Beta-ketoacyl synthase, active site;Polyketide synthase, phosphopantetheine-binding domain;Polyketide synthase, dehydratase domain;Polyketide synthase, beta-ketoacyl sy…	T1PKS
MAN_06349	Beta-lactamase-like protein	Metallo-beta-lactamase;Ribonuclease Z/Hydroxyacylglutathione hydrolase-like	T1PKS
MAN_06350	unspecified product	n.d.	T1PKS
MAN_06351	NAD(P)-binding domain protein	NAD(P)-binding domain;NAD(P)-binding domain superfamily	T1PKS
MAN_06352	NAD(P)-binding domain protein	Short-chain dehydrogenase/reductase SDR;NAD(P)-binding domain superfamily	T1PKS
MAN_06353	HypA	Questin oxidase-like;S-adenosyl-L-methionine-dependent methyltransferase superfamily;Methyltransferase domain 25	T1PKS
MAN_06354	AMP-dependent synthetase/ligase	AMP-dependent synthetase/ligase;AMP-binding, conserved site	T1PKS
MAN_06355	unspecified product	Winged helix DNA-binding domain superfamily	T1PKS
MAN_06356	Aflatoxin biosynthesis regulatory protein	Zn(2)-C6 fungal-type DNA-binding domain;Aflatoxin regulatory protein;Zn(2)-C6 fungal-type DNA-binding domain superfamily	T1PKS
MAN_06359	Glutathione S-transferase/chloride channel	Glutathione S-transferase, N-terminal;Glutathione S-transferase, C-terminal;Glutathione S-transferase, C-terminal-like;Thioredoxin-like superfamily;Glutathione S-transferase, C-terminal domain superfamily	NRPS,T1PKS			upregulated
MAN_06360	Cytochrome P450	Cytochrome P450;Cytochrome P450, E-class, group IV;Cytochrome P450, conserved site;NTF2-like domain superfamily;Cytochrome P450 superfamily	NRPS,T1PKS
MAN_06361	glutamyl-tRNA(Gln) amidotransferase, subunit A	Amidase;Amidase signature domain;Amidase signature (AS) superfamily	NRPS,T1PKS
MAN_06362	Basic-leucine zipper (bZIP) transcription factor	Basic-leucine zipper domain;Basic-leucine zipper domain superfamily	NRPS,T1PKS
MAN_06363	cytochrome P450	Cytochrome P450;Cytochrome P450 superfamily	NRPS,T1PKS
MAN_06364	HC-toxin synthetase	AMP-dependent synthetase/ligase;Condensation domain;Phosphopantetheine binding ACP domain;Amino acid adenylation domain;AMP-binding, conserved site;ACP-like superfamily	NRPS,T1PKS
MAN_06365	Beta-ketoacyl synthase	Phosphopantetheine binding ACP domain;GroES-like superfamily;Alcohol dehydrogenase, N-terminal;Methyltransferase type 12;Polyketide synthase, ketoreductase domain;Beta-ketoacyl synthase, N-terminal;Beta-ketoacyl synthase, C-terminal;Acyl transferase;Acyl transferase/acyl hydrolase/lysophospholipase;Malonyl-CoA ACP transacylase, ACP-binding;Thiolase-like;Beta-ketoacyl synthase, active site;Polyket…	NRPS,T1PKS
MAN_06366	Taurine catabolism dioxygenase TauD/TfdA	TauD/TfdA-like domain	NRPS,T1PKS
MAN_06367	Thioredoxin-like fold protein	Glutathione S-transferase, N-terminal;Glutathione S-transferase, omega-class;Glutathione S-transferase, C-terminal-like;Thioredoxin-like superfamily;Glutathione S-transferase, C-terminal domain superfamily;Glutathione transferase family	NRPS,T1PKS
MAN_06368	methyltransferase	Hydroxylase/desaturase AsaB-like	NRPS,T1PKS					upregulated	upregulated
MAN_06369	delta-12 fatty acid desaturase	Fatty acid desaturase domain	NRPS,T1PKS
MAN_06370	unspecified product	n.d.	NRPS,T1PKS
MAN_06371	L-amino acid oxidase	Amine oxidase;FAD/NAD(P)-binding domain superfamily	NRPS,T1PKS
MAN_06372	macrophomate synthase	HpcH/HpaI aldolase/citrate lyase domain;Pyruvate/Phosphoenolpyruvate kinase-like domain superfamily	NRPS,T1PKS
MAN_06373	CAIB/BAIF family enzyme	CoA-transferase family III;CoA-transferase family III domain 1 superfamily	NRPS,T1PKS
MAN_06374	Phenylacetic acid degradation-related protein	Phenylacetic acid degradation-related domain;Thioesterase domain;HotDog domain superfamily;Acyl-coenzyme A thioesterase 13	NRPS,T1PKS
MAN_06516	Glycoside hydrolase, subgroup, catalytic core	Glycoside hydrolase, family 25;Glycosyl hydrolases family 25, active site;Glycoside hydrolase superfamily;Glycoside hydrolase, family 25 subgroup	terpene
MAN_06517	Zinc finger, C2H2 type domain containing protein	Transcription factor domain, fungi;Zinc finger C2H2-type;Zinc finger C2H2 superfamily	terpene
MAN_06518	ankyrin repeat containing protein YAR1	Ankyrin repeat;Ankyrin repeat-containing domain superfamily	terpene
MAN_06519	meiotic recombination protein rec12	Spo11/DNA topoisomerase VI subunit A;Spo11/DNA topoisomerase VI, subunit A, N-terminal;Topoisomerase 6 subunit A/Spo11, TOPRIM domain;Spo11/DNA topoisomerase VI subunit A superfamily	terpene
MAN_06520	oxidosqualene:lanosterol cyclase	Terpene synthase, conserved site;Terpenoid cyclases/protein prenyltransferase alpha-alpha toroid;Squalene cyclase;Squalene cyclase, C-terminal;Squalene cyclase, N-terminal	terpene		upregulated	upregulated
MAN_06521	SGT1 and CS domain containing protein	CS domain;SGS domain;HSP20-like chaperone;Tetratricopeptide-like helical domain superfamily;Protein Sgt1-like	terpene
MAN_06522	Taurine catabolism dioxygenase TauD/TfdA	TauD/TfdA-like domain;Gamma-butyrobetaine hydroxylase-like, N-terminal	terpene
MAN_06523	Endonuclease TnsA, Hjc/tRNA endonuclease	tRNA-splicing endonuclease;tRNA intron endonuclease, catalytic domain-like;tRNA-splicing endonuclease, SEN2 subunit;tRNA intron endonuclease, catalytic domain-like superfamily	terpene
MAN_06524	Ceramide glucosyltransferase [Source:UniProtKB/TrEMBL;Acc:A0A0B4EQP4]	Ceramide glucosyltransferase;Nucleotide-diphospho-sugar transferases	terpene
MAN_06576	Protein kinase-like domain protein	Protein kinase-like domain superfamily	NRPS
MAN_06577	methionine synthase II (cobalamin-independent)	UROD/MetE-like superfamily	NRPS
MAN_06578	Cytochrome P450	Cytochrome P450;Cytochrome P450, E-class, group I;Cytochrome P450, conserved site;Cytochrome P450 superfamily	NRPS
MAN_06579	unspecified product	n.d.	NRPS
MAN_06580	Major Facilitator Superfamily protein	Major facilitator superfamily domain	NRPS
MAN_06581	alpha/beta hydrolase	Esterase FrsA-like;Alpha/Beta hydrolase fold	NRPS
MAN_06582	AMP-dependent synthetase/ligase	AMP-dependent synthetase/ligase;Condensation domain;Phosphopantetheine binding ACP domain;Fatty acyl-coenzyme A reductase, NAD-binding domain;Polyketide synthase, ketoreductase domain;Polyketide synthase, phosphopantetheine-binding domain;AMP-binding, conserved site;NAD(P)-binding domain superfamily;ACP-like superfamily	NRPS
MAN_06583	Polyketide synthase, KR	Polyketide synthase, ketoreductase domain	NRPS
MAN_06584	Beta-ketoacyl synthase	Methyltransferase type 12;Acyl transferase;Acyl transferase/acyl hydrolase/lysophospholipase;Malonyl-CoA ACP transacylase, ACP-binding;Polyketide synthase, dehydratase domain;S-adenosyl-L-methionine-dependent methyltransferase superfamily	NRPS
MAN_06585	secreted aspartic proteinase precursor	Aspartic peptidase A1 family;Aspartic peptidase, active site;Aspartic peptidase domain superfamily;Peptidase family A1 domain;Aspergillopepsin-like catalytic domain	NRPS
MAN_06586	Beta-ketoacyl synthase	Beta-ketoacyl synthase, N-terminal;Thiolase-like	NRPS
MAN_06587	FAD dependent oxidoreductase family protein	FAD/NAD(P)-binding domain superfamily	NRPS
MAN_06588	RNase III domain protein	Ribonuclease III domain;Ribonuclease III, endonuclease domain superfamily;54S ribosomal protein L15, mitochondrial	NRPS
MAN_06589	unspecified product	n.d.	NRPS
MAN_06666	Cyclin-like F-box	F-box domain	indole
MAN_06667	Regulator of chromosome condensation/beta-lactamase-inhibitor protein II	Regulator of chromosome condensation, RCC1;Regulator of chromosome condensation 1/beta-lactamase-inhibitor protein II	indole
MAN_06668	glutamyl-tRNA synthetase	Glutamyl/glutaminyl-tRNA synthetase;Aminoacyl-tRNA synthetase, class I, conserved site;Glutamyl-tRNA synthetase, archaeal/eukaryotic cytosolic;Ribosomal protein L25/Gln-tRNA synthetase, anti-codon-binding domain superfamily;Glutamyl/glutaminyl-tRNA synthetase, class Ib, catalytic domain;Glutamyl/glutaminyl-tRNA synthetase, class Ib, anti-codon binding domain;Glutathione S-transferase, C-terminal …	indole
MAN_06669	tryptophanase	Aromatic amino acid beta-eliminating lyase/threonine aldolase;Pyridoxal phosphate-dependent transferase;Aromatic prenyltransferase, DMATS-type;Aromatic prenyltransferase	indole				upregulated	upregulated	upregulated
MAN_06670	carboxypeptidase 4	Peptidase S10, serine carboxypeptidase;Serine carboxypeptidase, serine active site;Alpha/Beta hydrolase fold	indole
MAN_06671	Zinc-finger transcription factor	Fungal transcription factor	indole
MAN_06672	NmrA family protein	NmrA-like domain;NAD(P)-binding domain superfamily	indole
MAN_06723	unspecified product	n.d.	T1PKS
MAN_06724	Cytochrome P450 family protein	Cytochrome P450;Cytochrome P450, E-class, group I;Cytochrome P450, conserved site;Cytochrome P450 superfamily	T1PKS
MAN_06725	Major facilitator superfamily domain, general substrate transporter	Major facilitator superfamily;Major facilitator superfamily domain;MFS transporter superfamily	T1PKS
MAN_06726	unspecified product	S-adenosyl-L-methionine-dependent methyltransferase superfamily	T1PKS
MAN_06727	FAD binding domain protein	FAD-binding domain;FAD/NAD(P)-binding domain superfamily	T1PKS
MAN_06728	Alcohol dehydrogenase superfamily, zinc-type	GroES-like superfamily;Alcohol dehydrogenase-like, C-terminal;Polyketide synthase, enoylreductase domain;NAD(P)-binding domain superfamily	T1PKS
MAN_06729	Beta-ketoacyl synthase	Phosphopantetheine attachment site;Phosphopantetheine binding ACP domain;Methyltransferase type 12;Polyketide synthase, ketoreductase domain;Beta-ketoacyl synthase, N-terminal;Beta-ketoacyl synthase, C-terminal;Acyl transferase;Acyl transferase/acyl hydrolase/lysophospholipase;Malonyl-CoA ACP transacylase, ACP-binding;Thiolase-like;Beta-ketoacyl synthase, active site;Polyketide synthase, phosphop…	T1PKS
MAN_06730	Glycoside hydrolase-type carbohydrate-binding, subgroup	Aldose 1-/Glucose-6-phosphate 1-epimerase;Galactose mutarotase-like domain superfamily	T1PKS
MAN_06731	oxidoreductase	Serine hydrolase FSH;Alpha/Beta hydrolase fold	T1PKS
MAN_06732	ent-kaurene oxidase	Cytochrome P450;Cytochrome P450 superfamily	T1PKS
MAN_06733	cytochrome P450 51A	Cytochrome P450;Cytochrome P450, E-class, group IV;Cytochrome P450, conserved site;Cytochrome P450 superfamily	T1PKS						upregulated
MAN_06734	unspecified product	n.d.	T1PKS
MAN_06735	Ribosome biogenesis protein Alb1	Ribosome biogenesis protein Alb1	T1PKS
MAN_06736	translation initiation factor IF-3	Translation initiation factor 3;Translation initiation factor 3 (IF-3), C-terminal domain superfamily	T1PKS
MAN_06737	Peptidase S24/S26A/S26B/S26C	Peptidase S26A, signal peptidase I;Peptidase S26;Peptidase S26A, signal peptidase I, lysine active site;LexA/Signal peptidase-like superfamily	T1PKS
MAN_06738	vacuolar protein 8	Armadillo;Armadillo-type fold;Vacuolar protein 8	T1PKS
MAN_07032	unspecified product	n.d.	terpene
MAN_07033	leupeptin-inactivating enzyme 1 precursor	PA domain;Peptidase M28;Aminopeptidase Y;Peptidase M28 family	terpene
MAN_07034	unspecified product	n.d.	terpene
MAN_07035	Terpenoid synthase	Isoprenoid synthase domain superfamily;Trichodiene synthase	terpene
MAN_07036	Zinc finger, MYND-type	Zinc finger, MYND-type	terpene
MAN_07037	unspecified product	n.d.	terpene
MAN_07227	Cytochrome P450	Cytochrome P450 superfamily	T1PKS
MAN_07228	polyketide synthase	n.d.	T1PKS
MAN_07229	f420-dependent NADP reductase	NmrA-like domain;NAD(P)-binding domain superfamily	T1PKS
MAN_07230	f420-dependent NADP reductase	NAD(P)-binding domain;NAD(P)-binding domain superfamily	T1PKS
MAN_07231	LysM domain-containing protein	LysM domain;LysM domain superfamily	T1PKS
MAN_07232	WSC domain protein	Carbohydrate-binding WSC	T1PKS
MAN_07233	unspecified product	n.d.	T1PKS
MAN_07234	integral membrane family protein	n.d.	T1PKS
MAN_07235	Six-hairpin glycosidase	Six-hairpin glycosidase superfamily;Glycosyl hydrolase, family 88	T1PKS
MAN_07236	polyketide synthase	Polyketide synthase, dehydratase domain	T1PKS
MAN_07237	Beta-ketoacyl synthase	Beta-ketoacyl synthase, C-terminal;Acyl transferase;Acyl transferase/acyl hydrolase/lysophospholipase;Thiolase-like;Polyketide synthase, beta-ketoacyl synthase domain;Polyketide synthase, C-terminal extension	T1PKS
MAN_07238	Beta-ketoacyl synthase	Beta-ketoacyl synthase, N-terminal;Beta-ketoacyl synthase, C-terminal;Thiolase-like;Polyketide synthase, beta-ketoacyl synthase domain	T1PKS
MAN_07239	unspecified product	n.d.	T1PKS
MAN_07240	reducing type I polyketide synthase	Acyl transferase;Acyl transferase/acyl hydrolase/lysophospholipase	T1PKS
MAN_07241	Beta-ketoacyl synthase	Polyketide synthase, dehydratase domain	T1PKS
MAN_07242	reducing type I polyketide synthase	GroES-like superfamily	T1PKS
MAN_07243	polyketide synthase	Polyketide synthase, ketoreductase domain;NAD(P)-binding domain superfamily	T1PKS
MAN_07244	kinase-like protein	Aminoglycoside phosphotransferase;Protein kinase-like domain superfamily	T1PKS
MAN_07245	Peptidase A1	Aspartic peptidase A1 family;Aspartic peptidase domain superfamily;Peptidase family A1 domain	T1PKS		upregulated
MAN_07246	unspecified product	n.d.	T1PKS
MAN_07252	unspecified product	n.d.	T1PKS
MAN_07253	UMTA methyltransferase family protein	n.d.	T1PKS
MAN_07254	Heterokaryon incompatibility protein 6	Heterokaryon incompatibility	T1PKS
MAN_07255	chp3	n.d.	T1PKS
MAN_07256	unspecified product	n.d.	T1PKS
MAN_07257	Beta-ketoacyl synthase	Beta-ketoacyl synthase, C-terminal;Acyl transferase;Acyl transferase/acyl hydrolase/lysophospholipase;Malonyl-CoA ACP transacylase, ACP-binding;Thiolase-like;Polyketide synthase, beta-ketoacyl synthase domain;Polyketide synthase, C-terminal extension	T1PKS
MAN_07258	Beta-ketoacyl synthase	Polyketide synthase, dehydratase domain	T1PKS
MAN_07259	Secretory lipase family protein	Lipase, secreted;Alpha/Beta hydrolase fold	T1PKS
*n.d. - not detected
