# Supplementary material for: Comparative transcriptomics reveal contrasting strategies between a fungal plant pathogen and an endophyte during initial host colonization
Source: Microbiol Spectr. 2025 Jun 12;13(8):e00226-25. doi: 10.1128/spectrum.00226-25 (PMC12323313; doi:10.1128/spectrum.00226-25)
Supplement: Supplemental material 6 — Tables S13 and S14. [file spectrum.00226-25-s0006.xlsx]

## Sheet: Table S13
Table S13. Putative effectors identified in F. graminearum
The upregulated putative effector genes with LFC ≥ 5 and padj ≤0.01 highlighted in green were selected for further analysis.
				Barley			PDA
Gene ID	Product Description	Interpro Description	Interpro ID	Stage 2 vs 1	Stage 3 vs 1	Stage 4 vs 1	Stage 2 vs 1	Stage 3 vs 1	Stage 4 vs 1
FGRAMPH1_01G11901	major allergen alt	Alternaria alternata allergen 1	IPR032382			upregulated
FGRAMPH1_01G14753	Small secreted cysteine-rich protein, putative	Alternaria alternata allergen 1	IPR032382
FGRAMPH1_01G16217	antifungal	Antifungal protein;Antifungal protein domain superfamily	IPR022706;IPR023112			upregulated
FGRAMPH1_01G01447	Pathogenesis-related 1A	CAP domain;CAP superfamily	IPR014044;IPR035940
FGRAMPH1_01G12085	related to plant PR-1 class of pathogen related s	Cysteine-rich secretory protein-related;CAP domain;Golgi-associated plant pathogenesis-related protein 1, SCP domain;CAP superfamily	IPR001283;IPR014044;IPR034113;IPR035940
FGRAMPH1_01G12575	related to the plant PR-1 class of pathogen related s	Cysteine-rich secretory protein-related;CAP domain;Golgi-associated plant pathogenesis-related protein 1, SCP domain;CAP superfamily	IPR001283;IPR014044;IPR034113;IPR035940
FGRAMPH1_01G25657	fungistatic metabolite	Carbohydrate-binding WSC;Endochitinase-like superfamily	IPR002889;IPR036861
FGRAMPH1_01G13197	hypothetical protein	Carbohydrate-binding WSC	IPR002889				upregulated	upregulated	upregulated
FGRAMPH1_01G12115	antigenic cell wall	Cell wall mannoprotein 1	IPR021054	upregulated	upregulated	upregulated
FGRAMPH1_01G08907	endo-beta- -glucanase d	Cellulose-binding domain, fungal;Glycoside hydrolase, family 61;Cellulose-binding domain superfamily	IPR000254;IPR005103;IPR035971			upregulated
FGRAMPH1_01G16109	related to glucoamylase precursor	Cellulose/chitin-binding protein, N-terminal	IPR004302
FGRAMPH1_01G07553	eliciting plant response	Cerato-platanin;RlpA-like domain superfamily	IPR010829;IPR036908
FGRAMPH1_01G21471	Small secreted cysteine-rich protein, putative	Cerato-platanin;RlpA-like domain superfamily	IPR010829;IPR036908
FGRAMPH1_01G04429	Small secreted cysteine-rich protein, putative	Cerato-ulmin hydrophobin family;Hydrophobin superfamily	IPR010636;IPR036686
FGRAMPH1_01G22073	hypothetical protein	Chorismate mutase II, prokaryotic-type;Chorismate mutase type II superfamily	IPR002701;IPR036263
FGRAMPH1_01G26153	hypothetical protein	CHRD	IPR010895	upregulated	upregulated	upregulated
FGRAMPH1_01G14417	acetylxylan esterase 2	Cutinase/acetylxylan esterase;Alpha/Beta hydrolase fold	IPR000675;IPR029058	upregulated	upregulated	upregulated
FGRAMPH1_01G01965	acetylxylan esterase 2	Cutinase/acetylxylan esterase;Alpha/Beta hydrolase fold	IPR000675;IPR029058
FGRAMPH1_01G08665	acetylxylan esterase 2 precursor	Cutinase/acetylxylan esterase;Alpha/Beta hydrolase fold	IPR000675;IPR029058	upregulated	upregulated	upregulated
FGRAMPH1_01G15975	acetylxylan esterase precursor	Cutinase/acetylxylan esterase;Alpha/Beta hydrolase fold;Cutinase, serine active site	IPR000675;IPR029058;IPR043580	upregulated	upregulated	upregulated
FGRAMPH1_01G08583	carbohydrate esterase family 5	Cutinase/acetylxylan esterase;Cutinase, monofunctional;Alpha/Beta hydrolase fold;Cutinase, serine active site	IPR000675;IPR011150;IPR029058;IPR043580	upregulated	upregulated	upregulated
FGRAMPH1_01G12551	cutinase 1	Cutinase/acetylxylan esterase;Alpha/Beta hydrolase fold	IPR000675;IPR029058
FGRAMPH1_01G04109	hypothetical protein	Cyanovirin-N;Cyanovirin-N superfamily	IPR011058;IPR036673
FGRAMPH1_01G08553	Small secreted cysteine-rich protein, putative	Cyanovirin-N;Cyanovirin-N superfamily	IPR011058;IPR036673
FGRAMPH1_01G16553	unnamed protein product	Cysteine-rich transmembrane CYSTM domain	IPR028144
FGRAMPH1_01G10925	hypothetical protein	Dienelactone hydrolase;Alpha/Beta hydrolase fold	IPR002925;IPR029058
FGRAMPH1_01G12211	ethanolamine utilization	Domain of unknown function DUF861, cupin-3;RmlC-like cupin domain superfamily	IPR008579;IPR011051	upregulated	upregulated	upregulated
FGRAMPH1_01G21769	related to RF2	Ecp2 effector protein	IPR029226
FGRAMPH1_01G17671	Small secreted cysteine-rich protein, putative	Ecp2 effector protein	IPR029226
FGRAMPH1_01G00051	hypothetical protein	Egh16-like virulence factor	IPR021476	upregulated	upregulated
FGRAMPH1_01G08931	unspecified product	Egh16-like virulence factor	IPR021476	upregulated	upregulated	upregulated
FGRAMPH1_01G09397	hypothetical protein	EthD domain;Dimeric alpha-beta barrel	IPR009799;IPR011008
FGRAMPH1_01G12941	hypothetical protein	EthD domain;Dimeric alpha-beta barrel	IPR009799;IPR011008
FGRAMPH1_01G20807	rare lipo a	Expansin, cellulose-binding-like domain;Expansin, cellulose-binding-like domain superfamily;RlpA-like domain superfamily	IPR007117;IPR036749;IPR036908		upregulated	upregulated
FGRAMPH1_01G05255	CFEM domain-containing	Extracellular membrane protein, CFEM domain	IPR008427
FGRAMPH1_01G01499	Small secreted cysteine-rich protein, putative	Extracellular membrane protein, CFEM domain	IPR008427
FGRAMPH1_01G13253	Small secreted cysteine-rich protein, putative	Extracellular membrane protein, CFEM domain	IPR008427			upregulated
FGRAMPH1_01G03459	FK506-binding protein	FKBP-type peptidyl-prolyl cis-trans isomerase domain	IPR001179
FGRAMPH1_01G16579	hypothetical protein	Gamma-glutamylcyclotransferase, AIG2-like;Gamma-glutamyl cyclotransferase-like;Gamma-glutamyl cyclotransferase-like superfamily	IPR009288;IPR013024;IPR036568
FGRAMPH1_01G11145	endoglucanase C	Glycoside hydrolase 131, catalytic N-terminal	IPR041524
FGRAMPH1_01G21085	endoglucanase-1 precursor	Glycoside hydrolase family 12;Concanavalin A-like lectin/glucanase domain superfamily	IPR002594;IPR013320	upregulated	upregulated	upregulated
FGRAMPH1_01G18917	murein transglycosylase	Glycoside hydrolase family 12;Concanavalin A-like lectin/glucanase domain superfamily	IPR002594;IPR013320	upregulated	upregulated
FGRAMPH1_01G13707	glycoside hydrolase family 16	Glycoside hydrolase family 16;Concanavalin A-like lectin/glucanase domain superfamily	IPR000757;IPR013320
FGRAMPH1_01G18695	probable rAsp f 9 allergen	Glycoside hydrolase family 16;Concanavalin A-like lectin/glucanase domain superfamily	IPR000757;IPR013320
FGRAMPH1_01G06193	cel1 precursor	Glycoside hydrolase, family 61	IPR005103		upregulated	upregulated
FGRAMPH1_01G13483	related to endoglucanase IV precursor	Glycoside hydrolase, family 61	IPR005103		upregulated	upregulated
FGRAMPH1_01G21439	endo alpha- polygalactosaminidase precursor	Glycoside-hydrolase family GH114, TIM-barrel domain;Glycoside hydrolase superfamily	IPR004352;IPR017853
FGRAMPH1_01G04781	endo- -beta-xylanase	Glycoside hydrolase family 11;Concanavalin A-like lectin/glucanase domain superfamily;Glycoside hydrolase family 11, active site 1;Glycosyl hydrolases family 11 (GH11) domain	IPR001137;IPR013320;IPR018208;IPR033123	upregulated	upregulated	upregulated
FGRAMPH1_01G20977	endo-1,4-beta-xylanase 1 precursor	Glycoside hydrolase family 11;Concanavalin A-like lectin/glucanase domain superfamily;Glycoside hydrolase family 11, active site 1;Glycoside hydrolase family 11, active site 2;Glycosyl hydrolases family 11 (GH11) domain	IPR001137;IPR013320;IPR018208;IPR033119;IPR033123			upregulated
FGRAMPH1_01G13319	endo-1,4-beta-xylanase 2 precursor	Glycoside hydrolase family 11;Concanavalin A-like lectin/glucanase domain superfamily;Glycoside hydrolase family 11, active site 1;Glycoside hydrolase family 11, active site 2;Glycosyl hydrolases family 11 (GH11) domain	IPR001137;IPR013320;IPR018208;IPR033119;IPR033123	upregulated	upregulated	upregulated	upregulated	upregulated	upregulated
FGRAMPH1_01G25951	hypothetical protein	Glyoxalase/fosfomycin resistance/dioxygenase domain;Glyoxalase/Bleomycin resistance protein/Dihydroxybiphenyl dioxygenase	IPR004360;IPR029068
FGRAMPH1_01G07205	p24 involved in membrane trafficking	GOLD domain;TMP21-related	IPR009038;IPR015720
FGRAMPH1_01G21435	guanyl-specific ribonuclease F1 precursor	Guanine-specific ribonuclease N1/T1/U2;Ribonuclease/ribotoxin	IPR000026;IPR016191
FGRAMPH1_01G00601	pyrimidine 5 -nucleotidase	HAD hydrolase, subfamily IA;Pyrimidine 5-nucleotidase;HAD-like superfamily;Haloacid dehalogenase-like hydrolase	IPR006439;IPR010237;IPR036412;IPR041492
FGRAMPH1_01G14129	fungal hydrophobin	Hydrophobin	IPR001338				upregulated	upregulated	upregulated
FGRAMPH1_01G00197	Calcium Channel partial	Killer toxin Kp4/SMK;Killer toxin, Kp4	IPR011329;IPR015131
FGRAMPH1_01G00201	Calcium Channel partial	Killer toxin Kp4/SMK;Killer toxin, Kp4	IPR011329;IPR015131
FGRAMPH1_01G00199	killer kp4	Killer toxin Kp4/SMK;Killer toxin, Kp4	IPR011329;IPR015131
FGRAMPH1_01G08389	Killer Kp4 SMK- partial	Killer toxin Kp4/SMK;Killer toxin, Kp4	IPR011329;IPR015131
FGRAMPH1_01G00109	Small secreted cysteine-rich protein, putative	LysM domain	IPR018392
FGRAMPH1_01G03371	dna mismatch repair msh5	Magnesium transporter	IPR018937
FGRAMPH1_01G09215	Small secreted cysteine-rich protein, putative	Major vault protein repeat domain	IPR041139			upregulated
FGRAMPH1_01G26737	phosphatidylglycerol/phosphatidylinositol transfer protein precursor	MD-2-related lipid-recognition domain;Immunoglobulin E-set;ML domain, phosphatidylinositol/phosphatidylglycerol transfer protein;Sterol transport protein NPC2-like	IPR003172;IPR014756;IPR033917;IPR039670
FGRAMPH1_01G25713	22kda glyco	N/A	N/A			upregulated
FGRAMPH1_01G11579	antifungal defensin	N/A	N/A
FGRAMPH1_01G05087	ase inhibitor kazal	N/A	N/A
FGRAMPH1_01G20331	ase propeptide	N/A	N/A
FGRAMPH1_01G16585	barwin-like endoglucanase	RlpA-like domain superfamily	IPR036908					upregulated
FGRAMPH1_01G27181	CDP-alcohol phosphatidyltransferase	N/A	N/A
FGRAMPH1_01G14815	d-alanyl-d-alanine carboxypeptidase	N/A	N/A			upregulated
FGRAMPH1_01G12701	endonuclease exonuclease phosphatase family	Endonuclease/exonuclease/phosphatase superfamily	IPR036691	upregulated	upregulated	upregulated
FGRAMPH1_01G14369	extracellular cellulase allergen asp f7	Expansin, cellulose-binding-like domain superfamily;RlpA-like domain superfamily	IPR036749;IPR036908		upregulated	upregulated
FGRAMPH1_01G19311	extracellular serine-rich	Cupredoxin	IPR008972			upregulated
FGRAMPH1_01G04195	fungal specific transcription factor	N/A	N/A
FGRAMPH1_01G27703	host-specific ak-toxin akt2	N/A	N/A
FGRAMPH1_01G04285	hydrophobin 1	N/A	N/A	upregulated	upregulated
FGRAMPH1_01G28003	hydrophobin 3 precursor	N/A	N/A			upregulated
FGRAMPH1_01G16209	hypersensitive response-inducing	N/A	N/A			upregulated
FGRAMPH1_01G01581	hypothetical protein	N/A	N/A
FGRAMPH1_01G15979	hypothetical protein	N/A	N/A
FGRAMPH1_01G12895	hypothetical protein	N/A	N/A
FGRAMPH1_01G05707	hypothetical protein	N/A	N/A
FGRAMPH1_01G06763	hypothetical protein	N/A	N/A			upregulated
FGRAMPH1_01G00225	hypothetical protein	N/A	N/A				upregulated	upregulated	upregulated
FGRAMPH1_01G04043	hypothetical protein	N/A	N/A
FGRAMPH1_01G25869	hypothetical protein	N/A	N/A
FGRAMPH1_01G13223	hypothetical protein	N/A	N/A	upregulated	upregulated	upregulated
FGRAMPH1_01G25381	hypothetical protein	N/A	N/A				upregulated	upregulated	upregulated
FGRAMPH1_01G09175	hypothetical protein	N/A	N/A
FGRAMPH1_01G22341	hypothetical protein	N/A	N/A	upregulated	upregulated	upregulated	upregulated	upregulated	upregulated
FGRAMPH1_01G18725	hypothetical protein	N/A	N/A
FGRAMPH1_01G03375	hypothetical protein	N/A	N/A
FGRAMPH1_01G05475	hypothetical protein	N/A	N/A
FGRAMPH1_01G19553	hypothetical protein	N/A	N/A
FGRAMPH1_01G12745	hypothetical protein	N/A	N/A		upregulated
FGRAMPH1_01G04317	hypothetical protein	N/A	N/A
FGRAMPH1_01G08373	hypothetical protein	N/A	N/A			upregulated
FGRAMPH1_01G21105	hypothetical protein	N/A	N/A		upregulated	upregulated
FGRAMPH1_01G04265	hypothetical protein	N/A	N/A
FGRAMPH1_01G13699	hypothetical protein	N/A	N/A		upregulated
FGRAMPH1_01G21117	hypothetical protein	N/A	N/A
FGRAMPH1_01G25839	hypothetical protein	N/A	N/A
FGRAMPH1_01G05437	hypothetical protein	LysM domain	IPR018392			upregulated
FGRAMPH1_01G25985	hypothetical protein	N/A	N/A			upregulated
FGRAMPH1_01G13665	hypothetical protein	N/A	N/A
FGRAMPH1_01G15383	hypothetical protein	N/A	N/A
FGRAMPH1_01G06271	hypothetical protein	N/A	N/A	upregulated	upregulated	upregulated
FGRAMPH1_01G20465	hypothetical protein	N/A	N/A
FGRAMPH1_01G15707	hypothetical protein	N/A	N/A
FGRAMPH1_01G12053	hypothetical protein	N/A	N/A			upregulated
FGRAMPH1_01G08385	hypothetical protein	N/A	N/A
FGRAMPH1_01G11849	hypothetical protein	N/A	N/A
FGRAMPH1_01G03533	hypothetical protein	N/A	N/A
FGRAMPH1_01G09831	hypothetical protein	N/A	N/A			upregulated
FGRAMPH1_01G25769	hypothetical protein	Cupredoxin	IPR008972
FGRAMPH1_01G15425	hypothetical protein	N/A	N/A
FGRAMPH1_01G11927	hypothetical protein	N/A	N/A			upregulated
FGRAMPH1_01G16555	hypothetical protein	N/A	N/A
FGRAMPH1_01G11693	hypothetical protein	Uncharacterised protein family UPF0311	IPR020915
FGRAMPH1_01G04075	hypothetical protein	N/A	N/A
FGRAMPH1_01G02921	hypothetical protein	N/A	N/A
FGRAMPH1_01G20527	hypothetical protein	N/A	N/A
FGRAMPH1_01G03011	hypothetical protein	N/A	N/A
FGRAMPH1_01G00317	hypothetical protein	N/A	N/A
FGRAMPH1_01G08915	hypothetical protein	N/A	N/A
FGRAMPH1_01G10143	hypothetical protein	N/A	N/A
FGRAMPH1_01G11707	hypothetical protein	N/A	N/A
FGRAMPH1_01G13491	hypothetical protein	N/A	N/A
FGRAMPH1_01G12327	hypothetical protein	N/A	N/A
FGRAMPH1_01G19667	hypothetical protein	N/A	N/A
FGRAMPH1_01G09093	hypothetical protein	N/A	N/A					upregulated	upregulated
FGRAMPH1_01G27931	hypothetical protein	N/A	N/A			upregulated
FGRAMPH1_01G13225	hypothetical protein	N/A	N/A			upregulated
FGRAMPH1_01G15827	hypothetical protein	N/A	N/A
FGRAMPH1_01G17727	hypothetical protein	N/A	N/A
FGRAMPH1_01G08957	hypothetical protein	N/A	N/A
FGRAMPH1_01G20505	hypothetical protein	N/A	N/A
FGRAMPH1_01G14615	hypothetical protein	N/A	N/A
FGRAMPH1_01G07843	hypothetical protein	N/A	N/A
FGRAMPH1_01G16033	hypothetical protein	N/A	N/A
FGRAMPH1_01G13399	hypothetical protein	N/A	N/A
FGRAMPH1_01G05735	hypothetical protein	N/A	N/A
FGRAMPH1_01G02149	hypothetical protein	N/A	N/A
FGRAMPH1_01G12623	hypothetical protein	N/A	N/A
FGRAMPH1_01G20809	hypothetical protein	N/A	N/A
FGRAMPH1_01G23551	hypothetical protein	N/A	N/A
FGRAMPH1_01G25479	hypothetical protein	N/A	N/A
FGRAMPH1_01G21317	hypothetical protein	N/A	N/A			upregulated	upregulated
FGRAMPH1_01G22725	hypothetical protein	N/A	N/A
FGRAMPH1_01G08561	hypothetical protein	N/A	N/A
FGRAMPH1_01G27845	hypothetical protein	N/A	N/A
FGRAMPH1_01G25187	hypothetical protein	N/A	N/A			upregulated
FGRAMPH1_01G11635	hypothetical protein	N/A	N/A
FGRAMPH1_01G15675	hypothetical protein	N/A	N/A
FGRAMPH1_01G23771	hypothetical protein	N/A	N/A		upregulated	upregulated
FGRAMPH1_01G22427	hypothetical protein	N/A	N/A
FGRAMPH1_01G11609	hypothetical protein FPSE_06704	N/A	N/A
FGRAMPH1_01G00061	hypothetical protein FPSE_07861	N/A	N/A
FGRAMPH1_01G04125	hypothetical protein FPSE_11464	N/A	N/A			upregulated	upregulated	upregulated	upregulated
FGRAMPH1_01G07867	infection structure specific	N/A	N/A
FGRAMPH1_01G28189	long chronological lifespan 2	Long chronological lifespan protein 2	IPR034543
FGRAMPH1_01G25459	mrna 3 -end-processing yth1	N/A	N/A	upregulated	upregulated	upregulated
FGRAMPH1_01G09079	myroilysin precursor	N/A	N/A			upregulated
FGRAMPH1_01G11717	myroilysin precursor	N/A	N/A
FGRAMPH1_01G22087	NLS2	N/A	N/A
FGRAMPH1_01G15321	Non-Catalytic module family expansin	RlpA-like domain superfamily	IPR036908
FGRAMPH1_01G09265	Pantothenate transporter liz1	N/A	N/A				upregulated	upregulated	upregulated
FGRAMPH1_01G06917	phospholipase D1	N/A	N/A
FGRAMPH1_01G23167	related to dnase1	N/A	N/A
FGRAMPH1_01G04287	related to hydrophobin	N/A	N/A
FGRAMPH1_01G13221	ricin b lectin	N/A	N/A		upregulated	upregulated
FGRAMPH1_01G03599	secretory pathway	EF-hand domain pair	IPR011992
FGRAMPH1_01G15735	serine threonine kinase	N/A	N/A			upregulated
FGRAMPH1_01G05731	siderophore biosynthesis	N/A	N/A			upregulated
FGRAMPH1_01G12921	small secreted	N/A	N/A	upregulated	upregulated	upregulated
FGRAMPH1_01G05729	Small secreted cysteine-rich protein, putative	N/A	N/A				upregulated	upregulated	upregulated
FGRAMPH1_01G19603	Small secreted cysteine-rich protein, putative	N/A	N/A
FGRAMPH1_01G15131	Small secreted cysteine-rich protein, putative	N/A	N/A
FGRAMPH1_01G13307	Small secreted cysteine-rich protein, putative	N/A	N/A				upregulated	upregulated	upregulated
FGRAMPH1_01G15787	Small secreted cysteine-rich protein, putative	N/A	N/A
FGRAMPH1_01G25929	Small secreted cysteine-rich protein, putative	N/A	N/A			upregulated
FGRAMPH1_01G00361	Small secreted cysteine-rich protein, putative	N/A	N/A
FGRAMPH1_01G27951	Small secreted cysteine-rich protein, putative	N/A	N/A
FGRAMPH1_01G18575	Small secreted cysteine-rich protein, putative	N/A	N/A
FGRAMPH1_01G00357	Small secreted cysteine-rich protein, putative	N/A	N/A				upregulated	upregulated	upregulated
FGRAMPH1_01G15993	Small secreted cysteine-rich protein, putative	N/A	N/A				upregulated	upregulated	upregulated
FGRAMPH1_01G04305	Small secreted cysteine-rich protein, putative	N/A	N/A			upregulated
FGRAMPH1_01G05421	Small secreted cysteine-rich protein, putative	N/A	N/A			upregulated
FGRAMPH1_01G08399	Small secreted cysteine-rich protein, putative	N/A	N/A		upregulated			upregulated	upregulated
FGRAMPH1_01G13215	Small secreted cysteine-rich protein, putative	N/A	N/A
FGRAMPH1_01G11953	Small secreted cysteine-rich protein, putative	N/A	N/A				upregulated	upregulated	upregulated
FGRAMPH1_01G12525	Small secreted cysteine-rich protein, putative	N/A	N/A
FGRAMPH1_01G14407	Small secreted cysteine-rich protein, putative	N/A	N/A			upregulated
FGRAMPH1_01G11435	Small secreted cysteine-rich protein, putative	N/A	N/A				upregulated	upregulated	upregulated
FGRAMPH1_01G04881	Small secreted cysteine-rich protein, putative	N/A	N/A
FGRAMPH1_01G18805	Small secreted cysteine-rich protein, putative	N/A	N/A
FGRAMPH1_01G27851	Small secreted cysteine-rich protein, putative	N/A	N/A
FGRAMPH1_01G16067	Small secreted cysteine-rich protein, putative	N/A	N/A			upregulated
FGRAMPH1_01G13257	Small secreted cysteine-rich protein, putative	N/A	N/A
FGRAMPH1_01G19113	Small secreted cysteine-rich protein, putative	N/A	N/A
FGRAMPH1_01G08839	Small secreted cysteine-rich protein, putative	N/A	N/A			upregulated
FGRAMPH1_01G24735	Small secreted cysteine-rich protein, putative	N/A	N/A
FGRAMPH1_01G25417	Small secreted cysteine-rich protein, putative	N/A	N/A			upregulated
FGRAMPH1_01G12611	Small secreted cysteine-rich protein, putative	N/A	N/A
FGRAMPH1_01G04395	Small secreted cysteine-rich protein, putative	N/A	N/A
FGRAMPH1_01G26769	Small secreted cysteine-rich protein, putative	N/A	N/A
FGRAMPH1_01G08467	Small secreted cysteine-rich protein, putative	N/A	N/A
FGRAMPH1_01G15823	Small secreted cysteine-rich protein, putative	N/A	N/A
FGRAMPH1_01G07541	Small secreted cysteine-rich protein, putative	N/A	N/A
FGRAMPH1_01G22015	Small secreted cysteine-rich protein, putative	N/A	N/A	upregulated	upregulated		upregulated	upregulated	upregulated
FGRAMPH1_01G00173	Small secreted cysteine-rich protein, putative	N/A	N/A
FGRAMPH1_01G16501	Small secreted cysteine-rich protein, putative	N/A	N/A				upregulated	upregulated	upregulated
FGRAMPH1_01G08507	Small secreted cysteine-rich protein, putative	N/A	N/A
FGRAMPH1_01G09375	Small secreted cysteine-rich protein, putative	N/A	N/A
FGRAMPH1_01G13979	Small secreted cysteine-rich protein, putative	N/A	N/A
FGRAMPH1_01G16193	Small secreted cysteine-rich protein, putative	N/A	N/A			upregulated
FGRAMPH1_01G05563	Small secreted cysteine-rich protein, putative	N/A	N/A						upregulated
FGRAMPH1_01G12629	Small secreted cysteine-rich protein, putative	N/A	N/A		upregulated	upregulated
FGRAMPH1_01G15633	Small secreted cysteine-rich protein, putative	N/A	N/A	upregulated	upregulated	upregulated
FGRAMPH1_01G06433	Small secreted cysteine-rich protein, putative	N/A	N/A
FGRAMPH1_01G12903	Small secreted cysteine-rich protein, putative	N/A	N/A
FGRAMPH1_01G22979	Small secreted cysteine-rich protein, putative	N/A	N/A
FGRAMPH1_01G12131	Small secreted cysteine-rich protein, putative	N/A	N/A
FGRAMPH1_01G00319	Small secreted cysteine-rich protein, putative	N/A	N/A
FGRAMPH1_01G09085	Small secreted cysteine-rich protein, putative	N/A	N/A
FGRAMPH1_01G21907	Small secreted cysteine-rich protein, putative	N/A	N/A						upregulated
FGRAMPH1_01G09087	Small secreted cysteine-rich protein, putative	N/A	N/A
FGRAMPH1_01G16573	Small secreted cysteine-rich protein, putative	N/A	N/A
FGRAMPH1_01G20125	Small secreted cysteine-rich protein, putative	N/A	N/A
FGRAMPH1_01G16959	Small secreted cysteine-rich protein, putative	N/A	N/A	upregulated	upregulated	upregulated
FGRAMPH1_01G09297	Small secreted cysteine-rich protein, putative	N/A	N/A
FGRAMPH1_01G11601	Small secreted cysteine-rich protein, putative	N/A	N/A
FGRAMPH1_01G00613	Small secreted cysteine-rich protein, putative	N/A	N/A
FGRAMPH1_01G08483	Small secreted cysteine-rich protein, putative	N/A	N/A
FGRAMPH1_01G16355	Small secreted cysteine-rich protein, putative	N/A	N/A			upregulated
FGRAMPH1_01G22907	Small secreted cysteine-rich protein, putative	N/A	N/A
FGRAMPH1_01G08793	Small secreted cysteine-rich protein, putative	N/A	N/A
FGRAMPH1_01G12099	Small secreted cysteine-rich protein, putative	N/A	N/A
FGRAMPH1_01G18323	Small secreted cysteine-rich protein, putative	N/A	N/A		upregulated
FGRAMPH1_01G07177	Small secreted cysteine-rich protein, putative	N/A	N/A
FGRAMPH1_01G13787	Small secreted cysteine-rich protein, putative	N/A	N/A
FGRAMPH1_01G12011	Small secreted cysteine-rich protein, putative	N/A	N/A	upregulated	upregulated	upregulated
FGRAMPH1_01G05709	Small secreted cysteine-rich protein, putative	N/A	N/A
FGRAMPH1_01G00059	Small secreted cysteine-rich protein, putative	N/A	N/A
FGRAMPH1_01G16993	Small secreted cysteine-rich protein, putative	N/A	N/A
FGRAMPH1_01G06409	Small secreted cysteine-rich protein, putative	N/A	N/A
FGRAMPH1_01G27865	Small secreted cysteine-rich protein, putative	N/A	N/A	upregulated	upregulated	upregulated
FGRAMPH1_01G21531	Small secreted cysteine-rich protein, putative	N/A	N/A			upregulated
FGRAMPH1_01G24461	Small secreted cysteine-rich protein, putative	N/A	N/A
FGRAMPH1_01G20461	Small secreted cysteine-rich protein, putative	N/A	N/A
FGRAMPH1_01G04765	Small secreted cysteine-rich protein, putative	N/A	N/A
FGRAMPH1_01G21071	Small secreted cysteine-rich protein, putative	N/A	N/A			upregulated
FGRAMPH1_01G21107	Small secreted cysteine-rich protein, putative	N/A	N/A			upregulated
FGRAMPH1_01G15255	Small secreted cysteine-rich protein, putative	N/A	N/A
FGRAMPH1_01G18893	Small secreted cysteine-rich protein, putative	N/A	N/A
FGRAMPH1_01G11655	Small secreted cysteine-rich protein, putative	N/A	N/A			upregulated
FGRAMPH1_01G25573	Small secreted cysteine-rich protein, putative	N/A	N/A			upregulated
FGRAMPH1_01G00323	Small secreted cysteine-rich protein, putative	N/A	N/A			upregulated
FGRAMPH1_01G21299	Small secreted cysteine-rich protein, putative	N/A	N/A
FGRAMPH1_01G08371	Small secreted cysteine-rich protein, putative	N/A	N/A			upregulated
FGRAMPH1_01G15725	Small secreted cysteine-rich protein, putative	N/A	N/A			upregulated
FGRAMPH1_01G05429	Small secreted cysteine-rich protein, putative	N/A	N/A
FGRAMPH1_01G08845	Small secreted cysteine-rich protein, putative	N/A	N/A
FGRAMPH1_01G00699	Small secreted cysteine-rich protein, putative	N/A	N/A
FGRAMPH1_01G02121	Small secreted cysteine-rich protein, putative	N/A	N/A
FGRAMPH1_01G08619	unnamed protein product	N/A	N/A				upregulated	upregulated	upregulated
FGRAMPH1_01G22203	unnamed protein product	N/A	N/A
FGRAMPH1_01G27855	unnamed protein product	N/A	N/A
FGRAMPH1_01G14175	unnamed protein product	N/A	N/A
FGRAMPH1_01G16315	unnamed protein product	N/A	N/A
FGRAMPH1_01G09095	unnamed protein product	N/A	N/A	upregulated			upregulated	upregulated	upregulated
FGRAMPH1_01G12433	unnamed protein product	N/A	N/A
FGRAMPH1_01G13789	unnamed protein product	N/A	N/A
FGRAMPH1_01G09055	unnamed protein product	N/A	N/A
FGRAMPH1_01G20313	unnamed protein product	N/A	N/A
FGRAMPH1_01G02901	unnamed protein product	N/A	N/A
FGRAMPH1_01G00231	unnamed protein product	N/A	N/A
FGRAMPH1_01G09349	unnamed protein product	N/A	N/A
FGRAMPH1_01G13283	unnamed protein product	N/A	N/A
FGRAMPH1_01G25477	unnamed protein product	N/A	N/A	upregulated	upregulated	upregulated
FGRAMPH1_01G08405	unnamed protein product	N/A	N/A	upregulated	upregulated	upregulated
FGRAMPH1_01G12801	unnamed protein product	N/A	N/A
FGRAMPH1_01G15799	unnamed protein product	N/A	N/A
FGRAMPH1_01G12255	unnamed protein product	N/A	N/A		upregulated	upregulated
FGRAMPH1_01G01921	unnamed protein product	N/A	N/A
FGRAMPH1_01G16271	unnamed protein product	N/A	N/A	upregulated
FGRAMPH1_01G13139	unspecified product	N/A	N/A
FGRAMPH1_01G02589	WSC domain-containing 2	N/A	N/A
FGRAMPH1_01G25665	hypothetical protein	Necrosis inducing protein	IPR008701
FGRAMPH1_01G22209	hypothetical protein	Necrosis inducing protein	IPR008701			upregulated
FGRAMPH1_01G19297	necrosis inducing	Necrosis inducing protein	IPR008701			upregulated
FGRAMPH1_01G22311	bifunctional xylanase deacetylase	NodB homology domain;Glycoside hydrolase/deacetylase, beta/alpha-barrel	IPR002509;IPR011330	upregulated	upregulated	upregulated
FGRAMPH1_01G16207	hypothetical protein	PAN/Apple domain	IPR003609
FGRAMPH1_01G11755	pectate lyase	Pectate lyase PlyH/PlyE-like;Pectin lyase fold/virulence factor	IPR004898;IPR011050	upregulated	upregulated	upregulated
FGRAMPH1_01G21209	pectate lyase	Pectate lyase PlyH/PlyE-like;Pectin lyase fold/virulence factor	IPR004898;IPR011050
FGRAMPH1_01G16515	pectate lyase	Pectate lyase PlyH/PlyE-like;Pectin lyase fold/virulence factor	IPR004898;IPR011050			upregulated
FGRAMPH1_01G05725	pectate lyase e	Pectate lyase PlyH/PlyE-like;Pectin lyase fold/virulence factor	IPR004898;IPR011050	upregulated	upregulated	upregulated	upregulated	upregulated	upregulated
FGRAMPH1_01G09337	aspergillopepsin-2 precursor	Peptidase G1;Concanavalin A-like lectin/glucanase domain superfamily	IPR000250;IPR013320
FGRAMPH1_01G13711	metalloprotease MEP1	Peptidase M43, pregnancy-associated plasma-A	IPR008754			upregulated
FGRAMPH1_01G00105	probable metalloprotease MEP1	Peptidase M43, pregnancy-associated plasma-A	IPR008754
FGRAMPH1_01G21081	feruloyl esterase c	Peptidase S9, prolyl oligopeptidase, catalytic domain;Alpha/Beta hydrolase fold;Feruloyl esterase C;Feruloyl esterase C/D	IPR001375;IPR029058;IPR034429;IPR043595	upregulated	upregulated	upregulated	upregulated		upregulated
FGRAMPH1_01G14011	carboxypeptidase y inhibitor	Phosphatidylethanolamine-binding, conserved site;Phosphatidylethanolamine-binding protein;Phosphatidylethanolamine-binding protein, eukaryotic;PEBP-like superfamily	IPR001858;IPR008914;IPR035810;IPR036610
FGRAMPH1_01G14013	secretory phospholipase A2	Phospholipase A2, prokaryotic/fungal;Phospholipase A2 domain superfamily	IPR015141;IPR036444
FGRAMPH1_01G07803	hypothetical protein	Protein of unknown function DUF3455	IPR021851
FGRAMPH1_01G06379	related to cytochrome c oxidase assembly factor	Protein Pet117, mitochondrial	IPR031568
FGRAMPH1_01G14115	antigen 1	Putative peptidase domain, HRXXH;Fungal antigen PRA1-like	IPR029482;IPR039124			upregulated
FGRAMPH1_01G16205	RALF-like 33	Rapid ALkalinization Factor	IPR008801		upregulated
FGRAMPH1_01G05715	glutamyl endopeptidase	Serine proteases, trypsin domain;Peptidase S1B;Peptidase S1, PA clan	IPR001254;IPR008256;IPR009003
FGRAMPH1_01G21371	trypsin precursor	Serine proteases, trypsin domain;Peptidase S1A, chymotrypsin family;Peptidase S1, PA clan;Serine proteases, trypsin family, histidine active site;Serine proteases, trypsin family, serine active site	IPR001254;IPR001314;IPR009003;IPR018114;IPR033116	upregulated	upregulated	upregulated
FGRAMPH1_01G21681	gdsl lipase acylhydrolase	SGNH hydrolase-type esterase domain;Rhamnogalacturonan acetylesterase RhgT-like	IPR013830;IPR037459
FGRAMPH1_01G21541	hypothetical protein	SGNH hydrolase-type esterase domain	IPR013830			upregulated
FGRAMPH1_01G16469	rhamnogalacturonan acetylesterase precursor	SGNH hydrolase-type esterase domain	IPR013830	upregulated	upregulated	upregulated
FGRAMPH1_01G25645	unnamed protein product	SGNH hydrolase-type esterase domain	IPR013830		upregulated
FGRAMPH1_01G01467	superoxide dismutase	Superoxide dismutase, copper/zinc binding domain;Superoxide dismutase (Cu/Zn) / superoxide dismutase copper chaperone;Superoxide dismutase-like, copper/zinc binding domain superfamily	IPR001424;IPR024134;IPR036423
FGRAMPH1_01G13439	filamentous hemagglutinin adhesin	Tuberculosis necrotizing toxin	IPR025331			upregulated
FGRAMPH1_01G16047	related to monophenol monooxygenase (tyrosinase)	Tyrosinase copper-binding domain;Uncharacterised domain, di-copper centre	IPR002227;IPR008922
FGRAMPH1_01G28175	unnamed protein product	Zinc-binding loop region of homing endonuclease	IPR008704

## Sheet: Table S14
Table S14. Putative effectors identified in M. anisopliae
The upregulated putative effector genes with LFC ≥ 5 and padj ≤0.01 highlighted in green were selected for further analysis.
				Barley			PDA
Gene ID	Product Description	Interpro Description	Interpro ID	Stage 2 vs 1	Stage 3 vs 1	Stage 4 vs 1	Stage 2 vs 1	Stage 3 vs 1	Stage 4 vs 1
MAN_00041	Fungal chitosanase	Fungal chitosanase	IPR009939
MAN_00047	unspecified product	N/A	N/A			upregulated
MAN_00068	unspecified product	N/A	N/A
MAN_00070	unspecified product	N/A	N/A
MAN_00095	unspecified product	N/A	N/A
MAN_00108	unspecified product	N/A	N/A
MAN_00122	unspecified product	N/A	N/A
MAN_00172	unspecified product	N/A	N/A
MAN_00179	unspecified product	N/A	N/A
MAN_00188	unspecified product	N/A	N/A		upregulated
MAN_00191	unspecified product	N/A	N/A
MAN_00199	unspecified product	N/A	N/A
MAN_00204	unspecified product	N/A	N/A
MAN_00217	conidiospore surface protein	GLEYA adhesin domain;PA14/GLEYA domain	IPR018871;IPR037524
MAN_00219	unspecified product	N/A	N/A
MAN_00250	LicD-like protein	Ribitol-5-phosphate transferase FKTN-related	IPR009644
MAN_00265	NACHT domain protein	N/A	N/A
MAN_00290	unspecified product	N/A	N/A
MAN_00320	unspecified product	N/A	N/A	upregulated
MAN_00451	extracellular serine-rich protein	Cupredoxin	IPR008972
MAN_00454	unspecified product	N/A	N/A
MAN_00463	unspecified product	N/A	N/A
MAN_00621	prp 4 CRoW domain-containing protein	N/A	N/A
MAN_00709	glucuronan lyase A	Polysaccharide lyase	IPR025975
MAN_00831	unspecified product	N/A	N/A
MAN_00868	unspecified product	N/A	N/A
MAN_00869	unspecified product	N/A	N/A
MAN_00880	Cell wall galactomannoprotein	Cell wall mannoprotein 1	IPR021054
MAN_00895	unspecified product	N/A	N/A
MAN_00945	Extracellular membrane protein, CFEM domain protein	Extracellular membrane protein, CFEM domain	IPR008427
MAN_00976	unspecified product	N/A	N/A
MAN_00979	unspecified product	N/A	N/A
MAN_01097	Mmc protein	Cell wall protein Sed1/Spi1	IPR038843	upregulated	upregulated	upregulated			upregulated
MAN_01108	unspecified product	N/A	N/A
MAN_01164	ERP1 protein precursor	GOLD domain;Transmembrane emp24 domain-containing protein	IPR009038;IPR015720
MAN_01197	unspecified product	Protein of unknown function DUF4360	IPR025649
MAN_01214	unspecified product	N/A	N/A
MAN_01230	collagen-like protein Mcl1	N/A	N/A
MAN_01234	unspecified product	N/A	N/A
MAN_01293	AA1-like domain-containing protein [Source:UniProtKB/TrEMBL;Acc:A0A0B4GUM5]	Alternaria alternata allergen 1	IPR032382			upregulated
MAN_01332	allergen Asp F4-like protein	Allergen Asp f 4	IPR038903
MAN_01376	M protein repeat protein	N/A	N/A
MAN_01515	extracellular serine-rich protein	Cupredoxin	IPR008972
MAN_01547	unspecified product	N/A	N/A
MAN_01563	unspecified product	N/A	N/A
MAN_01577	unspecified product	N/A	N/A
MAN_01579	unspecified product	N/A	N/A
MAN_01586	chitinase 18-18	Cell wall mannoprotein 1	IPR021054			upregulated
MAN_01660	unspecified product	N/A	N/A
MAN_01670	unspecified product	N/A	N/A
MAN_01758	Cupin family protein	Cupin domain of unknown function DUF985;RmlC-like cupin domain superfamily;Uncharacterized protein YML079W-like	IPR009327;IPR011051;IPR039935
MAN_01776	V8-like Glu-specific endopeptidase	Serine proteases, trypsin domain;Peptidase S1, PA clan;Serine proteases, trypsin family, histidine active site	IPR001254;IPR009003;IPR018114
MAN_01782	4MeS	Cell wall mannoprotein 1	IPR021054			upregulated
MAN_01809	unspecified product	N/A	N/A
MAN_01812	Rare lipoprotein A (RlpA)-like protein	RlpA-like protein, double-psi beta-barrel domain;RlpA-like domain superfamily	IPR009009;IPR036908
MAN_01817	AA1-like domain-containing protein [Source:UniProtKB/TrEMBL;Acc:A0A0B4FFS3]	Alternaria alternata allergen 1	IPR032382	upregulated	upregulated
MAN_01839	unspecified product	N/A	N/A
MAN_01840	unspecified product	N/A	N/A
MAN_01884	unspecified product	N/A	N/A
MAN_01921	protein kinase domain protein	N/A	N/A
MAN_01933	unspecified product	N/A	N/A
MAN_01994	chitosanase	Fungal chitosanase	IPR009939
MAN_01995	transglycosylase SLT domain protein	Transglycosylase SLT domain 1;Lysozyme-like domain superfamily	IPR008258;IPR023346
MAN_01997	phosphatidylglycerol / phosphatidylinositol transfer protein	MD-2-related lipid-recognition domain;Immunoglobulin E-set;ML domain, phosphatidylinositol/phosphatidylglycerol transfer protein;Sterol transport protein NPC2-like	IPR003172;IPR014756;IPR033917;IPR039670
MAN_02020	Lysozyme-like domain protein	Lysozyme-like domain superfamily	IPR023346
MAN_02029	metalloprotease MEP1	Peptidase M43, pregnancy-associated plasma-A	IPR008754
MAN_02098	unspecified product	N/A	N/A
MAN_02137	Killer toxin, Kp4/SMK-like, core	Killer toxin Kp4/SMK;Killer toxin, Kp4	IPR011329;IPR015131
MAN_02184	extracellular serine-rich protein	Cupredoxin	IPR008972
MAN_02704	unspecified product	N/A	N/A
MAN_02719	unspecified product	N/A	N/A
MAN_02733	Blastomyces yeast-phase-specific protein	Blastomyces yeast-phase-specific protein	IPR006771
MAN_02737	Cellobiose dehydrogenase, cytochrome	Cellobiose dehydrogenase, cytochrome domain	IPR015920
MAN_02760	unspecified product	N/A	N/A
MAN_02867	unspecified product	N/A	N/A
MAN_02944	unspecified product	N/A	N/A
MAN_02988	unspecified product	N/A	N/A
MAN_02989	unspecified product	N/A	N/A
MAN_02998	unspecified product	N/A	N/A
MAN_03009	Cell wall galactomannoprotein	Cell wall mannoprotein 1	IPR021054
MAN_03133	unspecified product	N/A	N/A			upregulated
MAN_03146	unspecified product	N/A	N/A
MAN_03406	unspecified product	N/A	N/A
MAN_03414	unspecified product	N/A	N/A
MAN_03567	unspecified product	N/A	N/A			upregulated
MAN_03626	cell wall glucanosyltransferase Mwg2	Glycoside hydrolase family 16;Concanavalin A-like lectin/glucanase domain superfamily	IPR000757;IPR013320
MAN_03747	guanyl-specific ribonuclease F1	Guanine-specific ribonuclease N1/T1/U2;Ribonuclease/ribotoxin	IPR000026;IPR016191
MAN_03780	unspecified product	N/A	N/A
MAN_03911	EF-hand-like domain protein	EF-hand domain;EF-hand domain pair;EF-Hand 1, calcium-binding site;Nucleobindin	IPR002048;IPR011992;IPR018247;IPR040250
MAN_03947	cyclin-dependent protein kinase regulator pho80	N/A	N/A
MAN_03979	extracellular serine-rich protein	Cupredoxin	IPR008972
MAN_03980	unspecified product	N/A	N/A
MAN_04154	unspecified product	N/A	N/A						upregulated
MAN_04167	unspecified product	N/A	N/A
MAN_04202	unspecified product	N/A	N/A
MAN_04528	unspecified product	N/A	N/A
MAN_04529	unspecified product	N/A	N/A					upregulated	upregulated
MAN_04603	integral membrane protein	N/A	N/A
MAN_04910	unspecified product	N/A	N/A
MAN_04984	cytosolic Cu/Zn superoxide dismutase	Superoxide dismutase, copper/zinc binding domain;Superoxide dismutase (Cu/Zn) / superoxide dismutase copper chaperone;Superoxide dismutase-like, copper/zinc binding domain superfamily	IPR001424;IPR024134;IPR036423
MAN_04994	Extracellular membrane protein, CFEM domain protein	Extracellular membrane protein, CFEM domain	IPR008427
MAN_05006	unspecified product	N/A	N/A					upregulated	upregulated
MAN_05046	unspecified product	N/A	N/A		upregulated				upregulated
MAN_05094	Extracellular membrane protein, CFEM domain protein	Extracellular membrane protein, CFEM domain	IPR008427
MAN_05098	Carbohydrate-binding WSC	Carbohydrate-binding WSC	IPR002889
MAN_05165	unspecified product	N/A	N/A
MAN_05171	tape measure protein	N/A	N/A
MAN_05220	unspecified product	N/A	N/A
MAN_05237	unspecified product	N/A	N/A
MAN_05251	phosphatidylglycerol/phosphatidylinositol transfer protein precursor	MD-2-related lipid-recognition domain;Immunoglobulin E-set;ML domain, phosphatidylinositol/phosphatidylglycerol transfer protein;Sterol transport protein NPC2-like	IPR003172;IPR014756;IPR033917;IPR039670
MAN_05265	Prp 4	N/A	N/A
MAN_05270	unspecified product	N/A	N/A
MAN_05291	Cell wall galactomannoprotein	Cell wall mannoprotein 1	IPR021054
MAN_05398	Concanavalin A-like lectin/glucanase	Peptidase G1;Concanavalin A-like lectin/glucanase domain superfamily	IPR000250;IPR013320				upregulated
MAN_05411	unspecified product	N/A	N/A
MAN_05480	unspecified product	N/A	N/A
MAN_05576	hydrophobin	Hydrophobin	IPR001338
MAN_05617	16 kDa allergen	N/A	N/A			upregulated
MAN_05634	alginate lyase	Concanavalin A-like lectin/glucanase domain superfamily;Alginate lyase 2	IPR013320;IPR014895
MAN_05641	heat-labile enterotoxin IIB, A chain	N/A	N/A
MAN_05653	unspecified product	N/A	N/A
MAN_05713	unspecified product	N/A	N/A
MAN_05715	unspecified product	N/A	N/A
MAN_05798	NlpC/P60-like cell-wall peptidase	Papain-like cysteine peptidase superfamily	IPR038765
MAN_05810	Kazal-like domain-containing protein [Source:UniProtKB/TrEMBL;Acc:A0A0B4G8S7]	Kazal domain;Kazal domain superfamily	IPR002350;IPR036058						upregulated
MAN_05869	FK506-binding protein 2	FKBP-type peptidyl-prolyl cis-trans isomerase domain;Peptidyl-prolyl cis-trans isomerase FKBP2/11	IPR001179;IPR044609
MAN_05946	secreted protein NIS1	Nis1-like	IPR045469
MAN_05949	Calcium Channel Inhibitor	Killer toxin Kp4/SMK;Killer toxin, Kp4	IPR011329;IPR015131			upregulated
MAN_05950	Killer toxin, Kp4	Killer toxin Kp4/SMK;Killer toxin, Kp4	IPR011329;IPR015131
MAN_05951	Killer toxin, Kp4/SMK-like, core	Killer toxin Kp4/SMK;Killer toxin, Kp4	IPR011329;IPR015131
MAN_06025	unspecified product	N/A	N/A
MAN_06026	unspecified product	N/A	N/A
MAN_06027	NlpC/P60-like cell-wall peptidase	Papain-like cysteine peptidase superfamily	IPR038765						upregulated
MAN_06028	unspecified product	N/A	N/A
MAN_06046	metalloprotease MEP1	Peptidase M43, pregnancy-associated plasma-A	IPR008754
MAN_06062	unspecified product	N/A	N/A
MAN_06092	unspecified product	N/A	N/A
MAN_06127	unspecified product	N/A	N/A
MAN_06133	unspecified product	N/A	N/A
MAN_06134	unspecified product	N/A	N/A
MAN_06137	LysM domain protein	LysM domain;LysM domain superfamily	IPR018392;IPR036779
MAN_06142	unspecified product	N/A	N/A
MAN_06190	unspecified product	N/A	N/A
MAN_06198	IDI-3 protein	Ubiquitin 3 binding protein But2, C-terminal	IPR018620
MAN_06213	unspecified product	N/A	N/A
MAN_06220	unspecified product	N/A	N/A
MAN_06222	unspecified product	N/A	N/A
MAN_06266	unspecified product	N/A	N/A		upregulated
MAN_06269	glycoside hydrolase	Lysozyme-like domain superfamily	IPR023346
MAN_06276	unspecified product	N/A	N/A
MAN_06290	unspecified product	Lysozyme-like domain superfamily	IPR023346
MAN_06293	unspecified product	N/A	N/A
MAN_06326	unspecified product	N/A	N/A
MAN_06569	hirsutellin A toxin	Guanine-specific ribonuclease N1/T1/U2;Ribonuclease/ribotoxin	IPR000026;IPR016191
MAN_06601	unspecified product	N/A	N/A
MAN_06604	Long chronological lifespan protein 2 [Source:UniProtKB/TrEMBL;Acc:A0A0B4EQZ1]	Long chronological lifespan protein 2	IPR034543
MAN_06615	hydrophobin-like protein	Hydrophobin	IPR001338
MAN_06618	chitinase	RlpA-like domain superfamily	IPR036908
MAN_06624	unspecified product	Cell wall protein Sed1/Spi1	IPR038843
MAN_06645	unspecified product	N/A	N/A						upregulated
MAN_06648	unspecified product	N/A	N/A
MAN_06649	D-alanyl-D-alanine carboxypeptidase	N/A	N/A
MAN_06660	Cu/Zn superoxide dismutase- protein	Superoxide dismutase, copper/zinc binding domain;Superoxide dismutase (Cu/Zn) / superoxide dismutase copper chaperone;Superoxide dismutase-like, copper/zinc binding domain superfamily	IPR001424;IPR024134;IPR036423	upregulated	upregulated	upregulated	upregulated	upregulated	upregulated
MAN_06694	unspecified product	N/A	N/A
MAN_06699	Type VII secretion system ESAT-6-like protein	Type VII secretion system ESAT-6-like;ESAT-6-like superfamily	IPR010310;IPR036689				upregulated	upregulated	upregulated
MAN_06747	unspecified product	N/A	N/A		upregulated
MAN_06764	unspecified product	N/A	N/A
MAN_06794	trypsin-related protease	Serine proteases, trypsin domain;Peptidase S1A, chymotrypsin family;Peptidase S1, PA clan;Serine proteases, trypsin family, histidine active site;Serine proteases, trypsin family, serine active site	IPR001254;IPR001314;IPR009003;IPR018114;IPR033116
MAN_06797	unspecified product	N/A	N/A
MAN_06926	unspecified product	N/A	N/A
MAN_06966	unspecified product	N/A	N/A
MAN_07012	unspecified product	N/A	N/A
MAN_07037	unspecified product	N/A	N/A
MAN_07161	unspecified product	N/A	N/A
MAN_07220	SnoaL-like domain-containing protein [Source:UniProtKB/TrEMBL;Acc:A0A0B4G6P3]	NTF2-like domain superfamily;SnoaL-like domain	IPR032710;IPR037401
MAN_07221	unspecified product	N/A	N/A
MAN_07361	Carbohydrate-binding domain, family 9-like, subgroup	N/A	N/A
MAN_07387	proteinase inhibitor I1, Kazal	N/A	N/A			upregulated
MAN_07441	CFEM domain containing protein	Extracellular membrane protein, CFEM domain	IPR008427
MAN_07607	unspecified product	N/A	N/A
MAN_07621	choline binding protein D	CHAP domain;Papain-like cysteine peptidase superfamily	IPR007921;IPR038765		upregulated				upregulated
MAN_07661	unspecified product	N/A	N/A
MAN_07667	subtilisin-like serine protease PR1H	Peptidase S8 propeptide/proteinase inhibitor I9	IPR010259
MAN_07684	trypsin-like protease	Serine proteases, trypsin domain;Peptidase S1A, chymotrypsin family;Peptidase S1, PA clan;Serine proteases, trypsin family, histidine active site	IPR001254;IPR001314;IPR009003;IPR018114
MAN_07721	unspecified product	N/A	N/A
MAN_07724	unspecified product	N/A	N/A
MAN_07787	unspecified product	N/A	N/A
MAN_07788	unspecified product	N/A	N/A
MAN_07826	cell surface protein	N/A	N/A
MAN_07830	unspecified product	N/A	N/A
MAN_07853	unspecified product	N/A	N/A
MAN_07856	unspecified product	Nis1-like	IPR045469
MAN_07911	Glycoside hydrolase, family 25, active site protein	Glycoside hydrolase, family 25;Glycosyl hydrolases family 25, active site;Glycoside hydrolase superfamily;Glycoside hydrolase, family 25 subgroup	IPR002053;IPR008270;IPR017853;IPR018077
MAN_07917	small secreted protein	N/A	N/A			upregulated
MAN_07950	unspecified product	Cell wall protein Sed1/Spi1	IPR038843
MAN_08123	unspecified product	Deoxyribonuclease NucA/NucB	IPR029476
MAN_08131	unspecified product	N/A	N/A
MAN_08212	extracellular serine-rich protein	Cupredoxin	IPR008972
MAN_08313	ribosomal protein L13	Ribosomal protein L13;Ribosomal protein L13, bacterial-type;Ribosomal protein L13 superfamily	IPR005822;IPR005823;IPR036899
MAN_08432	p15-like protein	Phospholipase A2, prokaryotic/fungal;Phospholipase A2 domain superfamily	IPR015141;IPR036444
MAN_08505	pheromone precursor	N/A	N/A
MAN_08507	Hydrophobin 2	Cerato-ulmin hydrophobin family;Hydrophobin superfamily	IPR010636;IPR036686
MAN_08727	CHD5 domain protein	Get 1, fungi;Get1 family	IPR027538;IPR028945
MAN_08765	unspecified product	N/A	N/A
MAN_08767	unspecified product	N/A	N/A		upregulated
MAN_08768	Guanyl-specific ribonuclease F1	Guanine-specific ribonuclease N1/T1/U2;Ribonuclease/ribotoxin	IPR000026;IPR016191
MAN_08870	unspecified product	N/A	N/A
MAN_08871	unspecified product	N/A	N/A
MAN_08895	Extracellular membrane protein, CFEM domain protein	Extracellular membrane protein, CFEM domain	IPR008427
MAN_08911	unspecified product	N/A	N/A
MAN_08913	unspecified product	N/A	N/A
MAN_08926	unspecified product	N/A	N/A		upregulated
MAN_08938	unspecified product	N/A	N/A			upregulated
MAN_08985	unspecified product	N/A	N/A
MAN_08987	extracellular proline-serine rich protein	Yeast cell wall synthesis Kre9/Knh1-like, N-terminal	IPR018466
MAN_09062	glycoside hydrolase family 24 protein	Glycoside hydrolase, family 24;Lysozyme-like domain superfamily;Endolysin/autolysin;Endolysin T4 type	IPR002196;IPR023346;IPR033907;IPR034690
MAN_09075	Concanavalin A-like lectin/glucanase	Peptidase G1;Concanavalin A-like lectin/glucanase domain superfamily	IPR000250;IPR013320
MAN_09126	Ankyrin repeat protein	N/A	N/A
MAN_09147	unspecified product	N/A	N/A
MAN_09179	unspecified product	N/A	N/A
MAN_09205	Cerato-platanin	N/A	N/A
MAN_09234	unspecified product	N/A	N/A
MAN_09250	unspecified product	N/A	N/A
MAN_09255	unspecified product	N/A	N/A
MAN_09271	unspecified product	N/A	N/A
MAN_09272	unspecified product	N/A	N/A
MAN_09278	carbohydrate-binding module family 13 protein	Ricin B, lectin domain;Ricin B-like lectins	IPR000772;IPR035992
MAN_09305	unspecified product	N/A	N/A		upregulated	upregulated		upregulated	upregulated
MAN_09379	unspecified product	N/A	N/A
MAN_09400	unspecified product	N/A	N/A
MAN_09407	unspecified product	N/A	N/A
MAN_09432	cell wall protein	Cell wall mannoprotein 1	IPR021054
MAN_09478	unspecified product	N/A	N/A
MAN_09653	bZIP transcription factor	N/A	N/A
MAN_09682	unspecified product	N/A	N/A
MAN_09724	unspecified product	N/A	N/A			upregulated
MAN_09730	unspecified product	N/A	N/A
MAN_09767	unspecified product	N/A	N/A
MAN_09814	protease	Peptidase S8 propeptide/proteinase inhibitor I9	IPR010259
MAN_10100	unspecified product	N/A	N/A
MAN_10206	unspecified product	N/A	N/A
MAN_10213	carbohydrate-binding WSC domain protein	N/A	N/A
MAN_10272	Trypsin- protease	Serine proteases, trypsin domain;Peptidase S1A, chymotrypsin family;Peptidase S1, PA clan;Serine proteases, trypsin family, histidine active site	IPR001254;IPR001314;IPR009003;IPR018114
MAN_10483	unspecified product	N/A	N/A
MAN_10491	unspecified product	Lysozyme-like domain superfamily	IPR023346
MAN_10525	unspecified product	N/A	N/A
MAN_10535	Extracellular membrane protein, CFEM domain protein	Extracellular membrane protein, CFEM domain	IPR008427
MAN_10656	unspecified product	N/A	N/A
MAN_10659	unspecified product	N/A	N/A
MAN_10670	unspecified product	N/A	N/A
MAN_10830	LysM domain-containing protein	LysM domain;LysM domain superfamily	IPR018392;IPR036779			upregulated
MAN_10865	unspecified product	N/A	N/A
MAN_10870	Extracellular membrane protein, CFEM domain protein	Extracellular membrane protein, CFEM domain	IPR008427
MAN_10872	unspecified product	N/A	N/A
MAN_10879	Extracellular membrane protein, CFEM domain protein	Extracellular membrane protein, CFEM domain	IPR008427
